# Supplementary material for: The FGF, TGFβ and WNT axis Modulate Self-renewal of Human SIX2+ Urine Derived Renal Progenitor Cells
Source: Sci Rep. 2020 Jan 20;10:739. doi: 10.1038/s41598-020-57723-2 (PMC6970988; doi:10.1038/s41598-020-57723-2)
Supplement: Supplementary file 2 — Supplemental Table S4. [file 41598_2020_57723_MOESM2_ESM.xls]

## Sheet: subsets
hREPCs	UM51	UM51_AND_hREPCs
KRTAP6-2	C1orf173	HIST1H3A
TDRKH	HIST1H2BN	TNFAIP8L1
CLDN3	DNAJC12	F8A1
MUC16	FOXC2	CGB
TIMP3	SLC40A1	FAM86C1
AQP1	PKDCC	RAB3D
CDH1	COL5A1	CACNG8
MTUS1	RHOU	MORC2
IGFBP1	CHGB	PCDHGB5
IRF8	CTSF	ZNF600
SLC27A2	CXCL14	SSX7
PSD4	CDO1	PCDHA13
NPNT	FGFR3	PCDHA4
NRN1	RBP4	TUBB7P
NES	LOC81691	KRTAP6-1
NRGN	HEPH	SFT2D1
KYNU	AZGP1	KRTAP21-2
PCDH1	AXIN2	ARHGAP22
GSTT1	BEX1	POU3F3
EDNRA	MMP19	PLEKHG2
FBXL16	BBOX1	DEPDC5
TAGLN3	C3orf18	KRTAP10-12
SYK	VASH1	KRTAP10-1
PIP	C11orf96	KRTAP10-3
IL1B	SNAI1	OR2A14
STEAP4	PDE5A	KRTAP10-9
GDA	SFRP2	RPL38
SELL	FGF13	H3F3A
PLCG2	ACACB	UNCX
KLC4	USP20	ZNF835
OLFML2B	SOX2	IMPACT
GEM	NAP1L3	DUX2
BCAT1	GFPT2	TCEAL1
C1orf54	DCHS1	SCAND1
KCNE3	GNG2	PNMAL1
S100A14	LOXL3	ZNF680
EIF1AY	PLA2G4C	FAM127A
SLC7A7	TRAF1	C2orf44
FAM107A	MAFB	NSUN5
RARRES1	COL5A3	MAGI3
PITX1	GAS1	VPS54
MTSS1L	ADORA2A	PARD6A
MRGPRF	PAIP2B	RPL36
P2RX5	NPR1	SPATC1L
BSPRY	CYYR1	UQCRHL
PI3	AQP4	RPL9
GCH1	CSF2RB	IFITM3
CDK5R1	EMB	ZNF184
PEG3	MUM1L1	LCE1D
CLIC5	CRABP1	LCE1F
RBP7	FNDC1	LCE1A
CENPV	CASQ2	BAI1
CFTR	GNG7	CHST7
GATA2	CRISPLD1	RSRC1
RAPGEF5	VAT1L	KRTAP10-10
LOC100506558	RAB26	PTMS
GABRP	LOC100507472	RRNAD1
TRPV4	ODF2L	UTS2R
RIPK3	DDR2	FIG4
FGFBP1	PTN	GP1BB
VTCN1	GPR162	KLF7
HLA-DRB1	AADAT	AURKAIP1
SFRP1	ZSWIM3	JUP
CA9	NAP1L2	C15orf40
FOXA1	C2orf72	KRT33A
LYL1	ARHGAP25	NOP16
EPHA1	C20orf196	CEMP1
CORO2A	ZCCHC18	PLCB3
COL9A3	ZDHHC1	HOXA10
SRPX2	AMBP	AREG
ZBTB9	TCP10L	MLXIPL
ESRP1	TMEM88	LHB
SH2D3A	SOX11	RABGEF1
F5	GBA3	HLA-C
PGM5	CLDN2	KRTAP10-8
ERP27	RAD9A	NKX1-2
E2F1	MAGI2	VSTM5
CPXM1	HRASLS5	CBWD1
C2orf88	SCTR	SPATA31D3
SAMD9	COL23A1	DSN1
KCNK5	CALB2	NXNL2
ANKRD13B	FAT4	SP9
SPC25	CNTFR	GH1
ALDH1A2	RSPH9	GSTP1
CNIH2	RAP1GAP	EBI3
TMPRSS5	CACNA1H	HBB
RCAN3	SNCAIP	COX7C
CCK	CPT1C	COL1A1
APLN	ABCC6	COL1A2
PKP3	BVES	RPS21
CCL20	EEPD1	CST3
CLIC3	GALNT15	TIMP1
EXPH5	IQCG	ATP6V0E1
VILL	EPHA7	SPDEF
C11orf82	DKKL1	SEPT2
IL1A	NR0B2	SERPING1
PTH1R	RYR3	NDUFA4
LY75	PCK1	LGALS3BP
USP9Y	MFSD4	UBA1
TMEM45B	GPA33	MDH1
CBLC	GIMAP2	TRIM28
ZDHHC23	DAGLA	CALR
GAL	B3GAT1	RPS11
JPH1	LSAMP	COX4I1
GJB3	ERCC6-PGBD3	LAPTM4B
C1orf112	FUT9	PLD3
TAL1	RNF32	PHB2
CLIC6	ELOVL4	C4orf46
DIRAS2	LAT	CDKN1A
LAYN	ARHGAP9	FKBP1A
FAM46B	LPHN3	MTCH1
EVPL	TET1	C3
TCN1	MAP1A	CD81
PKP2	IGF2BP1	BLOC1S5-TXNDC5
ARSI	PLA1A	MAGED2
MARCH4	HSPA1L	APEX1
BANK1	FBXO15	SLC25A5
ALOX5	BFSP1	ILF2
ANKRD2	ZNF230	COL6A1
KAL1	GALNT16	PSMB4
ERCC6L	RDH12	PRDX2
FAM81A	ZSCAN31	EPAS1
PPAPDC3	PURG	TSC22D1
PARVB	EMILIN3	DDB1
KIAA1244	FAM131C	SKP1
DEPDC7	SLC6A3	LY6E
GPR143	NPY1R	CCT2
KDM5D	KRT14	BCAP31
ZBED2	TMEM79	FLNA
EPHX3	PNMA6A	ANXA2
CLDN6	ACSM5	NHP2L1
ACOT4	TNFSF13B	ARF4
SHROOM2	WFDC1	AKR1B1
KCNE1L	FOXA3	TMBIM1
NEFM	DNAH7	RBBP7
GRHL1	ZNF439	PDIA6
TCF7	CD300LF	DAP
PSG5	MGARP	CTGF
SLC16A10	TENM3	DNAJB1
MFSD7	GHR	TALDO1
KLK10	SLC23A3	ERGIC3
RFXAP	SIRT4	RPL10
KCNJ12	SLC12A1	COL4A2
PALM3	SYNDIG1	KISS1
ORC1	KCTD15	SSR2
MMP10	MSMP	COX8A
ELMO3	KIF7	DHCR24
PRTG	LRRN2	IGFBP4
KLK5	C11orf63	ARHGDIB
STPG1	HSF2BP	TUFM
ZNF367	C2CD4C	TXN
GRIP1	C9orf50	SRPR
ADAMTSL3	FOXL2	DDX17
CXCR4	RTDR1	TFRC
CCNE2	FAM159A	GABARAP
RAD54L	ADAMTS6	SST
TSPAN2	LTBP1	MCL1
TAC1	PDE1B	PGRMC1
CXCL3	FAM179A	ACTG1P4
IL1R2	PRSS35	FSCN1
ARAP3	KIAA1549L	MORF4L1
PVRL4	DISC1	CYR61
INHBB	HES5	RPS25
LIN9	C8orf48	CTSK
TM6SF1	CCDC108	OXA1L
DAPP1	RNF175	CBX3
C8orf47	ZNF469	TARDBP
IQGAP3	TTC18	IGFBP7
ANXA9	ZNF879	RPL18A
ZFY	ZBTB16	LASP1
PADI1	LRRC37A3	IARS
KRT34	AK9	MAGED1
PALD1	HHATL	MFGE8
FAM150B	PRSS53	NDFIP1
FAM181B	KNDC1	HERPUD1
KRTCAP3	DHFRL1	PSMD3
PPFIA4	SPTB	SLC25A39
ATL1	ACSM2A	MLEC
RAB25	UPK3A	HADHA
TM4SF4	SLITRK5	COTL1
SPRR2A	TIGD7	ATP6V1G2-DDX39B
SAA2-SAA4	SCN9A	CCT6A
KREMEN2	PLCB1	PRPF8
TMTC2	EPHA5	IFNGR2
DOHH	CST1	LRP1
VNN1	GPM6A	GPS1
BST1	ZC2HC1C	IDH2
PRSS36	CLEC2D	RPLP1
IFNLR1	UPK3B	RPS14
TMPRSS3	ZSWIM1	THY1
WNK4	TYR	RPS8
CAPNS2	ACTRT3	TMED10
UNC5A	SLITRK2	CBX1
MAMSTR	ISM1	TMEM109
COL13A1	BCO2	DAG1
STAC	GCKR	GAS6
PRSS16	CEP97	IMMT
GRHL3	ALPK1	CYB5R3
C15orf62	CCDC13	QSOX1
DCAF12L1	PLCD4	FLJ23867
GALNT18	WNK3	TMEM59
NEBL	CCDC65	YWHAQ
LRRN1	C2CD4A	SCD
RIMKLA	MUCL1	H1FX
ST8SIA2	VIPR2	PSMD2
TMEM200A	CNNM2	COPZ1
C1orf172	MESP2	CD9
BCL2L15	SEMA3D	CLSTN1
AIM1L	TLR5	KDELR2
ITPRIPL1	FIGN	PPM1G
CYP2E1	MICU3	RAC1
ALG10	TDRD6	VKORC1
C12orf66	SLITRK1	TBCB
CCBP2	CPNE9	SF3B2
LYPD6	SCN5A	HLA-DPA1
GABPB2	ZNF624	CAV1
LEMD1	PLSCR4	PMP22
PTAFR	FAM89A	MAPRE1
RND1	KATNAL2	MYL9
CCNA1	TTC30B	DYNC1H1
KLK7	CXXC4	YWHAH
CDHR1	PROX1	RBM38
FAM105A	ZNF577	PSMB7
DCAF4L2	KLHDC7B	TFG
AUNIP	RASAL3	ANAPC5
LMNB1	SESN3	PPP1R11
SLC6A14	ZNF607	SPARC
NBPF3	SPEM1	SF3B5
PKHD1	NAT8B	PPIB
ABCA12	FOXE3	ATP6V1H
EREG	MRAP	ARPC1A
AJAP1	FGF14	PLOD1
HHIPL1	CHKB-CPT1B	TMX2
TMEM171	N4BP2L1	BTG2
BSND	ADAT2	NDUFAB1
TRPM8	C21orf62	RNF130
SLC44A4	ZNF471	SDF4
ARHGEF39	PIWIL2	CRYAB
PTPRB	CHSY3	UFC1
FXYD3	C17orf107	RNF114
CEP57L1	ETV2	SH3BGRL
SLFN11	FAM183A	RPL11
PSG6	KCNT2	ALDH2
SFTA2	ENAM	LAPTM4A
EDAR	PROKR1	MAF1
LPPR3	RLTPR	TMEM14C
NCMAP	ELOVL3	SERPINE1
PKD2L1	ZNF790	UGP2
CYP4F11	MCF2	LPCAT1
SERPINB7	SUCNR1	TTC3
LINC00254	SLC44A5	ATP6AP2
SLC2A9	DGKB	RTCB
GK	RUNDC3B	ADIPOR1
ZNF543	TEC	TXNRD1
AQP10	L3MBTL1	FSTL1
GALNT5	FAM196A	PCOLCE
SLC18A2	TRIM69	RTFDC1
GABRE	LMX1A	VDAC1
ALAS2	CSN2	COX5A
VSIG1	TSTD2	GLB1
IL1RL1	SPATA4	SLC39A1
SLFN13	PIFO	ERRFI1
N4BP3	SPRR2F	RPN2
COL4A3	KDM8	TMEM189
SCN2A	TMEM108	STARD7
TNFRSF11A	PNMAL2	PSMB8
PPP1R36	PTGFR	TPM3
CPA6	PPIL6	PSMA5
FGF18	ZNF844	DCTN1
KRT18P55	HOXC11	IFITM1
LETM2	NRN1L	WDR83OS
MYO3B	ANK1	JUNB
UTY	LRRC27	CCNG1
P2RY2	ZMYM5	NCSTN
BARX2	ZNF718	NAP1L4
MACC1	DACT2	PRNP
TMEM110	EPHA8	C12orf57
TMPRSS11E	C1QTNF3	CREG1
WNT3	HIST1H1E	KRT7
ATAD5	KRTAP10-4	PPA1
TNFSF15	C4A	ARPC5
C3orf55	IGSF1	CD164
NIPAL1	SOBP	ZFP36
SLC9A7	ZNF432	CIRBP
NUPR1L	ATP6V1G2	COX7B
FAM83B	ZDHHC15	NOLC1
SAA2	GPRASP1	SEC16A
MAGIX	PCDHB3	WDR6
HRK	KIAA1211	PFN2
SOWAHB	C15orf37	ITGA5
RUSC1-AS1	SORCS3	MGEA5
RNF183	KCNAB3	CTSC
PDE9A	N4BP2	AKR1C3
GJB4	TBX18	NRD1
IL17REL	LRRK2	LOC101060281
HTR3E	IQSEC2	MSN
GPAT2	KIAA1009	ZNHIT1
EPGN	DACT1	CDC37
NTM	FZD9	C1orf43
SLC15A2	CXXC11	GOLM1
CXorf56	LOC646498	ITM2B
RSAD2	C8orf44	OAZ2
OXTR	ZAR1L	ITGB1
SNX20	TM6SF2	PSMB3
LY6K	ANKMY1	NIPSNAP1
CGN	RAB30	TMEM123
LRIG2	C16orf54	CASC3
ISPD	KRTAP3-2	SNX3
LOC100653194	LOC729458	PPAP2B
TXK	C15orf38	RCC2
TFAP2A	PLXNC1	ATP5J
FGFR2	SLC22A3	KIAA1191
FAM110C	HTR5A	MINOS1-NBL1
REP15	FAM20A	SSRP1
ZNF774	CADPS2	DPYSL3
PREX2	ZNF354B	TSPAN7
IL1RN	GAL3ST3	ATIC
CNGA1	ZNF619	UBL5
ANKEF1	KLHDC1	RGS2
NLGN4X	PABPC5	TTC1
MAS1L	ITGA1	RPL36AL
NYX	TMEM233	TBC1D14
MMP1	ZNF345	AP1M1
TMEM74B	ZNF527	DUSP1
PCDHGA11	RASGRP4	ACAA2
CCDC154	ADRA2B	SIRT2
SRGN	SLC25A53	SET
ARRB1	SCXA	MRPL13
ST6GALNAC2	KLLN	IMP3
C17orf53	XKR6	HSPB8
RTN4R	OVGP1	LUZP6
FABP3	TIGD1	HNRNPH2
IDO1	LOXHD1	EEF2
FHDC1	MIA2	PRH1-PRR4
FAM49A	ZNF570	PLOD3
KMT2D	GPR37	ATP6V0C
PODXL2	SERINC4	MRPL37
IL33	PCDHGB4	TUBG1
SOX17	KLHL38	STOM
CEP72	ZNF630	MANF
TMEM125	ZNF235	LUM
GLI4	KCNJ9	WDR45B
PRR15L	LOC101060650	PRRC2B
MYO9B	PTCHD4	ANXA6
VGLL1	PARD3B	PPP2CA
FOLR3	ERV3-1	SEPW1
SPNS3	HUS1B	STARD10
DCAF15	RLN2	PYGB
RASL11B	WDPCP	TRIP12
KRT23	DNASE1L2	MLLT6
ERVMER34-1	KAAG1	HIGD1A
SLC35F3	KCTD16	TRAP1
FLVCR1-AS1	PACRG	PSMC3
LOC100130691	DEFB115	ZFP36L2
ZNF165	KDR	LRPAP1
TMEM40	CALML4	BUD31
NCRNA00185	STON1	SYPL1
ANXA2P3	SLAMF8	NOP10
AVPR2	CDON	PRMT1
CD274	CACNA1G	HMG20B
ZBTB26	PKP1	M6PR
LOC440173	ITGA11	PLS3
KRTAP2-3	CHRFAM7A	SURF4
BHMT2	ZNF461	RUVBL1
CHRM4	LRRC2	PSMA3
NUDT16P1	GPR155	HEXB
DBC1	ZFP37	NEU1
COCH	SMAD9	SDHC
SHC4	GPR137C	MAPK1
NLGN4Y	METTL20	PTPRF
UGT2A3	PPP4R4	EFEMP1
NPM2	GPR62	PLAT
ITGBL1	TLX1	ATP5G2
CCDC138	FOXP2	DDX47
FLI1	ACSM1	C6orf48
LOC100996481	ARIH2OS	PDGFRB
GSG1	LINC00478	PRCP
CA3	FBXL13	NCKAP1
ACY3	LPAL2	RIC8A
XYLB	KCNK7	ACTN4
DOK5	MTHFD2L	CDIPT
ANXA2P1	SWT1	DDAH2
SALL3	COL9A1	PTPLAD1
SGK494	C6orf170	ATP6V1F
UCA1	FAM101A	MRPL41
VEPH1	RBFOX1	TINF2
ROR2	CDKL1	UFD1L
ANO9	TMEM235	ZFAND3
ABCA10	NAF1	OLFML3
FAM169A	RBBP8NL	ATP5H
CCDC88B	KIR2DL1	COMMD7
GYG2	PKNOX2	P2RX5-TAX1BP3
FANCM	GPR31	CDK2AP1
MTFR2	OR10Q1	PITPNA
CAPN14	SSPO	DAP3
KIF26B	MBD3L5	TMEM248
TRAIP	ARL9	PIP4K2B
ESR1	CD200	ATP5I
DUSP7	CKM	PYCR2
ADPRH	LIN7A	IFI27
MST1L	TSHZ3	NGRN
NR1H4	TLR4	SCARB2
MFSD2A	C5orf49	TNIP1
PTGDS	SYCP2	SUCLG1
MNX1	THAP9	COASY
FRMD5	C7orf63	PSMC2
GCGR	PLB1	DDX23
DCBLD1	DNAJC28	DDX3X
TBX2	NUDT11	FAM96B
IL13RA2	FRAT1	MYO6
CNKSR1	POU4F1	EFNB1
HTR7P1	MUC5B	CD44
PRR15	HSD17B2	CD24
VGLL3	ZNF420	SH3BGRL3
LCN2	SERPINF2	PGRMC2
CYB5R2	LRRC4C	SEPT9
THBS2	RCN3	GSS
BHMT	TP53I11	TRAM1
KIF15	HAPLN2	PLEC
POLR3G	ADAMTS12	SH3GL1
SLC35G1	LINC00312	SDHAF2
NBEA	TMEM196	SGK1
CASP14	FLJ39632	TUBB6
EPPK1	ARHGAP20	PPP1R7
SPEG	PLXDC2	TAGLN
HSD17B7P2	FAM135B	NBEAL2
CCDC144CP	ANKRD66	KHDRBS1
OTTHUMG00000178019	ZNF497	PSMB1
ULBP3	RAB3IL1	TSG101
POU5F1P3	C2orf54	RALB
RXFP1	MARCH3	KCTD12
C14orf182	MAP7D2	MBTPS1
IGKC	LOC646938	CNDP2
IGLV1-41	C21orf90	ARL6IP5
EP400NL	CCT6B	PEPD
STBD1	POM121C	RPL7
PLEKHA8	PPP4R1L	SREBF1
ZNF546	LOC100271836	NCBP2
	ANO4	ACTR10
	AGAP9	SPTAN1
	BMS1P4	ABHD17A
	C1orf158	NEDD8
	TP53TG3	LOC100128775
	LINC00941	EPRS
	ZBBX	PFKP
	A1CF	MTFR1L
	LMBRD2	VGLL4
	ATRNL1	BRK1
	PMS2CL	AIP
	KIAA1875	VPS11
	GPR132	DUS1L
	IQCC	ADNP
	ZNF487P	YPEL5
	XRCC3	ATP5G1
	RASL12	JTB
	PP13	COX7A2L
	ZNF785	MCM2
	FAXDC2	SPG7
	DAPK2	ID2
	DFNB59	MRPL16
	TMEM35	NOSIP
	ZMYND12	NDUFC1
	HMP19	CAB39
	ABO	FAF2
	SLC38A11	RBM5
	SKIDA1	DYNC1LI2
	RHOJ	TNFAIP1
	ITGA2B	TMEM258
	CCDC78	CMTM3
	FAM65C	MAL2
	LOC100287413	RAB31
	CHAT	RAD23A
	C1QTNF8	ADRBK1
	PHACTR1	GOLGA7
	FAM69C	SELT
	SLC22A10	NDUFB9
	NPIPB6	ARF3
	MIR17	SLPI
	OLFM1	BST2
	NPY5R	GPAA1
	KLRF1	SLC25A29
	DDX43	BABAM1
	UPK1A	RPS5
	KLRD1	PPP2CB
	CCDC17	FAM168B
	LINC00654	RGL2
	SNX22	C21orf33
	PDLIM3	TRIB1
	PCDP1	GBF1
	ZNF594	LAMC1
	ZNF493	STMN3
	HHIP	EFTUD2
	KIAA0226L	PRDX4
	ZFAND4	FAM162A
	KIF17	TNC
	LEFTY1	SLC37A4
	H2AFJ	VAMP2
	C1orf21	DESI2
	ZNF528	PIM3
	ZNF34	ATP6V1B2
	STK33	HSBP1
	CCL3L1	ELOVL5
	PPP2R3C	CALCOCO1
	DUSP9	WDR77
	PRSS27	AHSA1
	IL16	SF3B1
	IKZF4	PXDN
	PPFIA3	AKT1
	C2orf16	SNW1
	DMRTA1	CKS1B
	NRG3	KLF6
	C11orf94	SGTA
	FGL1	RAP1A
	JAM2	ATG3
	NAALADL1	PCNA
	SFMBT1	MPZL1
	KMO	TOMM22
	NPFFR2	XPNPEP1
	APOA5	PIGR
	LIPC	STAMBP
	ADCY2	POR
	EFHC2	ZFP36L1
	ASAH2	NDUFS6
	SNORA45	PDIA4
	CLEC18A	WDR34
	LINC00909	API5
	LINC00472	NAT10
	DCLK2	ZYX
	SULF1	BAG1
	LINC00266-1	IGF2R
	TLR1	FSTL3
	C22orf46	MTOR
	TSHZ2	MVP
	LOC728819	TMEM30A
	GRIK2	SMS
	LOC100506603	SIGMAR1
	HPSE	PDCD6IP
	C17orf51	CHMP7
	RPS6P6	TRAF3IP2
	ZNF141	PMEPA1
	B3GAT2	PAFAH1B1
	CTD-3185P2.1	B4GALT1
	CAPS2	BAHD1
	ZNF599	RNF40
	LOC440337	LBH
	RNF212	CIAPIN1
	LOC440313	LOC100505828
	PPIAP30	NUDC
	LRRIQ3	MX1
	SLC22A11	MRFAP1L1
	LOC100996817	CCDC28A
	OTTHUMG00000183901	LMNB2
	DNAI1	SYVN1
	LINC00839	P4HB
	KALRN	METAP2
	TCTE1	C5orf15
	ALDH1L1	VPS25
	C19orf45	MED15
	FER1L6-AS1	ALCAM
	ABCA11P	ABCB6
	OTTHUMG00000164247	SEC13
	ANKRD20A5P	VWA9
	TRBV9	SETD2
	HNF4A	ID1
	LOC100506797	ADIPOR2
	SNORA42	UBE2Q2
		PISD
		PFKM
		ASNA1
		NDUFA8
		GLUD1
		VPS28
		CITED2
		HIBADH
		PLXNB2
		PRPF3
		E2F4
		PRKAB1
		EIF2S1
		SEC61G
		CKAP5
		LIMA1
		MPDU1
		TMEM167B
		CTNNBIP1
		RAE1
		MGAT1
		ARHGAP1
		RAB6A
		PES1
		PPP1R16A
		WASF2
		TOP2B
		TMED9
		RBFOX2
		ECE1
		RERE
		RHEB
		AP2B1
		LEPROTL1
		UBE2A
		AK1
		KRTCAP2
		SLIRP
		POLR2E
		ENSA
		CBX5
		COL18A1
		FURIN
		PAPD7
		GLO1
		VAMP3
		RABAC1
		ESYT1
		BLOC1S1
		HNRNPA0
		G6PD
		CARS
		FLOT2
		CLPTM1
		ITGAV
		ACSL1
		SRSF6
		ABHD14B
		ATXN10
		UQCR11
		CYBRD1
		LSM3
		MRPS21
		MRPL15
		CYTH2
		MAP2K2
		IGBP1
		RPS3A
		CARKD
		PRKCDBP
		ICMT
		CLK1
		GJA1
		DNAJB6
		RPL28
		RBX1
		PRCC
		INSIG1
		NDUFS4
		EFNA1
		LOC101060373
		ZCCHC3
		BACE2
		EFCAB14
		TMEM214
		HSPE1
		TOMM34
		STARD3
		NDUFA11
		FUT5
		TMEM167A
		PRC1
		FAM96A
		CNIH
		FAF1
		ASNS
		PRR13
		SUMO2
		FAM89B
		VPS26B
		PTK2
		GRN
		TOMM20
		MPC2
		CCT3
		CCL2
		TGFB1
		RAB11FIP5
		BAZ1B
		BACE1
		ADH5
		GPR56
		WBP1L
		AKR7A2
		MRPL1
		TP53INP2
		SELENBP1
		EIF4EBP2
		HTRA1
		LGALS9
		MET
		RPS4Y1
		ALDH18A1
		MT1E
		NDUFB8
		UNG
		SPTBN1
		PCDHGA1
		PMF1
		USP39
		SLC39A13
		MNAT1
		SCD5
		RAPGEF1
		RAD21
		TAF7
		USO1
		POLR2L
		RNF181
		KEAP1
		COMMD4
		PRAF2
		COMT
		NUDT9
		DDX56
		RFTN1
		MYO1C
		RHOBTB3
		MRPS35
		TUBA4A
		NELFB
		RFXANK
		GBA2
		SIAE
		NIF3L1
		ISCA1
		UQCRB
		GNL2
		RAF1
		PUM1
		STRAP
		LARP1
		F13A1
		SPINT1
		GRINA
		UNC119B
		STK38
		FCGBP
		WDR59
		PIGT
		SERPINA3
		SIVA1
		MAP4
		CHMP4B
		ADRM1
		PIR
		CUL3
		AKR1A1
		GTF2E2
		SRRM2
		MOCS2
		ADD1
		VPS37B
		SDR39U1
		C10orf10
		S100A9
		PFDN2
		LOC100130872
		GSTK1
		ELAVL1
		PPT1
		SZRD1
		TNNI1
		PSMC1
		DRAP1
		FGFR1
		HES1
		LRRC49
		RHBDD2
		HLA-DMA
		PSMG3
		TNS1
		STRN4
		AIMP2
		SDCCAG3
		PRRC2C
		NOTCH3
		RPA1
		KDM3A
		CCDC6
		SDC1
		TMEM43
		CYSTM1
		G3BP2
		DYNLT1
		PDZD11
		AXL
		TMEM165
		BTBD1
		SLC44A1
		SEC24B
		CHMP1A
		KBTBD2
		ADAM12
		STOML2
		TCEB2
		PFDN5
		CRABP2
		AP2S1
		ABCF3
		RPLP2
		TSPO
		REEP5
		MRPL36
		SS18L2
		TNPO1
		CDK2AP2
		XPO1
		ANAPC13
		KIF3B
		IER5
		ANGPTL4
		FXR2
		TMEM50A
		AARS
		EMC7
		COL4A1
		PSMB10
		DTYMK
		ERLEC1
		TTC19
		HM13
		DHX40
		UBE2Z
		EML4
		TRAF4
		HNRNPH3
		GRAMD4
		KIAA0247
		GDF15
		ID3
		MTHFD1
		RAB1B
		PIGY
		ACIN1
		ZNF106
		SLC39A9
		MYO1D
		ABR
		GOLGA3
		NPEPPS
		TSPAN6
		HBP1
		CMAS
		SNAPIN
		CCNDBP1
		PRKACB
		TRIM44
		ARL2BP
		DDR1
		ADM
		TCEAL8
		ARHGAP17
		CTSB
		NINJ1
		GLA
		AKT1S1
		PHF1
		DPY19L1
		ADCY6
		PLK1
		TPM1
		EMC3
		ERH
		SPSB3
		IRF1
		RNF185
		PRPF19
		PDRG1
		MSRB1
		GRAMD1A
		SLC6A8
		TJP2
		FAM60A
		AFF1
		CD99L2
		GNS
		TPGS2
		RNF7
		DHX30
		CASP4
		PGC
		NSMF
		IQGAP1
		UBQLN2
		CHERP
		SIK1
		C11orf68
		SORBS3
		RAI14
		EPS8L2
		EIF1AX
		CLDN4
		TBL1XR1
		TRAK2
		B3GNT1
		TARS
		DKFZp686K1684
		CCNB2
		MYL6
		IFI16
		LBR
		NDN
		FADD
		SETD5
		PLEKHA2
		CSNK2A2
		ITPA
		CDC16
		SIN3B
		SLC2A1
		ENOPH1
		CUL1
		ATPIF1
		BDH2
		RPS19BP1
		NPC2
		ATG9A
		XPOT
		TM7SF3
		PRRC2A
		DHRS3
		CTDNEP1
		CDV3
		RASD1
		UBE4A
		CASC4
		DNAJC13
		STIM1
		SLC43A3
		PREX1
		HIATL1
		IMPAD1
		COPG1
		B4GALT3
		SUPT7L
		MRPL51
		ETFA
		LOC101060431
		TMEM184B
		NISCH
		SLC1A5
		FEM1A
		UTP18
		PHC2
		GAA
		ADCY3
		WDR46
		C14orf142
		TSTA3
		B4GALT5
		MAD2L1BP
		ZZEF1
		CTR9
		BANF1
		VPS45
		EPCAM
		HEXA
		C9orf123
		TOX4
		ISG15
		PPIE
		ARL3
		TGOLN2
		PITHD1
		RNASET2
		NR2F6
		PGAP3
		DDAH1
		NAGK
		PDIA5
		CLEC11A
		PURB
		EXOC3
		TBC1D5
		DGCR2
		CCDC80
		SOD1
		UNC45A
		NUPR1
		SEC61B
		HMOX1
		TRIB2
		ADPRHL2
		EXOSC5
		YIPF3
		TWF1
		TM9SF3
		SRXN1
		NANS
		DPH1
		TMEM126A
		CTDSP2
		AAAS
		POMGNT1
		FAM3A
		PPM1F
		NRP2
		MRAS
		NSF
		PDK4
		GLRX3
		NSFL1C
		SLC35A4
		MIEN1
		CMSS1
		CDC34
		PNKD
		GTF2B
		HMGCS1
		LOC100996626
		AREL1
		CIC
		WSB2
		TSPAN4
		RHBDD3
		RASA1
		GUCD1
		YTHDC1
		FKBP9
		POLDIP3
		BNIP3L
		MCFD2
		ATP6V1E1
		VAMP8
		SNRPF
		CLDN7
		LAMTOR2
		OCIAD2
		ATP1A1
		TMEM222
		SDF2
		MRPL23
		CXCL5
		GLYR1
		BAP1
		PACS1
		KIAA0141
		HDAC5
		RNF13
		GADD45A
		MTMR4
		GID8
		TCERG1
		C11orf95
		CLDND1
		DES
		SSR1
		CORO1C
		RPL5
		CECR5
		DECR1
		AP1M2
		SMARCD2
		CPQ
		GREM1
		DIP2B
		KTN1
		AEBP1
		LZTS2
		ZFAND6
		ATP8B5P
		VPS52
		TSPAN9
		PRPS1
		RBM39
		HIST2H2BE
		CDKN1B
		EIF4G2
		TCTA
		COX6A1
		HSPH1
		NAA20
		RPA2
		HIST1H2BK
		SLC38A1
		GRHPR
		PSMB5
		PDLIM5
		PCM1
		REPIN1
		ETHE1
		SUPT16H
		CERK
		PDXP
		P4HA2
		C6orf106
		PPP1R12B
		SH3PXD2A
		ANPEP
		CLN6
		SAR1A
		AHNAK2
		MAFG
		PCSK1N
		CDC42EP4
		HARS
		COG4
		LANCL1
		PTPN1
		C11orf31
		USB1
		APMAP
		PLAU
		NME1
		ACP1
		ZNF593
		NDUFB3
		CLTA
		RRAS
		SLC29A1
		CDC20
		RANGAP1
		KDM2A
		PER1
		TRPC4AP
		BCL2L2
		IRF9
		ABL1
		SNX27
		STAT5A
		EDC4
		OCRL
		PDS5A
		GTPBP2
		MEF2D
		DNAJA1
		LOC101060503
		OST4
		RAB5B
		MEST
		SCFD1
		MRPL14
		POLR1D
		DPM2
		DNTTIP1
		SEL1L
		RSAD1
		GOLGA2
		RXRB
		NEO1
		NSMAF
		ATP9A
		STK10
		NFIB
		PPP3CB
		EXTL3
		CBFA2T2
		CDR2
		EP400
		MKLN1
		RPS7
		AMD1
		RBBP4
		MAEA
		YTHDF2
		LSM4
		EIF1B
		TMEM66
		MRPL20
		NAE1
		NDUFB11
		HSPA4
		PIM1
		STX5
		CCDC142
		AMFR
		C7orf50
		ATPAF1
		CAMK2G
		FPGS
		SNAPC2
		MAPK14
		THRAP3
		URM1
		ASAP1
		WASL
		HLTF
		POGZ
		PI4KA
		YTHDF3
		SQSTM1
		MAP2K1
		JAM3
		SRSF7
		LRPPRC
		HLA-DPB1
		TACSTD2
		PDAP1
		ADIRF
		IARS2
		WDR75
		GNL3
		FBXO7
		IKBKAP
		HAUS1
		DTD1
		AGPAT6
		SEC24D
		OAF
		UPF1
		EZH1
		NUDT16L1
		KLF9
		BMS1
		PTPLB
		HMGXB3
		TRIM27
		RBM6
		CUX1
		SORD
		PTGFRN
		SUPT4H1
		FOSB
		ADD3
		RBP1
		NCAPH2
		RPRD1A
		EAPP
		PCBD1
		FEZ1
		RTF1
		GCN1L1
		GPC1
		C9orf69
		BCL2L12
		SNTA1
		ZC3HAV1
		ARSD
		CHD1L
		DNAJC3
		SLC25A25
		SRPRB
		PUF60
		FOPNL
		RNF34
		MT1G
		SEPT11
		LSM2
		C3orf37
		FN3KRP
		ARIH2
		CHTF8
		DDB2
		ZNF212
		TIPARP
		FAH
		ARF6
		SCAMP3
		TDP2
		FAM120AOS
		RPP25L
		SH2B3
		ANO6
		WIPI1
		MLST8
		DNAL1
		SLC35A2
		LOC101060541
		CHMP3
		GNB1
		PRDX5
		COX7A1
		SNRPD3
		ECHDC1
		CDCA7L
		TOP1
		EPS8
		ARFGAP3
		JAGN1
		BYSL
		DHPS
		DSTN
		MRPS2
		ASCC2
		NEK7
		SPOCK2
		NLGN2
		MRPL39
		CHPF2
		NSUN2
		LXN
		NFAT5
		TTC38
		EPT1
		PRKCA
		LAMP2
		FKBP10
		PDHA1
		C19orf10
		HARS2
		CORO1B
		TDRD3
		DYNLRB1
		SSNA1
		TMEM129
		IMPA2
		SLC25A36
		HAGH
		NUB1
		CANT1
		TRAM2
		EXOSC10
		CIRH1A
		SEPT8
		ANXA1
		HSD17B10
		EFHD1
		REXO2
		OCIAD1
		LOC101060433
		PTTG1
		TMEM50B
		RDX
		SLC25A20
		UBA2
		MAN2A2
		TMEM259
		VEGFB
		RYBP
		WRNIP1
		NFKB1
		MAPK3
		POLR2A
		MRPS5
		MPRIP
		INTS12
		BTBD10
		LOXL1
		FNBP1L
		DERL2
		SETD7
		POM121
		ABLIM1
		SLCO2A1
		DTX3L
		EMP1
		NQO1
		CPSF3
		NECAP1
		PFN1
		PPP1R3C
		SFN
		VPS26A
		VAPB
		PSMD10
		SCAP
		CLPP
		EXOSC8
		CNOT1
		CENPB
		ELF3
		GNAS
		SMPD1
		SLC20A2
		SECISBP2
		TRIP4
		RNPS1
		VMA21
		MEN1
		SUCLG2
		MAST2
		KLHDC8B
		KIF13B
		OXSR1
		PXN
		EPHA2
		LSS
		FOXN3
		SUCO
		TBL2
		NDUFC2
		BIRC2
		KIAA1279
		KLHL9
		COX6C
		MLH1
		RHOG
		SDC4
		UBE3A
		CSTF3
		MRPL24
		GPR107
		MCMBP
		SMG9
		SPRY1
		CMC4
		SPRED2
		EZH2
		CD109
		PIEZO1
		KLHL12
		TSPYL4
		POLA2
		POLR2K
		IWS1
		NDUFB6
		SF3B14
		EIF2B2
		SLC39A3
		CYFIP2
		AVPI1
		UNC13B
		GNA13
		MICU2
		RBM15B
		JAK1
		RNF19A
		MED27
		ANKRD13A
		CEBPG
		TYSND1
		ARIH1
		DCAF8
		RB1
		KIFC3
		VPS13D
		PTPN18
		LPCAT4
		MTFP1
		SDHAF1
		PALM
		CHST10
		FNDC3B
		ST6GAL1
		ASAH1
		RAB1A
		HN1
		SQLE
		PFKFB3
		ZCCHC24
		PCYOX1
		FUCA2
		GPRC5C
		ACOT7
		MARCH6
		MCTS1
		CD320
		HUWE1
		SEC14L1
		RALA
		NDUFV1
		G6PC3
		CPVL
		MGLL
		ATMIN
		PDE6G
		LCMT1
		OTUB1
		THRA
		PLEKHB1
		GYPC
		KIF1C
		USP15
		DHX35
		PHF5A
		THYN1
		CLUH
		AAR2
		APPL2
		FAM219A
		ZDHHC3
		ZER1
		ATF5
		NTN4
		CASP3
		ZSWIM8
		RNF103
		EXD2
		SEPN1
		KIF3C
		ST3GAL4
		ZBTB5
		TNRC6A
		TOB2
		SLC4A4
		TNFAIP2
		DBI
		LTBR
		TSC22D3
		EIF4E2
		MIIP
		TEX10
		GLG1
		SRSF4
		PDCD6
		ETNK1
		CDK7
		PLEKHJ1
		FARSA
		QRICH1
		CCDC167
		ZNF282
		NAGLU
		ZSCAN18
		TSSC4
		PSMG1
		DHX29
		EBP
		EGR1
		DUSP5
		PSME4
		ZNRD1
		LINC00921
		KANK2
		PPFIA1
		ATXN7L3
		ZNF512
		ZHX3
		PTPN12
		CHAMP1
		GNAI2
		ECM1
		PTP4A1
		MMS19
		MAGT1
		ASF1B
		ZCCHC17
		IER3IP1
		STAU1
		FAM136A
		IGFBP6
		BIVM-ERCC5
		WFDC2
		SRRT
		YAP1
		FOXK2
		FOLR1
		TBK1
		DNAL4
		ERMP1
		SMIM3
		U2AF2
		EIF2B1
		FNBP4
		NUMB
		COA5
		SC5D
		ZDHHC18
		DCPS
		MOGS
		STK39
		PATL1
		TCF3
		KCTD2
		MED11
		KRAS
		TYW1
		TMEM216
		FAM20B
		FAM219B
		METTL3
		ACP5
		FBXL3
		GGPS1
		PITPNB
		APOC1
		MRPL40
		C17orf49
		SUN1
		SIDT2
		DNAJC7
		CBX7
		NR4A1
		NUP205
		MPLKIP
		C10orf54
		ZMYM3
		NCOA5
		CDC25B
		MYLIP
		CPNE2
		STX18
		SLC25A22
		MRPL4
		IRS2
		ZMAT5
		ADARB1
		LRRC20
		SSFA2
		IFT52
		IL1R1
		NCOA7
		PUS1
		RAB11A
		ATP6V0A1
		CHURC1-FNTB
		PPIL1
		MDK
		DCAF12
		SNRPE
		MED17
		RAB11B
		ITPK1
		GLRX
		BASP1
		RPL27
		TBC1D23
		LSM1
		BTBD3
		UTP11L
		TYMS
		NME3
		C11orf48
		S100A4
		PVRL2
		TCTN1
		MYO1E
		NCOR2
		IL4R
		MAPKAPK3
		BCL2L11
		ATP2B4
		LYN
		SHKBP1
		TNKS
		TPCN1
		RAB11FIP1
		BIVM
		NPRL2
		RNF38
		MEF2A
		ENDOD1
		IFT20
		CD59
		RELA
		IPO5
		DLD
		SF3A3
		SRP54
		METTL13
		NFS1
		CFL2
		ATP6V1A
		AIMP1
		TK1
		ARL2
		CDK5RAP1
		PRPS2
		PDXK
		EMP3
		DKK1
		TTC27
		DGCR14
		HPCAL1
		ATG5
		APH1A
		PRADC1
		HDAC3
		THTPA
		NMI
		KLF13
		MCRS1
		UGT1A1
		PPP1R15B
		RBL2
		PRDM4
		MYOF
		KMT2B
		RFWD2
		C2CD5
		C1D
		DDX50
		B3GNT9
		CMTM4
		FERMT2
		CDCA5
		FCHSD2
		UHRF2
		BNIP1
		FOXJ2
		C14orf159
		VEZF1
		ATP6V0D1
		LHFP
		KPNA3
		BTD
		PRICKLE4
		REC8
		TOE1
		COQ6
		TMEM9B
		PYCR1
		DDA1
		RAB22A
		HNRNPAB
		GSPT1
		SMIM12
		BCS1L
		R3HDM4
		HLA-F
		KTI12
		PRPF4B
		C1orf115
		CAPRIN1
		PRUNE2
		SLC25A42
		KIAA0146
		KIAA0430
		TBC1D13
		HINFP
		PPP1R10
		ABHD4
		URGCP
		CCDC130
		ANKRD27
		NOTCH1
		ERF
		ACACA
		SMAD3
		ANGPTL2
		HNRNPUL1
		TAX1BP1
		EIF3L
		IFRD2
		NDUFB4
		RPRD1B
		TRIAP1
		NDUFV2
		EIF4EBP1
		MRPL45
		UBL3
		APBB3
		FXYD5
		HK1
		CDKN2A
		NME1-NME2
		SEMA4B
		TACC3
		CCDC25
		RPP25
		PAFAH1B3
		MYO18A
		PDLIM2
		GSE1
		HEG1
		TMUB1
		ACADSB
		LRP11
		SLC16A2
		SLC25A10
		ACAP2
		SESN2
		WWC3
		SGSM2
		NAPB
		TSPAN3
		SCAMP4
		GRB2
		NHP2
		DAZAP2
		RPS9
		TUBGCP2
		CNOT7
		S100P
		TUSC2
		NLRP2
		VPS33B
		ERP44
		USF2
		PEG10
		COIL
		HS6ST1
		ST6GALNAC6
		LYPLA1
		FDPS
		ZZZ3
		LAMA5
		GALNT14
		NRBF2
		DHRS7B
		WDR5
		LOC401127
		PRKAG2
		DGKZ
		PARP4
		AIFM1
		C2orf68
		ZHX2
		ZFYVE20
		NUDT2
		TRIM26
		PREPL
		JUN
		TGM2
		PNP
		NUDT21
		RFC3
		BZW2
		TMBIM6
		STXBP2
		NDUFAF3
		GPKOW
		C14orf166
		NONO
		ECSIT
		TST
		CLPTM1L
		TMEM115
		CCNB1IP1
		SMARCA5
		ACD
		HSDL2
		SOD3
		EMD
		ZNF32
		PPP6R1
		SASH1
		ATPAF2
		NSUN4
		RAVER1
		MAPK8IP3
		SH3BGRL2
		AGBL5
		NAGA
		INPP5K
		SLC43A2
		STK11IP
		SLC39A11
		ELMOD3
		NCK2
		NECAB3
		USP33
		GLIS2
		ABHD2
		CLIP3
		IDH1
		MID1IP1
		CFI
		UBE2N
		H1F0
		EI24
		ORC3
		FABP5
		SRP68
		REEP4
		EXOC1
		MRPL54
		UBE2Q1
		GPCPD1
		LOC100996657
		PSMG2
		UBE2L3
		TSPAN14
		SQRDL
		TAF9
		KCMF1
		SMG7
		ANTXR1
		NIPA2
		ESRRA
		TOR3A
		PCIF1
		CAD
		SIK3
		NKTR
		FAHD2A
		TMEM243
		MTSS1
		PARP6
		ZBTB44
		ILF3
		NAA60
		OTUD4
		MCOLN1
		CREB3L2
		MKRN1
		C20orf112
		RCOR1
		DNMT3A
		ANKRD10
		KIAA1147
		NT5DC3
		SERBP1
		NET1
		GSTM3
		COQ9
		GPN2
		PSMA1
		CNPY2
		SAP30BP
		BEX4
		CHMP6
		SDF2L1
		RTN4
		CCNL1
		FAU
		CCDC12
		DDRGK1
		TM2D2
		ATXN2
		C7orf41
		DESI1
		MIR5193
		VPS72
		TP53INP1
		ABCD4
		RABEP1
		DNAJA4
		CHRDL1
		DUSP12
		PPP5C
		DGUOK
		TRAK1
		BOK
		SERTAD1
		PCBP4
		KIF1B
		JMJD1C
		ELP6
		SEC24C
		SPR
		NDST2
		OSBPL8
		ACVR1
		SYNE2
		STAT2
		PKD2
		CHMP5
		SLC16A1
		MIR21
		MOV10
		NENF
		SRP14
		MIR4647
		GATC
		ENY2
		MED9
		C11orf49
		IRF3
		TMEM245
		PSEN1
		CD97
		PHF14
		ANP32B
		TXNRD2
		ACOT8
		SBNO2
		TMEM60
		YIF1B
		C6orf89
		ARFIP1
		INO80E
		IGF1R
		TBC1D9B
		SLC9A1
		SFSWAP
		B4GALT2
		LOC101060429
		TOM1L2
		FOCAD
		BRD8
		ARRDC3
		ZNF655
		CCDC97
		MAPT
		POGK
		PCMTD1
		ST3GAL1
		FAM160B2
		DCTN4
		ARHGAP21
		PCGF2
		C1QL1
		SPG11
		NPR2
		FUK
		CAPN5
		MTMR10
		HIF1A
		WLS
		POMP
		COX5B
		NDUFA6
		PRSS23
		LAMTOR3
		SELK
		SMARCE1
		KRT222
		SRRM1
		PCMT1
		S100A2
		SSBP2
		TMED1
		R3HCC1
		PAN2
		ADA
		ZNF302
		HES6
		EXOC4
		C4orf27
		ZBED1
		PAQR4
		PPCDC
		PTPRU
		C1orf216
		PSRC1
		PDCD10
		PUM2
		TP53BP1
		PRKCH
		MKNK1
		PVRL1
[truncated: 10,282 more rows]

## Sheet: GO_UM51
GOID	Pvalue	OddsRatio	ExpCount	Count	Size	Term	GO_type	genes
GO:0070328	9.60499e-06	11.4497	0.781749	7	31	triglyceride homeostasis	GO_BP	ACSM2A,APOA5,C1QTNF3,GCKR,HNF4A,LIPC,MIA2
GO:0001822	0.00042078	2.71983	6.68269	17	265	kidney development	GO_BP	DACT2,DCHS1,EPHA7,FAT4,FOXC2,HES5,HOXC11,LRRK2,MAGI2,PROX1,SLC12A1,SMAD9,SOX11,SULF1,UPK3A,WDPCP,ZBTB16
GO:0001655	0.000460361	2.53448	7.99401	19	317	urogenital system development	GO_BP	DACT2,DCHS1,EPHA7,FAT4,FOXC2,HES5,HOXC11,LRRK2,MAGI2,PROX1,RBP4,SLC12A1,SMAD9,SOX11,SULF1,TBX18,UPK3A,WDPCP,ZBTB16
GO:0030199	0.000460502	6.9064	1.00871	6	40	collagen fibril organization	GO_BP	COL5A1,COL5A3,DDR2,FOXC2,SERPINF2,SFRP2
GO:0021537	0.000505002	2.88237	5.57311	15	221	telencephalon development	GO_BP	CDON,DISC1,EPHA5,FAT4,FGF13,FOXP2,HES5,HTR5A,IGF2BP1,LMX1A,LRRK2,PLCB1,PROX1,SCN5A,SLITRK5
GO:0060059	0.000516724	29.1938	0.176524	3	7	embryonic retina morphogenesis in camera-type eye	GO_BP	CDON,PROX1,RBP4
GO:0007423	0.00117891	2.06458	12.8106	25	508	sensory organ development	GO_BP	BFSP1,CDON,COL5A1,CXCL14,DCHS1,FAT4,FGFR3,FOXC2,FOXE3,FOXL2,FOXP2,GPM6A,HES5,LIN7A,MAFB,PROX1,PTN,RBP4,RHOJ,SOBP,SOX11,SOX2,TBX18,TENM3,WDPCP
GO:0097150	0.00140151	9.74758	0.504354	4	20	neuronal stem cell population maintenance	GO_BP	HES5,IGF2BP1,PROX1,SOX2
GO:0000904	0.00181875	1.70297	25.4951	41	1011	cell morphogenesis involved in differentiation	GO_BP	ANK1,AXIN2,BVES,CACNA1G,CACNA1H,COL5A1,COL5A3,COL9A1,CSF2RB,DACT1,DACT2,DISC1,DUSP9,EPHA5,EPHA7,EPHA8,FGF13,FGFR3,ITGA1,ITGA2B,KALRN,KNDC1,LAT,LMX1A,LOXL3,LRRC4C,LRRK2,OLFM1,PLXNC1,POU4F1,PROX1,RASAL3,RASGRP4,SCN5A,SFRP2,SLITRK1,SLITRK2,SLITRK5,SNAI1,SPTB,WDPCP
GO:0060112	0.00187149	77.6771	0.0756531	2	3	generation of ovulation cycle rhythm	GO_BP	CHRFAM7A,NPY5R
GO:2000035	0.00187149	77.6771	0.0756531	2	3	regulation of stem cell division	GO_BP	NAP1L2,SFRP2
GO:0048839	0.00218197	2.79641	4.5644	12	181	inner ear development	GO_BP	CXCL14,DCHS1,FAT4,FGFR3,HES5,LIN7A,MAFB,PROX1,SOBP,SOX2,TBX18,WDPCP
GO:0061448	0.00225486	2.54575	5.82529	14	231	connective tissue development	GO_BP	ADAMTS12,AXIN2,COL5A1,COL9A1,FAM101A,FGFR3,FOXC2,HES5,PKDCC,SFRP2,SMAD9,SNAI1,SULF1,ZBTB16
GO:0048858	0.00225873	1.67016	26.6047	42	1055	cell projection morphogenesis	GO_BP	ANK1,C11orf63,CACNA1G,CACNA1H,CCDC13,COL5A1,COL5A3,COL9A1,CPNE9,CSF2RB,DACT1,DISC1,DNAH7,DNAI1,DUSP9,EPHA5,EPHA7,EPHA8,FGF13,FGFR3,GPM6A,ITGA1,ITGA2B,KALRN,KNDC1,LAT,LMX1A,LRRC4C,LRRK2,OLFM1,PLXNC1,POU4F1,RASAL3,RASGRP4,RSPH9,SCN5A,SLITRK1,SLITRK2,SLITRK5,SPTB,TTC30B,WDPCP
GO:0007405	0.00230435	4.88777	1.36176	6	54	neuroblast proliferation	GO_BP	DAGLA,DISC1,FGF13,FZD9,HHIP,LRRK2
GO:0001945	0.00241304	8.20696	0.580007	4	23	lymph vessel development	GO_BP	FOXC2,KDR,PROX1,VASH1
GO:0002062	0.00257131	3.64656	2.37046	8	94	chondrocyte differentiation	GO_BP	ADAMTS12,AXIN2,FAM101A,FGFR3,PKDCC,SFRP2,SULF1,ZBTB16
GO:0042416	0.00295634	12.971	0.302612	3	12	dopamine biosynthetic process	GO_BP	CHRFAM7A,GPR37,SLC6A3
GO:0051239	0.0033919	1.43241	60.5981	81	2403	regulation of multicellular organismal process	GO_BP	ACACB,ADAMTS12,ADRA2B,APOA5,AXIN2,BVES,C1QTNF3,CACNA1G,CACNA1H,CASQ2,CDON,CHRFAM7A,COL5A1,CPNE9,CSN2,DACT1,DDR2,DISC1,ETV2,FAM101A,FAT4,FGF13,FGFR3,FOXC2,FOXE3,FOXP2,GHR,HES5,HNF4A,HOXC11,HPSE,IGF2BP1,KDR,KNDC1,L3MBTL1,LMX1A,LRRC4C,LRRK2,LSAMP,MAFB,MAGI2,NAP1L2,NPR1,NPY1R,OLFM1,OVGP1,PDE5A,PKDCC,PLCB1,POU4F1,PPP2R3C,PROX1,PTN,RBP4,RLN2,RLTPR,SCN5A,SERPINF2,SFMBT1,SFRP2,SLC6A3,SLITRK1,SLITRK2,SLIT…
GO:0061181	0.00368048	38.8361	0.100871	2	4	regulation of chondrocyte development	GO_BP	AXIN2,FAM101A
GO:0071442	0.00368048	38.8361	0.100871	2	4	positive regulation of histone H3-K14 acetylation	GO_BP	NAP1L2,PIWIL2
GO:1903748	0.00368048	38.8361	0.100871	2	4	negative regulation of establishment of protein localization to mitochondrion	GO_BP	LRRK2,SIRT4
GO:0048592	0.00375595	2.90909	3.65657	10	145	eye morphogenesis	GO_BP	CDON,COL5A1,FGFR3,FOXE3,FOXL2,PROX1,PTN,RBP4,SOX11,TENM3
GO:0070307	0.00471154	10.6113	0.353048	3	14	lens fiber cell development	GO_BP	BFSP1,FGFR3,PROX1
GO:0051094	0.00473347	1.59484	27.7353	42	1105	positive regulation of developmental process	GO_BP	ACACB,ADRA2B,AXIN2,CDON,CPNE9,DACT1,DDR2,DISC1,DKKL1,ETV2,FGFR3,FOXC2,FOXE3,FOXP2,GHR,HOXC11,HPSE,KDR,MAGI2,NAP1L2,OLFM1,PDE5A,PKDCC,PLCB1,PPP2R3C,PROX1,PTN,RLN2,RLTPR,SERPINF2,SFRP2,SLC6A3,SLITRK1,SLITRK2,SLITRK5,SNAI1,SOX11,SOX2,SYNDIG1,TBX18,TENM3,TMEM79,TNFSF13B,ZBTB16
GO:0032989	0.0048967	1.50837	37.8518	54	1501	cellular component morphogenesis	GO_BP	ANK1,AXIN2,BVES,C11orf63,CACNA1G,CACNA1H,CASQ2,CCDC13,COL5A1,COL5A3,COL9A1,CPNE9,CSF2RB,DACT1,DACT2,DISC1,DNAH7,DNAI1,DUSP9,EPHA5,EPHA7,EPHA8,FGF13,FGFR3,GPM6A,ITGA1,ITGA2B,KALRN,KDR,KNDC1,LAT,LMX1A,LOXL3,LRRC4C,LRRK2,OLFM1,PLXNC1,POU4F1,PROX1,RASAL3,RASGRP4,RHOJ,RHOU,RSPH9,SCN5A,SFRP2,SLITRK1,SLITRK2,SLITRK5,SNAI1,SPTB,TTC30B,UPK3A,WDPCP
GO:1901617	0.0055282	2.36912	5.77485	13	229	organic hydroxy compound biosynthetic process	GO_BP	APOA5,ASAH2,BBOX1,CACNA1H,CHAT,CHRFAM7A,GPR37,PCK1,PROX1,SLC44A5,SLC6A3,SNAI1,TYR
GO:0031175	0.00575907	1.59225	26.4029	40	1047	neuron projection development	GO_BP	ANK1,APOA5,CACNA1G,CACNA1H,COL5A1,COL5A3,COL9A1,CPNE9,CSF2RB,DACT1,DISC1,DUSP9,EPHA5,EPHA7,EPHA8,FGF13,FGFR3,GPM6A,ITGA1,ITGA2B,KALRN,KNDC1,LAT,LMX1A,LRRC4C,LRRK2,MAGI2,MCF2,OLFM1,PLXNC1,POU4F1,PTN,RASAL3,RASGRP4,SCN5A,SLITRK1,SLITRK2,SLITRK5,SPTB,TENM3
GO:0003163	0.00603191	25.8892	0.126089	2	5	sinoatrial node development	GO_BP	BVES,TBX18
GO:0019367	0.00603191	25.8892	0.126089	2	5	fatty acid elongation, saturated fatty acid	GO_BP	ELOVL3,ELOVL4
GO:0060157	0.00603191	25.8892	0.126089	2	5	urinary bladder development	GO_BP	RBP4,UPK3A
GO:0086029	0.00603191	25.8892	0.126089	2	5	Purkinje myocyte to ventricular cardiac muscle cell signaling	GO_BP	CASQ2,SCN5A
GO:2000344	0.00603191	25.8892	0.126089	2	5	positive regulation of acrosome reaction	GO_BP	CACNA1H,PLCB1
GO:2000617	0.00603191	25.8892	0.126089	2	5	positive regulation of histone H3-K9 acetylation	GO_BP	NAP1L2,PIWIL2
GO:0045937	0.00655218	1.56115	28.269	42	1121	positive regulation of phosphate metabolic process	GO_BP	ADCY2,ADORA2A,ADRA2B,AXIN2,CCL3L1,CDON,CSF2RB,DDR2,DUSP9,EPHA8,FAM20A,FGF13,FGFR3,GHR,GPR37,HES5,ITGA1,KDR,KNDC1,LAT,LEFTY1,LRRK2,MAGI2,MRAP,NPR1,NRG3,PDE5A,PIFO,PLCB1,PPP2R3C,PROX1,RASAL3,RASGRP4,RLN2,SERPINF2,SFRP2,SOX2,SPTB,TEC,TLR4,VIPR2,WNK3
GO:0042053	0.00698268	8.9777	0.403483	3	16	regulation of dopamine metabolic process	GO_BP	GPR37,PDE1B,SLC6A3
GO:0046470	0.00727812	3.78079	1.7148	6	68	phosphatidylcholine metabolic process	GO_BP	APOA5,CHAT,LIPC,PLA2G4C,PLB1,SLC44A5
GO:0045995	0.00744047	3.01204	2.82438	8	112	regulation of embryonic development	GO_BP	COL5A1,HNF4A,PLCB1,SFRP2,SNAI1,SULF1,TBX18,WDPCP
GO:0042136	0.00832234	8.33592	0.428701	3	17	neurotransmitter biosynthetic process	GO_BP	CHAT,DAGLA,SLC6A3
GO:0009308	0.0085606	2.32308	5.42181	12	215	amine metabolic process	GO_BP	AADAT,APOA5,CHAT,GPR37,KMO,LIPC,PDE1B,PLA2G4C,PLB1,SIRT4,SLC44A5,SLC6A3
GO:0045110	0.00889742	19.4157	0.151306	2	6	intermediate filament bundle assembly	GO_BP	KRT14,PKP1
GO:0046069	0.00889742	19.4157	0.151306	2	6	cGMP catabolic process	GO_BP	PDE1B,PDE5A
GO:0098722	0.00889742	19.4157	0.151306	2	6	asymmetric stem cell division	GO_BP	FGF13,ZBTB16
GO:0035337	0.00914945	5.37363	0.832184	4	33	fatty-acyl-CoA metabolic process	GO_BP	ACACB,ACSM2A,ELOVL3,ELOVL4
GO:0048638	0.00938569	2.13567	6.85922	14	272	regulation of developmental growth	GO_BP	ACACB,CPNE9,DISC1,FGF13,FGFR3,FOXC2,GHR,NPY1R,OLFM1,PLCB1,PROX1,RBP4,SFRP2,SLC6A3
GO:0030902	0.0095268	2.67162	3.5557	9	141	hindbrain development	GO_BP	FOXP2,KNDC1,LMX1A,MAFB,POU4F1,PROX1,PTN,SCN5A,SMAD9
GO:2000241	0.00963583	3.14617	2.37046	7	94	regulation of reproductive process	GO_BP	CACNA1H,CSN2,OVGP1,PDE5A,PLCB1,SNAI1,SULF1
GO:0043931	0.00980257	7.77971	0.453919	3	18	ossification involved in bone maturation	GO_BP	DCHS1,FAM101A,FAT4
GO:0072148	0.00980257	7.77971	0.453919	3	18	epithelial cell fate commitment	GO_BP	FGFR3,HES5,PROX1
GO:0050678	0.00996839	2.11897	6.90965	14	274	regulation of epithelial cell proliferation	GO_BP	FGFR3,FOXE3,FOXP2,KDR,PROX1,PTN,SCN5A,SFRP2,SOX11,SOX2,SULF1,TBX18,VASH1,WFDC1
GO:0019228	0.0101673	5.19419	0.857402	4	34	neuronal action potential	GO_BP	CHRFAM7A,GRIK2,SCN5A,SCN9A
GO:0060795	0.0101673	5.19419	0.857402	4	34	cell fate commitment involved in formation of primary germ layer	GO_BP	ETV2,FOXC2,SFRP2,SOX2
GO:1903318	0.0101673	5.19419	0.857402	4	34	negative regulation of protein maturation	GO_BP	GAS1,LRRK2,SERPINF2,SIRT4
GO:0030182	0.0112871	1.4551	36.0613	50	1430	neuron differentiation	GO_BP	ADRA2B,ANK1,APOA5,CACNA1G,CACNA1H,CDON,COL5A1,COL5A3,COL9A1,CPNE9,CSF2RB,DACT1,DISC1,DUSP9,EPHA5,EPHA7,EPHA8,FAT4,FGF13,FGFR3,GPM6A,HES5,ITGA1,ITGA2B,KALRN,KNDC1,LAT,LMX1A,LRRC4C,LRRK2,MAGI2,MCF2,NAP1L2,OLFM1,PLXNC1,POU4F1,PROX1,PTN,RASAL3,RASGRP4,SCN5A,SLITRK1,SLITRK2,SLITRK5,SOX11,SOX2,SPTB,TENM3,TLX1,WDPCP
GO:0043010	0.0114982	2.07954	7.03177	14	280	camera-type eye development	GO_BP	BFSP1,CDON,FGFR3,FOXC2,FOXE3,FOXL2,FOXP2,GPM6A,HES5,PROX1,PTN,RBP4,RHOJ,SOX11,TENM3,WDPCP
GO:0055088	0.0121495	2.74611	3.07656	8	122	lipid homeostasis	GO_BP	ACSM1,ACSM2A,APOA5,C1QTNF3,GCKR,HNF4A,LIPC,MIA2
GO:0003360	0.0122497	15.5316	0.176524	2	7	brainstem development	GO_BP	CNTFR,SCN5A
GO:0019441	0.0122497	15.5316	0.176524	2	7	tryptophan catabolic process to kynurenine	GO_BP	AADAT,KMO
GO:0045199	0.0122497	15.5316	0.176524	2	7	maintenance of epithelial cell apical/basal polarity	GO_BP	ANK1,LIN7A
GO:0046322	0.0122497	15.5316	0.176524	2	7	negative regulation of fatty acid oxidation	GO_BP	ACACB,SIRT4
GO:0071313	0.0122497	15.5316	0.176524	2	7	cellular response to caffeine	GO_BP	CASQ2,RYR3
GO:0090244	0.0122497	15.5316	0.176524	2	7	Wnt signaling pathway involved in somitogenesis	GO_BP	AXIN2,SFRP2
GO:2000542	0.0122497	15.5316	0.176524	2	7	negative regulation of gastrulation	GO_BP	COL5A1,SFRP2
GO:0003205	0.0127186	2.72206	3.10178	8	123	cardiac chamber development	GO_BP	FOXC2,NPY5R,POU4F1,PROX1,RBP4,SCN5A,SFRP2,SOX11
GO:0002089	0.0131951	6.8636	0.504354	3	20	lens morphogenesis in camera-type eye	GO_BP	FGFR3,PROX1,SOX11
GO:0022008	0.014365	1.40994	40.9283	55	1623	neurogenesis	GO_BP	ADRA2B,ANK1,APOA5,CACNA1G,CACNA1H,CDON,COL5A1,COL5A3,COL9A1,CPNE9,CSF2RB,DACT1,DAGLA,DCHS1,DISC1,DUSP9,EPHA5,EPHA7,EPHA8,FAT4,FGF13,FGFR3,FZD9,GPM6A,HES5,HHIP,ITGA1,ITGA2B,KALRN,KNDC1,LAT,LMX1A,LRRC4C,LRRK2,LSAMP,MAGI2,MCF2,NAP1L2,OLFM1,PLXNC1,POU4F1,PROX1,PTN,RASAL3,RASGRP4,SCN5A,SLITRK1,SLITRK2,SLITRK5,SOX11,SOX2,SPTB,TENM3,TLX1,WDPCP
GO:0003416	0.0151115	6.48188	0.529572	3	21	endochondral bone growth	GO_BP	COL9A1,DDR2,FGFR3
GO:0009713	0.0151115	6.48188	0.529572	3	21	catechol-containing compound biosynthetic process	GO_BP	CHRFAM7A,GPR37,SLC6A3
GO:0009887	0.0151293	1.74251	12.543	21	511	organ morphogenesis	GO_BP	AXIN2,CDON,COL5A1,COL9A1,DCHS1,DDR2,ENAM,FAM101A,FAM20A,FAT4,FGFR3,FOXC2,FOXE3,FOXL2,FOXP2,HES5,HHIP,HOXC11,LEFTY1,LRRK2,MAFB,MAGI2,NPY1R,NPY5R,NRG3,OLFM1,POU4F1,PROX1,PTN,RBP4,SCN5A,SFRP2,SLC40A1,SNAI1,SOBP,SOX11,SULF1,SYCP2,TBX18,TENM3,TLX1,WDPCP
GO:0007416	0.0151915	2.6299	3.20265	8	127	synapse assembly	GO_BP	GPM6A,MAGI2,PCDHB3,POU4F1,SLITRK1,SLITRK2,SLITRK5,SYNDIG1
GO:0003007	0.0154644	2.4518	3.85093	9	154	heart morphogenesis	GO_BP	AXIN2,COL5A1,DCHS1,FAT4,FOXC2,LEFTY1,NPY1R,NPY5R,OLFM1,POU4F1,PROX1,RBP4,SFRP2,SOX11
GO:0008300	0.0160625	12.9422	0.201742	2	8	isoprenoid catabolic process	GO_BP	BCO2,CRABP1
GO:0034982	0.0160625	12.9422	0.201742	2	8	mitochondrial protein processing	GO_BP	LRRK2,SIRT4
GO:0060371	0.0160625	12.9422	0.201742	2	8	regulation of atrial cardiac muscle cell membrane depolarization	GO_BP	CACNA1G,SCN5A
GO:0097091	0.0160625	12.9422	0.201742	2	8	synaptic vesicle clustering	GO_BP	MAGI2,SYNDIG1
GO:0003151	0.0174824	3.54457	1.51306	5	60	outflow tract morphogenesis	GO_BP	FOXC2,NPY1R,NPY5R,SFRP2,SOX11
GO:0003158	0.0177931	2.76275	2.67308	7	106	endothelium development	GO_BP	ADAMTS12,ETV2,FOXC2,HAPLN2,KDR,PROX1,SLC40A1
GO:0072358	0.0179116	1.52667	22.4942	33	892	cardiovascular system development	GO_BP	ACACB,AXIN2,BVES,CDKL1,COL5A1,DCHS1,ETV2,FAT4,FOXC2,HPSE,KDR,LEFTY1,MMP19,NPR1,NPY1R,NPY5R,OLFM1,PDLIM3,POU4F1,PROX1,RBP4,RHOJ,RLN2,SCN5A,SERPINF2,SFRP2,SLITRK5,SNAI1,SOX11,SULF1,TBX18,VASH1,WDPCP
GO:0007610	0.0179421	1.59883	17.5515	27	696	behavior	GO_BP	CHRFAM7A,CNTFR,CXCL14,DMRTA1,FGF13,FGF14,FOXP2,FZD9,GNG7,GPR37,GRIK2,IL16,KDR,LRRK2,LSAMP,NPY1R,NPY5R,PDE1B,PLCB1,POU4F1,PTN,SCN9A,SLC6A3,SLITRK1,SLITRK5,SOBP,SORCS3
GO:0060322	0.0179421	1.59883	17.5515	27	696	head development	GO_BP	C11orf63,CDON,CRISPLD1,DISC1,EPHA5,EPHA7,FAT4,FGF13,FGFR3,FOXP2,HES5,HTR5A,IGF2BP1,KIF7,KNDC1,LMX1A,LRRK2,MAFB,PLCB1,POU4F1,PROX1,PTN,SCN5A,SLC6A3,SLITRK5,SMAD9,SOX2
GO:0048731	0.0180062	1.34324	57.7686	73	2422	system development	GO_BP	ACACB,ADAMTS12,ADORA2A,ADRA2B,ANK1,APOA5,AXIN2,BEX1,BFSP1,BVES,C11orf63,CACNA1G,CACNA1H,CDKL1,CDO1,CDON,CNTFR,COL5A1,COL5A3,COL9A1,CPNE9,CSF2RB,CSN2,CXCL14,DACT1,DACT2,DAGLA,DCHS1,DDR2,DISC1,DMRTA1,DNASE1L2,DUSP9,ENAM,EPHA5,EPHA7,EPHA8,ETV2,FAM101A,FAM20A,FAT4,FGF13,FGF14,FGFR3,FOXA3,FOXC2,FOXE3,FOXL2,FOXP2,FUT9,FZD9,GPM6A,HAPLN2,HES5,HHIP,HNF4A,HOXC11,HPSE,HSD17B2,HTR5A,IGF2BP1,ITGA1,ITGA11,ITGA…
GO:0006576	0.0187513	2.52307	3.32874	8	132	cellular biogenic amine metabolic process	GO_BP	AADAT,APOA5,CHAT,KMO,LIPC,PLA2G4C,PLB1,SLC44A5
GO:0001934	0.0188332	1.50155	24.2594	35	962	positive regulation of protein phosphorylation	GO_BP	ADCY2,ADRA2B,AXIN2,CCL3L1,CDON,CSF2RB,DDR2,DUSP9,EPHA8,FAM20A,FGF13,FGFR3,GHR,GPR37,HES5,ITGA1,KDR,KNDC1,LAT,LEFTY1,LRRK2,NRG3,PDE5A,PLCB1,PPP2R3C,PROX1,RASAL3,RASGRP4,SERPINF2,SFRP2,SOX2,SPTB,TEC,TLR4,WNK3
GO:0043062	0.0189898	1.81402	9.73403	17	386	extracellular structure organization	GO_BP	COL23A1,COL5A1,COL5A3,COL9A1,DDR2,FOXC2,HAPLN2,ITGA1,ITGA11,ITGA2B,JAM2,KDR,LTBP1,MMP19,SERPINF2,SFRP2,SULF1
GO:0060384	0.0193909	5.83297	0.580007	3	23	innervation	GO_BP	FGFR3,POU4F1,SULF1
GO:0016053	0.0199091	1.93005	7.54009	14	299	organic acid biosynthetic process	GO_BP	ACACB,ACSM1,APOA5,ASAH2,BBOX1,CDO1,DHFRL1,ELOVL3,ELOVL4,FAXDC2,KMO,LIPC,MTHFD2L,PROX1
GO:0042417	0.0199973	11.1873	0.225095	2	9	dopamine metabolic process	GO_BP	CHRFAM7A,GPR37,NPR1,PDE1B,SLC6A3,SNCAIP
GO:0006107	0.0203106	11.0926	0.226959	2	9	oxaloacetate metabolic process	GO_BP	GHR,PCK1
GO:0021707	0.0203106	11.0926	0.226959	2	9	cerebellar granule cell differentiation	GO_BP	KNDC1,PROX1
GO:0048755	0.0203106	11.0926	0.226959	2	9	branching morphogenesis of a nerve	GO_BP	EPHA7,LRRK2
GO:1901978	0.0203106	11.0926	0.226959	2	9	positive regulation of cell cycle checkpoint	GO_BP	PROX1,XRCC3
GO:1990709	0.0203106	11.0926	0.226959	2	9	presynaptic active zone organization	GO_BP	MAGI2,SYNDIG1
GO:0061035	0.0211743	3.3606	1.58872	5	63	regulation of cartilage development	GO_BP	ADAMTS12,AXIN2,FAM101A,PKDCC,ZBTB16
GO:0030194	0.0217555	5.55487	0.605225	3	24	positive regulation of blood coagulation	GO_BP	HPSE,SERPINF2,TLR4
GO:0072488	0.0217555	5.55487	0.605225	3	24	ammonium transmembrane transport	GO_BP	ACACB,SLC22A3,SLC6A3
GO:0086010	0.022683	3.99329	1.08436	4	43	membrane depolarization during action potential	GO_BP	CACNA1G,CACNA1H,SCN5A,SCN9A
GO:0035082	0.0244697	3.89322	1.10958	4	44	axoneme assembly	GO_BP	C11orf63,DNAH7,DNAI1,RSPH9
GO:0001505	0.0248095	2.13961	4.86702	10	193	regulation of neurotransmitter levels	GO_BP	CADPS2,CHAT,DAGLA,LIN7A,LRRK2,PDE1B,PPFIA3,SLC22A3,SLC6A3,SNCAIP
GO:0035112	0.0249696	9.70542	0.252177	2	10	genitalia morphogenesis	GO_BP	RBP4,SYCP2
GO:0061303	0.0249696	9.70542	0.252177	2	10	cornea development in camera-type eye	GO_BP	FOXE3,SOX11
GO:0046777	0.0255785	2.04268	5.59833	11	222	protein autophosphorylation	GO_BP	DAPK2,DDR2,EPHA7,EPHA8,FGFR3,KDR,LRRK2,PKDCC,STK33,TEC,WNK3
GO:0051960	0.0257593	1.55752	17.2993	26	686	regulation of nervous system development	GO_BP	ADRA2B,CDON,CPNE9,DISC1,FGF13,FGFR3,HES5,KNDC1,LMX1A,LRRC4C,LRRK2,LSAMP,MAGI2,NAP1L2,OLFM1,POU4F1,PROX1,PTN,SFRP2,SLITRK1,SLITRK2,SLITRK5,SOX11,SOX2,SYNDIG1,TENM3
GO:0035567	0.0263391	3.79803	1.1348	4	45	non-canonical Wnt signaling pathway	GO_BP	DACT1,FZD9,MAGI2,SFRP2
GO:0042430	0.0269355	5.0712	0.65566	3	26	indole-containing compound metabolic process	GO_BP	AADAT,KMO,PDE1B
GO:0048286	0.0282919	3.70737	1.16001	4	46	lung alveolus development	GO_BP	FGFR3,FOXP2,KDR,PKDCC
GO:0007411	0.0286464	1.60376	14.1976	22	563	axon guidance	GO_BP	ANK1,CACNA1G,CACNA1H,COL5A1,COL5A3,COL9A1,CSF2RB,DUSP9,EPHA5,EPHA7,EPHA8,FGFR3,ITGA1,ITGA2B,KALRN,LAT,LMX1A,PLXNC1,RASAL3,RASGRP4,SCN5A,SPTB
GO:0007589	0.028799	2.72161	2.32003	6	92	body fluid secretion	GO_BP	C11orf63,CDO1,CSN2,NPR1,SLC6A3,WNK3
GO:0021766	0.0299976	3.04441	1.74002	5	69	hippocampus development	GO_BP	EPHA5,FGF13,HTR5A,LMX1A,PROX1
GO:0006600	0.0300164	8.62651	0.277395	2	11	creatine metabolic process	GO_BP	CKM,GHR
GO:0007168	0.0300164	8.62651	0.277395	2	11	receptor guanylyl cyclase signaling pathway	GO_BP	GNG7,NPR1
GO:0021683	0.0300164	8.62651	0.277395	2	11	cerebellar granular layer morphogenesis	GO_BP	KNDC1,PROX1
GO:0030011	0.0300164	8.62651	0.277395	2	11	maintenance of cell polarity	GO_BP	ANK1,LIN7A
GO:0032490	0.0300164	8.62651	0.277395	2	11	detection of molecule of bacterial origin	GO_BP	TLR1,TLR4
GO:0035413	0.0300164	8.62651	0.277395	2	11	positive regulation of catenin import into nucleus	GO_BP	DACT1,SFRP2
GO:0035641	0.0300164	8.62651	0.277395	2	11	locomotory exploration behavior	GO_BP	LRRK2,LSAMP
GO:0042535	0.0300164	8.62651	0.277395	2	11	positive regulation of tumor necrosis factor biosynthetic process	GO_BP	TLR1,TLR4
GO:0042761	0.0300164	8.62651	0.277395	2	11	very long-chain fatty acid biosynthetic process	GO_BP	ELOVL3,ELOVL4
GO:0046218	0.0300164	8.62651	0.277395	2	11	indolalkylamine catabolic process	GO_BP	AADAT,KMO
GO:0051481	0.0300164	8.62651	0.277395	2	11	negative regulation of cytosolic calcium ion concentration	GO_BP	NPY1R,RYR3
GO:2000095	0.0300164	8.62651	0.277395	2	11	regulation of Wnt signaling pathway, planar cell polarity pathway	GO_BP	DACT1,SFRP2
GO:0016042	0.0306949	1.86082	7.23748	13	287	lipid catabolic process	GO_BP	APOA5,ASAH2,BCO2,CPT1C,CRABP1,DAGLA,GBA3,LIPC,PLA1A,PLA2G4C,PLB1,PLCB1,PLCD4
GO:0043408	0.0309088	1.50443	19.2663	28	764	regulation of MAPK cascade	GO_BP	ADRA2B,AMBP,CCL3L1,CDON,CSF2RB,DACT1,DUSP9,EPHA7,EPHA8,FGFR3,GHR,GPR37,GRIK2,ITGA1,KDR,LAT,LEFTY1,LRRK2,NPFFR2,PDE5A,PLCB1,RASAL3,RASGRP4,SERPINF2,SFRP2,SOX2,SPTB,TLR4
GO:0048646	0.0312199	1.41753	27.8138	38	1110	anatomical structure formation involved in morphogenesis	GO_BP	AXIN2,C11orf63,CACNA1H,CASQ2,CCDC13,CDON,COL5A1,DISC1,DNAH7,DNAI1,ENAM,ETV2,FAM20A,FOXC2,HES5,HOXC11,HPSE,KDR,KNDC1,MMP19,NPR1,NRG3,OLFM1,PROX1,RBP4,RLN2,RSPH9,SFRP2,SLC40A1,SNAI1,SOX11,SOX2,SPEM1,SULF1,TBX18,TET1,TLX1,TNFSF13B,TTC30B,VASH1,WDPCP
GO:0022603	0.0312343	1.47188	21.8133	31	865	regulation of anatomical structure morphogenesis	GO_BP	ADAMTS12,AXIN2,BVES,COL5A1,CPNE9,DACT1,DISC1,FGF13,FOXC2,FOXP2,HNF4A,HOXC11,KDR,KNDC1,LRRC4C,LRRK2,MAGI2,NPR1,OLFM1,PROX1,PTN,RHOJ,RHOU,RLN2,SFRP2,SNAI1,SULF1,TBX18,TNFSF13B,VASH1,WDPCP
GO:0035282	0.031556	2.65942	2.37046	6	94	segmentation	GO_BP	AXIN2,FOXC2,HES5,MAFB,SFRP2,TBX18
GO:0072091	0.031556	2.65942	2.37046	6	94	regulation of stem cell proliferation	GO_BP	DISC1,FOXP2,KDR,LRRK2,SOX11,TBX18
GO:0043525	0.0324496	3.53841	1.21045	4	48	positive regulation of neuron apoptotic process	GO_BP	EPHA7,FGFR3,GRIK2,ITGA1
GO:0045600	0.0324496	3.53841	1.21045	4	48	positive regulation of fat cell differentiation	GO_BP	DACT1,DKKL1,SFRP2,ZBTB16
GO:0071695	0.0324496	3.53841	1.21045	4	48	anatomical structure maturation	GO_BP	DCHS1,FAM101A,FAT4,FGFR3
GO:0018345	0.0327139	4.66493	0.706096	3	28	protein palmitoylation	GO_BP	HHATL,ZDHHC1,ZDHHC15
GO:0045879	0.0327139	4.66493	0.706096	3	28	negative regulation of smoothened signaling pathway	GO_BP	FGFR3,HHIP,KIF7
GO:0042632	0.033383	2.95179	1.79046	5	71	cholesterol homeostasis	GO_BP	ACSM1,APOA5,HNF4A,LIPC,MIA2
GO:0009653	0.0336678	2.12019	4.41607	9	193	anatomical structure morphogenesis	GO_BP	ADAMTS12,ANK1,AXIN2,BVES,C11orf63,CACNA1G,CACNA1H,CASQ2,CCDC13,CDON,COL5A1,COL5A3,COL9A1,CPNE9,CRISPLD1,CSF2RB,DACT1,DACT2,DCHS1,DDR2,DISC1,DKKL1,DNAH7,DNAI1,DUSP9,ENAM,EPHA5,EPHA7,EPHA8,ETV2,FAM101A,FAM20A,FAT4,FGF13,FGFR3,FOXA3,FOXC2,FOXE3,FOXL2,FOXP2,GPM6A,HES5,HHIP,HNF4A,HOXC11,HPSE,ITGA1,ITGA2B,KALRN,KDR,KNDC1,LAT,LEFTY1,LMX1A,LOXL3,LRRC4C,LRRK2,MAFB,MAGI2,MMP19,NAT8B,NPR1,NPY1R,NPY5R,NRG3,O…
GO:0033762	0.0346554	3.45956	1.23567	4	49	response to glucagon	GO_BP	ADCY2,CDO1,GNG2,GNG7
GO:0001946	0.0352805	7.78164	0.301923	2	12	lymphangiogenesis	GO_BP	FOXC2,PROX1,VASH1
GO:0003214	0.0354284	7.76337	0.302612	2	12	cardiac left ventricle morphogenesis	GO_BP	NPY5R,SFRP2
GO:0009396	0.0354284	7.76337	0.302612	2	12	folic acid-containing compound biosynthetic process	GO_BP	DHFRL1,MTHFD2L
GO:0010667	0.0354284	7.76337	0.302612	2	12	negative regulation of cardiac muscle cell apoptotic process	GO_BP	SFRP2,SIRT4
GO:0031573	0.0354284	7.76337	0.302612	2	12	intra-S DNA damage checkpoint	GO_BP	HUS1B,RAD9A
GO:0048712	0.0354284	7.76337	0.302612	2	12	negative regulation of astrocyte differentiation	GO_BP	FGFR3,HES5
GO:0016339	0.0358255	4.48523	0.731313	3	29	calcium-dependent cell-cell adhesion via plasma membrane cell adhesion molecules	GO_BP	DCHS1,PCDHB3,PCDHGB4
GO:0030513	0.0358255	4.48523	0.731313	3	29	positive regulation of BMP signaling pathway	GO_BP	HES5,SOX11,SULF1
GO:0006631	0.0362609	1.73167	8.95229	15	355	fatty acid metabolic process	GO_BP	ACACB,ACSM1,ACSM2A,ACSM5,APOA5,ASAH2,CPT1C,DAGLA,ELOVL3,ELOVL4,FAXDC2,GHR,LIPC,PLA2G4C,SIRT4
GO:0003208	0.0364801	3.3985	1.25575	4	50	cardiac ventricle morphogenesis	GO_BP	FOXC2,NPY5R,POU4F1,PROX1,SFRP2,SOX11
GO:0007417	0.0370731	1.44806	22.1411	31	878	central nervous system development	GO_BP	ADORA2A,C11orf63,CDON,DISC1,EPHA5,EPHA7,FAT4,FGF13,FGFR3,FOXP2,HAPLN2,HES5,HTR5A,IGF2BP1,KIF7,KNDC1,LMX1A,LRRK2,MAFB,PLCB1,POU4F1,PROX1,PTN,SCN5A,SLC6A3,SLITRK5,SMAD9,SOX11,SOX2,TLX1,ZBTB16
GO:0030282	0.0375728	2.54316	2.47134	6	98	bone mineralization	GO_BP	AXIN2,DDR2,FAM101A,FGFR3,PKDCC,PTN
GO:0009712	0.0385051	4.3455	0.752044	3	30	catechol-containing compound metabolic process	GO_BP	CHRFAM7A,GPR37,NPR1,PDE1B,SLC6A3,SNCAIP
GO:0007212	0.0390837	4.31884	0.756531	3	30	dopamine receptor signaling pathway	GO_BP	GNG2,HMP19,LRRK2
GO:0048333	0.0390837	4.31884	0.756531	3	30	mesodermal cell differentiation	GO_BP	ETV2,FOXC2,SFRP2
GO:0090175	0.0390837	4.31884	0.756531	3	30	regulation of establishment of planar polarity	GO_BP	DACT1,MAGI2,SFRP2
GO:1901031	0.0390837	4.31884	0.756531	3	30	regulation of response to reactive oxygen species	GO_BP	GPR37,LRRK2,SESN3
GO:0033627	0.0393221	3.31194	1.2861	4	51	cell adhesion mediated by integrin	GO_BP	EPHA8,FOXC2,ITGA11,SFRP2
GO:0072330	0.0406936	1.95565	5.29572	10	210	monocarboxylic acid biosynthetic process	GO_BP	ACACB,ACSM1,APOA5,ASAH2,BBOX1,ELOVL3,ELOVL4,FAXDC2,LIPC,PROX1
GO:0035383	0.0408417	2.78242	1.89133	5	75	thioester metabolic process	GO_BP	AADAT,ACACB,ACSM2A,ELOVL3,ELOVL4
GO:0065007	0.0411395	1.21566	282.237	299	11192	biological regulation	GO_BP	A1CF,ACACB,ACSM1,ACSM2A,ADAMTS12,ADCY2,ADORA2A,ADRA2B,AGAP9,ALPK1,AMBP,ANK1,ANO4,APOA5,AQP4,ARHGAP20,ARHGAP25,ARHGAP9,ARL9,ASAH2,ATP6V1G2,ATRNL1,AXIN2,AZGP1,BCO2,BEX1,BVES,C11orf63,C1QTNF3,C4A,CACNA1G,CACNA1H,CADPS2,CALB2,CASQ2,CCL3L1,CD200,CDKL1,CDO1,CDON,CHAT,CHRFAM7A,CLEC2D,CNNM2,CNTFR,COL5A1,COL9A1,CPNE9,CRABP1,CSF2RB,CSN2,CST1,CXCL14,CXXC4,DACT1,DACT2,DAGLA,DAPK2,DCHS1,DCLK2,DDR2,DGKB,DISC1,…
GO:0006568	0.0411841	7.05717	0.32783	2	13	tryptophan metabolic process	GO_BP	AADAT,KMO
GO:0009437	0.0411841	7.05717	0.32783	2	13	carnitine metabolic process	GO_BP	BBOX1,CPT1C
GO:0017121	0.0411841	7.05717	0.32783	2	13	phospholipid scrambling	GO_BP	ANO4,PLSCR4
GO:0045836	0.0411841	7.05717	0.32783	2	13	positive regulation of meiotic nuclear division	GO_BP	PIWIL2,PLCB1
GO:0046415	0.0411841	7.05717	0.32783	2	13	urate metabolic process	GO_BP	GCKR,SLC22A11
GO:0046475	0.0411841	7.05717	0.32783	2	13	glycerophospholipid catabolic process	GO_BP	LIPC,PLA2G4C
GO:0051770	0.0411841	7.05717	0.32783	2	13	positive regulation of nitric-oxide synthase biosynthetic process	GO_BP	KDR,TLR4
GO:1903206	0.0411841	7.05717	0.32783	2	13	negative regulation of hydrogen peroxide-induced cell death	GO_BP	GPR37,LRRK2
GO:0042517	0.0424872	4.16434	0.781749	3	31	positive regulation of tyrosine phosphorylation of Stat3 protein	GO_BP	FGFR3,GHR,HES5
GO:0050650	0.0424872	4.16434	0.781749	3	31	chondroitin sulfate proteoglycan biosynthetic process	GO_BP	B3GAT1,B3GAT2,CHSY3
GO:0023014	0.0426432	1.43707	21.5611	30	855	signal transduction by protein phosphorylation	GO_BP	ADRA2B,AMBP,CCL3L1,CDON,CSF2RB,DACT1,DUSP9,EPHA7,EPHA8,FGF13,FGF14,FGFR3,GHR,GPR37,GRIK2,ITGA1,KDR,LAT,LEFTY1,LRRK2,NPFFR2,PDE5A,PLCB1,RASAL3,RASGRP4,SERPINF2,SFRP2,SOX2,SPTB,TLR4
GO:0055123	0.0429167	2.12524	3.90874	8	155	digestive system development	GO_BP	DACT1,DCHS1,FAT4,FGFR3,PKDCC,SFRP2,SOX11,WDPCP
GO:0008277	0.0434825	2.25733	3.22787	7	128	regulation of G-protein coupled receptor protein signaling pathway	GO_BP	GNG7,GPRASP1,KCTD16,LRRK2,PLCB1,RASGRP4,USP20
GO:0042698	0.044277	2.43659	2.57221	6	102	ovulation cycle	GO_BP	CHRFAM7A,DMRTA1,FOXL2,KDR,MMP19,NPY5R
GO:0048546	0.0443298	3.17636	1.33654	4	53	digestive tract morphogenesis	GO_BP	DACT1,FGFR3,SFRP2,SOX11
GO:0030574	0.04492	2.70479	1.94176	5	77	collagen catabolic process	GO_BP	COL23A1,COL5A1,COL5A3,COL9A1,MMP19
GO:0044707	0.0452917	1.19122	166.773	184	6652	single-multicellular organism process	GO_BP	ABCC6,ACACB,ADAMTS12,ADCY2,ADORA2A,ADRA2B,ANK1,APOA5,AQP4,AXIN2,AZGP1,BEX1,BFSP1,BVES,C11orf63,C1QTNF3,CACNA1G,CACNA1H,CASQ2,CCDC78,CDKL1,CDO1,CDON,CHRFAM7A,CNTFR,COL23A1,COL5A1,COL5A3,COL9A1,CPNE9,CRABP1,CSF2RB,CSN2,CST1,CXCL14,CXXC4,DACT1,DACT2,DAGLA,DCHS1,DDR2,DFNB59,DGKB,DISC1,DMRTA1,DNAI1,DNASE1L2,DUSP9,ENAM,EPHA5,EPHA7,EPHA8,ETV2,FAM101A,FAM20A,FAT4,FGF13,FGF14,FGFR3,FOXA3,FOXC2,FOXE3,FOXL2…
GO:0007409	0.0455466	2.09792	3.95668	8	160	axonogenesis	GO_BP	ANK1,CACNA1G,CACNA1H,COL5A1,COL5A3,COL9A1,CSF2RB,DISC1,DUSP9,EPHA5,EPHA7,EPHA8,FGF13,FGFR3,ITGA1,ITGA2B,KALRN,LAT,LMX1A,LRRC4C,OLFM1,PLXNC1,POU4F1,RASAL3,RASGRP4,SCN5A,SLITRK1,SLITRK2,SLITRK5,SPTB
GO:0002053	0.0460341	4.02049	0.806967	3	32	positive regulation of mesenchymal cell proliferation	GO_BP	FOXP2,KDR,TBX18
GO:0010718	0.0460341	4.02049	0.806967	3	32	positive regulation of epithelial to mesenchymal transition	GO_BP	AXIN2,OLFM1,SNAI1
GO:0046329	0.0460341	4.02049	0.806967	3	32	negative regulation of JNK cascade	GO_BP	AMBP,DACT1,SFRP2
GO:0050807	0.0460624	2.41132	2.59742	6	103	regulation of synapse organization	GO_BP	DISC1,MAGI2,SLITRK1,SLITRK2,SLITRK5,SYNDIG1
GO:0070613	0.0470471	2.66758	1.96698	5	78	regulation of protein processing	GO_BP	C4A,GAS1,LRRK2,SERPINF2,SIRT4
GO:0000076	0.0472629	6.46867	0.353048	2	14	DNA replication checkpoint	GO_BP	HUS1B,RAD9A
GO:0021781	0.0472629	6.46867	0.353048	2	14	glial cell fate commitment	GO_BP	HES5,SOX2
GO:0021984	0.0472629	6.46867	0.353048	2	14	adenohypophysis development	GO_BP	SLC6A3,SOX2
GO:0022010	0.0472629	6.46867	0.353048	2	14	central nervous system myelination	GO_BP	FGFR3,HES5
GO:0035988	0.0472629	6.46867	0.353048	2	14	chondrocyte proliferation	GO_BP	DDR2,FGFR3
GO:0048172	0.0472629	6.46867	0.353048	2	14	regulation of short-term neuronal synaptic plasticity	GO_BP	GRIK2,PPFIA3
GO:0072574	0.0472629	6.46867	0.353048	2	14	hepatocyte proliferation	GO_BP	PROX1,PTN
GO:0051046	0.0475038	1.48425	16.6689	24	661	regulation of secretion	GO_BP	ADRA2B,C1QTNF3,CACNA1G,CACNA1H,CADPS2,CHRFAM7A,CSN2,EPHA5,HNF4A,LRRK2,NPR1,NPY1R,NPY5R,NR0B2,PLCB1,RAB26,RBP4,RLTPR,SIRT4,SNCAIP,SOX11,TLR1,TLR4,WNK3
GO:0009100	0.047572	1.60824	10.894	17	432	glycoprotein metabolic process	GO_BP	ABO,ADAMTS12,B3GAT1,B3GAT2,CHSY3,FUT9,GAL3ST3,GALNT15,GALNT16,GFPT2,HPSE,MUC5B,MUCL1,PLCB1,SIRT4,SULF1,TET1
GO:0048705	0.047668	1.89797	5.44702	10	216	skeletal system morphogenesis	GO_BP	AXIN2,COL9A1,DDR2,FAM101A,FGFR3,FOXC2,HHIP,HOXC11,SFRP2,SOX11
GO:0021987	0.0478919	2.38656	2.62264	6	104	cerebral cortex development	GO_BP	CDON,DISC1,FAT4,FGF13,FOXP2,PLCB1
GO:0002009	0.048297	1.58167	11.7262	18	465	morphogenesis of an epithelium	GO_BP	ADAMTS12,COL5A1,DCHS1,EPHA7,FAT4,FGFR3,FOXC2,HES5,HHIP,KDR,MAGI2,PROX1,SFRP2,SNAI1,SOX11,SULF1,TBX18,TMEM79
GO:0045595	0.048688	1.32636	35.91	46	1424	regulation of cell differentiation	GO_BP	ADAMTS12,ADRA2B,AXIN2,CDON,COL5A1,CPNE9,CXCL14,DACT1,DDR2,DISC1,DKKL1,ETV2,FAM101A,FAT4,FGF13,FGFR3,FOXC2,FOXE3,HES5,KDR,KNDC1,L3MBTL1,LMX1A,LRRC4C,LRRK2,LSAMP,MAFB,MAGI2,NAP1L2,OLFM1,PDE5A,PKDCC,PLCB1,POU4F1,PPP2R3C,PROX1,PTN,RLTPR,SERPINF2,SFRP2,SNAI1,SOX11,SOX2,TENM3,TLR4,ZBTB16
GO:0060541	0.0489039	1.88869	5.47224	10	217	respiratory system development	GO_BP	FGFR3,FOXP2,HHIP,KDR,PKDCC,PROX1,PTN,RBP4,SOX11,WDPCP
GO:0014014	0.0497226	3.88623	0.832184	3	33	negative regulation of gliogenesis	GO_BP	FGFR3,HES5,SOX11
GO:0032715	0.0497226	3.88623	0.832184	3	33	negative regulation of interleukin-6 production	GO_BP	C1QTNF3,CHRFAM7A,TLR4
GO:1902229	0.0497226	3.88623	0.832184	3	33	regulation of intrinsic apoptotic signaling pathway in response to DNA damage	GO_BP	RAD9A,SFRP2,SNAI1
GO:0005588	0.00193121	76.4018	0.0768538	2	3	collagen type V trimer	GO_CC	COL5A1,COL5A3
GO:0043235	0.00299388	2.23553	8.00124	17	313	receptor complex	GO_CC	CHRFAM7A,CNTFR,CPT1C,CSF2RB,GHR,GPR37,GPR62,GRIK2,ITGA1,ITGA11,ITGA2B,KCTD16,KLRD1,NPR1,OLFM1,SLITRK5,TLR1,TLR4
GO:0031224	0.00405647	1.30898	139.464	166	5444	intrinsic component of membrane	GO_CC	ABCA11P,ABCC6,ABO,ADCY2,ADORA2A,ADRA2B,ANO4,AQP4,ARIH2OS,ASAH2,ATRNL1,B3GAT1,B3GAT2,BVES,C16orf54,C3orf18,CACNA1G,CACNA1H,CASQ2,CCDC108,CD200,CD300LF,CDON,CHRFAM7A,CHSY3,CLDN2,CLEC2D,CNNM2,CNTFR,COL23A1,CPT1C,CSF2RB,CYYR1,DAGLA,DCHS1,DDR2,ELOVL3,ELOVL4,EMB,EPHA5,EPHA7,EPHA8,FAM159A,FAM69C,FAT4,FAXDC2,FGFR3,FUT9,FZD9,GAL3ST3,GALNT15,GALNT16,GAS1,GHR,GIMAP2,GPA33,GPM6A,GPR132,GPR137C,GPR155,GPR162,…
GO:0030896	0.00917378	19.0971	0.153708	2	6	checkpoint clamp complex	GO_CC	HUS1B,RAD9A
GO:0030314	0.0126268	15.2768	0.179325	2	7	junctional membrane complex	GO_CC	CASQ2,RYR3
GO:0045202	0.013955	1.63479	17.164	27	670	synapse	GO_CC	ANK1,AXIN2,CADPS2,CALB2,CHRFAM7A,CPT1C,DACT1,DISC1,EMB,EPHA7,GPM6A,GRIK2,IGF2BP1,KCTD16,LIN7A,LRRC4C,LRRK2,MAGI2,MAP1A,NPY1R,OLFM1,PHACTR1,PPFIA3,SLC40A1,SNCAIP,SORCS3,SYNDIG1
GO:0042734	0.0151673	3.68675	1.46022	5	57	presynaptic membrane	GO_CC	CADPS2,CHRFAM7A,GRIK2,KCTD16,SNCAIP
GO:0014731	0.0165524	12.7299	0.204943	2	8	spectrin-associated cytoskeleton	GO_CC	ANK1,SPTB
GO:0044297	0.0203886	1.7351	11.3487	19	443	cell body	GO_CC	CHRFAM7A,DFNB59,DISC1,EPHA5,EPHA7,GPM6A,GRIK2,HSPA1L,HTR5A,ITGA1,KNDC1,LRRK2,LSAMP,OLFM1,PACRG,PDE1B,SLC6A3,SNCAIP,SYNDIG1
GO:0005577	0.0209244	10.9108	0.230561	2	9	fibrinogen complex	GO_CC	FGL1,SERPINF2
GO:0005923	0.022062	2.63542	2.79235	7	109	bicellular tight junction	GO_CC	BVES,CLDN2,JAM2,LIN7A,MAGI2,PARD3B,WNK3
GO:0032838	0.022062	2.63542	2.79235	7	109	cell projection cytoplasm	GO_CC	DNAH7,DNAI1,GRIK2,KIF17,LRRK2,RSPH9,WDPCP
GO:0030424	0.0259864	1.77603	9.32493	16	364	axon	GO_CC	ANK1,CALB2,CHRFAM7A,CPT1C,DAGLA,DISC1,EPHA5,FGF13,GPM6A,GRIK2,IGF2BP1,LRRK2,NPY1R,OLFM1,SLC6A3,TENM3
GO:0005581	0.02673	2.77291	2.28	6	89	collagen trimer	GO_CC	C1QTNF3,C1QTNF8,COL23A1,COL5A1,COL5A3,COL9A1
GO:0044459	0.0294227	1.3955	32.0414	43	1300	plasma membrane part	GO_CC	ABCC6,ADCY2,ADORA2A,ADRA2B,ANK1,AQP4,AZGP1,BVES,CACNA1G,CACNA1H,CADPS2,CASQ2,CD200,CHRFAM7A,CLEC2D,CNNM2,CNTFR,CPT1C,CSF2RB,DDR2,DISC1,EMB,EPHA5,EPHA7,EPHA8,FGFR3,FZD9,GAS1,GHR,GNG2,GNG7,GPA33,GPR132,GPR31,GPR37,GRIK2,HEPH,HHIP,HTR5A,ITGA1,ITGA11,ITGA2B,JAM2,KCNJ9,KCNK7,KCNT2,KCTD16,KDR,KIF17,KIR2DL1,KLRD1,KLRF1,LAT,LIN7A,LRRC4C,NAALADL1,NPFFR2,NPR1,NPY1R,NPY5R,NRG3,OLFM1,OR10Q1,PCDHB3,PLB1,PROKR…
GO:0030877	0.0309071	8.48516	0.281797	2	11	beta-catenin destruction complex	GO_CC	AXIN2,DACT1
GO:0005887	0.0319788	1.34531	40.1454	52	1584	integral component of plasma membrane	GO_CC	ADCY2,ADORA2A,ADRA2B,AQP4,CD200,CHRFAM7A,CLEC2D,CNTFR,CPT1C,CSF2RB,DDR2,EMB,EPHA5,EPHA7,EPHA8,FGFR3,GHR,GPA33,GPR132,GPR31,GPR37,GRIK2,HHIP,HTR5A,ITGA1,ITGA11,ITGA2B,JAM2,KCNJ9,KCNK7,KCNT2,KDR,KIR2DL1,KLRF1,NPFFR2,NPR1,NPY1R,NPY5R,NRG3,OLFM1,OR10Q1,PCDHB3,PROKR1,PTGFR,SCN5A,SCN9A,SCTR,SLC12A1,SLC22A10,SLC22A11,SLC22A3,SLC40A1,SLC6A3,SYNDIG1,TLR1,TLR4,UPK1A,VIPR2
GO:0005911	0.0356949	1.70114	9.70919	16	379	cell-cell junction	GO_CC	BVES,CALB2,CD200,CLDN2,FGF13,JAM2,LAT,LIN7A,LSAMP,MAGI2,PARD3B,PKP1,RLTPR,SCN5A,TEC,WNK3
GO:0005795	0.0404676	2.29554	3.17662	7	124	Golgi stack	GO_CC	ABO,CHSY3,FUT9,GAL3ST3,HMP19,RAB30,SULF1
GO:0008305	0.040664	4.24754	0.768538	3	30	integrin complex	GO_CC	ITGA1,ITGA11,ITGA2B
GO:0033391	0.0423837	6.9416	0.333033	2	13	chromatoid body	GO_CC	PIWIL2,TDRD6
GO:0032580	0.0432381	2.73587	1.92134	5	75	Golgi cisterna membrane	GO_CC	ABO,CHSY3,FUT9,GAL3ST3,HMP19
GO:0098797	0.0466003	1.56709	12.4819	19	489	plasma membrane protein complex	GO_CC	AZGP1,CACNA1G,CACNA1H,CASQ2,CHRFAM7A,CNTFR,CPT1C,CSF2RB,GNG2,GNG7,GRIK2,ITGA1,ITGA11,ITGA2B,KCNT2,LIN7A,OLFM1,SCN5A,SCN9A,SLC6A3,TLR1
GO:0030426	0.0466796	2.21914	3.27909	7	128	growth cone	GO_CC	CHRFAM7A,FGF13,GPM6A,IGF2BP1,LRRK2,OLFM1,TSHZ3
GO:0014069	0.0477852	1.97539	4.7137	9	184	postsynaptic density	GO_CC	AXIN2,CHRFAM7A,DISC1,GRIK2,LIN7A,MAGI2,MAP1A,SORCS3,SYNDIG1
GO:0016324	0.0482657	1.77593	6.96808	12	272	apical plasma membrane	GO_CC	ABCC6,CHRFAM7A,CNTFR,DDR2,NAALADL1,PLB1,SLC12A1,SLC22A11,TMEM235,UPK1A,UPK3A,WDPCP
GO:0001518	0.0486268	6.36277	0.358651	2	14	voltage-gated sodium channel complex	GO_CC	SCN5A,SCN9A
GO:0005858	0.0486268	6.36277	0.358651	2	14	axonemal dynein complex	GO_CC	DNAH7,DNAI1
GO:0098643	0.0486268	6.36277	0.358651	2	14	banded collagen fibril	GO_CC	COL5A1,COL5A3
GO:0098590	0.0498616	1.48817	15.9074	23	628	plasma membrane region	GO_CC	ABCC6,ANK1,AQP4,BVES,CACNA1H,CADPS2,CHRFAM7A,CNNM2,CNTFR,DDR2,DISC1,EPHA7,FZD9,GRIK2,HEPH,HHIP,KCTD16,KIF17,LIN7A,LRRC4C,NAALADL1,OLFM1,PLB1,RDH12,SCN5A,SLC12A1,SLC22A11,SLC40A1,SLC6A3,SNCAIP,SYNDIG1,TMEM235,UPK1A,UPK3A,WDPCP
GO:0005004	0.000148925	58.9879	0.124857	3	5	GPI-linked ephrin receptor activity	GO_MF	EPHA5,EPHA7,EPHA8
GO:0043167	0.000269821	1.42477	150.628	185	6032	ion binding	GO_MF	AADAT,ABCA11P,ABCC6,ABO,ACACB,ACSM1,ACSM2A,ACSM5,ADAMTS12,ADAMTS6,ADAT2,ADCY2,AGAP9,AK9,ALPK1,ANKMY1,APOA5,ARHGAP9,ARL9,B3GAT1,B3GAT2,BBOX1,BCO2,BVES,C2CD4A,C2CD4C,CACNA1H,CADPS2,CALB2,CALML4,CAPS2,CASQ2,CCT6B,CDKL1,CDO1,CHRFAM7A,CHSY3,CKM,COL5A1,COL5A3,COL9A1,CRABP1,CSN2,CXXC4,DAGLA,DAPK2,DCHS1,DCLK2,DDR2,DDX43,DGKB,DMRTA1,DNAH7,DNASE1L2,EFHC2,EPHA5,EPHA7,EPHA8,FAT4,FAXDC2,FGF14,FGFR3,FIGN,FOXP2…
GO:0046872	0.000762038	1.46102	82.4864	109	3372	metal ion binding	GO_MF	ABO,ACACB,ACSM1,ACSM2A,ACSM5,ADAMTS12,ADAMTS6,ADAT2,ADCY2,AGAP9,ANKMY1,B3GAT1,B3GAT2,BBOX1,BCO2,C2CD4A,C2CD4C,CACNA1H,CADPS2,CALB2,CALML4,CAPS2,CASQ2,CDO1,CHSY3,COL5A1,COL9A1,CSN2,CXXC4,DAGLA,DCHS1,DGKB,DMRTA1,DNAH7,DNASE1L2,EFHC2,FAT4,FAXDC2,FOXP2,GALNT15,GALNT16,HEPH,HHIP,HNF4A,IKZF4,ITGA1,ITGA11,ITGA2B,KALRN,KDM8,L3MBTL1,LMX1A,LOXL3,LTBP1,MARCH3,MICU3,MMP19,NAALADL1,NUDT11,PCDHB3,PCDHGB4,PCK1,…
GO:0047760	0.000788476	23.5908	0.199771	3	8	butyrate-CoA ligase activity	GO_MF	ACSM1,ACSM2A,ACSM5
GO:0015018	0.0018354	78.4649	0.0749143	2	3	galactosylgalactosylxylosylprotein 3-beta-glucuronosyltransferase activity	GO_MF	B3GAT1,B3GAT2
GO:0001601	0.00361009	39.23	0.0998857	2	4	peptide YY receptor activity	GO_MF	NPY1R,NPY5R
GO:0001602	0.00361009	39.23	0.0998857	2	4	pancreatic polypeptide receptor activity	GO_MF	NPY1R,NPY5R
GO:0008188	0.0046216	5.05472	1.09874	5	44	neuropeptide receptor activity	GO_MF	NPFFR2,NPY1R,NPY5R,PROKR1,SORCS3
GO:0098639	0.00591754	26.1517	0.124857	2	5	collagen binding involved in cell-matrix adhesion	GO_MF	ITGA1,ITGA11
GO:0070097	0.0120214	15.6891	0.1748	2	7	delta-catenin binding	GO_MF	DACT1,DACT2
GO:0008568	0.0157657	13.0734	0.199771	2	8	microtubule-severing ATPase activity	GO_MF	FIGN,KATNAL2
GO:0003700	0.0179793	1.461	29.2665	41	1172	transcription factor activity, sequence-specific DNA binding	GO_MF	DMRTA1,ETV2,FOXA3,FOXC2,FOXE3,FOXL2,FOXP2,HES5,HNF4A,HOXC11,IKZF4,L3MBTL1,MAFB,POU4F1,PROX1,SMAD9,SNAI1,SOX11,SOX2,TBX18,TLX1,ZBTB16,ZFP37,ZMYM5,ZNF235,ZNF345,ZNF354B,ZNF420,ZNF432,ZNF461,ZNF471,ZNF493,ZNF528,ZNF570,ZNF577,ZNF607,ZNF624,ZNF630,ZNF790,ZNF879,ZSCAN31
GO:0004714	0.0189863	3.46287	1.54468	5	62	transmembrane receptor protein tyrosine kinase activity	GO_MF	DDR2,EPHA5,EPHA7,EPHA8,FGFR3,KDR
GO:0008504	0.0199385	11.2051	0.224743	2	9	monoamine transmembrane transporter activity	GO_MF	SLC22A3,SLC6A3
GO:0017128	0.0245162	9.80387	0.249714	2	10	phospholipid scramblase activity	GO_MF	ANO4,PLSCR4
GO:0004620	0.0251318	2.81523	2.24743	6	90	phospholipase activity	GO_MF	LIPC,PLA1A,PLA2G4C,PLB1,PLCB1,PLCD4
GO:0004872	0.0251365	1.37446	38.7057	51	1550	receptor activity	GO_MF	ADORA2A,ADRA2B,CD200,CHRFAM7A,CLEC2D,CNTFR,CSF2RB,DDR2,ELOVL4,EPHA5,EPHA7,EPHA8,FGFR3,FZD9,GHR,GPA33,GPR132,GPR162,GPR31,GPR37,GPR62,GRIK2,HNF4A,HTR5A,IGSF1,ITGA11,KDR,KIR2DL1,KLRD1,KLRF1,LOXL3,LRRN2,LTBP1,NPFFR2,NPR1,NPY1R,NPY5R,NR0B2,OR10Q1,PLXNC1,PROKR1,PTCHD4,PTGFR,SCTR,SLAMF8,SLC40A1,SORCS3,SUCNR1,TLR1,TLR4,VIPR2
GO:0016645	0.0290124	4.90898	0.674228	3	27	oxidoreductase activity, acting on the CH-NH group of donors	GO_MF	ALDH1L1,DHFRL1,MTHFD2L
GO:0097110	0.0294012	3.65778	1.17366	4	47	scaffold protein binding	GO_MF	CACNA1G,CACNA1H,CHRFAM7A,SCN5A
GO:0008179	0.029476	8.71402	0.274686	2	11	adenylate cyclase binding	GO_MF	ADCY2,CHRFAM7A
GO:0005509	0.033053	1.53147	16.8807	25	676	calcium ion binding	GO_MF	C2CD4A,C2CD4C,CALB2,CALML4,CAPS2,CASQ2,CSN2,DCHS1,DGKB,DNAH7,DNASE1L2,EFHC2,FAT4,LTBP1,MICU3,MMP19,PCDHB3,PCDHGB4,PLCB1,PLCD4,PLSCR4,RASGRP4,RCN3,RYR3,SULF1
GO:0019215	0.0347961	7.84213	0.299657	2	12	intermediate filament binding	GO_MF	KRT14,PKP1
GO:0043394	0.0349492	4.53081	0.724171	3	29	proteoglycan binding	GO_MF	COL5A1,COL5A3,PTN
GO:0000982	0.0350693	1.77831	8.14068	14	326	transcription factor activity, RNA polymerase II core promoter proximal region sequence-specific binding	GO_MF	ETV2,FOXC2,FOXL2,FOXP2,HES5,HNF4A,HOXC11,MAFB,POU4F1,PROX1,SNAI1,SOX11,SOX2,TLX1
GO:0004871	0.0371927	1.33242	40.5786	52	1625	signal transducer activity	GO_MF	ADORA2A,ADRA2B,CHRFAM7A,CLEC2D,CNTFR,CSF2RB,DDR2,DKKL1,ELOVL4,EPHA5,EPHA7,EPHA8,FGFR3,FZD9,GHR,GNG2,GNG7,GPR132,GPR162,GPR31,GPR37,GPR62,GRIK2,HNF4A,HTR5A,IGSF1,ITGA11,KDR,KLRD1,KLRF1,LTBP1,MAGI2,NPFFR2,NPR1,NPY1R,NPY5R,NR0B2,OR10Q1,PKP1,PLCB1,PLCD4,PLXNC1,PROKR1,PTCHD4,PTGFR,SCTR,SMAD9,SORCS3,SUCNR1,TLR1,TLR4,VIPR2
GO:0005521	0.0404556	7.12877	0.324628	2	13	lamin binding	GO_MF	PKP1,PLCB1
GO:0016918	0.0404556	7.12877	0.324628	2	13	retinal binding	GO_MF	CRABP1,RBP4
GO:0019841	0.0404556	7.12877	0.324628	2	13	retinol binding	GO_MF	CRABP1,RBP4
GO:0003677	0.0442645	1.26359	61.155	74	2449	DNA binding	GO_MF	CXXC4,DMRTA1,DNASE1L2,EEPD1,ETV2,FOXA3,FOXC2,FOXE3,FOXL2,FOXP2,H2AFJ,HES5,HIST1H1E,HIST1H2BN,HNF4A,HOXC11,IKZF4,KLLN,LMX1A,MAFB,MBD3L5,MESP2,NR0B2,PKNOX2,POU4F1,PROX1,PURG,SMAD9,SNAI1,SOX11,SOX2,SYCP2,TBX18,TET1,THAP9,TIGD1,TIGD7,TLX1,TSHZ2,TSHZ3,XRCC3,ZBTB16,ZDHHC1,ZFP37,ZNF141,ZNF230,ZNF235,ZNF34,ZNF345,ZNF354B,ZNF420,ZNF432,ZNF439,ZNF461,ZNF469,ZNF471,ZNF493,ZNF497,ZNF527,ZNF528,ZNF570,ZNF577,…
GO:1901338	0.0464342	6.5343	0.3496	2	14	catecholamine binding	GO_MF	ADRA2B,SLC6A3
GO:0001653	0.0493955	2.18927	3.3212	7	133	peptide receptor activity	GO_MF	GPR37,NPFFR2,NPR1,NPY1R,NPY5R,PROKR1,SORCS3

## Sheet: GO_hREPCs
GOID	Pvalue	OddsRatio	ExpCount	Count	Size	Term	GO_type	genes
GO:1902476	0.000136813	5.15246	1.93711	9	91	chloride transmembrane transport	GO_BP	ANO9,BSND,CFTR,CLIC3,CLIC5,CLIC6,FXYD3,GABRE,GABRP
GO:0060527	0.000314118	34.7708	0.149008	3	7	prostate epithelial cord arborization involved in prostate glandular acinus morphogenesis	GO_BP	ESR1,FGFR2,SFRP1
GO:0060687	0.000314118	34.7708	0.149008	3	7	regulation of branching involved in prostate gland morphogenesis	GO_BP	ESR1,FGFR2,SFRP1
GO:0032496	0.000420157	2.81731	6.06676	16	285	response to lipopolysaccharide	GO_BP	CCL20,CXCL3,GCH1,IDO1,IL1B,IL1RN,IRF8,LCN2,P2RY2,PALM3,PLCG2,PTAFR,S100A14,TAC1,TFAP2A,TNFRSF11A
GO:0015698	0.000527114	3.84958	2.80987	10	132	inorganic anion transport	GO_BP	ANO9,BSND,CFTR,CLIC3,CLIC5,CLIC6,FXYD3,GABRE,GABRP,WNK4
GO:0006820	0.00055818	2.84866	5.62119	15	270	anion transport	GO_BP	ABCA12,ANO9,AQP1,BSND,CA3,CA9,CCK,CFTR,CLIC3,CLIC5,CLIC6,FABP3,FOLR3,FXYD3,GABRE,GABRP,IL1B,IL1RN,MFSD2A,NR1H4,P2RY2,PPFIA4,SLC16A10,SLC27A2,SLC6A14,SLC7A7,SYK,TNFRSF11A,WNK4
GO:0032303	0.00060737	12.39	0.404451	4	19	regulation of icosanoid secretion	GO_BP	IL1B,P2RY2,SYK,TNFRSF11A
GO:0051048	0.000716445	3.21016	4.00194	12	188	negative regulation of secretion	GO_BP	AVPR2,BANK1,IL13RA2,IL1B,IL1RN,IL33,INHBB,OXTR,RSAD2,SFRP1,SRGN,WNK4
GO:0060525	0.00101882	19.9212	0.21229	3	10	prostate glandular acinus development	GO_BP	ESR1,FGFR2,FOXA1,SFRP1
GO:0007204	0.00119328	2.86177	4.83212	13	227	positive regulation of cytosolic calcium ion concentration	GO_BP	CXCR4,EDNRA,ESR1,GATA2,IL1B,JPH1,OXTR,P2RX5,P2RY2,PLCG2,PTH1R,TAC1,TRPV4
GO:0030538	0.00133648	92.4743	0.0638607	2	3	embryonic genitalia morphogenesis	GO_BP	ROR2,TCF7
GO:0060523	0.00133648	92.4743	0.0638607	2	3	prostate epithelial cord elongation	GO_BP	ESR1,FGFR2
GO:0031652	0.00138978	17.3811	0.234156	3	11	positive regulation of heat generation	GO_BP	APLN,IL1B,TNFRSF11A
GO:0098771	0.00157021	2.02068	13.0914	25	615	inorganic ion homeostasis	GO_BP	ALAS2,AVPR2,CFTR,CXCR4,EDNRA,ESR1,GATA2,IL1B,JPH1,LCN2,OXTR,P2RX5,P2RY2,PKHD1,PLCG2,PTH1R,S100A14,SLC35G1,SLC9A7,STEAP4,TAC1,TMPRSS3,TMTC2,TRPM8,TRPV4
GO:0046717	0.00170189	3.89729	2.21384	8	104	acid secretion	GO_BP	CCK,IL1B,IL1RN,OXTR,P2RY2,PPFIA4,SYK,TNFRSF11A
GO:0051781	0.00176915	3.51254	2.74601	9	129	positive regulation of cell division	GO_BP	CENPV,EPGN,EREG,FGFR2,IL1A,IL1B,MACC1,NPM2,TAL1
GO:0010876	0.00197043	2.40673	7.02467	16	330	lipid localization	GO_BP	ABCA10,ABCA12,ANO9,CFTR,FABP3,GAL,IL1B,MFSD2A,NR1H4,P2RY2,PLEKHA8,SLC27A2,SPNS3,SYK,TAC1,TNFRSF11A
GO:0060986	0.00210502	6.1224	0.915336	5	43	endocrine hormone secretion	GO_BP	APLN,GAL,IL1B,INHBB,TAC1
GO:0009617	0.00231933	2.09366	10.5796	21	497	response to bacterium	GO_BP	CCL20,COCH,CXCL3,GCH1,HLA-DRB1,IDO1,IL1B,IL1RN,IRF8,KLK5,KLK7,LCN2,P2RY2,PALM3,PLCG2,PTAFR,S100A14,SYK,TAC1,TFAP2A,TNFRSF11A
GO:0002830	0.00233394	13.9032	0.27673	3	13	positive regulation of type 2 immune response	GO_BP	IDO1,IL33,RSAD2
GO:0008544	0.00250448	2.42246	6.53507	15	307	epidermis development	GO_BP	ABCA12,CASP14,CLIC5,EDAR,EREG,EVPL,EXPH5,FGFR2,GAL,GRHL1,GRHL3,KLK5,KLK7,KRT34,SPRR2A
GO:0002159	0.00263531	46.2343	0.0851476	2	4	desmosome assembly	GO_BP	PKP2,PKP3
GO:0010359	0.00263531	46.2343	0.0851476	2	4	regulation of anion channel activity	GO_BP	ANO9,CFTR
GO:0046878	0.00263531	46.2343	0.0851476	2	4	positive regulation of saliva secretion	GO_BP	AQP1,TAC1
GO:0061031	0.00263531	46.2343	0.0851476	2	4	endodermal digestive tract morphogenesis	GO_BP	FGFR2,SOX17
GO:1903795	0.00263531	46.2343	0.0851476	2	4	regulation of inorganic anion transmembrane transport	GO_BP	ANO9,CFTR
GO:2001225	0.00263531	46.2343	0.0851476	2	4	regulation of chloride transport	GO_BP	ANO9,CFTR
GO:0071625	0.00292393	12.6384	0.298016	3	14	vocalization behavior	GO_BP	NLGN4X,NLGN4Y,SRPX2
GO:0034097	0.00318121	2.16794	8.74589	18	421	response to cytokine	GO_BP	ALDH1A2,AVPR2,CCL20,CD274,CXCL3,CXCR4,EDAR,EREG,GCH1,HLA-DRB1,IFNLR1,IL13RA2,IL1A,IL1B,IL1R2,IL1RL1,IL1RN,IRF8,KYNU,LCN2,NPNT,OXTR,P2RY2,PALM3,PTAFR,RSAD2,SFRP1,SYK,TCF7,TIMP3,TNFRSF11A,TNFSF15,TRAIP,TXK
GO:0006874	0.00333488	2.27367	7.40784	16	348	cellular calcium ion homeostasis	GO_BP	CXCR4,EDNRA,ESR1,GATA2,IL1B,JPH1,OXTR,P2RX5,P2RY2,PKHD1,PLCG2,PTH1R,SLC35G1,TAC1,TRPM8,TRPV4
GO:0051240	0.00345091	1.62348	28.1289	43	1339	positive regulation of multicellular organismal process	GO_BP	ALOX5,APLN,AQP1,AVPR2,CCL20,CD274,CXCR4,EPHA1,EREG,FGF18,FGFR2,FOXA1,GAL,GATA2,IDO1,IL1A,IL1B,IL1RL1,IL33,INHBB,IQGAP3,IRF8,LRRN1,NCMAP,NPNT,OXTR,P2RY2,PDE9A,PLCG2,POLR3G,RAB25,RIPK3,RSAD2,SERPINB7,SOX17,SRPX2,SYK,TAC1,TAL1,TBX2,TFAP2A,THBS2,TNFRSF11A,TNFSF15,TXK,VNN1,VTCN1,WNT3
GO:0007158	0.00359771	11.5845	0.319303	3	15	neuron cell-cell adhesion	GO_BP	CDK5R1,NLGN4X,NLGN4Y
GO:0015732	0.00359771	11.5845	0.319303	3	15	prostaglandin transport	GO_BP	IL1B,P2RY2,TNFRSF11A
GO:0031349	0.00363644	2.13754	8.85535	18	416	positive regulation of defense response	GO_BP	COCH,DUSP7,EREG,IDO1,IL1B,IL1RL1,IL33,KLK5,KLK7,PLCG2,POLR3G,RIPK3,RSAD2,S100A14,SYK,TAC1,TNFRSF11A,TXK
GO:0060512	0.00403323	6.87825	0.659894	4	31	prostate gland morphogenesis	GO_BP	ESR1,FGFR2,FOXA1,SFRP1
GO:0001568	0.0040674	1.95381	11.8355	22	556	blood vessel development	GO_BP	ALDH1A2,AQP1,COL4A3,EDNRA,EPGN,EPHA1,EREG,FGF18,FGFR2,GATA2,IL1A,IL1B,LYL1,PTPRB,SERPINB7,SFRP1,SOX17,SRPX2,SYK,TAL1,TBX2,THBS2
GO:0032890	0.00427784	10.7668	0.338322	3	16	regulation of organic acid transport	GO_BP	CCK,IL1B,IL1RN,P2RY2,SYK,TNFRSF11A
GO:0001992	0.00433042	30.821	0.106434	2	5	regulation of systemic arterial blood pressure by vasopressin	GO_BP	AVPR2,OXTR
GO:0032689	0.00453325	6.63218	0.68118	4	32	negative regulation of interferon-gamma production	GO_BP	CD274,HLA-DRB1,IL1RL1,IL33
GO:0007155	0.00461782	1.57744	30.2487	45	1421	cell adhesion	GO_BP	AJAP1,ANXA9,CD274,CDH1,CDHR1,CDK5R1,CLDN3,CLDN6,COL13A1,COL4A3,EPHA1,FOXA1,HLA-DRB1,IDO1,IL1B,IL1RN,ITGBL1,KIF26B,MUC16,NLGN4X,NLGN4Y,NPNT,NTM,PARVB,PCDH1,PCDHGA11,PGM5,PKHD1,PKP2,PKP3,PODXL2,PVRL4,RIPK3,RND1,RSAD2,SELL,SFRP1,SRPX2,SYK,TCF7,THBS2,TRPV4,TXK,VNN1,VTCN1
GO:2000193	0.00521009	9.92837	0.361877	3	17	positive regulation of fatty acid transport	GO_BP	IL1B,P2RY2,TNFRSF11A
GO:0032633	0.00565496	6.18927	0.723754	4	34	interleukin-4 production	GO_BP	HLA-DRB1,IL33,TXK,VTCN1
GO:1901571	0.00565496	6.18927	0.723754	4	34	fatty acid derivative transport	GO_BP	IL1B,P2RY2,SYK,TNFRSF11A
GO:0001659	0.00621992	6.00614	0.743014	4	35	temperature homeostasis	GO_BP	APLN,IL1A,IL1B,IL1RN,TNFRSF11A
GO:0055085	0.00625303	1.57065	28.2541	42	1331	transmembrane transport	GO_BP	ABCA10,ABCA12,ANO9,AQP1,AQP10,AVPR2,BSND,CFTR,CLIC3,CLIC5,CLIC6,CNGA1,CNIH2,FXYD3,GABRE,GABRP,GAL,GJB3,HTR3E,JPH1,KCNE3,KCNJ12,KCNK5,LCN2,MFSD2A,MFSD7,P2RX5,PIP,PKD2L1,PLCG2,SCN2A,SHROOM2,SLC15A2,SLC16A10,SLC18A2,SLC2A9,SLC44A4,SLC6A14,SLC7A7,SLC9A7,SPNS3,TRPM8,TRPV4
GO:0043207	0.00636673	1.704	18.4983	30	869	response to external biotic stimulus	GO_BP	CCL20,COCH,CXCL3,CXCR4,FGFBP1,GCH1,HLA-DRB1,IDO1,IFNLR1,IL1B,IL1RN,IL33,IRF8,KLK5,KLK7,LCN2,P2RY2,PALM3,PLCG2,POLR3G,PTAFR,REP15,RSAD2,S100A14,SLFN11,SYK,TAC1,TFAP2A,TNFRSF11A,VTCN1
GO:0002439	0.00640444	23.1143	0.127721	2	6	chronic inflammatory response to antigenic stimulus	GO_BP	IL1B,IL1RN
GO:0002784	0.00640444	23.1143	0.127721	2	6	regulation of antimicrobial peptide production	GO_BP	KLK5,KLK7
GO:0002803	0.00640444	23.1143	0.127721	2	6	positive regulation of antibacterial peptide production	GO_BP	KLK5,KLK7
GO:0002826	0.00640444	23.1143	0.127721	2	6	negative regulation of T-helper 1 type immune response	GO_BP	IL1RL1,IL33
GO:0010193	0.00640444	23.1143	0.127721	2	6	response to ozone	GO_BP	CYP2E1,IL1B
GO:0045110	0.00640444	23.1143	0.127721	2	6	intermediate filament bundle assembly	GO_BP	NEFM,PKP2
GO:0070345	0.00640444	23.1143	0.127721	2	6	negative regulation of fat cell proliferation	GO_BP	E2F1,GATA2
GO:0032944	0.00685974	2.6443	3.98065	10	187	regulation of mononuclear cell proliferation	GO_BP	BST1,CD274,GAL,HLA-DRB1,IDO1,IL1B,RIPK3,SYK,TAC1,VTCN1
GO:0030879	0.00699151	3.03668	2.78858	8	131	mammary gland development	GO_BP	APLN,ESR1,FGFR2,IQGAP3,OXTR,TBX2,TNFRSF11A,WNT3
GO:0030335	0.0071078	2.14502	7.32269	15	344	positive regulation of cell migration	GO_BP	ARHGEF39,CCL20,CD274,CXCL3,EPHA1,FAM110C,FGF18,IL1B,P2RY2,RAB25,ROR2,S100A14,SELL,SRPX2,TAC1
GO:0019221	0.00711651	1.88323	11.6752	21	550	cytokine-mediated signaling pathway	GO_BP	CCL20,CXCL3,CXCR4,EDAR,EREG,HLA-DRB1,IFNLR1,IL13RA2,IL1A,IL1B,IL1R2,IL1RL1,IL1RN,IRF8,PALM3,PTAFR,RSAD2,SYK,TNFRSF11A,TNFSF15,TRAIP,TXK
GO:0030003	0.00734797	1.90933	10.9627	20	515	cellular cation homeostasis	GO_BP	ALAS2,CFTR,CXCR4,EDNRA,ESR1,GATA2,IL1B,JPH1,LCN2,OXTR,P2RX5,P2RY2,PKHD1,PLCG2,PTH1R,SLC35G1,TAC1,TMPRSS3,TRPM8,TRPV4
GO:0043405	0.00739887	2.27742	5.98162	13	281	regulation of MAP kinase activity	GO_BP	ARRB1,CBLC,CXCR4,DUSP7,EPGN,EREG,FGF18,IL1B,IL1RN,IQGAP3,SFRP1,SYK,TNFRSF11A
GO:0045216	0.00765415	2.46566	4.68312	11	220	cell-cell junction organization	GO_BP	CDH1,CGN,CLDN3,CLDN6,NLGN4X,PKP2,PKP3,PVRL4,SFRP1,SHROOM2,TRPV4
GO:0031076	0.00766191	5.62557	0.787615	4	37	embryonic camera-type eye development	GO_BP	ALDH1A2,NES,TBX2,TFAP2A
GO:0050891	0.00830882	4.30409	1.25593	5	59	multicellular organismal water homeostasis	GO_BP	ABCA12,AQP1,AVPR2,GRHL3,TRPV4
GO:1903532	0.00831074	2.56507	4.09539	10	195	positive regulation of secretion by cell	GO_BP	APLN,ARRB1,CCK,CD274,CFTR,EXPH5,GAL,HLA-DRB1,IL1A,IL1RL1,IL33,INHBB,OXTR,SYK,TAC1,TNFSF15,VTCN1
GO:0032461	0.00833259	8.17479	0.425738	3	20	positive regulation of protein oligomerization	GO_BP	CCK,HRK,MMP1
GO:0070207	0.00833259	8.17479	0.425738	3	20	protein homotrimerization	GO_BP	LCN2,PKD2L1,TRPM8
GO:0046887	0.00872019	3.19903	2.32027	7	109	positive regulation of hormone secretion	GO_BP	APLN,ARRB1,CFTR,GAL,HLA-DRB1,INHBB,TAC1
GO:0051674	0.00883567	1.55865	26.3319	39	1237	localization of cell	GO_BP	ARAP3,ARHGEF39,CCK,CCL20,CD274,CDK5R1,CENPV,CXCL3,CXCR4,ELMO3,EPHA1,FAM110C,FGF18,GATA2,IL1B,IL1RN,IL33,MMP1,MMP10,MNX1,MYO9B,P2RY2,PKP2,PODXL2,RAB25,RIPK3,ROR2,S100A14,SAA2,SELL,SFRP1,SHROOM2,SLC7A7,SOX17,SRPX2,SYK,TAC1,TNFRSF11A,USP9Y
GO:0002760	0.00884057	18.4903	0.149008	2	7	positive regulation of antimicrobial humoral response	GO_BP	KLK5,KLK7
GO:0006072	0.00884057	18.4903	0.149008	2	7	glycerol-3-phosphate metabolic process	GO_BP	GK,GPAT2
GO:0014050	0.00884057	18.4903	0.149008	2	7	negative regulation of glutamate secretion	GO_BP	IL1B,IL1RN
GO:0019441	0.00884057	18.4903	0.149008	2	7	tryptophan catabolic process to kynurenine	GO_BP	IDO1,KYNU
GO:0032754	0.00884057	18.4903	0.149008	2	7	positive regulation of interleukin-5 production	GO_BP	IL1RL1,IL33
GO:0033148	0.00884057	18.4903	0.149008	2	7	positive regulation of intracellular estrogen receptor signaling pathway	GO_BP	FOXA1,KMT2D
GO:0044539	0.00884057	18.4903	0.149008	2	7	long-chain fatty acid import	GO_BP	FABP3,SLC27A2
GO:0045410	0.00884057	18.4903	0.149008	2	7	positive regulation of interleukin-6 biosynthetic process	GO_BP	EREG,IL1B
GO:0060406	0.00884057	18.4903	0.149008	2	7	positive regulation of penile erection	GO_BP	OXTR,P2RY2
GO:2000848	0.00884057	18.4903	0.149008	2	7	positive regulation of corticosteroid hormone secretion	GO_BP	GAL,TAC1
GO:0009888	0.00898525	1.471	37.4224	52	1758	tissue development	GO_BP	ABCA12,ALDH1A2,ANKRD2,BARX2,CA9,CASP14,CGN,CLDN3,CLIC5,EDAR,EDNRA,EREG,ESR1,EVPL,EXPH5,FGF18,FGFR2,FOXA1,GAL,GATA2,GRHL1,GRHL3,IGFBP1,IL1B,IQGAP3,KIF26B,KLK5,KLK7,KRT34,MNX1,NEBL,NPNT,PITX1,PKP2,PTH1R,RAB25,ROR2,SERPINB7,SFRP1,SOX17,SPEG,SPRR2A,SRGN,TAL1,TBX2,TCF7,TFAP2A,TIMP3,TM4SF4,VSIG1,WNK4,WNT3
GO:0042107	0.00914794	3.16778	2.34156	7	110	cytokine metabolic process	GO_BP	CCL20,EREG,IL1A,IL1B,INHBB,SYK,TNFSF15
GO:0060326	0.00926887	2.39595	4.81084	11	226	cell chemotaxis	GO_BP	CCL20,CXCL3,CXCR4,FGF18,IL1B,MYO9B,S100A14,SAA2,SELL,SYK,TNFRSF11A
GO:0015701	0.0100881	5.15581	0.851476	4	40	bicarbonate transport	GO_BP	AQP1,CA3,CA9,CFTR
GO:0021983	0.0100881	5.15581	0.851476	4	40	pituitary gland development	GO_BP	ALDH1A2,CDH1,GATA2,PITX1
GO:0032502	0.0102688	1.30023	120.888	142	5679	developmental process	GO_BP	ABCA12,ALAS2,ALDH1A2,ANKRD2,APLN,AQP1,ARAP3,ARRB1,ATL1,AVPR2,BARX2,BST1,C15orf62,CA9,CASP14,CCK,CDH1,CDK5R1,CFTR,CGN,CLDN3,CLIC5,COCH,COL13A1,COL4A3,COL9A3,CXCR4,DOK5,DUSP7,E2F1,EDAR,EDNRA,EPGN,EPHA1,EREG,ESR1,EVPL,EXPH5,FABP3,FGF18,FGFR2,FLI1,FOXA1,GAL,GATA2,GDA,GJB3,GPR143,GRHL1,GRHL3,GRIP1,IDO1,IGFBP1,IL1A,IL1B,IL1RN,INHBB,IQGAP3,IRF8,ISPD,JPH1,KIF26B,KLK5,KLK7,KMT2D,KRT34,LRIG2,LRRN1,LYL1,MAM…
GO:0051272	0.0107846	2.03744	7.68457	15	361	positive regulation of cellular component movement	GO_BP	ARHGEF39,CCL20,CD274,CXCL3,EPHA1,FAM110C,FGF18,IL1B,P2RY2,RAB25,ROR2,S100A14,SELL,SRPX2,TAC1
GO:0002092	0.0109092	7.31338	0.468312	3	22	positive regulation of receptor internalization	GO_BP	ARRB1,PLCG2,SYK
GO:0030517	0.0109092	7.31338	0.468312	3	22	negative regulation of axon extension	GO_BP	CDK5R1,RTN4R,WNT3
GO:0030728	0.0109092	7.31338	0.468312	3	22	ovulation	GO_BP	EREG,IL1B,INHBB
GO:0046942	0.0111713	2.44569	4.28291	10	203	carboxylic acid transport	GO_BP	CCK,FABP3,FOLR3,IL1B,IL1RN,MFSD2A,NR1H4,P2RY2,PPFIA4,SLC16A10,SLC27A2,SLC6A14,SLC7A7,SYK,TNFRSF11A
GO:0035234	0.0116225	15.4076	0.170295	2	8	ectopic germ cell programmed cell death	GO_BP	IL1A,IL1B
GO:0060592	0.0116225	15.4076	0.170295	2	8	mammary gland formation	GO_BP	FGFR2,TBX2
GO:0071267	0.0116225	15.4076	0.170295	2	8	L-methionine salvage	GO_BP	BHMT,BHMT2
GO:0090197	0.0116225	15.4076	0.170295	2	8	positive regulation of chemokine secretion	GO_BP	IL1RL1,IL33
GO:0046394	0.0120388	2.13167	6.36478	13	299	carboxylic acid biosynthetic process	GO_BP	ALDH1A2,ALOX5,BCAT1,BHMT,BHMT2,GCH1,IDO1,KYNU,NR1H4,PADI1,PTGDS,SLC27A2,SYK
GO:0051955	0.012351	6.94728	0.489598	3	23	regulation of amino acid transport	GO_BP	CCK,IL1B,IL1RN
GO:0060216	0.012351	6.94728	0.489598	3	23	definitive hemopoiesis	GO_BP	GATA2,LYL1,TAL1
GO:0071624	0.012351	6.94728	0.489598	3	23	positive regulation of granulocyte chemotaxis	GO_BP	IL1B,S100A14,SELL
GO:0006955	0.0124053	1.46148	34.6125	48	1626	immune response	GO_BP	APLN,BST1,CCL20,CD274,CDH1,COCH,CXCL3,DUSP7,EREG,FGF18,FGFR2,GATA2,GCH1,GEM,HLA-DRB1,IDO1,IFNLR1,IGKC,IL13RA2,IL1A,IL1B,IL1R2,IL1RL1,IL1RN,IL33,IRF8,KLK5,KLK7,KYNU,LCN2,LY75,MNX1,PLCG2,POLR3G,PTAFR,RIPK3,RSAD2,S100A14,SELL,SYK,TAC1,TCF7,TNFRSF11A,TNFSF15,TXK,ULBP3,VNN1,VTCN1
GO:0007399	0.0124099	1.39561	48.6831	64	2287	nervous system development	GO_BP	ALDH1A2,AQP1,ATL1,AVPR2,CCK,CDH1,CDK5R1,CLIC5,COL4A3,COL9A3,CXCR4,DOK5,DUSP7,E2F1,EDNRA,EPHA1,EREG,FGF18,FGFR2,FOXA1,GAL,GATA2,GDA,GRHL3,GRIP1,IL1B,ISPD,LRIG2,LRRN1,MNX1,NCMAP,NES,NLGN4X,NLGN4Y,NRGN,NRN1,NTM,OXTR,P2RX5,P2RY2,PCDH1,PITX1,PREX2,PSD4,RAPGEF5,RND1,RTN4R,SALL3,SCN2A,SFRP1,SHROOM2,SOX17,SRPX2,ST8SIA2,TAGLN3,TAL1,TCF7,TFAP2A,THBS2,TIMP3,TRPV4,TSPAN2,UNC5A,WNT3
GO:1902578	0.0124969	1.31819	85.3604	104	4010	single-organism localization	GO_BP	ABCA10,ABCA12,ANO9,APLN,AQP1,AQP10,ARRB1,AVPR2,BANK1,BSND,BSPRY,CA3,CA9,CCK,CD274,CDH1,CDK5R1,CFTR,CLIC3,CLIC5,CLIC6,CNGA1,CNIH2,E2F1,EDAR,EDNRA,ELMO3,EXPH5,F5,FABP3,FGFR2,FOLR3,FXYD3,GABRE,GABRP,GAL,GATA2,GCGR,GJB3,GPR143,HLA-DRB1,HTR3E,IGKC,IL13RA2,IL1A,IL1B,IL1RL1,IL1RN,IL33,INHBB,IRF8,JPH1,KCNE3,KCNJ12,KCNK5,LCN2,MFSD2A,MFSD7,NBEA,NBPF3,NIPAL1,NLGN4X,NLGN4Y,NR1H4,OXTR,P2RX5,P2RY2,PIP,PKD2L1,P…
GO:0032844	0.0126763	1.99616	7.83358	15	368	regulation of homeostatic process	GO_BP	APLN,ARRB1,AVPR2,CCK,CFTR,GATA2,HLA-DRB1,IL1B,P2RX5,PLCG2,RIPK3,SYK,TAC1,TAL1,TNFRSF11A
GO:0040017	0.0132618	1.98466	7.87615	15	370	positive regulation of locomotion	GO_BP	ARHGEF39,CCL20,CD274,CXCL3,EPHA1,FAM110C,FGF18,IL1B,P2RY2,RAB25,ROR2,S100A14,SELL,SRPX2,TAC1
GO:0000187	0.0134821	2.68446	3.12917	8	147	activation of MAPK activity	GO_BP	ARRB1,CXCR4,DUSP7,EPGN,EREG,IL1B,IQGAP3,SYK
GO:0031620	0.0147346	13.2057	0.191582	2	9	regulation of fever generation	GO_BP	IL1B,TNFRSF11A
GO:0032959	0.0147346	13.2057	0.191582	2	9	inositol trisphosphate biosynthetic process	GO_BP	PLCG2,PTAFR
GO:2000849	0.0147346	13.2057	0.191582	2	9	regulation of glucocorticoid secretion	GO_BP	GAL,TAC1
GO:0035107	0.015072	2.62725	3.19303	8	150	appendage morphogenesis	GO_BP	ALDH1A2,FGFR2,PITX1,ROR2,SALL3,TBX2,TFAP2A,WNT3
GO:0044060	0.0153478	6.34661	0.529597	3	25	regulation of endocrine process	GO_BP	APLN,GAL,IL1B,INHBB,TAC1
GO:0032401	0.0155472	6.31493	0.532172	3	25	establishment of melanosome localization	GO_BP	GPR143,RAB25,SHROOM2
GO:0035774	0.0155472	6.31493	0.532172	3	25	positive regulation of insulin secretion involved in cellular response to glucose stimulus	GO_BP	ARRB1,CFTR,HLA-DRB1
GO:2000145	0.0156163	1.71375	13.3682	22	628	regulation of cell motility	GO_BP	ARAP3,ARHGEF39,CCL20,CD274,CXCL3,EPHA1,FAM110C,FGF18,IL1B,IL1RN,IL33,MMP10,P2RY2,PKP2,RAB25,RIPK3,ROR2,S100A14,SELL,SFRP1,SRPX2,TAC1
GO:1901342	0.0156329	2.31342	4.51282	10	212	regulation of vasculature development	GO_BP	AQP1,COL4A3,EPHA1,GATA2,IL1A,IL1B,SERPINB7,SFRP1,SRPX2,THBS2
GO:0055082	0.0158346	1.71136	13.3866	22	632	cellular chemical homeostasis	GO_BP	ALAS2,AQP1,AQP10,ARRB1,CFTR,CXCR4,EDNRA,ESR1,GATA2,HLA-DRB1,IL1B,JPH1,LCN2,OXTR,P2RX5,P2RY2,PKHD1,PLCG2,PTH1R,SLC35G1,TAC1,TMPRSS3,TRPM8,TRPV4
GO:0098660	0.0158579	1.68966	14.1771	23	666	inorganic ion transmembrane transport	GO_BP	ANO9,AQP1,BSND,CFTR,CLIC3,CLIC5,CLIC6,CNGA1,FXYD3,GABRE,GABRP,GAL,JPH1,KCNE3,KCNJ12,KCNK5,PKD2L1,PLCG2,SCN2A,SHROOM2,SLC9A7,TRPM8,TRPV4
GO:0090066	0.01586	1.85477	9.53653	17	448	regulation of anatomical structure size	GO_BP	ALOX5,APLN,AQP1,AQP10,AVPR2,C15orf62,CDK5R1,EDNRA,GCH1,IQGAP3,OXTR,P2RY2,RTN4R,SHROOM2,TRPV4,VILL,WNT3
GO:0001816	0.0160737	1.81714	10.3094	18	495	cytokine production	GO_BP	ANKRD2,ARRB1,AVPR2,BANK1,CCL20,CD274,EREG,HLA-DRB1,IDO1,IL1A,IL1B,IL1RL1,IL33,INHBB,IRF8,P2RY2,PLCG2,POLR3G,PTAFR,RIPK3,RSAD2,SERPINB7,SRGN,SYK,TNFSF15,TRAIP,TXK,VTCN1
GO:0048878	0.0162946	1.98447	7.3476	14	356	chemical homeostasis	GO_BP	ABCA12,ALAS2,AQP1,AQP10,ARRB1,AVPR2,CCK,CFTR,CXCR4,EDNRA,ESR1,FABP3,FOXA1,GATA2,GCGR,GK,GRHL3,HLA-DRB1,IL1B,JPH1,LCN2,OXTR,P2RX5,P2RY2,PKHD1,PKP2,PLCG2,PTH1R,S100A14,SLC35G1,SLC9A7,STEAP4,TAC1,TMPRSS3,TMTC2,TRPM8,TRPV4,WNK4
GO:0009994	0.0163142	4.41762	0.979197	4	46	oocyte differentiation	GO_BP	EREG,INHBB,KMT2D,NPM2
GO:0035176	0.0163142	4.41762	0.979197	4	46	social behavior	GO_BP	IL1B,NLGN4X,NLGN4Y,OXTR
GO:0045840	0.0163142	4.41762	0.979197	4	46	positive regulation of mitotic nuclear division	GO_BP	EPGN,EREG,IL1A,IL1B
GO:0002675	0.0173034	6.03999	0.553459	3	26	positive regulation of acute inflammatory response	GO_BP	IL1B,TAC1,TNFRSF11A
GO:0051250	0.0175496	2.76252	2.66086	7	125	negative regulation of lymphocyte activation	GO_BP	BANK1,CD274,GAL,HLA-DRB1,IDO1,SFRP1,VTCN1
GO:0007620	0.0179937	11.6128	0.211826	2	10	copulation	GO_BP	OXTR,P2RY2,PI3,TAC1
GO:0055123	0.0180178	2.5371	3.29947	8	155	digestive system development	GO_BP	ALDH1A2,FGFR2,GATA2,OXTR,SFRP1,SOX17,TBX2,TCF7
GO:0032308	0.0180683	11.5867	0.21229	2	10	positive regulation of prostaglandin secretion	GO_BP	IL1B,P2RY2,TNFRSF11A
GO:0019755	0.0181615	11.5543	0.212869	2	10	one-carbon compound transport	GO_BP	AQP1,AQP10
GO:0060174	0.0181615	11.5543	0.212869	2	10	limb bud formation	GO_BP	FGFR2,WNT3
GO:0097104	0.0181615	11.5543	0.212869	2	10	postsynaptic membrane assembly	GO_BP	NLGN4X,NLGN4Y
GO:0097105	0.0181615	11.5543	0.212869	2	10	presynaptic membrane assembly	GO_BP	NLGN4X,NLGN4Y
GO:1900424	0.0181615	11.5543	0.212869	2	10	regulation of defense response to bacterium	GO_BP	KLK5,KLK7
GO:0070542	0.0185939	3.46617	1.53266	5	72	response to fatty acid	GO_BP	E2F1,FABP3,IL1B,SELL,SFRP1
GO:0002694	0.0186953	1.85526	8.96178	16	421	regulation of leukocyte activation	GO_BP	BANK1,BST1,CD274,GAL,HLA-DRB1,IDO1,IL13RA2,IL1B,IL1RL1,IL33,RIPK3,SFRP1,SYK,TAC1,VNN1,VTCN1
GO:0071902	0.0190488	2.06308	6.04989	12	285	positive regulation of protein serine/threonine kinase activity	GO_BP	ARRB1,CDK5R1,CXCR4,DUSP7,EPGN,EREG,FGF18,IL1B,IL1RN,IQGAP3,SYK,TNFRSF11A,TNFSF15
GO:0051222	0.0190685	1.85057	8.98307	16	422	positive regulation of protein transport	GO_BP	ARRB1,CD274,CDH1,CDK5R1,CFTR,EDAR,EXPH5,HLA-DRB1,IL1A,IL1B,IL1RL1,IL33,NBPF3,SYK,TNFSF15,VTCN1
GO:0015850	0.0191598	2.23495	4.66183	10	219	organic hydroxy compound transport	GO_BP	ABCA12,AQP1,AQP10,CFTR,GAL,NR1H4,OXTR,SLC18A2,SYK,TAC1
GO:0000083	0.0191657	5.78797	0.574746	3	27	regulation of transcription involved in G1/S transition of mitotic cell cycle	GO_BP	CCNA1,E2F1,ORC1
GO:0002684	0.0195961	1.56141	19.3498	29	909	positive regulation of immune system process	GO_BP	BST1,CCL20,CD274,COCH,CXCL3,DUSP7,EREG,GATA2,HLA-DRB1,IDO1,IGKC,IL13RA2,IL1B,IL1RL1,IL33,KLK5,KLK7,PLCG2,POLR3G,RIPK3,RSAD2,S100A14,SELL,SYK,TAC1,TAL1,TXK,VNN1,VTCN1
GO:0050848	0.0201621	4.12235	1.04306	4	49	regulation of calcium-mediated signaling	GO_BP	GPR143,P2RX5,RCAN3,SYK
GO:0042472	0.0208769	2.93684	2.14998	6	101	inner ear morphogenesis	GO_BP	CLIC5,FGFR2,GATA2,GRHL3,ROR2,TFAP2A
GO:0003013	0.021021	1.82748	9.0895	16	427	circulatory system process	GO_BP	ALOX5,APLN,AVPR2,COL4A3,EDNRA,F5,FLI1,GCGR,GCH1,KCNJ12,OXTR,P2RY2,PKP2,TAC1,TBX2,TRPV4
GO:0007164	0.0211345	5.5561	0.596033	3	28	establishment of tissue polarity	GO_BP	GRHL3,ROR2,SFRP1
GO:0051875	0.0211345	5.5561	0.596033	3	28	pigment granule localization	GO_BP	GPR143,RAB25,SHROOM2
GO:0032609	0.0211776	10.4574	0.230072	2	11	interferon-gamma production	GO_BP	AVPR2,CD274,HLA-DRB1,IL1B,IL1RL1,IL33,IRF8,RIPK3,TXK,VTCN1
GO:0022617	0.021276	2.64939	2.7673	7	130	extracellular matrix disassembly	GO_BP	CDH1,COL13A1,COL4A3,COL9A3,KLK7,MMP1,MMP10
GO:0050866	0.0213555	2.45288	3.4059	8	160	negative regulation of cell activation	GO_BP	BANK1,CD274,GAL,HLA-DRB1,IDO1,IL13RA2,SFRP1,VTCN1
GO:0050709	0.021543	2.91431	2.16536	6	102	negative regulation of protein secretion	GO_BP	BANK1,IL1B,IL33,INHBB,RSAD2,SFRP1,SRGN
GO:0031424	0.0215583	4.03248	1.06434	4	50	keratinization	GO_BP	ABCA12,CASP14,EVPL,SPRR2A
GO:0015793	0.0218886	10.2698	0.234156	2	11	glycerol transport	GO_BP	AQP1,AQP10
GO:0045741	0.0218886	10.2698	0.234156	2	11	positive regulation of epidermal growth factor-activated receptor activity	GO_BP	EPGN,EREG
GO:0046218	0.0218886	10.2698	0.234156	2	11	indolalkylamine catabolic process	GO_BP	IDO1,KYNU
GO:0060736	0.0218886	10.2698	0.234156	2	11	prostate gland growth	GO_BP	ESR1,FGFR2
GO:0061029	0.0218886	10.2698	0.234156	2	11	eyelid development in camera-type eye	GO_BP	GRHL3,TFAP2A
GO:2001179	0.0218886	10.2698	0.234156	2	11	regulation of interleukin-10 secretion	GO_BP	CD274,HLA-DRB1
GO:0051234	0.0226094	1.27129	96.7063	114	4543	establishment of localization	GO_BP	ABCA10,ABCA12,ANO9,APLN,AQP1,AQP10,ARAP3,ARRB1,AVPR2,BANK1,BSND,BSPRY,CA3,CA9,CCK,CD274,CDH1,CDK5R1,CFTR,CLIC3,CLIC5,CLIC6,CNGA1,CNIH2,E2F1,EDAR,EDNRA,ELMO3,EXPH5,F5,FABP3,FGFR2,FOLR3,FXYD3,GABRE,GABRP,GAL,GATA2,GCGR,GEM,GJB3,GPR143,HHIPL1,HLA-DRB1,HTR3E,IGKC,IL13RA2,IL1A,IL1B,IL1RL1,IL1RN,IL33,INHBB,IRF8,JPH1,KCNE3,KCNJ12,KCNK5,LCN2,LY75,MFSD2A,MFSD7,NBEA,NBPF3,NIPAL1,NLGN4X,NLGN4Y,NPNT,NR1H4,OX…
GO:0043270	0.0226206	2.17177	4.78955	10	225	positive regulation of ion transport	GO_BP	CCK,CFTR,GAL,IL1B,KCNE3,P2RX5,P2RY2,PKP2,PLCG2,TNFRSF11A
GO:0046545	0.022748	2.87593	2.19255	6	103	development of primary female sexual characteristics	GO_BP	ARRB1,COL9A3,EREG,ESR1,INHBB,SFRP1
GO:0097530	0.022748	2.87593	2.19255	6	103	granulocyte migration	GO_BP	CCL20,CXCL3,IL1B,S100A14,SELL,SYK
GO:0032770	0.0232099	5.34208	0.61732	3	29	positive regulation of monooxygenase activity	GO_BP	ESR1,GCH1,IL1B
GO:0033198	0.0232099	5.34208	0.61732	3	29	response to ATP	GO_BP	IL1B,P2RX5,SELL
GO:0051180	0.0232099	5.34208	0.61732	3	29	vitamin transport	GO_BP	FOLR3,SLC35F3,TCN1
GO:1903792	0.0232099	5.34208	0.61732	3	29	negative regulation of anion transport	GO_BP	ANO9,IL1B,IL1RN
GO:0051047	0.0232602	5.32696	0.617375	3	30	positive regulation of secretion	GO_BP	APLN,AQP1,ARRB1,CCK,CD274,CFTR,EXPH5,GAL,HLA-DRB1,IL1A,IL1B,IL1RL1,IL33,INHBB,OXTR,P2RY2,SYK,TAC1,TNFRSF11A,TNFSF15,VTCN1
GO:0050715	0.0236461	3.24195	1.63057	5	77	positive regulation of cytokine secretion	GO_BP	CD274,IL1A,IL1RL1,IL33,SYK,TNFSF15,VTCN1
GO:0098656	0.0238625	2.06439	5.53459	11	260	anion transmembrane transport	GO_BP	ANO9,BSND,CFTR,CLIC3,CLIC5,CLIC6,FXYD3,GABRE,GABRP,SLC6A14,SLC7A7
GO:0030574	0.0241174	3.22446	1.63909	5	77	collagen catabolic process	GO_BP	COL13A1,COL4A3,COL9A3,MMP1,MMP10
GO:0070482	0.0245998	1.98308	6.27963	12	295	response to oxygen levels	GO_BP	ALAS2,ALOX5,AQP1,CA9,CLDN3,CXCR4,E2F1,EDNRA,IL1B,OXTR,SELL,SFRP1
GO:0007610	0.0249978	1.61123	14.8157	23	696	behavior	GO_BP	APLN,CCK,CXCL3,CXCR4,FGF18,GAL,GJB4,IDO1,IL1B,IL1RN,NLGN4X,NLGN4Y,NRGN,OXTR,PREX2,PTGDS,S100A14,SELL,SLC18A2,SRPX2,TAC1,TAL1,WNT3
GO:0035587	0.0253919	5.1439	0.638607	3	30	purinergic receptor signaling pathway	GO_BP	P2RX5,P2RY2,PTAFR
GO:0090175	0.0253919	5.1439	0.638607	3	30	regulation of establishment of planar polarity	GO_BP	GRHL3,ROR2,SFRP1
GO:0001525	0.0256707	1.96994	6.31963	12	300	angiogenesis	GO_BP	AQP1,COL4A3,EDNRA,EPGN,EPHA1,EREG,FGF18,FGFR2,GATA2,IL1A,IL1B,PTPRB,SFRP1,SOX17,SRPX2,SYK,TAL1,THBS2
GO:0009992	0.0259015	9.24229	0.255443	2	12	cellular water homeostasis	GO_BP	AQP1,AQP10
GO:0033089	0.0259015	9.24229	0.255443	2	12	positive regulation of T cell differentiation in thymus	GO_BP	IL1B,VNN1
GO:0043032	0.0259015	9.24229	0.255443	2	12	positive regulation of macrophage activation	GO_BP	IL1RL1,IL33
GO:0008285	0.0259814	1.64259	13.2598	21	628	negative regulation of cell proliferation	GO_BP	ALDH1A2,CD274,COL4A3,E2F1,EREG,FABP3,FGFBP1,FGFR2,GAL,GATA2,HLA-DRB1,IDO1,IFNLR1,IL1A,IL1B,IL1RL1,PKP2,PTGDS,PTH1R,RARRES1,ROR2,SFRP1,SPEG,TFAP2A
GO:0034765	0.026028	1.85757	7.81229	14	367	regulation of ion transmembrane transport	GO_BP	ANO9,CFTR,CLIC3,CLIC5,CLIC6,CNIH2,FXYD3,GAL,JPH1,KCNE3,KCNJ12,KCNK5,PLCG2,SCN2A
GO:0022408	0.0273683	2.50564	2.9163	7	137	negative regulation of cell-cell adhesion	GO_BP	CD274,CDH1,HLA-DRB1,IDO1,IL1RN,TRPV4,VTCN1
GO:0050880	0.0273683	2.50564	2.9163	7	137	regulation of blood vessel size	GO_BP	ALOX5,APLN,AVPR2,EDNRA,GCH1,OXTR,P2RY2
GO:0003382	0.0277256	3.70897	1.14949	4	54	epithelial cell morphogenesis	GO_BP	CGN,CLDN3,RAB25,VSIG1
GO:0015908	0.0287373	3.66377	1.16221	4	55	fatty acid transport	GO_BP	FABP3,IL1B,MFSD2A,P2RY2,SLC27A2,SYK,TNFRSF11A
GO:0055074	0.0288081	8.6233	0.26983	2	13	calcium ion homeostasis	GO_BP	CXCR4,EDNRA,ESR1,GATA2,IL1B,JPH1,OXTR,P2RX5,P2RY2,PKHD1,PLCG2,PTH1R,S100A14,SLC35G1,TAC1,TMTC2,TRPM8,TRPV4
GO:0097192	0.0292247	3.054	1.72424	5	81	extrinsic apoptotic signaling pathway in absence of ligand	GO_BP	CASP14,IL1A,IL1B,LCN2,UNC5A
GO:0006811	0.029401	1.56903	15.893	24	790	ion transport	GO_BP	ABCA12,ANO9,AQP1,AQP10,BSND,BSPRY,CA3,CA9,CCK,CFTR,CLIC3,CLIC5,CLIC6,CNGA1,CNIH2,FABP3,FOLR3,FXYD3,GABRE,GABRP,GAL,HTR3E,IL1B,IL1RN,JPH1,KCNE3,KCNJ12,KCNK5,LCN2,MFSD2A,NIPAL1,NR1H4,P2RX5,P2RY2,PKD2L1,PKP2,PLCG2,PPFIA4,REP15,SCN2A,SHROOM2,SLC15A2,SLC16A10,SLC18A2,SLC27A2,SLC2A9,SLC35G1,SLC44A4,SLC6A14,SLC7A7,SLC9A7,STEAP4,SYK,TCN1,TNFRSF11A,TRPM8,TRPV4,WNK4
GO:0048146	0.0294151	3.63602	1.17078	4	55	positive regulation of fibroblast proliferation	GO_BP	AQP1,E2F1,EREG,ESR1
GO:0032370	0.0295017	4.82589	0.67607	3	32	positive regulation of lipid transport	GO_BP	ABCA12,GAL,IL1B,P2RY2,TAC1,TNFRSF11A
GO:0003148	0.0301865	8.40156	0.27673	2	13	outflow tract septum morphogenesis	GO_BP	FGFR2,TBX2
GO:0006568	0.0301865	8.40156	0.27673	2	13	tryptophan metabolic process	GO_BP	IDO1,KYNU
GO:0007320	0.0301865	8.40156	0.27673	2	13	insemination	GO_BP	OXTR,TAC1
GO:0009086	0.0301865	8.40156	0.27673	2	13	methionine biosynthetic process	GO_BP	BHMT,BHMT2
GO:0030157	0.0301865	8.40156	0.27673	2	13	pancreatic juice secretion	GO_BP	AQP1,WNK4
GO:0032230	0.0301865	8.40156	0.27673	2	13	positive regulation of synaptic transmission, GABAergic	GO_BP	OXTR,TAC1
GO:0032725	0.0301865	8.40156	0.27673	2	13	positive regulation of granulocyte macrophage colony-stimulating factor production	GO_BP	IL1B,SYK
GO:0035589	0.0301865	8.40156	0.27673	2	13	G-protein coupled purinergic nucleotide receptor signaling pathway	GO_BP	P2RY2,PTAFR
GO:0045086	0.0301865	8.40156	0.27673	2	13	positive regulation of interleukin-2 biosynthetic process	GO_BP	IL1A,IL1B
GO:0060457	0.0301865	8.40156	0.27673	2	13	negative regulation of digestive system process	GO_BP	OXTR,WNK4
GO:0090179	0.0301865	8.40156	0.27673	2	13	planar cell polarity pathway involved in neural tube closure	GO_BP	GRHL3,SFRP1
GO:0060173	0.030195	2.28578	3.64006	8	171	limb development	GO_BP	ALDH1A2,FGFR2,PITX1,ROR2,SALL3,TBX2,TFAP2A,WNT3
GO:0042129	0.0303088	2.44867	2.98016	7	140	regulation of T cell proliferation	GO_BP	CD274,HLA-DRB1,IDO1,IL1B,RIPK3,SYK,VTCN1
GO:0001541	0.0311644	3.56587	1.19207	4	56	ovarian follicle development	GO_BP	ARRB1,EREG,ESR1,INHBB
GO:0045766	0.0313516	2.65549	2.36284	6	111	positive regulation of angiogenesis	GO_BP	AQP1,EPHA1,GATA2,IL1A,IL1B,SRPX2
GO:0055080	0.0316756	2.98337	1.76144	5	85	cation homeostasis	GO_BP	ALAS2,AVPR2,CFTR,CXCR4,EDNRA,ESR1,GATA2,IL1B,JPH1,LCN2,OXTR,P2RX5,P2RY2,PKHD1,PLCG2,PTH1R,S100A14,SLC35G1,SLC9A7,STEAP4,TAC1,TMPRSS3,TMTC2,TRPM8,TRPV4
GO:0032649	0.0320049	3.53291	1.20189	4	57	regulation of interferon-gamma production	GO_BP	CD274,HLA-DRB1,IL1B,IL1RL1,IL33,IRF8,RIPK3,TXK
GO:0030593	0.0320157	2.97532	1.76681	5	83	neutrophil chemotaxis	GO_BP	CCL20,CXCL3,IL1B,SELL,SYK
GO:0071347	0.0320157	2.97532	1.76681	5	83	cellular response to interleukin-1	GO_BP	CCL20,IL1RN,LCN2,P2RY2,SFRP1
GO:0042391	0.0322808	1.80018	8.04644	14	378	regulation of membrane potential	GO_BP	CCK,CFTR,CNGA1,CNIH2,GABRE,GABRP,HTR3E,IL1RN,KCNE3,KCNK5,NLGN4X,PKP2,SCN2A,TAC1
GO:0002685	0.0323832	2.41209	3.02274	7	142	regulation of leukocyte migration	GO_BP	CCL20,CXCL3,IL1B,IL33,RIPK3,S100A14,SELL
GO:0002532	0.032575	4.62865	0.702467	3	33	production of molecular mediator involved in inflammatory response	GO_BP	ALOX5,IDO1,SYK
GO:0003401	0.032575	4.62865	0.702467	3	33	axis elongation	GO_BP	ESR1,FGFR2,SFRP1
GO:0035115	0.032575	4.62865	0.702467	3	33	embryonic forelimb morphogenesis	GO_BP	ALDH1A2,TFAP2A,WNT3
GO:0045907	0.032575	4.62865	0.702467	3	33	positive regulation of vasoconstriction	GO_BP	ALOX5,AVPR2,OXTR
GO:0002548	0.0329736	3.49837	1.21335	4	57	monocyte chemotaxis	GO_BP	CCL20,MYO9B,S100A14,TNFRSF11A
GO:0007584	0.032986	2.24405	3.70392	8	174	response to nutrient	GO_BP	ALDH1A2,ALOX5,GCGR,IL1B,KYNU,NR1H4,SFRP1,TIMP3
GO:0007605	0.0334551	2.3942	3.04403	7	143	sensory perception of sound	GO_BP	CLIC5,COCH,COL4A3,GJB3,LRIG2,TFAP2A,TMPRSS3
GO:0050671	0.0337929	2.60553	2.40542	6	113	positive regulation of lymphocyte proliferation	GO_BP	BST1,CD274,IL1B,SYK,TAC1,VTCN1
GO:0007213	0.0347303	7.70095	0.298016	2	14	G-protein coupled acetylcholine receptor signaling pathway	GO_BP	CDK5R1,CHRM4
GO:0090177	0.0347303	7.70095	0.298016	2	14	establishment of planar polarity involved in neural tube closure	GO_BP	GRHL3,SFRP1
GO:2000831	0.0347303	7.70095	0.298016	2	14	regulation of steroid hormone secretion	GO_BP	GAL,TAC1
GO:0007275	0.0347618	1.24068	102.071	118	4795	multicellular organismal development	GO_BP	ABCA12,ALAS2,ALDH1A2,ANKRD2,APLN,AQP1,ARRB1,ATL1,AVPR2,BARX2,BST1,CASP14,CCK,CDH1,CDK5R1,CLIC5,COL13A1,COL4A3,COL9A3,CXCR4,DOK5,DUSP7,E2F1,EDAR,EDNRA,EPGN,EPHA1,EREG,ESR1,EVPL,EXPH5,FABP3,FGF18,FGFR2,FLI1,FOXA1,GAL,GATA2,GDA,GJB3,GRHL1,GRHL3,GRIP1,IDO1,IL1A,IL1B,IL1RN,INHBB,IQGAP3,IRF8,ISPD,JPH1,KIF26B,KMT2D,LRIG2,LRRN1,LYL1,MNX1,NCMAP,NEBL,NES,NLGN4X,NLGN4Y,NPM2,NPNT,NRGN,NRN1,NTM,OXTR,P2RX5,P2R…
GO:0051965	0.0348431	3.43338	1.23464	4	58	positive regulation of synapse assembly	GO_BP	LRRN1,OXTR,SRPX2,THBS2
GO:0030278	0.0359479	2.2038	3.76778	8	177	regulation of ossification	GO_BP	FGFR2,NPNT,P2RY2,RSAD2,SFRP1,SRGN,TAC1,TFAP2A
GO:0022898	0.0369738	2.1907	3.78907	8	178	regulation of transmembrane transporter activity	GO_BP	ANO9,CFTR,CNIH2,FXYD3,GAL,JPH1,KCNE3,PLCG2
GO:0071805	0.0369738	2.1907	3.78907	8	178	potassium ion transmembrane transport	GO_BP	AQP1,CNGA1,GAL,KCNE3,KCNJ12,KCNK5,PKD2L1,SLC9A7
GO:0072001	0.037918	1.9085	5.96033	11	280	renal system development	GO_BP	ALDH1A2,COL4A3,FGFR2,KIF26B,NPNT,PKHD1,SERPINB7,SFRP1,SOX17,TFAP2A,WNK4
GO:0034612	0.0383024	1.97591	5.23657	10	246	response to tumor necrosis factor	GO_BP	CCL20,EDAR,GCH1,LCN2,NPNT,SFRP1,SYK,TNFRSF11A,TNFSF15,TRAIP
GO:0009914	0.0386641	1.84365	6.72666	12	316	hormone transport	GO_BP	APLN,ARRB1,CFTR,GAL,HLA-DRB1,IL1B,IL1RN,INHBB,SFRP1,SLC16A10,TAC1,TRPV4
GO:0032642	0.038763	3.31034	1.27721	4	60	regulation of chemokine production	GO_BP	IL1B,IL1RL1,IL33,P2RY2
GO:0032693	0.0395199	7.10813	0.319303	2	15	negative regulation of interleukin-10 production	GO_BP	CD274,IDO1
GO:0035855	0.0395199	7.10813	0.319303	2	15	megakaryocyte development	GO_BP	FLI1,TAL1
GO:0051150	0.0395199	7.10813	0.319303	2	15	regulation of smooth muscle cell differentiation	GO_BP	EREG,FGFR2
GO:2000377	0.0403836	2.29218	3.17175	7	149	regulation of reactive oxygen species metabolic process	GO_BP	ESR1,GCH1,IL1B,RIPK3,SLC18A2,SYK,TFAP2A
GO:0070665	0.0404239	2.48844	2.51185	6	118	positive regulation of leukocyte proliferation	GO_BP	BST1,CD274,IL1B,SYK,TAC1,VTCN1
GO:0048566	0.0407025	4.20709	0.766328	3	36	embryonic digestive tract development	GO_BP	ALDH1A2,FGFR2,TCF7
GO:0043547	0.0409112	1.64261	10.686	17	502	positive regulation of GTPase activity	GO_BP	ARAP3,ARHGEF39,ARRB1,C15orf62,CCL20,CHRM4,EPHA1,GCGR,GRHL3,IQGAP3,MYO9B,PREX2,PSD4,RAPGEF5,RTN4R,SFRP1,SH2D3A
GO:0016337	0.0412158	1.61664	11.5009	18	551	single organismal cell-cell adhesion	GO_BP	ANXA9,CD274,CDH1,CDK5R1,COL13A1,FOXA1,HLA-DRB1,IDO1,IL1B,IL1RN,KIF26B,NLGN4X,NLGN4Y,NPNT,NTM,PKHD1,PKP2,PKP3,PODXL2,RIPK3,RSAD2,SRPX2,SYK,TCF7,TRPV4,TXK,VNN1,VTCN1
GO:0006835	0.0413628	2.76177	1.89453	5	89	dicarboxylic acid transport	GO_BP	CCK,FOLR3,IL1B,IL1RN,PPFIA4
GO:0051049	0.0416097	1.35137	34.686	45	1653	regulation of transport	GO_BP	ABCA12,ANO9,APLN,AQP1,ARRB1,AVPR2,BANK1,CCK,CD274,CDH1,CDK5R1,CFTR,CLIC3,CLIC5,CLIC6,CNIH2,E2F1,EDAR,EXPH5,FXYD3,GAL,GATA2,HLA-DRB1,IL13RA2,IL1A,IL1B,IL1RL1,IL1RN,IL33,INHBB,JPH1,KCNE3,KCNJ12,KCNK5,NBPF3,OXTR,P2RX5,P2RY2,PKP2,PLCG2,RAB25,RSAD2,SCN2A,SFRP1,SRGN,SYK,TAC1,TNFRSF11A,TNFSF15,VTCN1,WNK4
GO:0008284	0.0416503	1.57248	13.1418	20	629	positive regulation of cell proliferation	GO_BP	ALDH1A2,APLN,AQP1,AVPR2,BST1,CCK,CD274,E2F1,EPGN,EPHA1,EREG,ESR1,FGF18,FGFR2,IL1B,IQGAP3,KMT2D,NES,ORC1,PKHD1,PTH1R,RAB25,SERPINB7,SFRP1,SHC4,SYK,TAC1,TBX2,TNFRSF11A,VTCN1
GO:0072358	0.041855	1.47128	18.9879	27	892	cardiovascular system development	GO_BP	ALDH1A2,AQP1,COL4A3,EDNRA,EPGN,EPHA1,EREG,FABP3,FGF18,FGFR2,GATA2,IL1A,IL1B,LYL1,NEBL,OXTR,PKP2,PTPRB,SERPINB7,SFRP1,SOX17,SPEG,SRPX2,SYK,TAL1,TBX2,THBS2
GO:0001655	0.0420554	4.14575	0.776144	3	37	urogenital system development	GO_BP	ALDH1A2,COL4A3,ESR1,FGFR2,FOXA1,GATA2,KIF26B,NPNT,PKHD1,SERPINB7,SFRP1,SOX17,TFAP2A,WNK4
GO:0007565	0.042399	2.12744	3.8955	8	183	female pregnancy	GO_BP	CLIC5,ESR1,IDO1,IL1B,IL1RN,OXTR,PSG5,PSG6
GO:0007224	0.0432912	2.44448	2.55443	6	120	smoothened signaling pathway	GO_BP	FGFR2,FOXA1,PKD2L1,ROR2,SALL3,SFRP1
GO:0048469	0.0436296	2.25086	3.22661	7	152	cell maturation	GO_BP	CFTR,EREG,FOXA1,GAL,GATA2,PTH1R,RND1,TAL1
GO:0046165	0.0441741	2.24434	3.23561	7	152	alcohol biosynthetic process	GO_BP	CFTR,CYB5R2,IL1B,PLCG2,PTAFR,PTH1R,SLC44A4
GO:0015833	0.0444089	1.80136	6.87567	12	323	peptide transport	GO_BP	APLN,ARRB1,CFTR,EDAR,GAL,HLA-DRB1,IL1B,IL1RN,INHBB,SFRP1,SLC15A2,TRPV4
GO:0030949	0.044543	6.6	0.34059	2	16	positive regulation of vascular endothelial growth factor receptor signaling pathway	GO_BP	FGF18,IL1B
GO:0032891	0.044543	6.6	0.34059	2	16	negative regulation of organic acid transport	GO_BP	IL1B,IL1RN
GO:0060218	0.044543	6.6	0.34059	2	16	hematopoietic stem cell differentiation	GO_BP	SFRP1,TAL1
GO:0032103	0.0445522	1.92081	5.37843	10	254	positive regulation of response to external stimulus	GO_BP	CXCL3,FGF18,IDO1,IL1B,IL1RL1,IL33,KLK5,KLK7,S100A14,SELL,TAC1,TNFRSF11A
GO:0032355	0.0447714	2.42307	2.57571	6	121	response to estradiol	GO_BP	ALDH1A2,ESR1,FOXA1,IL1B,OXTR,SFRP1
GO:0035556	0.0450106	1.27781	55.8142	68	2622	intracellular signal transduction	GO_BP	ANKRD2,ARAP3,ARHGEF39,ARRB1,AVPR2,BANK1,C15orf62,CASP14,CBLC,CCL20,CDH1,CFTR,CNIH2,CNKSR1,CORO2A,CXCR4,DEPDC7,DIRAS2,DOK5,DUSP7,E2F1,EDAR,EPGN,ERCC6L,EREG,ESR1,FAM110C,FGF18,FGFR2,GAL,GEM,GPR143,GRIP1,IL1A,IL1B,IL1RL1,IL1RN,INHBB,IQGAP3,MYO9B,NPNT,NRGN,OXTR,P2RX5,PKHD1,PLCG2,PREX2,PSD4,PTAFR,RAB25,RAPGEF5,RASL11B,RCAN3,RIPK3,RND1,ROR2,SCN2A,SFRP1,SH2D3A,SHC4,SPC25,STAC,SYK,TNFRSF11A,TNFSF15,TRAIP…
GO:0010771	0.0465938	2.66604	1.95839	5	92	negative regulation of cell morphogenesis involved in differentiation	GO_BP	CDK5R1,FOXA1,RTN4R,SFRP1,WNT3
GO:0001738	0.0466346	3.96619	0.808902	3	38	morphogenesis of a polarized epithelium	GO_BP	GRHL3,ROR2,SFRP1
GO:0008361	0.0468244	2.21353	3.27818	7	154	regulation of cell size	GO_BP	AQP1,AQP10,CDK5R1,IQGAP3,RTN4R,TRPV4,WNT3
GO:0050920	0.0468244	2.21353	3.27818	7	154	regulation of chemotaxis	GO_BP	CXCL3,CXCR4,FGF18,IL1B,S100A14,SELL,WNT3
GO:0001707	0.0473287	3.08889	1.36236	4	64	mesoderm formation	GO_BP	FGFR2,SOX17,TAL1,WNT3
GO:0002702	0.0473287	3.08889	1.36236	4	64	positive regulation of production of molecular mediator of immune response	GO_BP	IL33,KLK5,KLK7,RSAD2
GO:0043507	0.0473287	3.08889	1.36236	4	64	positive regulation of JUN kinase activity	GO_BP	IL1B,IL1RN,SYK,TNFRSF11A
GO:0044259	0.0478258	2.38135	2.61829	6	123	multicellular organismal macromolecule metabolic process	GO_BP	COL13A1,COL4A3,COL9A3,MMP1,MMP10,SERPINB7
GO:0042886	0.0479777	6.29206	0.354494	2	17	amide transport	GO_BP	ABCA12,APLN,AQP10,ARRB1,CFTR,EDAR,FOLR3,GAL,HLA-DRB1,IL1B,IL1RN,INHBB,PLEKHA8,SFRP1,SLC15A2,TRPV4
GO:0007254	0.0483275	2.0677	4.00194	8	188	JNK cascade	GO_BP	IL1A,IL1B,IL1RN,ROR2,SFRP1,SH2D3A,SYK,TNFRSF11A
GO:0070374	0.0489854	2.18975	3.31172	7	156	positive regulation of ERK1 and ERK2 cascade	GO_BP	ARRB1,CCL20,FGF18,FGFR2,IL1A,IL1B,NPNT,TNFRSF11A
GO:0034341	0.0495744	2.18354	3.32075	7	156	response to interferon-gamma	GO_BP	CCL20,GCH1,HLA-DRB1,IRF8,KYNU,PTAFR,TXK
GO:0035137	0.0497516	3.85578	0.830189	3	39	hindlimb morphogenesis	GO_BP	PITX1,SALL3,WNT3
GO:0009310	0.0497874	6.15962	0.361877	2	17	amine catabolic process	GO_BP	IDO1,KYNU
GO:0010832	0.0497874	6.15962	0.361877	2	17	negative regulation of myotube differentiation	GO_BP	ANKRD2,PPAPDC3
GO:0031268	0.0497874	6.15962	0.361877	2	17	pseudopodium organization	GO_BP	C15orf62,RAB25
GO:0034114	0.0497874	6.15962	0.361877	2	17	regulation of heterotypic cell-cell adhesion	GO_BP	IL1B,IL1RN
GO:0060749	0.0497874	6.15962	0.361877	2	17	mammary gland alveolus development	GO_BP	ESR1,TNFRSF11A
GO:0061436	0.0497874	6.15962	0.361877	2	17	establishment of skin barrier	GO_BP	ABCA12,GRHL3
GO:0070233	0.0497874	6.15962	0.361877	2	17	negative regulation of T cell apoptotic process	GO_BP	IDO1,PIP
GO:0042035	0.0498117	2.61317	1.99552	5	94	regulation of cytokine biosynthetic process	GO_BP	CCL20,EREG,IL1A,IL1B,INHBB,SYK
GO:0097209	3.79535e-05	138.678	0.0853556	3	4	epidermal lamellar body	GO_CC	ABCA12,KLK5,KLK7
GO:0034707	8.63706e-05	7.58771	1.06694	7	50	chloride channel complex	GO_CC	CFTR,CLIC3,CLIC5,CLIC6,FXYD3,GABRE,GABRP
GO:0005887	0.000122093	1.78712	34.65	57	1628	integral component of plasma membrane	GO_CC	ABCA12,AQP1,AQP10,AVPR2,BSND,CDHR1,CHRM4,CLDN3,CNGA1,CNIH2,COL13A1,EDNRA,EPGN,EPHA1,EREG,FGFR2,FXYD3,GABRE,GABRP,GCGR,HLA-DRB1,IFNLR1,KCNE3,KCNJ12,KCNK5,LPPR3,LY75,MAS1L,MFSD2A,MRGPRF,NCMAP,NLGN4X,NLGN4Y,NPNT,OXTR,P2RX5,P2RY2,PCDH1,PODXL2,PTAFR,PTH1R,PTPRB,PVRL4,ROR2,RTN4R,SCN2A,SELL,SLC15A2,SLC16A10,SLC18A2,SLC2A9,SLC6A14,SLC7A7,STBD1,STEAP4,TMPRSS11E,TNFSF15,TSPAN2
GO:0044459	0.000568371	1.70392	33.6227	53	1648	plasma membrane part	GO_CC	ABCA12,ACY3,AJAP1,AQP1,AQP10,ARRB1,AVPR2,BSND,CA9,CD274,CDH1,CDHR1,CFTR,CHRM4,CLDN3,CNGA1,CNIH2,COL13A1,EDNRA,EPGN,EPHA1,EREG,FGFR2,FXYD3,GABRE,GABRP,GCGR,GEM,GJB3,GJB4,GPR143,GRIP1,HLA-DRB1,IFNLR1,IQGAP3,KCNE3,KCNJ12,KCNK5,LPPR3,LY75,MAS1L,MFSD2A,MRGPRF,NCMAP,NLGN4X,NLGN4Y,NPNT,OXTR,P2RX5,P2RY2,PCDH1,PDE9A,PGM5,PKD2L1,PKHD1,PODXL2,PTAFR,PTH1R,PTPRB,PVRL4,RAB25,ROR2,RTN4R,SCN2A,SELL,SHC4,SHROOM2,…
GO:0030485	0.00134323	92.2069	0.0640167	2	3	smooth muscle contractile fiber	GO_CC	IDO1,NPNT
GO:0016323	0.00168764	2.88191	4.41715	12	207	basolateral plasma membrane	GO_CC	AJAP1,AQP1,ARRB1,BSND,CA9,CFTR,P2RY2,PTH1R,SLC16A10,SLC2A9,SLC7A7,VSIG1
GO:0031224	0.00172374	1.38837	111.511	138	5293	intrinsic component of membrane	GO_CC	ABCA10,ABCA12,AJAP1,ALG10,ANO9,AQP1,AQP10,ATL1,AVPR2,BSND,BST1,CA9,CD274,CDH1,CDHR1,CFTR,CHRM4,CLDN3,CLDN6,CLIC3,CLIC5,CLIC6,CNGA1,CNIH2,COL13A1,CXCR4,CYP2E1,CYP4F11,DCBLD1,EDAR,EDNRA,EPGN,EPHA1,EREG,ERVMER34-1,ESR1,FGFR2,FRMD5,FXYD3,GABRE,GABRP,GALNT18,GALNT5,GCGR,GJB3,GJB4,GPAT2,GPR143,GSG1,HLA-DRB1,HRK,IFNLR1,IL13RA2,IL1R2,IL1RL1,ITPRIPL1,JPH1,KCNE3,KCNJ12,KCNK5,KREMEN2,KRTCAP3,LAYN,LEMD1,LETM…
GO:0005615	0.00226554	1.65226	28.2527	44	1324	extracellular space	GO_CC	ALOX5,APLN,CCK,CCL20,CPA6,CPXM1,CXCL3,EPGN,EREG,F5,FABP3,FGF18,FGFBP1,GAL,IGFBP1,IGKC,IL13RA2,IL1A,IL1B,IL1RL1,IL1RN,IL33,INHBB,KLK5,KLK7,KRT34,LCN2,MMP10,MST1L,MTUS1,MUC16,PIP,PRTG,PTGDS,SAA2,SERPINB7,SFRP1,SRGN,SRPX2,TAC1,TCN1,TIMP3,TNFSF15,WNT3
GO:0005578	0.00384193	2.23613	7.51129	16	352	proteinaceous extracellular matrix	GO_CC	ADAMTSL3,COCH,COL4A3,COL9A3,CPA6,IL1RL1,MMP1,MMP10,NPNT,NYX,PI3,PRSS36,SFRP1,THBS2,TIMP3,WNT3
GO:0060076	0.00839201	8.15003	0.426778	3	20	excitatory synapse	GO_CC	FGFR2,NLGN4X,SRPX2
GO:0030057	0.0124373	6.92633	0.490794	3	23	desmosome	GO_CC	EVPL,PKP2,PKP3
GO:0005576	0.0132164	1.29824	95.6409	115	4482	extracellular region	GO_CC	ACY3,ADAMTSL3,ALOX5,ANXA9,APLN,AQP1,ARSI,BHMT,BHMT2,BST1,C12orf66,C1orf54,CASP14,CBLC,CCK,CCL20,CD274,CDH1,CFTR,CLDN3,CLIC3,CLIC5,CLIC6,COCH,COL13A1,COL4A3,COL9A3,CPA6,CPXM1,CXCL3,CXCR4,EPGN,EPHX3,EREG,EVPL,F5,FABP3,FAM150B,FGF18,FGFBP1,FGFR2,FOLR3,FXYD3,GAL,GDA,GK,GSTT1,HHIPL1,HLA-DRB1,IGFBP1,IGKC,IL13RA2,IL1A,IL1B,IL1R2,IL1RL1,IL1RN,IL33,INHBB,ITGBL1,KLK10,KLK5,KLK7,KRT34,LCN2,LY6K,LY75,LYPD6,M…
GO:0016324	0.014262	2.15326	5.80418	12	272	apical plasma membrane	GO_CC	ACY3,AJAP1,AQP1,CFTR,GPR143,OXTR,P2RY2,PKHD1,PTH1R,SHROOM2,SLC2A9,TRPV4
GO:0005886	0.0143842	1.41232	43.8885	58	2299	plasma membrane	GO_CC	ABCA12,ACY3,AJAP1,ALOX5,ANKRD13B,ANO9,AQP1,AQP10,ARAP3,ARHGEF39,ARRB1,AVPR2,BSND,BST1,C15orf62,C2orf88,CA9,CAPNS2,CD274,CDH1,CDHR1,CDK5R1,CFTR,CHRM4,CLDN3,CLDN6,CLIC6,CNGA1,CNIH2,CNKSR1,COL13A1,CXCR4,DAPP1,DIRAS2,EDAR,EDNRA,EPGN,EPHA1,ERCC6L,EREG,ESR1,EVPL,F5,FGFBP1,FGFR2,FXYD3,GABRE,GABRP,GCGR,GEM,GJB3,GJB4,GPR143,GRIP1,HLA-DRB1,HTR3E,IFNLR1,IGKC,IL1R2,IL1RL1,IL1RN,IQGAP3,JPH1,KCNE3,KCNJ12,KCNK5…
GO:0031225	0.0158717	2.59951	3.22217	8	151	anchored component of membrane	GO_CC	BST1,LY6K,NRN1,NTM,PKHD1,RTN4R,ULBP3,VNN1
GO:0033270	0.0219921	10.2405	0.234728	2	11	paranode region of axon	GO_CC	NCMAP,SCN2A
GO:0005882	0.0230381	2.27353	4.11841	9	193	intermediate filament	GO_CC	CASP14,KRT23,KRT34,KRTAP2-3,KRTAP6-2,LMNB1,NEFM,NES,PKP2
GO:0000791	0.0233658	5.3261	0.618828	3	29	euchromatin	GO_CC	ANKRD2,NR1H4,TCF7
GO:0098590	0.0272065	1.73301	10.1544	17	488	plasma membrane region	GO_CC	ACY3,AJAP1,AQP1,ARRB1,BSND,CA9,CDH1,CDHR1,CFTR,CHRM4,CNGA1,CNIH2,GABRE,GABRP,GPR143,GRIP1,NLGN4X,NLGN4Y,OXTR,P2RY2,PDE9A,PKD2L1,PKHD1,PTH1R,RAB25,SHC4,SHROOM2,SLC16A10,SLC2A9,SLC6A14,SLC7A7,SRPX2,TRPV4,UNC5A,VSIG1
GO:0005911	0.0273648	1.94868	6.37702	12	304	cell-cell junction	GO_CC	CDH1,CGN,CLDN3,CLDN6,CNKSR1,COL13A1,EVPL,GJB3,GJB4,IQGAP3,NTM,OXTR,PCDH1,PGM5,PKP2,PKP3,PVRL4,SCN2A,SHROOM2,WNK4
GO:0045211	0.0289304	2.17779	4.28912	9	201	postsynaptic membrane	GO_CC	ARRB1,CHRM4,CNIH2,GABRE,GABRP,GRIP1,NLGN4X,NLGN4Y,SHC4
GO:0005913	0.0294185	3.63448	1.17061	4	55	cell-cell adherens junction	GO_CC	CDH1,OXTR,PGM5,PVRL4,SHROOM2
GO:0032433	0.030327	8.37762	0.277406	2	13	filopodium tip	GO_CC	MYO3B,MYO9B
GO:0042383	0.0329252	2.62168	2.38996	6	112	sarcolemma	GO_CC	ALOX5,AQP1,CHRM4,PDE9A,PGM5,SCN2A
GO:0098805	0.0411947	1.32387	40.8853	52	1916	whole membrane	GO_CC	ACY3,AJAP1,AQP1,ARRB1,BSND,CA9,CDH1,CDHR1,CFTR,CHRM4,CNGA1,CNIH2,GABRE,GABRP,GK,GPAT2,GPR143,GRIP1,HLA-DRB1,KREMEN2,NLGN4X,NLGN4Y,NRGN,OXTR,P2RY2,PDE9A,PKD2L1,PKHD1,PTH1R,RAB25,REP15,ROR2,RSAD2,SHC4,SHROOM2,SLC16A10,SLC18A2,SLC27A2,SLC2A9,SLC6A14,SLC7A7,SLC9A7,SNX20,SPNS3,SRPX2,STBD1,TM6SF1,TRPM8,TRPV4,UNC5A,VSIG1,WNT3
GO:0042622	0.044745	6.58128	0.341422	2	16	photoreceptor outer segment membrane	GO_CC	CDHR1,CNGA1
GO:0022803	5.52132e-05	2.69723	9.19261	23	439	passive transmembrane transporter activity	GO_MF	ANO9,AQP1,AQP10,BSND,CFTR,CLIC3,CLIC5,CLIC6,CNGA1,FXYD3,GABRE,GABRP,GJB3,HTR3E,KCNE3,KCNJ12,KCNK5,P2RX5,PKD2L1,SCN2A,SHROOM2,TRPM8,TRPV4
GO:0022836	0.000173348	2.84581	6.78452	18	324	gated channel activity	GO_MF	ANO9,AQP1,CFTR,CLIC3,CLIC5,CLIC6,CNGA1,GABRE,GABRP,HTR3E,KCNE3,KCNJ12,KCNK5,P2RX5,PKD2L1,SCN2A,SHROOM2,TRPV4
GO:0005254	0.000219136	5.46178	1.62872	8	78	chloride channel activity	GO_MF	ANO9,BSND,CFTR,CLIC3,CLIC5,CLIC6,FXYD3,GABRE,GABRP
GO:0015103	0.000842715	3.93651	2.47091	9	118	inorganic anion transmembrane transporter activity	GO_MF	ANO9,BSND,CFTR,CLIC3,CLIC5,CLIC6,FXYD3,GABRE,GABRP
GO:0008898	0.00129353	94.0462	0.0628197	2	3	S-adenosylmethionine-homocysteine S-methyltransferase activity	GO_MF	BHMT,BHMT2
GO:0019215	0.00174011	15.7121	0.251279	3	12	intermediate filament binding	GO_MF	EVPL,NES,PKP2
GO:0005215	0.00238819	1.68031	25.9445	41	1239	transporter activity	GO_MF	ABCA10,ABCA12,ANO9,AQP1,AQP10,BSND,CFTR,CLIC3,CLIC5,CLIC6,CNGA1,FABP3,FXYD3,GABRE,GABRP,GJB3,HTR3E,KCNE3,KCNJ12,KCNK5,LCN2,MFSD2A,NIPAL1,P2RX5,PKD2L1,PLEKHA8,PTGDS,RBP7,SCN2A,SHROOM2,SLC15A2,SLC16A10,SLC18A2,SLC27A2,SLC2A9,SLC6A14,SLC7A7,SLC9A7,SPNS3,TRPM8,TRPV4
GO:0005154	0.00296728	7.55628	0.607257	4	29	epidermal growth factor receptor binding	GO_MF	CBLC,EPGN,EREG,FAM83B
GO:0008013	0.00368603	4.37409	1.48673	6	71	beta-catenin binding	GO_MF	CDH1,ESR1,GRIP1,SHROOM2,SOX17,TCF7
GO:0050839	0.0052887	2.75302	3.832	10	183	cell adhesion molecule binding	GO_MF	CDH1,CDK5R1,COL4A3,NLGN4X,NLGN4Y,NPNT,PKP3,PVRL4,SELL,SYK
GO:0016502	0.00796594	8.31407	0.418798	3	20	nucleotide receptor activity	GO_MF	P2RX5,P2RY2,PTAFR
GO:0005000	0.00856437	18.8046	0.146579	2	7	vasopressin receptor activity	GO_MF	AVPR2,OXTR
GO:0005223	0.00856437	18.8046	0.146579	2	7	intracellular cGMP activated cation channel activity	GO_MF	AQP1,CNGA1
GO:0051861	0.0118165	7.06565	0.481617	3	23	glycolipid binding	GO_MF	PLEKHA8,SELL,VNN1
GO:0035586	0.0132986	6.72878	0.502557	3	24	purinergic receptor activity	GO_MF	P2RX5,P2RY2,PTAFR
GO:0019869	0.0142808	13.4302	0.188459	2	9	chloride channel inhibitor activity	GO_MF	CFTR,WNK4
GO:0015245	0.0176062	11.7507	0.209399	2	10	fatty acid transporter activity	GO_MF	FABP3,SLC27A2
GO:0045294	0.0176062	11.7507	0.209399	2	10	alpha-catenin binding	GO_MF	PKP2,PKP3
GO:0015250	0.0212241	10.4444	0.230339	2	11	water channel activity	GO_MF	AQP1,AQP10
GO:0015254	0.0212241	10.4444	0.230339	2	11	glycerol channel activity	GO_MF	AQP1,AQP10
GO:0043855	0.0212241	10.4444	0.230339	2	11	cyclic nucleotide-gated ion channel activity	GO_MF	AQP1,CNGA1
GO:0015276	0.0230341	2.60274	2.8125	7	135	ligand-gated ion channel activity	GO_MF	AQP1,CFTR,CNGA1,GABRE,GABRP,HTR3E,KCNJ12,P2RX5,SHROOM2
GO:0015166	0.025121	9.39942	0.251279	2	12	polyol transmembrane transporter activity	GO_MF	AQP1,AQP10
GO:0005216	0.0251893	2.80293	2.24394	6	110	ion channel activity	GO_MF	ANO9,AQP1,BSND,CFTR,CLIC3,CLIC5,CLIC6,CNGA1,FXYD3,GABRE,GABRP,HTR3E,KCNE3,KCNJ12,KCNK5,P2RX5,PKD2L1,SCN2A,SHROOM2,TRPM8,TRPV4
GO:0017171	0.0261275	2.3544	3.53884	8	169	serine hydrolase activity	GO_MF	KLK10,KLK5,KLK7,PRSS16,PRSS36,TMPRSS11E,TMPRSS3,TMPRSS5
GO:0019840	0.0265355	5.04441	0.649137	3	31	isoprenoid binding	GO_MF	ALDH1A2,PTGDS,RBP7
GO:0022891	0.0277393	1.54814	17.4377	26	840	substrate-specific transmembrane transporter activity	GO_MF	ANO9,AQP1,AQP10,BSND,CFTR,CLIC3,CLIC5,CLIC6,CNGA1,FXYD3,GABRE,GABRP,HTR3E,KCNE3,KCNJ12,KCNK5,NIPAL1,P2RX5,PKD2L1,SCN2A,SHROOM2,SLC15A2,SLC16A10,SLC18A2,SLC2A9,SLC6A14,SLC7A7,SLC9A7,TRPM8,TRPV4
GO:0005149	0.0291377	8.56812	0.271485	2	13	interleukin-1 receptor binding	GO_MF	IL1A,IL1B,IL1RN
GO:0004089	0.0292835	8.5444	0.272219	2	13	carbonate dehydratase activity	GO_MF	CA3,CA9
GO:0016918	0.0292835	8.5444	0.272219	2	13	retinal binding	GO_MF	ALDH1A2,RBP7
GO:0042043	0.0292835	8.5444	0.272219	2	13	neurexin family protein binding	GO_MF	NLGN4X,NLGN4Y
GO:0045028	0.0292835	8.5444	0.272219	2	13	G-protein coupled purinergic nucleotide receptor activity	GO_MF	P2RY2,PTAFR
GO:0046625	0.0292835	8.5444	0.272219	2	13	sphingolipid binding	GO_MF	PLEKHA8,SELL
GO:0008092	0.0302902	1.54759	16.7519	25	800	cytoskeletal protein binding	GO_MF	ANKRD2,CDH1,CEP57L1,CGN,CORO2A,CXCR4,FABP3,FAM110C,FRMD5,IQGAP3,KIF15,KIF26B,MTSS1L,MYO3B,MYO9B,NEBL,NEFM,PARVB,PIP,PKD2L1,RAB25,RCAN3,SHROOM2,TRPV4,VILL
GO:0005547	0.0312431	4.70754	0.691016	3	33	phosphatidylinositol-3,4,5-trisphosphate binding	GO_MF	ARAP3,DAPP1,NRGN
GO:0004252	0.0320353	2.41749	3.01534	7	144	serine-type endopeptidase activity	GO_MF	KLK10,KLK5,KLK7,PRSS36,TMPRSS11E,TMPRSS3,TMPRSS5
GO:0008191	0.0336989	7.83189	0.293158	2	14	metalloendopeptidase inhibitor activity	GO_MF	COL4A3,TIMP3
GO:0042887	0.0336989	7.83189	0.293158	2	14	amide transmembrane transporter activity	GO_MF	AQP10,SLC15A2
GO:0017080	0.0337501	4.5554	0.711956	3	34	sodium channel regulator activity	GO_MF	FXYD3,PKP2,TMPRSS3
GO:0005102	0.0340827	1.40422	28.9214	39	1392	receptor binding	GO_MF	ABCA12,ACOT4,APLN,ARRB1,CBLC,CCK,CCL20,CDK5R1,CLIC6,COL4A3,CXCL3,DOK5,EPGN,EREG,FAM83B,FGF18,GAL,GRIP1,IL1A,IL1B,IL1RN,IL33,INHBB,MACC1,NLGN4X,NLGN4Y,NPNT,NR1H4,PVRL4,RND1,ROR2,S100A14,SFRP1,SHC4,SLC27A2,SRPX2,SYK,TAC1,TNFSF15,ULBP3,VTCN1,WNT3
GO:0004872	0.0344673	1.38121	32.4568	43	1550	receptor activity	GO_MF	ANXA9,AVPR2,CHRM4,CLDN3,CXCR4,EDAR,EDNRA,EPHA1,ESR1,FGFR2,GABRE,GABRP,GCGR,GPR143,HHIPL1,HLA-DRB1,HTR3E,IFNLR1,IL13RA2,IL1R2,IL1RL1,LY75,MAS1L,MRGPRF,NLGN4X,NLGN4Y,NR1H4,OXTR,P2RX5,P2RY2,PKD2L1,PKHD1,PTAFR,PTH1R,PTPRB,PVRL4,ROR2,RTN4R,RXFP1,TMPRSS3,TMPRSS5,TNFRSF11A,TRPV4
GO:0001228	0.0369825	1.85714	6.67982	12	319	transcriptional activator activity, RNA polymerase II transcription regulatory region sequence-specific binding	GO_MF	BARX2,ESR1,FLI1,FOXA1,GATA2,GRHL1,GRHL3,NR1H4,PITX1,SOX17,TFAP2A,TXK
GO:0070011	0.0379117	1.61128	12.187	19	582	peptidase activity, acting on L-amino acid peptides	GO_MF	ADAMTSL3,CAPN14,CAPNS2,CASP14,CPA6,CPXM1,KLK10,KLK5,KLK7,MMP1,MMP10,PIP,PRSS16,PRSS36,SFRP1,TMPRSS11E,TMPRSS3,TMPRSS5,USP9Y
GO:0010576	0.0383548	7.22899	0.314098	2	15	metalloenzyme regulator activity	GO_MF	COL4A3,TIMP3
GO:0005109	0.0390671	4.27879	0.753836	3	36	frizzled binding	GO_MF	ROR2,SFRP1,WNT3
GO:0005272	0.0390671	4.27879	0.753836	3	36	sodium channel activity	GO_MF	PKD2L1,SCN2A,SHROOM2
GO:0005267	0.0405081	2.48646	2.51279	6	120	potassium channel activity	GO_MF	AQP1,CNGA1,KCNE3,KCNJ12,KCNK5,PKD2L1
GO:0031406	0.0446526	2.1034	3.9367	8	188	carboxylic acid binding	GO_MF	ALAS2,ANXA9,FABP3,FOLR3,GPR143,NR1H4,PTGDS,ST8SIA2
GO:0015144	0.0447826	4.03379	0.795716	3	38	carbohydrate transmembrane transporter activity	GO_MF	AQP1,AQP10,SLC2A9
GO:0017046	0.0447826	4.03379	0.795716	3	38	peptide hormone binding	GO_MF	GCGR,OXTR,PTH1R
GO:0005244	0.0458175	2.09165	3.95764	8	189	voltage-gated ion channel activity	GO_MF	CLIC3,CLIC5,CLIC6,CNGA1,KCNE3,KCNJ12,KCNK5,SCN2A
GO:0030742	0.0483411	6.26435	0.355978	2	17	GTP-dependent protein binding	GO_MF	GCH1,RAPGEF5
GO:0005319	0.0483985	2.6349	1.97905	5	95	lipid transporter activity	GO_MF	ABCA12,ANO9,FABP3,MFSD2A,PLEKHA8,SLC27A2,SPNS3
GO:0000980	0.0494728	3.03995	1.38203	4	66	RNA polymerase II distal enhancer sequence-specific DNA binding	GO_MF	FLI1,GATA2,NR1H4,TAL1

## Sheet: GO_UM51_up
GOID	Pvalue	OddsRatio	ExpCount	Count	Size	Term	GO_type	genes
GO:0072359	4.10202e-12	2.49332	39.2704	86	892	circulatory system development	GO_BP	ACTA2,ACVR1,AHI1,AHR,ANK2,ANKRD17,ARHGAP22,ATM,ATP7A,BBS4,BBS7,CALCRL,CAMK2D,CASP3,CITED2,COL1A1,COL1A2,CPE,CRIP1,CTGF,DKK1,EMP2,ENPEP,ERRFI1,FBXW7,FGF2,FHL2,FOXC1,FOXL1,FRS2,FZD2,GAA,GAB1,GJA1,GLI3,HDAC5,HHEX,HIPK2,HOXA5,HOXA7,ID2,IFT122,INSR,ITGA4,JAG1,LAMA1,LEF1,LOX,LRP6,MAP3K3,MEF2A,NDRG4,NFATC4,NPRL3,NRP1,OBSL1,PKD2,PRKD1,PTCH1,PTEN,PTPRM,QKI,RBPJ,ROBO1,SALL1,SEMA4A,SGCB,SIK1,SMAD1,SMAD7,SMA…
GO:1902680	4.48964e-09	1.94083	63.9245	111	1452	positive regulation of RNA biosynthetic process	GO_BP	ACVR1,ACVR1B,ADIRF,AFF1,AHI1,AHR,APBB1,ARID4A,ARID5B,AUTS2,CAMK1D,CAND2,CAPRIN2,CCNL1,CCPG1,CDKN1C,CEBPD,CITED2,COL1A1,CREB3L4,CREBL2,CREM,CYTL1,DBP,EAPP,ELF2,ERC1,ESRRG,ETV1,FBXW7,FGF2,FHL2,FOXC1,FZD2,GLI3,HDAC5,HHEX,HIPK2,HNRNPD,HOXA10,HOXA11,HOXA2,HOXA5,HOXA7,HOXD10,HOXD9,ID2,ID4,IGF2,IL31RA,INHBA,INSR,IRAK2,IRF2,JAG1,KAT6B,KLF12,KMT2E,LBH,LEF1,LGR4,LRP6,MAML3,MAP3K2,MCF2L,MEF2A,MLLT10,MYSM1,N…
GO:0001655	2.39346e-08	3.28499	11.72	34	268	urogenital system development	GO_BP	ACTA2,AHI1,AHR,ARID5B,BCL2L11,CDKN1C,CRIP1,DCN,DLG1,EMX2,ENPEP,FEM1B,FGF2,FOXC1,FRS2,GLI3,HOXA11,ID2,IRX1,IRX3,JAG1,LEF1,LGR4,NEK1,NRP1,PAX2,PBX1,PKD2,PLAG1,PROM1,PTCH1,PTEN,SALL1,SMAD1,SMAD6,SMAD7,SMO,TET2,TFAP2B,THRA,WNT5A
GO:0009952	2.68342e-08	3.68487	9.02516	29	205	anterior/posterior pattern specification	GO_BP	ATM,DKK1,EMX2,FOXC1,FRS2,GLI3,GRSF1,HHEX,HIPK2,HOXA10,HOXA11,HOXA2,HOXA5,HOXA6,HOXA7,HOXC10,HOXC4,HOXC6,HOXC8,HOXC9,HOXD10,HOXD9,LEF1,LRP6,PBX1,PGAP1,SMO,TSHZ1,WNT5A
GO:0045935	4.70513e-08	1.80391	73.9182	120	1679	positive regulation of nucleobase-containing compound metabolic process	GO_BP	ABCA1,ACVR1,ACVR1B,ADIRF,AFF1,AHI1,AHR,APBB1,ARID4A,ARID5B,AUTS2,CALCRL,CAMK1D,CAND2,CAPRIN2,CCNL1,CCPG1,CDKN1C,CEBPD,CITED2,COL1A1,CPEB3,CREB3L4,CREBL2,CREM,CYTL1,DBP,EAPP,ELF2,ERC1,ESRRG,ETV1,FAM175A,FBXW7,FGF2,FHL2,FOXC1,FZD2,GLI3,GUCY1A3,HDAC5,HHEX,HIPK2,HNRNPD,HNRNPLL,HOXA10,HOXA11,HOXA2,HOXA5,HOXA7,HOXD10,HOXD9,ID2,ID4,IGF2,IL31RA,INHBA,INSR,IRAK2,IRF2,JAG1,KAT6B,KLF12,KMT2E,LBH,LEF1,LGR4,L…
GO:0009891	2.62544e-07	1.72979	77.9245	122	1770	positive regulation of biosynthetic process	GO_BP	ABCA1,ACVR1,ACVR1B,ADIRF,AFF1,AHI1,AHR,APBB1,ARID4A,ARID5B,AUTS2,CALCRL,CAMK1D,CAND2,CAPRIN2,CCNL1,CCPG1,CDKN1C,CEBPD,CITED2,COL1A1,CPEB3,CREB3L4,CREBL2,CREM,CTGF,CYTL1,DBP,EAPP,ELF2,ERC1,ESRRG,ETV1,FBXW7,FGF2,FHL2,FOXC1,FZD2,GLI3,GUCY1A3,HDAC5,HHEX,HIPK2,HNRNPD,HOXA10,HOXA11,HOXA2,HOXA5,HOXA7,HOXD10,HOXD9,ID2,ID4,IGF2,IL15,IL31RA,INHBA,INSR,IRAK2,IRF2,JAG1,KAT6B,KLF12,KMT2E,LBH,LEF1,LGR4,LRP6,MA…
GO:0060537	9.41429e-07	3.04416	10.6321	29	243	muscle tissue development	GO_BP	ACVR1,CAMK2D,DCN,DKK1,DLG1,FGF2,FHL2,FOXC1,GJA1,HDAC5,HLF,HOXD10,HOXD9,ID2,IFRD1,LEF1,MEF2A,NDRG4,NPRL3,NR1D2,NUPR1,OBSL1,PKD2,PPARGC1A,PPP3CA,PTEN,RBPJ,SGCB,SIK1,SMAD1,SMAD7,SMO,TGFB2,TPM1,TSC22D3,VAMP5,WNT5A,ZFAND5
GO:0061326	1.01272e-06	4.7007	4.27044	17	97	renal tubule development	GO_BP	AHI1,DLG1,FGF2,GLI3,HOXA11,IRX1,IRX3,JAG1,LGR4,PAX2,PBX1,PKD2,PROM1,PTCH1,SALL1,SMO,TFAP2B
GO:0010604	1.50708e-06	1.55171	122.478	171	2782	positive regulation of macromolecule metabolic process	GO_BP	ACTA2,ACVR1,ACVR1B,ADIRF,AFF1,AHI1,AHR,ANAPC4,ANK2,ANK3,APBB1,ARID4A,ARID5B,AUTS2,BBS7,BCL2L11,BCL6,CAMK1D,CAMK2D,CAND2,CAPRIN2,CARD8,CASP1,CASP3,CBLB,CCNL1,CCNY,CCPG1,CDKN1C,CEBPD,CITED2,CLIP3,COL1A1,CPEB3,CREB3L4,CREBL2,CREBRF,CREM,CTGF,CYTL1,DBP,DCUN1D4,DLG1,EAPP,EGLN3,ELF2,EMP2,EPHX2,ERC1,ESRRG,ETV1,FAM175A,FBXW7,FGF2,FHL2,FOXC1,FRS2,FZD2,GAB1,GADD45B,GJA1,GLI3,GPRC5B,HDAC5,HHEX,HIPK2,HNRNPD,…
GO:0048729	2.92274e-06	2.21992	23.0541	47	528	tissue morphogenesis	GO_BP	ACTA2,ACVR1,AHI1,ATP7A,BBS4,BBS7,DKK1,DLG1,FEM1B,FGF2,FOXC1,FOXL1,FOXP1,FRS2,FZD2,GJA1,GLI3,GRSF1,HHEX,HIPK2,HOXA11,HOXA5,IFT122,INHBA,INTU,IRX1,IRX3,IRX5,JAG1,LAMA1,LEF1,LGR4,LRP6,NDRG4,NFATC4,NRP1,PARD3,PAX2,PBX1,PKD2,PROM1,PTCH1,PTPRM,RBPJ,ROBO1,SALL1,SMAD1,SMAD7,SMO,SOCS3,SUFU,TCTN1,TFAP2B,TGFB2,TPM1,WNT5A
GO:0045944	3.12864e-06	1.85208	44.5535	76	1012	positive regulation of transcription from RNA polymerase II promoter	GO_BP	ACVR1,ACVR1B,ADIRF,AHI1,AHR,ARID4A,AUTS2,CAPRIN2,CCNL1,CCPG1,CEBPD,CITED2,CREB3L4,CREM,CYTL1,DBP,EAPP,ESRRG,ETV1,FBXW7,FGF2,FOXC1,GLI3,HDAC5,HHEX,HIPK2,HOXA10,HOXA2,HOXA5,HOXA7,HOXD10,HOXD9,ID2,ID4,IGF2,INHBA,IRF2,JAG1,KAT6B,KLF12,LEF1,LRP6,MAML3,MCF2L,MEF2A,MLLT10,MYSM1,NCOA1,NFAT5,NFATC4,PAX2,PBX1,PKD2,PLAC8,PLAG1,PPARGC1A,PPP3CA,PRKD1,RBPJ,RGMA,SALL1,SATB2,SMAD1,SMAD7,SMARCA2,SMO,SQSTM1,STRN3,…
GO:0009792	5.21168e-06	2.07911	27.1195	52	616	embryo development ending in birth or egg hatching	GO_BP	ACVR1,ACVR1B,ATM,ATP7A,BBS4,BCL2L11,CDKN1C,COL1A1,DKK1,DLG1,DSCAML1,FOXC1,FZD2,GAB1,GJA1,GLI3,HHEX,HOXA11,HOXA2,HOXA5,HOXA6,HOXA7,HOXC6,HOXC9,HOXD10,HOXD9,IFT122,IRX5,ITGA4,KIDINS220,LEF1,LRP6,NCOA1,NRK,PAX2,PBX1,PKD2,PTCH1,RBPJ,SALL1,SALL2,SATB2,SMO,SOCS3,SUFU,TAPT1,TCTN1,TPM1,WDR19,WNT5A,ZFAND5,ZMIZ1
GO:0072009	6.061e-06	4.04027	4.84277	17	110	nephron epithelium development	GO_BP	AHI1,DLG1,FGF2,GLI3,HOXA11,IRX1,IRX3,JAG1,LGR4,PAX2,PBX1,PKD2,PROM1,PTCH1,SALL1,SMO,TFAP2B
GO:2000026	6.33685e-06	1.66826	67.11	103	1528	regulation of multicellular organismal development	GO_BP	ACVR1,ACVR1B,AHI1,ANKH,ASIC2,BCL6,C16orf45,C8orf4,CAMK1D,CAPRIN2,CBLB,CIT,CITED2,COL1A1,COL5A2,CPEB3,CTGF,CYB5D2,DKK1,DLG1,EMP2,ERRFI1,FBN2,FBXW7,FGF2,FLRT3,FOXC1,FOXP1,FRS2,FUOM,FZD2,GJA1,GLI3,GPR68,GPRC5B,HDAC5,HHEX,HIPK2,HOXA11,HOXA2,HOXA5,HOXA7,ID2,ID4,IFRD1,IFT122,IL15,INHBA,INSR,IRX3,JAG1,KIAA1109,KIDINS220,KLF10,KMT2E,LAMA1,LEF1,LGR4,LPAR1,LRP6,MYSM1,NCOA1,NDRG4,NFATC4,NLGN1,NR1D2,NREP,NRK…
GO:0003205	7.16096e-06	3.79147	5.41509	18	123	cardiac chamber development	GO_BP	ACVR1,ANK2,CITED2,CPE,FHL2,FOXC1,FRS2,FZD2,ID2,JAG1,NPRL3,RBPJ,SALL1,SMAD7,SMARCD3,SMO,TPM1,WNT5A
GO:0034654	8.47619e-06	1.43457	183.057	234	4158	nucleobase-containing compound biosynthetic process	GO_BP	ABCA1,ACVR1,ACVR1B,ADIRF,AFF1,AHI1,AHR,AK7,APBB1,ARHGAP22,ARID4A,ARID5B,AUTS2,BATF3,BAZ2B,BBS7,BCL6,BEND5,BRD8,BTAF1,C1D,C8orf4,CALCRL,CAMK1D,CAMK2D,CAND2,CAPRIN2,CBX7,CCNL1,CCPG1,CDKN1C,CEBPD,CITED2,COL1A1,COMMD3,CPEB3,CREB3L4,CREBL2,CREBRF,CREM,CTGF,CYTL1,DBP,DKK1,DLG1,DMTF1,DNMT3A,EAPP,EGLN3,ELF2,EMX2,ERC1,ESRRG,ETV1,FBXW7,FGF2,FHIT,FHL2,FOXC1,FOXL1,FOXP1,FSTL1,FZD2,GJA1,GLI3,GMDS,GUCY1A3,GUCY…
GO:0072028	9.20282e-06	4.67677	3.52201	14	80	nephron morphogenesis	GO_BP	AHI1,DLG1,FGF2,GLI3,HOXA11,IRX1,IRX3,LGR4,PAX2,PBX1,PKD2,PTCH1,SALL1,SMO
GO:0003007	1.03602e-05	3.06447	8.34242	23	190	heart morphogenesis	GO_BP	ACVR1,AHI1,BBS4,BBS7,CITED2,CPE,FHL2,FOXC1,FZD2,GAA,GJA1,ID2,INSR,JAG1,NDRG4,PKD2,PTCH1,RBPJ,SMAD7,SMARCD3,SMO,SUFU,TGFB2,TPM1,WNT5A,ZMIZ1
GO:0001654	1.36333e-05	2.43793	14.7484	33	335	eye development	GO_BP	AHI1,BBS4,BBS7,CDKN1C,COL5A2,DLG1,FBN2,FOXC1,FRS2,GJA1,GLI3,HIPK2,IFT122,INHBA,IRX5,JAG1,LAMA1,LRP6,MFAP2,NHS,NPHP1,NRP1,PAX2,PDE6B,PROM1,PTPRM,SALL2,SMARCD3,TFAP2B,TGFB2,TMOD1,WDR19,WNT5A
GO:0009953	1.53691e-05	3.92459	4.66667	16	106	dorsal/ventral pattern formation	GO_BP	ACVR1,DISP1,DSCAML1,DYNC2H1,GLI3,HOXA11,HOXA2,IFT122,INTU,LRP6,PTCH1,SMAD6,SMO,SUFU,TCTN1,WDR19
GO:0048869	1.67221e-05	1.60829	75.7476	111	1823	cellular developmental process	GO_BP	ABCA1,ACTA2,ACVR1,ACVR1B,ADAM12,ADIRF,AGPAT5,AHI1,AK7,AKR1C1,AKR1C2,AKR1C3,ANK2,ANK3,ANKRD17,ANTXR1,APBB1,APH1B,ARHGAP18,ARHGAP22,ARHGEF28,ARID4A,ARID5B,ATM,ATP7A,AZI2,BATF3,BBS12,BBS4,BBS7,BBS9,BCL2L11,BCL6,BDH2,BLNK,C16orf45,CAMK1D,CAMK2D,CAPRIN2,CASP3,CC2D2A,CCDC176,CCDC28B,CDC42SE1,CDC42SE2,CDKN1C,CEP41,CIT,CITED2,CLIP3,CLMN,COL1A1,COL4A5,COL5A2,COL7A1,CPEB3,CPS1,CPT1A,CREBL2,CREM,CTGF,CYB5D2…
GO:0001101	1.93557e-05	2.51126	13.0314	30	296	response to acid chemical	GO_BP	ABCA1,ABCB4,AKR1C1,AKR1C2,AKR1C3,CASP3,COL1A1,COL1A2,COL5A2,CPEB3,CPS1,CPT1A,CTGF,DKK1,DNMT3A,HOXA2,KMT2E,NCOA1,PAX2,PDGFC,PDK4,PHC1,PKD2,PPARGC1A,PTCH1,PTGER2,SPARC,SST,TESC,WNT5A
GO:0048646	1.95134e-05	1.78813	42.1871	70	978	anatomical structure formation involved in morphogenesis	GO_BP	ACVR1,ADAM12,AHI1,AK7,ARHGAP22,ATM,ATP7A,BBS4,BBS7,BBS9,BCL2L11,BCL6,C16orf45,CALCRL,CASP3,CC2D2A,CCDC176,CCDC28B,CEP41,CITED2,COL1A1,COL5A2,COL7A1,CTGF,DKK1,DNAH5,DYNC2H1,DZIP1,EMP2,ENPEP,FAM161A,FBN2,FGF2,FHL2,FOXC1,FRS2,FZD2,GLI3,HDAC5,HHEX,HIPK2,HOXA11,HOXA5,HOXA7,HTRA1,IFT122,IFT46,INHBA,INTU,IRX1,IRX3,ITGA4,JAG1,LEF1,LRP6,LRRC6,MEF2A,MFAP2,NEK1,NFATC4,NRP1,OBSL1,PAX2,PMP22,PRKD1,PROM1,PTCH1…
GO:0060173	2.07788e-05	3.10059	7.5283	21	171	limb development	GO_BP	BBS7,BCL2L11,DKK1,DYNC2H1,FBN2,GJA1,GLI3,HOXA10,HOXA11,HOXC10,HOXD10,HOXD9,IFT122,INTU,LEF1,PBX1,PTCH1,SALL1,TFAP2B,WDR19,WNT5A
GO:0009890	2.11998e-05	1.63152	64.8931	98	1474	negative regulation of biosynthetic process	GO_BP	AHR,AKR1C3,APBB1,ARID4A,ARID5B,ATP1A1,BATF3,BCL6,BEND5,BTAF1,C1D,CAPRIN2,CBX7,CDKN1C,CITED2,CPEB2,CPEB3,CREBRF,CREM,DKK1,DLG1,DNMT3A,EAPP,ELF2,ERRFI1,FBXW7,FHL2,FOXP1,GJA1,GLI3,H3F3A,HDAC5,HHEX,HIPK2,HIST1H2AC,HOXA2,HOXA7,HOXC6,HOXC8,HOXD9,ID2,ID4,ING4,INHBA,IRAK2,IRF2,KANK2,KAT6B,KLF10,KLF11,KLF12,LEF1,LEPR,LGR4,LMCD1,MEF2A,MGEA5,MXI1,NFATC4,NR1D2,PAX2,PBX1,PER2,PER3,PTCH1,QKI,RBPJ,SALL1,SALL2,S…
GO:0000122	2.29774e-05	1.89566	32.3585	57	735	negative regulation of transcription from RNA polymerase II promoter	GO_BP	AHR,ARID5B,BATF3,BCL6,CBX7,CDKN1C,CITED2,CPEB3,CREBRF,DKK1,DLG1,DNMT3A,EAPP,FHL2,GLI3,HDAC5,HHEX,HIPK2,HOXA2,HOXA7,HOXC8,HOXD9,ID2,ID4,IRF2,KANK2,KLF10,KLF11,KLF12,LEF1,LMCD1,MEF2A,MXI1,NFATC4,PER2,PER3,PTCH1,RBPJ,SALL1,SALL2,SAMD11,SATB1,SATB2,SIM2,SMAD7,SMARCA2,SMO,STRN3,SUFU,TCF7L2,TFAP2B,THRA,TSC22D3,VHL,ZBTB20,ZMYND11,ZNF177
GO:0009799	2.7706e-05	3.71685	4.88679	16	111	specification of symmetry	GO_BP	ACVR1,AHI1,BBS4,BBS7,CITED2,DISP1,DNAH5,DPCD,DYNC2H1,GJA1,LRRC6,NDRG4,PKD2,SMO,SUFU,WNT5A
GO:0048738	2.95098e-05	3.01929	7.7044	21	175	cardiac muscle tissue development	GO_BP	ACVR1,CAMK2D,DKK1,FGF2,FHL2,FOXC1,GJA1,ID2,MEF2A,NDRG4,NPRL3,OBSL1,PTEN,RBPJ,SGCB,SIK1,SMAD1,SMAD7,TGFB2,TPM1,WNT5A
GO:1903507	3.08423e-05	1.6795	53.1824	83	1208	negative regulation of nucleic acid-templated transcription	GO_BP	AHR,ARID4A,ARID5B,BATF3,BCL6,BEND5,BTAF1,C1D,CBX7,CDKN1C,CITED2,CPEB3,CREBRF,CREM,DKK1,DLG1,DNMT3A,EAPP,ELF2,FHL2,FOXP1,GLI3,H3F3A,HDAC5,HHEX,HIPK2,HIST1H2AC,HOXA2,HOXA7,HOXC6,HOXC8,HOXD9,ID2,ID4,ING4,IRAK2,IRF2,KANK2,KAT6B,KLF10,KLF11,KLF12,LEF1,LGR4,LMCD1,MEF2A,MXI1,NFATC4,NR1D2,PAX2,PBX1,PER2,PER3,PTCH1,RBPJ,SALL1,SALL2,SAMD11,SATB1,SATB2,SF1,SIGIRR,SIK1,SIM2,SMAD7,SMARCA2,SMO,STRN3,SUFU,TCEAL…
GO:0035107	3.29746e-05	3.207	6.60377	19	150	appendage morphogenesis	GO_BP	BCL2L11,DKK1,DYNC2H1,FBN2,GJA1,GLI3,HOXA10,HOXA11,HOXC10,HOXD10,HOXD9,IFT122,LEF1,PBX1,PTCH1,SALL1,TFAP2B,WDR19,WNT5A
GO:0001657	3.42824e-05	3.84602	4.44654	15	101	ureteric bud development	GO_BP	DLG1,FGF2,FOXC1,GLI3,HOXA11,LGR4,PAX2,PBX1,PKD2,PTCH1,SALL1,SMAD1,SMAD6,SMAD7,SMO
GO:0048562	3.7683e-05	2.87495	8.42555	22	194	embryonic organ morphogenesis	GO_BP	ACVR1,AHI1,BBS4,BBS7,DLG1,DSCAML1,FBN2,FRS2,FZD2,GJA1,GLI3,HIPK2,HOXA11,HOXA2,HOXA5,HOXA6,HOXA7,HOXC4,HOXC9,HOXD10,HOXD9,ID2,IRX5,LRIG3,MFAP2,NDRG4,NRP1,PAX2,PKD2,SALL1,SATB2,SMO,SUFU,TSHZ1,WDR19,WNT5A
GO:0072163	3.85875e-05	3.80157	4.49057	15	102	mesonephric epithelium development	GO_BP	DLG1,FGF2,FOXC1,GLI3,HOXA11,LGR4,PAX2,PBX1,PKD2,PTCH1,SALL1,SMAD1,SMAD6,SMAD7,SMO
GO:2000113	4.6192e-05	1.63398	57.8931	88	1315	negative regulation of cellular macromolecule biosynthetic process	GO_BP	AHR,ARID4A,ARID5B,BATF3,BCL6,BEND5,BTAF1,C1D,CAPRIN2,CBX7,CDKN1C,CITED2,CPEB2,CPEB3,CREBRF,CREM,DKK1,DLG1,DNMT3A,EAPP,ELF2,FBXW7,FHL2,FOXP1,GJA1,GLI3,H3F3A,HDAC5,HHEX,HIPK2,HIST1H2AC,HOXA2,HOXA7,HOXC8,HOXD9,ID2,ID4,ING4,IRAK2,IRF2,KANK2,KAT6B,KLF10,KLF11,KLF12,LEF1,LGR4,LMCD1,MEF2A,MGEA5,MXI1,NFATC4,NR1D2,PAX2,PBX1,PER2,PER3,PTCH1,QKI,RBPJ,SALL1,SALL2,SAMD11,SATB1,SATB2,SIGIRR,SIK1,SIM2,SMAD7,SMA…
GO:0061138	4.61982e-05	2.8328	8.54088	22	194	morphogenesis of a branching epithelium	GO_BP	ACVR1,DLG1,FEM1B,FGF2,FRS2,GLI3,HHEX,HOXA11,HOXA5,LAMA1,LEF1,LGR4,NFATC4,NRP1,PAX2,PBX1,PKD2,PTCH1,SALL1,SMO,SOCS3,WNT5A
GO:0060562	4.73987e-05	2.82679	8.55394	22	196	epithelial tube morphogenesis	GO_BP	ACVR1,AHI1,BBS4,BBS7,DLG1,FGF2,FOXP1,FZD2,GJA1,GLI3,HHEX,HOXA11,HOXA5,IFT122,IRX1,IRX3,LAMA1,LEF1,LGR4,LRP6,NDRG4,NFATC4,NRP1,PAX2,PBX1,PKD2,PTCH1,RBPJ,ROBO1,SALL1,SMO,SUFU,TCTN1,WNT5A
GO:0045893	5.2046e-05	2.49726	11.7563	27	281	positive regulation of transcription, DNA-templated	GO_BP	ACVR1,ACVR1B,ADIRF,AFF1,AHI1,AHR,APBB1,ARID4A,ARID5B,AUTS2,CAMK1D,CAND2,CAPRIN2,CCNL1,CCPG1,CDKN1C,CEBPD,CITED2,COL1A1,CREB3L4,CREBL2,CREM,CYTL1,DBP,EAPP,ELF2,ERC1,ESRRG,ETV1,FBXW7,FGF2,FHL2,FOXC1,FZD2,GLI3,HDAC5,HHEX,HIPK2,HNRNPD,HOXA10,HOXA11,HOXA2,HOXA5,HOXA7,HOXD10,HOXD9,ID2,ID4,IGF2,IL31RA,INHBA,INSR,IRAK2,IRF2,JAG1,KAT6B,KLF12,KMT2E,LBH,LEF1,LGR4,LRP6,MAML3,MAP3K2,MCF2L,MEF2A,MLLT10,MYSM1,N…
GO:0007368	5.20565e-05	3.91342	4.08507	14	93	determination of left/right symmetry	GO_BP	ACVR1,AHI1,BBS4,BBS7,CITED2,DISP1,DNAH5,DPCD,DYNC2H1,GJA1,LRRC6,NDRG4,PKD2,SMO,SUFU,WNT5A
GO:0035050	5.55238e-05	4.4854	3.11814	12	71	embryonic heart tube development	GO_BP	ACVR1,AHI1,BBS4,BBS7,CITED2,FOXC1,GJA1,HHEX,IFT122,NDRG4,PKD2,SMO,SUFU,WNT5A
GO:0097659	7.46235e-05	1.47758	102.71	139	2441	nucleic acid-templated transcription	GO_BP	ACVR1,ACVR1B,ADIRF,AFF1,AHI1,AHR,APBB1,ARHGAP22,ARID4A,ARID5B,AUTS2,BATF3,BAZ2B,BBS7,BCL6,BEND5,BRD8,BTAF1,C1D,C8orf4,CAMK1D,CAMK2D,CAND2,CAPRIN2,CBX7,CCNL1,CCPG1,CDKN1C,CEBPD,CITED2,COL1A1,COMMD3,CPEB3,CREB3L4,CREBL2,CREBRF,CREM,CTGF,CYTL1,DBP,DKK1,DLG1,DMTF1,DNMT3A,EAPP,EGLN3,ELF2,EMX2,ERC1,ESRRG,ETV1,FBXW7,FGF2,FHIT,FHL2,FOXC1,FOXL1,FOXP1,FSTL1,FZD2,GLI3,H3F3A,HBP1,HDAC5,HHEX,HIPK2,HIST1H2AC,H…
GO:0001822	7.57345e-05	3.10313	6.42694	18	148	kidney development	GO_BP	ACTA2,AHI1,ARID5B,BCL2L11,CDKN1C,DCN,DLG1,ENPEP,FGF2,FOXC1,GLI3,HOXA11,ID2,IRX1,IRX3,JAG1,LEF1,LGR4,NEK1,NRP1,PAX2,PBX1,PKD2,PROM1,PTCH1,SALL1,SMAD1,SMAD6,SMAD7,SMO,TET2,TFAP2B,THRA
GO:0048704	7.6204e-05	3.7604	4.22642	14	96	embryonic skeletal system morphogenesis	GO_BP	DLG1,DSCAML1,GLI3,HOXA11,HOXA2,HOXA5,HOXA6,HOXA7,HOXC9,HOXD10,HOXD9,IRX5,SATB2,WDR19
GO:0051253	8.61588e-05	1.61843	55.6038	84	1263	negative regulation of RNA metabolic process	GO_BP	AHR,ARID4A,ARID5B,BATF3,BCL6,BEND5,BTAF1,C1D,CBX7,CDKN1C,CITED2,CPEB3,CREBRF,CREM,DKK1,DLG1,DNMT3A,EAPP,ELF2,FHL2,FOXP1,GLI3,H3F3A,HDAC5,HHEX,HIPK2,HIST1H2AC,HOXA2,HOXA7,HOXC6,HOXC8,HOXD9,ID2,ID4,ING4,IRAK2,IRF2,KANK2,KAT6B,KLF10,KLF11,KLF12,LEF1,LGR4,LMCD1,MEF2A,MXI1,NFATC4,NR1D2,PAX2,PBX1,PER2,PER3,PTCH1,RBPJ,SALL1,SALL2,SAMD11,SATB1,SATB2,SF1,SIGIRR,SIK1,SIM2,SMAD7,SMARCA2,SMO,STRN3,SUFU,TCEAL…
GO:0008584	8.9221e-05	3.32881	5.37107	16	122	male gonad development	GO_BP	AKR1C3,ARID4A,ARID5B,BCL2L11,CITED2,HOXA10,HOXA11,INHBA,INSR,LRRC6,NCOA1,NCOA4,NUPR1,SF1,TESC,WNT5A
GO:0030325	9.83215e-05	8.06796	1.14465	7	26	adrenal gland development	GO_BP	ARID5B,CDKN1C,CITED2,INSR,PBX1,SALL1,THRA
GO:0050680	0.000141452	3.33822	5.01887	15	114	negative regulation of epithelial cell proliferation	GO_BP	CDKN1C,DLG1,FBXW7,GJA1,IFT122,INTU,KLF9,PBLD,PTCH1,PTEN,PTPRM,ROBO1,SPARC,TGFB2,WNT5A
GO:0060831	0.000156263	13.6584	0.572327	5	13	smoothened signaling pathway involved in dorsal/ventral neural tube patterning	GO_BP	GLI3,IFT122,PTCH1,SUFU,WDR19
GO:0055123	0.000163612	2.89995	6.8239	18	155	digestive system development	GO_BP	AHI1,BBS7,CDKN1C,CPS1,FOXL1,GLI3,HOXA5,ID2,IGF2,INSR,LGR4,PDGFC,SALL1,SMO,TGFB2,THRA,WDR19,WNT5A
GO:0030326	0.00016407	4.26654	2.9759	11	68	embryonic limb morphogenesis	GO_BP	BCL2L11,DKK1,DYNC2H1,FBN2,GJA1,GLI3,HOXA10,HOXA11,HOXC10,HOXD10,HOXD9,IFT122,LEF1,PBX1,PTCH1,SALL1,WDR19,WNT5A
GO:0022008	0.000166146	1.65974	44.408	69	1029	neurogenesis	GO_BP	AHI1,ANK2,ANK3,APBB1,APH1B,ARHGEF28,ATP7A,BBS4,BCL6,C16orf45,CAMK1D,CAMK2D,CAPRIN2,CASP3,CDKN1C,CIT,CLMN,COL4A5,COL5A2,CPEB3,CYB5D2,DLG1,DNMT3A,DOCK1,DSCAML1,DYNC2H1,EFHD1,EFNB3,EML1,EMX2,ETV1,FGF2,FLRT3,FRS2,FUOM,FZD2,GJA1,GLI3,GPRC5B,HDAC5,HIPK2,HOXA2,HOXC10,HOXC8,HOXD10,HOXD9,ID2,ID4,IFRD1,INHBA,IRX3,IRX5,JAG1,KBTBD7,KIDINS220,LAMA1,LEF1,LPAR1,LRTOMT,MEF2A,MXRA8,NAV1,NCOA1,NDRG4,NFATC4,NLGN1,N…
GO:0072171	0.00017287	4.23942	2.99371	11	68	mesonephric tubule morphogenesis	GO_BP	DLG1,FGF2,GLI3,HOXA11,LGR4,PAX2,PBX1,PKD2,PTCH1,SALL1,SMO
GO:0010629	0.000175897	1.54155	65.2013	94	1481	negative regulation of gene expression	GO_BP	ACVR1B,AHR,ARID4A,ARID5B,BATF3,BBS4,BCL6,BEND5,BTAF1,C1D,CAPRIN2,CBX7,CDKN1C,CITED2,CPEB2,CPEB3,CREBRF,CREM,CTGF,DKK1,DLG1,DNMT3A,EAPP,ELF2,FHL2,FOXP1,GJA1,GLI3,H3F3A,HDAC5,HHEX,HIPK2,HIST1H2AC,HOXA2,HOXA7,HOXC8,HOXD9,ID2,ID4,ING4,IRAK2,IRF2,KANK2,KAT6B,KLF10,KLF11,KLF12,LEF1,LGR4,LMCD1,MEF2A,MXI1,NFATC4,NR1D2,PAX2,PBX1,PER2,PER3,PLAG1,PTCH1,QKI,RBPJ,SALL1,SALL2,SAMD11,SATB1,SATB2,SERPING1,SIGIRR…
GO:0009954	0.000204777	6.98451	1.27361	7	29	proximal/distal pattern formation	GO_BP	GLI3,HOXA10,HOXA11,HOXC10,HOXD10,HOXD9,IRX1,IRX3,PBX1
GO:0001568	0.000215835	4.50692	2.57731	10	60	blood vessel development	GO_BP	ACTA2,ACVR1,AHR,ANKRD17,ARHGAP22,ATP7A,CALCRL,COL1A1,COL1A2,CTGF,EMP2,ENPEP,FBXW7,FGF2,FOXC1,GJA1,GLI3,HDAC5,HHEX,HIPK2,HOXA5,HOXA7,JAG1,LAMA1,LEF1,LOX,MAP3K3,NFATC4,NPRL3,NRP1,PKD2,PRKD1,PTEN,PTPRM,QKI,RBPJ,ROBO1,SEMA4A,SMAD7,SMO,SOCS3,SPARC,TCF7L2,TFAP2B,TGFB2,THSD7A,VAV3,WNT5A,ZMIZ1
GO:0007420	0.000220315	1.80412	28.9245	49	657	brain development	GO_BP	AHI1,AK7,ATM,ATP7A,BBS4,BBS7,BCL2L11,C16orf45,CASP3,CTTNBP2,DKK1,DNAH5,DPCD,DSCAML1,DYNC2H1,EFHC1,EML1,EMX2,FOXC1,FRS2,GLI3,H3F3A,HHEX,HNMT,HOXA2,ID2,ID4,INHBA,LEF1,LRP6,MAOB,NCOA1,NDRG4,NNAT,NRP1,PAX2,PGAP1,PTCH1,PTEN,RBPJ,ROBO1,SALL1,SATB2,SEPP1,SMAD1,SMO,TCTN1,THRA,WNT5A
GO:0045444	0.000225847	2.92069	6.39784	17	146	fat cell differentiation	GO_BP	ADIRF,ARID5B,BBS12,BBS4,BBS7,BBS9,CLIP3,CREBL2,FBXO9,ID2,ID4,JAG1,NUDT7,PER2,PLAC8,PPARGC1A,SMAD6,TCF7L2,TFAP2B,TRIB2,TRIM32,WNT5A
GO:0046661	0.00023854	2.90608	6.42767	17	146	male sex differentiation	GO_BP	AKR1C3,ARID4A,ARID5B,BCL2L11,CITED2,HOXA10,HOXA11,INHBA,INSR,LGR4,LRRC6,NCOA1,NCOA4,NUPR1,SF1,TESC,WNT5A
GO:0048522	0.000282287	1.39227	130.218	166	3065	positive regulation of cellular process	GO_BP	ABCA1,ABCB4,ABI3BP,ACVR1,ACVR1B,ADIRF,AFF1,AHI1,AHR,AKR1C2,AKR1C3,ANAPC4,ANK2,ANK3,ANKRD17,ANXA5,APBB1,APH1B,ARHGAP6,ARHGEF9,ARID4A,ARID5B,ASIC2,ATM,AUTS2,BBS4,BBS7,BCL2L11,BCL6,BLNK,BMF,C8orf4,CALCRL,CAMK1D,CAMK2D,CAND2,CAPRIN2,CARD8,CASP1,CASP3,CCNL1,CCNY,CCPG1,CDKN1C,CEBPD,CIT,CITED2,CLIP3,CMTM3,COL1A1,CPEB3,CPT1A,CREB3L4,CREBL2,CREBRF,CREM,CTGF,CTSK,CYB5D2,CYTL1,DBP,DCN,DCUN1D4,DISP1,DKK1,DLG…
GO:0030199	0.000298473	5.47778	1.76101	8	40	collagen fibril organization	GO_BP	ATP7A,COL1A1,COL1A2,COL5A2,FOXC1,LOX,P4HA1,TGFB2
GO:0060840	0.000302783	4.30307	2.68553	10	61	artery development	GO_BP	FOXC1,GLI3,JAG1,NPRL3,NRP1,PKD2,RBPJ,SMAD7,TFAP2B,ZMIZ1
GO:0071395	0.000328796	65.4083	0.176101	3	4	cellular response to jasmonic acid stimulus	GO_BP	AKR1C1,AKR1C2,AKR1C3
GO:0042384	0.000343334	2.7105	7.24035	18	165	cilium assembly	GO_BP	AHI1,AK7,BBS4,BBS7,BBS9,CC2D2A,CCDC176,CCDC28B,CEP41,DNAH5,DYNC2H1,DZIP1,FAM161A,IFT122,IFT46,INTU,LRRC6,NEK1,SPATA6,TMEM17,WDR19
GO:0021532	0.000356703	5.31145	1.80503	8	41	neural tube patterning	GO_BP	GLI3,IFT122,LRP6,PTCH1,SMO,SUFU,TCTN1,WDR19
GO:0090596	0.000369281	2.30899	11.1824	24	254	sensory organ morphogenesis	GO_BP	AHI1,BBS4,COL5A2,FBN2,FRS2,FZD2,GLI3,HIPK2,HOXA2,IFT122,IRX5,JAG1,LRIG3,LRP6,MFAP2,NRP1,PAX2,PROM1,PTPRM,SALL1,TFAP2B,TSHZ1,WDR19,WNT5A
GO:0045137	0.000373089	2.46787	9.20126	21	209	development of primary sexual characteristics	GO_BP	ACVR1B,AKR1C3,ARID4A,ARID5B,BCL2L11,CITED2,FOXC1,HOXA10,HOXA11,INHBA,INSR,IRX5,LRRC6,NCOA1,NCOA4,NUPR1,SALL1,SF1,TESC,WDR19,WNT5A
GO:0048514	0.000507851	1.87527	21.5283	38	489	blood vessel morphogenesis	GO_BP	ACVR1,ARHGAP22,CALCRL,CTGF,EMP2,ENPEP,FBXW7,FGF2,FOXC1,GJA1,HDAC5,HHEX,HIPK2,HOXA5,HOXA7,JAG1,LAMA1,LEF1,NFATC4,NPRL3,NRP1,PKD2,PRKD1,PTEN,PTPRM,QKI,RBPJ,ROBO1,SEMA4A,SMAD7,SMO,SPARC,TFAP2B,TGFB2,THSD7A,VAV3,WNT5A,ZMIZ1
GO:0048858	0.000582719	2.37669	9.51446	21	221	cell projection morphogenesis	GO_BP	AHI1,AK7,ANK2,ANK3,APBB1,APH1B,ARHGEF28,ATP7A,BBS4,BBS7,BBS9,CAMK2D,CAPRIN2,CC2D2A,CCDC176,CCDC28B,CEP41,CIT,COL4A5,COL5A2,DLG1,DNAH5,DOCK1,DSCAML1,DYNC2H1,DZIP1,EFNB3,ETV1,FAM161A,FGF2,FLRT3,FRS2,GJA1,GLI3,HOXA2,IFRD1,IFT122,IFT46,INTU,KBTBD7,KIDINS220,LAMA1,LRRC6,MEF2A,NEK1,NFATC4,NLGN1,NRK,NRP1,OBSL1,PARD3,PARD6B,PAX2,PPP3CA,PRKCQ,PTEN,PTPRM,RASA3,RGMA,ROBO1,SEMA4A,SGK1,SHC2,SPATA6,SPRED1,TCTN…
GO:0003281	0.000588956	4.8679	1.93711	8	44	ventricular septum development	GO_BP	CITED2,FRS2,FZD2,ID2,NPRL3,SALL1,SMAD7,WNT5A
GO:0051172	0.000642874	1.48298	65.1572	91	1480	negative regulation of nitrogen compound metabolic process	GO_BP	AHR,ARID4A,ARID5B,BATF3,BCL6,BEND5,BTAF1,C1D,CAPRIN2,CBX7,CDKN1C,CITED2,CPEB2,CPEB3,CREBRF,CREM,DKK1,DLG1,DNMT3A,EAPP,ELF2,FBXW7,FHL2,FOXP1,GJA1,GLI3,H3F3A,HDAC5,HHEX,HIPK2,HIST1H2AC,HOXA2,HOXA7,HOXC6,HOXC8,HOXD9,ID2,ID4,ING4,IRAK2,IRF2,KANK2,KAT6B,KLF10,KLF11,KLF12,LEF1,LGR4,LMCD1,MEF2A,MXI1,NFATC4,NR1D2,PAX2,PBX1,PER2,PER3,PPARGC1A,PTCH1,QKI,RBPJ,SALL1,SALL2,SAMD11,SATB1,SATB2,SF1,SIGIRR,SIK1,S…
GO:0090162	0.000648627	9.10327	0.748428	5	17	establishment of epithelial cell polarity	GO_BP	CYTH1,FRMD4B,GOLPH3,LAMA1,PARD3
GO:0001947	0.000699018	4.19759	2.46541	9	56	heart looping	GO_BP	AHI1,BBS4,BBS7,GJA1,NDRG4,PKD2,SMO,SUFU,WNT5A
GO:0001501	0.000749755	2.32493	9.69683	21	226	skeletal system development	GO_BP	ANKH,ARID5B,ATP7A,CDKN1C,COL1A1,COL1A2,COL5A2,CTGF,CYTL1,DLG1,DSCAML1,EVC,FBN2,FGF2,FOXC1,FOXP1,GLI3,GPR68,HOXA10,HOXA11,HOXA2,HOXA5,HOXA6,HOXA7,HOXC10,HOXC4,HOXC6,HOXC8,HOXC9,HOXD10,HOXD9,IGF2,IRX5,KLF10,LRP6,PBX1,PDGFC,RAB33B,SATB2,SIGLEC15,SMAD1,SPARC,SUFU,TAPT1,TGFB2,THBS3,THRA,VCAN,WDR19,WNT5A,ZFAND5
GO:0045595	0.000774814	1.50626	56.9957	81	1307	regulation of cell differentiation	GO_BP	ABCA1,ACVR1,ACVR1B,ADIRF,AHI1,ANKRD17,BBS12,BCL6,C16orf45,CAMK1D,CAPRIN2,CIT,COL1A1,COL5A2,CPEB3,CREBL2,CTGF,CYB5D2,DKK1,EMP2,ERRFI1,FAM21C,FBN2,FGF2,FOXC1,FOXP1,FUOM,GJA1,GLI3,GPR68,GPRC5B,HDAC5,HOXA11,HOXA2,HOXA5,HOXA7,ID2,ID4,IFRD1,IL15,INHBA,IRX3,JAG1,KIAA1109,KIDINS220,KLF10,KMT2E,LEF1,LPAR1,MEF2A,NCOA1,NDRG4,NFATC4,NLGN1,NR1D2,NREP,NRP1,OBSL1,P4HTM,PAX2,PBLD,PBX1,PER2,PLAG1,PPP3CA,PRKD1,PRO…
GO:0009880	0.000786365	4.62629	2.01889	8	46	embryonic pattern specification	GO_BP	DISP1,FRS2,LRP6,NRP1,PGAP1,PTCH1,SATB2,SIM2,SMAD1,SMAD6,WNT5A
GO:0045639	0.000814675	3.44925	3.56604	11	81	positive regulation of myeloid cell differentiation	GO_BP	ACVR1B,GPR68,HOXA5,ID2,INHBA,JAG1,KLF10,KMT2E,LEF1,TESC,TMEM64
GO:0051961	0.000826746	2.30634	9.77358	21	222	negative regulation of nervous system development	GO_BP	C16orf45,CIT,FUOM,GLI3,HOXA2,ID2,ID4,IFRD1,IFT122,IRX3,JAG1,LPAR1,NFATC4,NLGN1,NRP1,PBX1,PPP3CA,PTEN,SPOCK1,SUFU,WNT5A
GO:0030278	0.000827866	2.49519	7.79245	18	177	regulation of ossification	GO_BP	ACVR1,ANKH,FBN2,GJA1,GLI3,HDAC5,HOXA2,ID2,ID4,JAG1,PBX1,PRKD1,PTCH1,RBPJ,SMAD1,SUFU,TGFB2,WNT5A
GO:0010467	0.000835902	1.33375	155.537	190	3698	gene expression	GO_BP	ACTA2,ACVR1,ACVR1B,ADIRF,AFF1,AHI1,AHR,ANK2,ANK3,APBB1,APH1B,ARHGAP22,ARID4A,ARID5B,ASIC2,ATM,ATP7A,AUTS2,BATF3,BAZ2B,BBS4,BBS7,BCL2L11,BCL6,BEND5,BRD8,BTAF1,C1D,C8orf4,CAMK1D,CAMK2D,CAND2,CAPRIN2,CARD8,CASP1,CASP3,CBX7,CCNL1,CCPG1,CDKN1C,CEBPD,CFH,CFI,CITED2,CLK4,COL1A1,COMMD3,CPE,CPEB2,CPEB3,CREB3L4,CREBL2,CREBRF,CREM,CRIP1,CSTF2T,CTGF,CYTL1,DBP,DHX32,DISP1,DKK1,DLG1,DMTF1,DNAJC1,DNMT3A,DYNC2H1…
GO:0021522	0.00085048	5.28256	1.58491	7	36	spinal cord motor neuron differentiation	GO_BP	DYNC2H1,GLI3,HOXC10,HOXD10,PTCH1,SUFU,TCTN1
GO:0050789	0.000927814	1.31046	364.729	402	8605	regulation of biological process	GO_BP	ABCA1,ABCB4,ABI3BP,ACTA2,ACVR1,ACVR1B,ADAM12,ADIRF,AFF1,AGAP4,AHI1,AHR,AKR1C1,AKR1C2,AKR1C3,ANAPC4,ANK2,ANK3,ANKH,ANKRD10,ANKRD17,ANTXR1,ANXA5,AP1S3,APBB1,APH1B,ARHGAP10,ARHGAP18,ARHGAP22,ARHGAP6,ARHGEF10L,ARHGEF28,ARHGEF9,ARID4A,ARID5B,ASIC2,ATM,ATP1A1,ATP7A,AUTS2,AZI2,BAG1,BATF3,BAZ2B,BBS12,BBS4,BBS7,BCL2L11,BCL6,BEND5,BICC1,BLNK,BMF,BRD8,BTAF1,C16orf45,C1D,C1R,C1RL,C1S,C8orf4,CALCRL,CAMK1D,CAM…
GO:0016070	0.00094449	1.34537	134.416	167	3188	RNA metabolic process	GO_BP	ACVR1,ACVR1B,ADIRF,AFF1,AHI1,AHR,APBB1,ARHGAP22,ARID4A,ARID5B,ATM,AUTS2,BATF3,BAZ2B,BBS7,BCL6,BEND5,BRD8,BTAF1,C1D,C8orf4,CAMK1D,CAMK2D,CAND2,CAPRIN2,CBX7,CCNL1,CCPG1,CDKN1C,CEBPD,CITED2,CLK4,COL1A1,COMMD3,CPEB3,CREB3L4,CREBL2,CREBRF,CREM,CSTF2T,CTGF,CYTL1,DBP,DHX32,DKK1,DLG1,DMTF1,DNMT3A,EAPP,EGLN3,ELF2,EMX2,ERC1,ESRRG,ETV1,FBXW7,FGF2,FHIT,FHL2,FIP1L1,FOXC1,FOXL1,FOXP1,FSTL1,FZD2,GLI3,GRSF1,GSPT…
GO:0060394	0.000959316	12.4712	0.484277	4	11	negative regulation of pathway-restricted SMAD protein phosphorylation	GO_BP	DKK1,PBLD,SMAD6,SMAD7
GO:0071397	0.000959316	12.4712	0.484277	4	11	cellular response to cholesterol	GO_BP	INHBA,LRP6,PTCH1,SMO
GO:0033002	0.00103669	2.70492	6.03145	15	137	muscle cell proliferation	GO_BP	CALCRL,CAMK2D,FGF2,FOXC1,FOXP1,GJA1,ID2,IL15,NDRG4,PPARGC1A,RBPJ,SF1,SMAD1,TCF7L2,TGFB2
GO:0060411	0.00107407	4.38	2.11321	8	48	cardiac septum morphogenesis	GO_BP	ACVR1,CITED2,FZD2,ID2,JAG1,SMAD7,SMO,WNT5A
GO:0032502	0.00112469	1.32675	156.737	190	3839	developmental process	GO_BP	ABCA1,ACTA2,ACVR1,ACVR1B,ADAM12,ADIRF,AGPAT5,AHI1,AHR,AK7,AKR1C1,AKR1C2,AKR1C3,ALDH3A2,ANGPTL2,ANK2,ANK3,ANKH,ANKRD17,ANTXR1,APBB1,APH1B,ARHGAP18,ARHGAP22,ARHGEF28,ARID4A,ARID5B,ASIC2,ATM,ATP7A,AZI2,BATF3,BBS12,BBS4,BBS7,BBS9,BCL2L11,BCL6,BDH2,BICC1,BLNK,C16orf45,C8orf4,CALCRL,CAMK1D,CAMK2D,CAPRIN2,CASP3,CBLB,CBX7,CC2D2A,CCDC176,CCDC28B,CDC42SE1,CDC42SE2,CDKN1C,CEP41,CHST2,CIT,CITED2,CLIP3,CLMN,C…
GO:0010842	0.00113278	7.80182	0.836478	5	19	retina layer formation	GO_BP	AHI1,HIPK2,PROM1,PTPRM,TFAP2B
GO:0070887	0.00123559	1.3626	106.511	136	2449	cellular response to chemical stimulus	GO_BP	ABCA1,ABCB4,ACSS1,ACVR1,ADIRF,AHR,AKR1C1,AKR1C2,AKR1C3,ANK3,APH1B,ARHGEF9,AS3MT,ATP1A1,ATP7A,BBS4,BCL2L11,CALCRL,CAMK1D,CAMK2D,CASP1,CASP3,CDIP1,CDKN1C,CITED2,CKLF,COL1A1,COL1A2,COL5A2,CPEB2,CPEB3,CPS1,CPT1A,CREB3L4,CREBRF,CRIP1,CTGF,CYP27A1,CYP2U1,DKK1,DNAJB9,DNMT3A,EGLN3,EPHX2,ERRFI1,ESRRG,FBN2,FBXO32,FBXW7,FGF2,FOXC1,FRS2,FSTL1,GAB1,GBP2,GGT1,GPR68,GUCY1B3,HDAC5,HHEX,HIPK2,HOXA2,HTRA1,ID2,IGF2…
GO:0007507	0.00133043	2.73845	5.55331	14	131	heart development	GO_BP	ACVR1,AHI1,ANK2,ATM,BBS4,BBS7,CALCRL,CAMK2D,CASP3,CITED2,CPE,CRIP1,DKK1,FGF2,FHL2,FOXC1,FOXL1,FRS2,FZD2,GAA,GAB1,GJA1,GLI3,HDAC5,HHEX,ID2,IFT122,INSR,ITGA4,JAG1,LRP6,MEF2A,NDRG4,NFATC4,NPRL3,NRP1,OBSL1,PKD2,PTCH1,PTEN,RBPJ,SALL1,SGCB,SIK1,SMAD1,SMAD7,SMARCD3,SMO,SPARC,SUFU,TGFB2,TPM1,VCAN,WNT5A,ZMIZ1
GO:0048545	0.00138154	2.15887	10.8697	22	249	response to steroid hormone	GO_BP	AKR1C3,ATP1A1,CASP3,CITED2,COL1A1,CPS1,CREBRF,CRIPAK,CTGF,DNMT3A,ERRFI1,ESRRG,FBXO32,GLI3,HNMT,KLF9,LEF1,LOX,MAOB,MGEA5,NCOA1,NR1D2,NR3C2,PGRMC2,PSPH,PTCH1,PTEN,PTGER2,SMAD6,SOCS3,SPARC,SST,STRN3,TGFB2,THRA
GO:0031324	0.00138358	1.3648	101.346	130	2302	negative regulation of cellular metabolic process	GO_BP	AHR,AKR1C3,ANAPC4,ARID4A,ARID5B,ATM,ATP1A1,BATF3,BCL6,BEND5,BTAF1,C1D,CAPRIN2,CARD16,CASP3,CBX7,CDKN1C,CITED2,COL7A1,CPEB2,CPEB3,CREBRF,CREM,CRIPAK,DEPTOR,DKK1,DLG1,DNAJC1,DNMT3A,EAPP,ELF2,ERRFI1,FBXW7,FHIT,FHL2,FOXP1,GADD45B,GJA1,GLI3,H3F3A,HDAC5,HHEX,HIPK2,HIST1H2AC,HOXA2,HOXA7,HOXC6,HOXC8,HOXD9,ID2,ID4,ING4,INHBA,IRAK2,IRF2,KANK2,KAT6B,KLF10,KLF11,KLF12,LEF1,LEPR,LGR4,LMCD1,LRP6,MEF2A,MGEA5,MX…
GO:0060038	0.00139759	4.78641	1.71698	7	39	cardiac muscle cell proliferation	GO_BP	FGF2,FOXC1,GJA1,NDRG4,RBPJ,SMAD1,TGFB2
GO:0010092	0.00142108	5.70336	1.27673	6	29	specification of organ identity	GO_BP	FRS2,GLI3,HOXA11,PAX2,RBPJ,SMARCD3
GO:0009893	0.00142668	1.7531	23.5923	39	582	positive regulation of metabolic process	GO_BP	ABCA1,ACTA2,ACVR1,ACVR1B,ADIRF,AFF1,AGAP4,AHI1,AHR,AKR1C3,ANAPC4,ANK2,ANK3,APBB1,APH1B,ARHGAP10,ARHGAP18,ARHGAP22,ARHGAP6,ARHGEF10L,ARHGEF28,ARHGEF9,ARID4A,ARID5B,ATP7A,AUTS2,BBS7,BCL2L11,BCL6,CALCRL,CAMK1D,CAMK2D,CAND2,CAPRIN2,CARD8,CASP1,CASP3,CBLB,CCNL1,CCNY,CCPG1,CDKN1C,CEBPD,CITED2,CLIP3,COL1A1,CPEB3,CPT1A,CREB3L4,CREBL2,CREBRF,CREM,CTAGE5,CTGF,CYTH1,CYTL1,DBP,DCN,DCUN1D4,DLG1,DNAJC1,DOCK1,D…
GO:0060021	0.00174238	3.33037	3.33793	10	76	palate development	GO_BP	ARID5B,BBS7,DLG1,FZD2,GLI3,INHBA,LEF1,LRP6,NPRL3,SATB2,TSHZ1,WNT5A
GO:0007275	0.0017967	1.34307	117.167	146	2861	multicellular organismal development	GO_BP	ACTA2,ACVR1,ACVR1B,AGPAT5,AHI1,AHR,AK7,AKR1C3,ALDH3A2,ANGPTL2,ANK2,ANK3,ANKH,ANKRD17,APBB1,APH1B,ARHGAP22,ARHGEF28,ARID4A,ARID5B,ASIC2,ATM,ATP7A,AZI2,BATF3,BBS4,BBS7,BCL2L11,BCL6,BICC1,BLNK,C16orf45,C8orf4,CALCRL,CAMK1D,CAMK2D,CAPRIN2,CASP3,CBLB,CBX7,CDKN1C,CHST2,CIT,CITED2,CLMN,COL1A1,COL1A2,COL4A5,COL5A2,COL7A1,CPE,CPEB3,CPS1,CREM,CRIP1,CTGF,CTTNBP2,CYB5D2,CYTL1,DBP,DCN,DISP1,DKK1,DLG1,DNAH5,DN…
GO:0001658	0.00184716	4.52482	1.79729	7	41	branching involved in ureteric bud morphogenesis	GO_BP	DLG1,FGF2,GLI3,HOXA11,LGR4,PAX2,PBX1,PKD2,PTCH1,SALL1,SMO
GO:0060324	0.00189269	9.76292	0.568745	4	13	face development	GO_BP	ARID5B,BBS4,COL1A1,DKK1,ITGA4,LEF1,LRP6,TGFB2,WNT5A,ZFAND5
GO:0072210	0.00189304	4.50428	1.80503	7	41	metanephric nephron development	GO_BP	IRX1,LGR4,PAX2,PKD2,SALL1,SMO,TFAP2B
GO:0010721	0.00192119	2.09752	11.1557	22	254	negative regulation of cell development	GO_BP	C16orf45,CIT,FOXC1,FUOM,GLI3,HOXA2,ID2,ID4,IFRD1,IRX3,JAG1,LPAR1,NFATC4,NLGN1,NRP1,PAX2,PBLD,PBX1,PPP3CA,PTEN,SALL1,SMAD7,SPOCK1,WNT5A
GO:1990778	0.00192221	2.23859	9.06918	19	206	protein localization to cell periphery	GO_BP	ANK2,ANK3,CLIP3,DLG1,EMP2,GOLPH3,KCNIP4,LYPLAL1,OPTN,PPP2R5A,PTCH1,RAB12,RAB31,RAB40B,TESC,TNIK,TSPAN33,TSPAN5,VAMP5
GO:1901360	0.00199998	1.25439	259.836	297	5902	organic cyclic compound metabolic process	GO_BP	ABCA1,ABCC3,ACVR1,ACVR1B,ADIRF,AFF1,AHI1,AHR,AK7,AKR1C1,AKR1C2,AKR1C3,AMACR,ANKRD17,APBB1,ARHGAP22,ARID4A,ARID5B,ATM,ATP1A1,ATP7A,AUTS2,BATF3,BAZ2B,BBS7,BCL6,BDH2,BEND5,BRD8,BTAF1,C1D,C8orf4,CALCRL,CAMK1D,CAMK2D,CAND2,CAPRIN2,CASP3,CBX7,CCNL1,CCPG1,CDKN1C,CEBPD,CITED2,CLK4,COL1A1,COMMD3,CPEB3,CPS1,CREB3L4,CREBL2,CREBRF,CREM,CSTF2T,CTGF,CYP27A1,CYTL1,DBP,DHX32,DKK1,DLG1,DMTF1,DNMT3A,EAPP,EGLN3,ELF…
GO:1901700	0.00212507	1.41944	66.8742	90	1519	response to oxygen-containing compound	GO_BP	ABCA1,ABCB4,AKR1C1,AKR1C2,AKR1C3,ATP1A1,ATP7A,CALCRL,CAMK2D,CASP1,CASP3,COL1A1,COL1A2,COL5A2,CPEB2,CPEB3,CPS1,CPT1A,CREM,CTGF,DCN,DKK1,DNMT3A,ERRFI1,FBXO32,FGF2,FOXP1,FRS2,GAB1,GJA1,GNAI1,GPR68,GPX3,GPX7,GUCY1B3,HDAC5,HHEX,HNMT,HOXA2,IGF2,IL15,IL1R1,INHBA,INSR,IRAK2,JAG1,KANK2,KBTBD7,KLF10,KLF9,KMT2E,LRP6,MAOB,NCOA1,OXR1,PAX2,PDGFC,PDK2,PDK4,PHC1,PKD2,PPARGC1A,PPP3CA,PRKCQ,PROS1,PSPH,PTCH1,PTEN,P…
GO:0071398	0.00218687	4.37531	1.84906	7	42	cellular response to fatty acid	GO_BP	AKR1C2,AKR1C3,CPS1,CPT1A,PDK4,PPARGC1A,PTGER2
GO:0019336	0.00260352	16.349	0.308176	3	7	phenol-containing compound catabolic process	GO_BP	LRTOMT,MAOA,MAOB
GO:0060839	0.00260352	16.349	0.308176	3	7	endothelial cell fate commitment	GO_BP	ACVR1,NRP1,RBPJ
GO:0006725	0.00274803	1.24644	250.415	286	5688	cellular aromatic compound metabolic process	GO_BP	ABCA1,ACVR1,ACVR1B,ADIRF,AFF1,AHI1,AHR,AK7,ANKRD17,APBB1,ARHGAP22,ARID4A,ARID5B,ATM,ATP7A,AUTS2,BATF3,BAZ2B,BBS7,BCL6,BDH2,BEND5,BRD8,BTAF1,C1D,C8orf4,CALCRL,CAMK1D,CAMK2D,CAND2,CAPRIN2,CASP3,CBX7,CCNL1,CCPG1,CDKN1C,CEBPD,CITED2,CLK4,COL1A1,COMMD3,CPEB3,CPS1,CREB3L4,CREBL2,CREBRF,CREM,CSTF2T,CTGF,CYTL1,DBP,DHX32,DKK1,DLG1,DMTF1,DNMT3A,EAPP,EGLN3,ELF2,EMX2,ENDOD1,EPHX2,ERC1,ESRRG,ETV1,EXTL2,FAM175…
GO:0060325	0.00285345	4.85719	1.45283	6	33	face morphogenesis	GO_BP	ARID5B,COL1A1,DKK1,LEF1,LRP6,TGFB2
GO:0001503	0.00291469	2.2605	8.02922	17	185	ossification	GO_BP	ACVR1,ANKH,COL1A1,COL5A2,CTGF,CTSK,FBN2,FHL2,FOXC1,GJA1,GLI3,HDAC5,HOXA2,ID2,ID4,IGF2,JAG1,KLF10,LEF1,LGR4,MRC2,PBX1,PRKD1,PTCH1,RBPJ,SATB2,SMAD1,SMO,SPARC,SUFU,TGFB2,THBS3,THRA,VCAN,WNT5A
GO:0044238	0.00292164	1.24729	442.233	478	10045	primary metabolic process	GO_BP	AASDH,ABCA1,ABCB4,ABCC3,ABCC5,ACSS1,ACVR1,ACVR1B,ADAM12,ADAMTS5,ADIRF,AFF1,AGPAT5,AHI1,AHR,AK7,AKR1C1,AKR1C2,AKR1C3,ALDH3A2,AMACR,AMY1A,ANAPC13,ANAPC16,ANAPC4,ANKRD17,APBB1,APH1B,ARHGAP22,ARID4A,ARID5B,ATM,ATP1A1,ATP7A,AUTS2,BACE1,BAG1,BATF3,BAZ2B,BBS4,BBS7,BCL2L11,BCL6,BDH2,BEND5,BRD8,BTAF1,C1D,C1R,C1RL,C1S,C8orf4,C9orf3,CALCRL,CAMK1D,CAMK2D,CAND2,CAPRIN2,CARD16,CARD8,CASP1,CASP3,CBLB,CBX7,CCNL1…
GO:0045669	0.00296986	3.64815	2.46541	8	56	positive regulation of osteoblast differentiation	GO_BP	ACVR1,FBN2,GJA1,GLI3,ID4,JAG1,PRKD1,SMAD1
GO:0010942	0.00299892	1.64632	26.1509	41	594	positive regulation of cell death	GO_BP	AKR1C3,ANXA5,APBB1,APH1B,ARHGEF9,ATM,BCL2L11,BCL6,BMF,CAMK1D,CAMK2D,CARD8,CASP1,CASP3,CLIP3,CTGF,DNMT3A,EGLN3,FBXW7,GADD45B,HOXA5,ING4,INHBA,KLF11,LPAR1,MCF2L,NCOA1,NFATC4,NUPR1,PTEN,ROBO1,SIK1,SQSTM1,TFAP2B,TGFB2,TNFSF10,TP53INP1,TSC22D1,VAV3,WNT5A,ZMAT3
GO:0051056	0.00311444	1.97408	12.327	23	280	regulation of small GTPase mediated signal transduction	GO_BP	ABCA1,ARHGAP10,ARHGAP18,ARHGAP22,ARHGAP6,ARHGEF10L,ARHGEF28,ARHGEF9,BCL6,CAMK2D,CYTH1,FAM13A,FAM13B,LPAR1,MCF2L,MYO9A,PLEKHG4,RASA3,RHOBTB1,SHOC2,SPATA13,SQSTM1,VAV3
GO:0009887	0.00313451	2.08521	10.1699	20	246	organ morphogenesis	GO_BP	ACTA2,ACVR1,AHI1,ARID5B,BBS4,BBS7,BCL2L11,CITED2,COL1A1,COL1A2,COL5A2,CPE,CRIP1,CTGF,DCN,DKK1,DLG1,DSCAML1,ERRFI1,EVC,FBN2,FBXW7,FEM1B,FGF2,FHL2,FOXC1,FOXL1,FRS2,FZD2,GAA,GJA1,GLI3,HHEX,HIPK2,HOXA11,HOXA2,HOXA5,HOXA6,HOXA7,HOXC4,HOXC8,HOXC9,HOXD10,HOXD9,HTRA1,ID2,IFT122,IGF2,INHBA,INSR,IRX1,IRX3,IRX5,JAG1,LAMA1,LEF1,LGR4,LRIG3,LRP6,MFAP2,NDRG4,NRP1,PAX2,PBX1,PDGFC,PKD2,PLAG1,PROM1,PTCH1,PTEN,PTPR…
GO:0006355	0.00324766	1.36341	84.1067	108	2060	regulation of transcription, DNA-templated	GO_BP	ACVR1,ACVR1B,ADIRF,AFF1,AHI1,AHR,APBB1,ARHGAP22,ARID4A,ARID5B,AUTS2,BATF3,BAZ2B,BBS7,BCL6,BEND5,BRD8,BTAF1,C1D,C8orf4,CAMK1D,CAMK2D,CAND2,CAPRIN2,CBX7,CCNL1,CCPG1,CDKN1C,CEBPD,CITED2,COL1A1,COMMD3,CPEB3,CREB3L4,CREBL2,CREBRF,CREM,CYTL1,DBP,DKK1,DLG1,DMTF1,DNMT3A,EAPP,EGLN3,ELF2,EMX2,ERC1,ESRRG,ETV1,FBXW7,FGF2,FHIT,FHL2,FOXC1,FOXL1,FOXP1,FSTL1,FZD2,GLI3,H3F3A,HBP1,HDAC5,HHEX,HIPK2,HIST1H2AC,HLF,HN…
GO:0048008	0.00328244	4.02913	1.98113	7	45	platelet-derived growth factor receptor signaling pathway	GO_BP	ARID5B,GAB1,NDRG4,NRP1,PDGFC,PTEN,ZFAND5
GO:0043001	0.00333812	4.68342	1.49686	6	34	Golgi to plasma membrane protein transport	GO_BP	ANK3,GOLPH3,LYPLAL1,OPTN,RAB31,VAMP5
GO:0006044	0.00344695	7.9342	0.660377	4	15	N-acetylglucosamine metabolic process	GO_BP	CHST2,EXTL2,GNPDA2,MGEA5
GO:0060644	0.00344695	7.9342	0.660377	4	15	mammary gland epithelial cell differentiation	GO_BP	HOXA5,ID2,PTCH1,SMO
GO:0070986	0.00344695	7.9342	0.660377	4	15	left/right axis specification	GO_BP	AHI1,CITED2,DNAH5,SMO
GO:0007009	0.00348879	1.98769	11.7107	22	266	plasma membrane organization	GO_BP	ANK2,ANK3,CLIP3,DLG1,EMP2,GOLPH3,KCNIP4,LYPLAL1,OPTN,PPP2R5A,PTCH1,PTEN,RAB12,RAB31,RAB40B,SGIP1,TESC,TGFB2,TNIK,TSPAN33,TSPAN5,VAMP5
GO:0002520	0.00359532	1.53795	35.4403	52	805	immune system development	GO_BP	ACVR1B,AGPAT5,ARID4A,ATM,ATP7A,AZI2,BATF3,BCL2L11,BCL6,BLNK,C8orf4,CASP3,CBLB,CDKN1C,CITED2,EML1,FOXC1,FOXL1,FOXP1,GLI3,GPR68,HDAC5,HHEX,HIPK2,HOXA5,HOXA7,ID2,IL15,IL31RA,INHBA,ITGA4,JAG1,KLF10,KMT2E,LEF1,MFAP2,MLF1,P4HTM,PBX1,RBPJ,SAMD9L,SATB1,SEMA4A,SH3PXD2A,SIGLEC15,TESC,TET2,TGFB2,THRA,TMEM64,VCAM1,WNT5A
GO:0010720	0.00397012	1.73105	19.4151	32	441	positive regulation of cell development	GO_BP	BCL6,CAMK1D,CAPRIN2,COL1A1,CPEB3,CYB5D2,GLI3,GPR68,GPRC5B,HOXA11,ID2,IRX3,KIDINS220,LEF1,LPAR1,NCOA1,NDRG4,NLGN1,NRP1,OBSL1,PAX2,PLAG1,PRKD1,ROBO1,SALL1,SMARCD3,SMO,TCF4,TCF7L2,TGFB2,TRIM32,WNT5A
GO:0050774	0.00400198	13.112	0.35134	3	8	negative regulation of dendrite morphogenesis	GO_BP	CIT,NFATC4,NLGN1,PPP3CA,PTEN
GO:0035562	0.00402986	13.0783	0.352201	3	8	negative regulation of chromatin binding	GO_BP	BTAF1,NFATC4,PPP3CA
GO:0043589	0.00402986	13.0783	0.352201	3	8	skin morphogenesis	GO_BP	COL1A1,COL1A2,ERRFI1
GO:0044597	0.00402986	13.0783	0.352201	3	8	daunorubicin metabolic process	GO_BP	AKR1C1,AKR1C2,AKR1C3
GO:0044598	0.00402986	13.0783	0.352201	3	8	doxorubicin metabolic process	GO_BP	AKR1C1,AKR1C2,AKR1C3
GO:0060923	0.00402986	13.0783	0.352201	3	8	cardiac muscle cell fate commitment	GO_BP	ACVR1,DKK1,RBPJ
GO:0022404	0.00408417	2.92163	3.74214	10	85	molting cycle process	GO_BP	ACVR1B,ATP7A,DKK1,INHBA,INTU,LGR4,MYSM1,RBPJ,SMO,TGFB2
GO:2001141	0.0041291	1.35076	84.7536	108	2072	regulation of RNA biosynthetic process	GO_BP	ACVR1,ACVR1B,ADIRF,AFF1,AHI1,AHR,APBB1,ARHGAP22,ARID4A,ARID5B,AUTS2,BATF3,BAZ2B,BBS7,BCL6,BEND5,BRD8,BTAF1,C1D,C8orf4,CAMK1D,CAMK2D,CAND2,CAPRIN2,CBX7,CCNL1,CCPG1,CDKN1C,CEBPD,CITED2,COL1A1,COMMD3,CPEB3,CREB3L4,CREBL2,CREBRF,CREM,CYTL1,DBP,DKK1,DLG1,DMTF1,DNMT3A,EAPP,EGLN3,ELF2,EMX2,ERC1,ESRRG,ETV1,FBXW7,FGF2,FHIT,FHL2,FOXC1,FOXL1,FOXP1,FSTL1,FZD2,GLI3,H3F3A,HBP1,HDAC5,HHEX,HIPK2,HIST1H2AC,HLF,HN…
GO:0042752	0.00415425	2.74059	4.35849	11	99	regulation of circadian rhythm	GO_BP	CREM,HNRNPD,ID2,KLF10,MAPK10,NLGN1,NR1D2,PER2,PER3,PPARGC1A,SIK1
GO:0060669	0.00415927	5.4592	1.10063	5	25	embryonic placenta morphogenesis	GO_BP	CDKN1C,ITGA4,LEF1,NCOA1,SOCS3
GO:0016265	0.00421436	1.34464	84.5723	108	1921	death	GO_BP	ACVR1,ACVR1B,AHI1,AHR,AKR1C3,ANXA5,APBB1,APH1B,ARHGAP10,ARHGEF9,ASIC2,ATM,ATP7A,BAG1,BCL2L11,BCL6,BMF,C1D,C8orf4,CAMK1D,CAMK2D,CARD16,CARD8,CASP1,CASP3,CDIP1,CITED2,CLIP3,CRIP1,CTGF,DEPTOR,DNMT3A,DOCK1,EGLN3,EMP2,FAM134B,FBXW7,FEM1B,FGF2,FHIT,FHL2,FOXC1,FOXP1,FRS2,GADD45B,GJA1,GLI3,GOLPH3,HIPK2,HOXA5,IL31RA,ING4,INHBA,KANK2,KLF11,LEF1,LPAR1,LRP6,MAGEH1,MCF2L,MEF2A,MGEA5,NCOA1,NFATC4,NRBP2,NRK,NRP…
GO:0043583	0.00422376	2.11778	9.02516	18	205	ear development	GO_BP	AHI1,BCL2L11,CYTL1,FZD2,GLI3,HOXA2,JAG1,LRIG3,LRTOMT,NRP1,PAX2,RBPJ,SALL1,SLC25A27,SPARC,TSHZ1,WDR19,WNT5A
GO:1901576	0.00425543	1.23063	260.981	295	5928	organic substance biosynthetic process	GO_BP	ABCA1,ABCC5,ACSS1,ACVR1,ACVR1B,ADAMTS5,ADCK3,ADIRF,AFF1,AGPAT5,AHI1,AHR,AK7,AKR1C3,AMACR,ANKRD17,APBB1,ARHGAP22,ARID4A,ARID5B,ATM,ATP1A1,ATP7A,AUTS2,BATF3,BAZ2B,BBS7,BCL6,BDH2,BEND5,BRD8,BTAF1,C1D,C8orf4,C9orf3,CALCRL,CAMK1D,CAMK2D,CAND2,CAPRIN2,CBX7,CCNL1,CCPG1,CDKN1C,CEBPD,CHST2,CITED2,CLIP3,COL1A1,COMMD3,CPEB2,CPEB3,CPS1,CREB3L4,CREBL2,CREBRF,CREM,CSAD,CTGF,CYP27A1,CYTL1,DBP,DCN,DECR2,DKK1,DLG…
GO:0021542	0.00443762	7.27256	0.704403	4	16	dentate gyrus development	GO_BP	EMX2,LEF1,PTEN,SMO
GO:0048853	0.00443762	7.27256	0.704403	4	16	forebrain morphogenesis	GO_BP	HHEX,PTEN,SMO,WNT5A
GO:0046483	0.00468753	1.22954	249.711	283	5672	heterocycle metabolic process	GO_BP	ABCA1,ACVR1,ACVR1B,ADIRF,AFF1,AHI1,AHR,AK7,ANKRD17,APBB1,ARHGAP22,ARID4A,ARID5B,ATM,ATP7A,AUTS2,BATF3,BAZ2B,BBS7,BCL6,BDH2,BEND5,BRD8,BTAF1,C1D,C8orf4,CALCRL,CAMK1D,CAMK2D,CAND2,CAPRIN2,CASP3,CBX7,CCNL1,CCPG1,CDKN1C,CEBPD,CITED2,CLK4,COL1A1,COMMD3,CPEB3,CPS1,CREB3L4,CREBL2,CREBRF,CREM,CSTF2T,CTGF,CYTL1,DBP,DHX32,DKK1,DLG1,DMTF1,DNMT3A,EAPP,EGLN3,ELF2,EMX2,ENDOD1,ERC1,ESRRG,ETV1,EXTL2,FAM175A,FAN1…
GO:0042476	0.00472006	2.55546	5.06289	12	115	odontogenesis	GO_BP	BCL2L11,COL1A1,COL1A2,FOXC1,GLI3,HTRA1,INHBA,LEF1,LRP6,SMO,TGFB2,ZNF22
GO:0098773	0.00482875	2.84539	3.83019	10	87	skin epidermis development	GO_BP	ACVR1B,ATP7A,DKK1,INHBA,INTU,LGR4,MYSM1,RBPJ,SMO,TGFB2
GO:0032501	0.00492227	1.2209	304.786	339	6923	multicellular organismal process	GO_BP	ABCA1,ABCC4,ACTA2,ACVR1,ACVR1B,AGPAT5,AHI1,AHR,AK7,AKR1C1,AKR1C2,AKR1C3,ALDH3A2,AMY1A,ANGPTL2,ANK2,ANK3,ANKH,ANKRD17,ANXA5,APBB1,APH1B,ARHGAP22,ARHGEF28,ARID4A,ARID5B,ASIC2,ATM,ATP1A1,ATP7A,AZI2,BATF3,BBS12,BBS4,BBS7,BBS9,BCL2L11,BCL6,BICC1,BLNK,C16orf45,C8orf4,CALCRL,CAMK1D,CAMK2D,CAPRIN2,CARD8,CASP1,CASP3,CBLB,CBX7,CDKN1C,CHST2,CIT,CITED2,CLCN5,CLMN,COL1A1,COL1A2,COL4A5,COL5A2,COL7A1,CPE,CPEB3,…
GO:0021511	0.00496606	5.19891	1.14465	5	26	spinal cord patterning	GO_BP	GLI3,IFT122,INTU,SMO,SUFU
GO:0007422	0.00505846	3.03171	3.25786	9	74	peripheral nervous system development	GO_BP	ALDH3A2,ASIC2,ETV1,HOXD10,HOXD9,PARD3,PMP22,SLC5A3,UGT8
GO:0050767	0.00509511	1.60083	26.1509	40	594	regulation of neurogenesis	GO_BP	BCL6,C16orf45,CAMK1D,CAPRIN2,CIT,CPEB3,CYB5D2,FUOM,GLI3,GPRC5B,HOXA2,ID2,ID4,IFRD1,IRX3,JAG1,KIDINS220,LPAR1,NCOA1,NDRG4,NFATC4,NLGN1,NREP,NRP1,OBSL1,PBX1,PER2,PLAG1,PPP3CA,PRKD1,PTEN,ROBO1,SALL1,SMARCD3,SMO,SPOCK1,TCF4,TNIK,TRIM32,WNT5A
GO:0060065	0.00560346	6.71271	0.748428	4	17	uterus development	GO_BP	CDKN1C,HOXA10,HOXA11,WNT5A
GO:0060419	0.00561466	3.24156	2.72956	8	62	heart growth	GO_BP	CAMK2D,FGF2,FOXC1,GJA1,NDRG4,RBPJ,SMAD1,TGFB2
GO:0006714	0.00563702	43.5455	0.132075	2	3	sesquiterpenoid metabolic process	GO_BP	AKR1C3,ALDH3A2
GO:0009957	0.00563702	43.5455	0.132075	2	3	epidermal cell fate specification	GO_BP	PTCH1,RBPJ
GO:0010616	0.00563702	43.5455	0.132075	2	3	negative regulation of cardiac muscle adaptation	GO_BP	ERRFI1,MGEA5
GO:0021775	0.00563702	43.5455	0.132075	2	3	smoothened signaling pathway involved in ventral spinal cord interneuron specification	GO_BP	GLI3,SUFU
GO:0021776	0.00563702	43.5455	0.132075	2	3	smoothened signaling pathway involved in spinal cord motor neuron cell fate specification	GO_BP	GLI3,SUFU
GO:0045925	0.00563702	43.5455	0.132075	2	3	positive regulation of female receptivity	GO_BP	NCOA1,THRA
GO:0061158	0.00563702	43.5455	0.132075	2	3	3'-UTR-mediated mRNA destabilization	GO_BP	CPEB3,QKI
GO:0072309	0.00563702	43.5455	0.132075	2	3	mesenchymal stem cell maintenance involved in metanephric nephron morphogenesis	GO_BP	PAX2,SALL1
GO:1903423	0.00563702	43.5455	0.132075	2	3	positive regulation of synaptic vesicle recycling	GO_BP	NLGN1,SYNJ1
GO:0006979	0.00583871	1.76821	16.0252	27	364	response to oxidative stress	GO_BP	AKR1C3,ATP7A,CASP3,COL1A1,CPEB2,ETFDH,FBXW7,GAB1,GPX3,GPX7,GUCY1B3,IL1R1,MSRB2,MSRB3,OXR1,PAX2,PDK2,PKD2,PLA2R1,PPARGC1A,PRKD1,RAD52,SCARA3,SEPP1,SESN1,TP53INP1,TPM1
GO:0035721	0.00584823	10.8979	0.396226	3	9	intraciliary retrograde transport	GO_BP	DYNC2H1,IFT122,WDR19
GO:0060180	0.00584823	10.8979	0.396226	3	9	female mating behavior	GO_BP	FUOM,NCOA1,THRA
GO:0060346	0.00584823	10.8979	0.396226	3	9	bone trabecula formation	GO_BP	COL1A1,FBN2,THBS3
GO:0072048	0.00584823	10.8979	0.396226	3	9	renal system pattern specification	GO_BP	IRX1,IRX3,PAX2
GO:0021543	0.00611347	2.2764	6.55975	14	149	pallium development	GO_BP	BBS4,C16orf45,CASP3,EFHC1,EMX2,GLI3,ID4,LEF1,LRP6,NCOA1,NRP1,PTEN,ROBO1,SMO
GO:0019219	0.00645075	1.31882	91.5049	114	2236	regulation of nucleobase-containing compound metabolic process	GO_BP	ABCA1,ACVR1,ACVR1B,ADIRF,AFF1,AHI1,AHR,ANKRD17,APBB1,ARHGAP22,ARID4A,ARID5B,ATP7A,AUTS2,BATF3,BAZ2B,BBS7,BCL6,BEND5,BRD8,BTAF1,C1D,C8orf4,CALCRL,CAMK1D,CAMK2D,CAND2,CAPRIN2,CBX7,CCNL1,CCPG1,CDKN1C,CEBPD,CITED2,CLK4,COL1A1,COMMD3,CPEB3,CREB3L4,CREBL2,CREBRF,CREM,CYTL1,DBP,DKK1,DLG1,DMTF1,DNMT3A,EAPP,EGLN3,ELF2,EMX2,ERC1,ESRRG,ETV1,FAM175A,FBXW7,FGF2,FHIT,FHL2,FOXC1,FOXL1,FOXP1,FSTL1,FZD2,GJA1,GLI3…
GO:0071704	0.00645297	1.30909	135.381	159	3263	organic substance metabolic process	GO_BP	AASDH,ABCA1,ABCB4,ABCC3,ABCC5,ACSS1,ACTA2,ACVR1,ACVR1B,ADAM12,ADAMTS5,ADCK3,ADIRF,AFF1,AGPAT5,AHI1,AHR,AK7,AKR1C1,AKR1C2,AKR1C3,ALDH3A2,AMACR,AMY1A,ANAPC13,ANAPC16,ANAPC4,ANK2,ANK3,ANKRD17,APBB1,APH1B,ARHGAP22,ARID4A,ARID5B,AS3MT,ASIC2,ATM,ATP1A1,ATP7A,AUTS2,BACE1,BAG1,BATF3,BAZ2B,BBS4,BBS7,BCL2L11,BCL6,BDH2,BEND5,BRD8,BTAF1,C1D,C1R,C1RL,C1S,C8orf4,C9orf3,CALCRL,CAMK1D,CAMK2D,CAMLG,CAND2,CAPRIN2,…
GO:0045665	0.00648726	3.15292	2.79445	8	64	negative regulation of neuron differentiation	GO_BP	CIT,FUOM,GLI3,HOXA2,ID2,ID4,IFRD1,IRX3,JAG1,LPAR1,NFATC4,NLGN1,NRP1,PBX1,PPP3CA,PTEN,SPOCK1,WNT5A
GO:0045879	0.0069012	4.74623	1.2327	5	28	negative regulation of smoothened signaling pathway	GO_BP	GLI3,IFT122,PTCH1,SALL1,SUFU
GO:0034101	0.00695539	2.53752	4.66667	11	106	erythrocyte homeostasis	GO_BP	ACVR1B,ARID4A,BCL6,CASP3,HIPK2,HOXA5,ID2,INHBA,KMT2E,P4HTM,THRA
GO:0050773	0.00695539	2.53752	4.66667	11	106	regulation of dendrite development	GO_BP	CAMK1D,CAPRIN2,CIT,CPEB3,LPAR1,NFATC4,NLGN1,OBSL1,PPP3CA,PTEN,TNIK
GO:0021953	0.00701679	2.31815	5.98648	13	137	central nervous system neuron differentiation	GO_BP	ARHGEF28,ATP7A,DYNC2H1,GLI3,HOXC10,HOXD10,ID4,INHBA,LEF1,NRP1,PTCH1,PTEN,ROBO1,SALL1,SATB2,SMO,SPOCK1,SUFU,TCTN1,WNT5A
GO:0048812	0.00715436	1.47806	36.717	52	834	neuron projection morphogenesis	GO_BP	ANK2,ANK3,APBB1,APH1B,ARHGEF28,ATP7A,CAMK2D,CAPRIN2,CIT,COL4A5,COL5A2,DLG1,DOCK1,DSCAML1,EFNB3,ETV1,FGF2,FLRT3,FRS2,GJA1,GLI3,HOXA2,IFRD1,KBTBD7,KIDINS220,LAMA1,MEF2A,NFATC4,NLGN1,NRK,NRP1,OBSL1,PARD3,PARD6B,PAX2,PPP3CA,PRKCQ,PTEN,PTPRM,RASA3,RGMA,ROBO1,SEMA4A,SGK1,SHC2,SPRED1,TCTN1,TGFB2,TNIK,VAV3,WEE1,WNT5A
GO:0010977	0.0071592	2.67104	4.05031	10	92	negative regulation of neuron projection development	GO_BP	CIT,IFRD1,LPAR1,NFATC4,NLGN1,NRP1,PPP3CA,PTEN,SPOCK1,WNT5A
GO:0048608	0.00781145	1.81354	13.308	23	307	reproductive structure development	GO_BP	AHR,AKR1C3,ARID4A,ARID5B,BCL2L11,CDKN1C,CITED2,CRIP1,DCN,DLG1,FEM1B,FOXC1,FRS2,GAB1,HOXA10,HOXA11,HTRA1,INHBA,INSR,IRX5,ITGA4,LEF1,LGR4,LRP6,LRRC6,NCOA1,NCOA4,NRK,NUPR1,PKD2,PLAG1,PTEN,RBPJ,SALL1,SF1,SOCS3,TESC,WDR19,WNT5A
GO:0035295	0.00791859	1.67095	18.7699	30	439	tube development	GO_BP	ACVR1,AHI1,ATP7A,BBS4,BBS7,BCL2L11,CITED2,CPS1,CTGF,DLG1,ERRFI1,FBXW7,FGF2,FOXC1,FOXL1,FOXP1,FZD2,GJA1,GLI3,HHEX,HOXA11,HOXA5,ID2,IFT122,IRX1,IRX3,JAG1,LAMA1,LEF1,LGR4,LOX,LRP6,NDRG4,NFATC4,NRP1,PAX2,PBX1,PDGFC,PKD2,PROM1,PTCH1,RBPJ,ROBO1,SALL1,SALL2,SIM2,SMAD1,SMAD6,SMAD7,SMO,SPARC,SUFU,TCTN1,TFAP2B,TGFB2,THRA,WDR19,WNT5A
GO:0097285	0.00807604	1.66842	18.7987	30	427	cell-type specific apoptotic process	GO_BP	AKR1C3,ATM,ATP7A,BCL2L11,BCL6,CAMK2D,CASP3,DNMT3A,EGLN3,FAM134B,FBXW7,FOXP1,GLI3,HIPK2,LEF1,LRP6,NRBP2,NRP1,OPTN,OXR1,PAX2,PPARGC1A,PRKCQ,PTEN,TCF7L2,TFAP2B,TGFB2,THRA,TSC22D3,WNT5A
GO:0030854	0.00808357	9.34049	0.440252	3	10	positive regulation of granulocyte differentiation	GO_BP	KMT2E,LEF1,TESC
GO:0032060	0.00808357	9.34049	0.440252	3	10	bleb assembly	GO_BP	EMP2,LPAR1,PMP22
GO:0097120	0.00808357	9.34049	0.440252	3	10	receptor localization to synapse	GO_BP	CEP112,DLG1,NLGN1
GO:0060041	0.00838236	2.26291	6.1195	13	139	retina development in camera-type eye	GO_BP	AHI1,HIPK2,IRX5,LAMA1,LRP6,NPHP1,NRP1,PAX2,PDE6B,PROM1,PTPRM,SMARCD3,TFAP2B
GO:0071773	0.00838236	2.26291	6.1195	13	139	cellular response to BMP stimulus	GO_BP	ACVR1,DKK1,FSTL1,HIPK2,HTRA1,LEF1,RBPJ,RGMA,SMAD1,SMAD6,SMAD7,TFAP2B,WNT5A
GO:0018210	0.00841522	2.77445	3.52201	9	80	peptidyl-threonine modification	GO_BP	ACVR1,ACVR1B,CAMK2D,HIPK2,MAP3K12,PARD3,SMAD7,SPRED1,WNT5A
GO:0030048	0.00841522	2.77445	3.52201	9	80	actin filament-based movement	GO_BP	ANK2,ATP1A1,CAMK2D,EMP2,PARD3,TMOD1,TPM1,TPM2,WIPF1
GO:0002761	0.00853341	2.45937	4.79874	11	109	regulation of myeloid leukocyte differentiation	GO_BP	FOXP1,GPR68,HOXA7,ID2,INHBA,KLF10,KMT2E,LEF1,SIGLEC15,TESC,TMEM64
GO:0030182	0.00859332	1.79744	13.4218	23	318	neuron differentiation	GO_BP	AHI1,ANK2,ANK3,APBB1,APH1B,ARHGEF28,ATP7A,BBS4,BCL6,CAMK1D,CAMK2D,CAPRIN2,CASP3,CDKN1C,CIT,CLMN,COL4A5,COL5A2,CPEB3,CYB5D2,DLG1,DNMT3A,DOCK1,DSCAML1,DYNC2H1,EFHD1,EFNB3,EMX2,ETV1,FGF2,FLRT3,FRS2,FUOM,FZD2,GJA1,GLI3,GPRC5B,HDAC5,HIPK2,HOXA2,HOXC10,HOXC8,HOXD10,HOXD9,ID2,ID4,IFRD1,INHBA,IRX3,IRX5,JAG1,KBTBD7,KIDINS220,LAMA1,LEF1,LPAR1,LRTOMT,MEF2A,NCOA1,NDRG4,NFATC4,NLGN1,NNAT,NRBP2,NREP,NRK,NRP1,O…
GO:0035136	0.00860608	3.74507	1.80503	6	41	forelimb morphogenesis	GO_BP	HOXA11,HOXD10,HOXD9,IFT122,SALL1,TFAP2B
GO:0048593	0.00888907	2.7472	3.55203	9	81	camera-type eye morphogenesis	GO_BP	AHI1,FRS2,GLI3,HIPK2,IFT122,IRX5,JAG1,LRP6,PAX2,PROM1,PTPRM,TFAP2B,WNT5A
GO:0009966	0.00891802	1.40748	47.5521	64	1123	regulation of signal transduction	GO_BP	ABCA1,ACVR1,ACVR1B,AKR1C2,AKR1C3,ANKRD10,ANKRD17,ARHGAP10,ARHGAP18,ARHGAP22,ARHGAP6,ARHGEF10L,ARHGEF28,ARHGEF9,ATM,BCL2L11,BCL6,BICC1,BLNK,BMF,C8orf4,CAMK2D,CAPRIN2,CARD8,CASP1,CBLB,CCNY,CDC42SE2,CDKN1C,CITED2,CMTM3,COL1A1,CREBRF,CRIPAK,CTGF,CYTH1,DEPTOR,DISP1,DKK1,DLG1,DYNC2H1,EMP2,ERRFI1,EVC,FAM13A,FAM13B,FBN2,FBXO9,FBXW7,FEM1B,FGF2,FOXL1,FOXP1,FRAT2,FRS2,FZD2,GAB1,GADD45B,GJA1,GLI3,GOLPH3,GPRC…
GO:0071300	0.00894603	2.96591	2.94969	8	67	cellular response to retinoic acid	GO_BP	ABCA1,COL1A1,HOXA2,KMT2E,PAX2,PHC1,TESC,WNT5A
GO:0043067	0.00902971	1.56812	24.6296	37	568	regulation of programmed cell death	GO_BP	ACVR1,AHI1,AKR1C3,ANXA5,APBB1,APH1B,ARHGAP10,ARHGEF9,ASIC2,ATM,ATP7A,BAG1,BCL2L11,BCL6,BMF,CAMK1D,CAMK2D,CARD16,CARD8,CASP1,CASP3,CITED2,CLIP3,CTGF,DEPTOR,EGLN3,FAM134B,FBXW7,FEM1B,FHL2,FOXC1,FOXP1,FRS2,GADD45B,GLI3,GOLPH3,HIPK2,HOXA5,IL31RA,ING4,INHBA,KANK2,KLF11,LEF1,LPAR1,LRP6,MCF2L,NCOA1,NFATC4,NRBP2,NRK,NRP1,NUPR1,OPTN,OXR1,PAX2,PDK4,PLAC8,PPARGC1A,PRKCQ,PTEN,ROBO1,SGK1,SIK1,SLC25A27,SMAD6,S…
GO:0035051	0.00911678	2.43437	4.84277	11	110	cardiocyte differentiation	GO_BP	ACVR1,CAMK2D,DKK1,FHL2,JAG1,MEF2A,OBSL1,RBPJ,SGCB,SIK1,TGFB2
GO:0007405	0.0091171	3.25573	2.37736	7	54	neuroblast proliferation	GO_BP	EML1,FRS2,GLI3,ID4,LEF1,SMARCD3,SMO
GO:0010171	0.0091171	3.25573	2.37736	7	54	body morphogenesis	GO_BP	ARID5B,COL1A1,DKK1,IFT122,LEF1,LRP6,TGFB2
GO:0022603	0.00924808	1.45008	38.0818	53	865	regulation of anatomical structure morphogenesis	GO_BP	AHI1,ARHGAP18,BBS4,BCL6,CAPRIN2,CDC42SE1,CDC42SE2,CIT,CITED2,COL1A1,COL5A2,DKK1,DLG1,EMP2,FAM21C,FBXW7,FGF2,FOXC1,FOXP1,FRS2,FZD2,HDAC5,HHEX,HIPK2,HOXA11,HOXA5,IFRD1,LEF1,LGR4,LPAR1,NFATC4,NLGN1,NRP1,OBSL1,PAX2,PBLD,PPP3CA,PRKD1,PTEN,PTPRM,RBPJ,ROBO1,SALL1,SEMA4A,SMAD7,SMO,SPARC,TCF7L2,TGFB2,TNIK,WIPF1,WNT5A,ZRANB1
GO:0048333	0.00930925	4.36598	1.32075	5	30	mesodermal cell differentiation	GO_BP	DKK1,HOXA11,INHBA,PAX2,SMAD1
GO:0001701	0.00938302	1.7159	15.8491	26	360	in utero embryonic development	GO_BP	ACVR1,ACVR1B,ATP7A,BCL2L11,CDKN1C,FOXC1,GAB1,GJA1,GLI3,HHEX,ITGA4,KIDINS220,LEF1,NCOA1,NRK,PKD2,PTCH1,RBPJ,SMO,SOCS3,TAPT1,TCTN1,TPM1,WDR19,ZFAND5,ZMIZ1
GO:0071396	0.00956416	1.83254	12.0222	21	277	cellular response to lipid	GO_BP	ABCA1,ABCB4,AKR1C2,AKR1C3,ATP1A1,COL1A1,CPS1,CPT1A,CREBRF,ERRFI1,ESRRG,FBXO32,HDAC5,HOXA2,IL15,INHBA,IRAK2,KANK2,KLF9,KMT2E,LEF1,LRP6,NR1D2,NR3C2,PAX2,PDK4,PGRMC2,PHC1,PPARGC1A,PTCH1,PTGER2,SIGIRR,SMO,TESC,THRA,WNT5A
GO:0001974	0.00967595	3.64081	1.84906	6	42	blood vessel remodeling	GO_BP	ATP7A,FOXC1,ITGA4,JAG1,RBPJ,TGFB2
GO:0048332	0.00975923	2.9163	2.99371	8	68	mesoderm morphogenesis	GO_BP	ACVR1,DKK1,FOXC1,HOXA11,INHBA,LEF1,PAX2,SMAD1
GO:0061053	0.00984448	2.6981	3.61006	9	82	somite development	GO_BP	ATM,DKK1,FOXC1,LEF1,LRP6,PTCH1,SMO,WDR19,WNT5A
GO:0043065	0.00999706	1.58742	22.3326	34	510	positive regulation of apoptotic process	GO_BP	AKR1C3,ANXA5,APBB1,APH1B,ARHGEF9,ATM,BCL2L11,BCL6,BMF,CAMK1D,CAMK2D,CARD8,CASP1,CASP3,CLIP3,CTGF,EGLN3,FBXW7,GADD45B,HOXA5,ING4,INHBA,KLF11,LPAR1,MCF2L,NCOA1,NFATC4,NUPR1,PTEN,ROBO1,SIK1,SQSTM1,TFAP2B,TGFB2,TNFSF10,TP53INP1,TSC22D1,VAV3,WNT5A,ZMAT3
GO:0090190	0.0102737	5.45304	0.880503	4	20	positive regulation of branching involved in ureteric bud morphogenesis	GO_BP	LGR4,PAX2,SALL1,SMO
GO:0021761	0.0102771	2.51673	4.27044	10	97	limbic system development	GO_BP	BBS4,CASP3,EMX2,GLI3,ID4,LEF1,NCOA1,NRP1,PTEN,SMO
GO:0007517	0.010507	1.815	12.1298	21	277	muscle organ development	GO_BP	ARID5B,DCN,DISP1,DKK1,ETV1,EVC,FGF2,FOXC1,FZD2,GJA1,HDAC5,HLF,HOXD10,HOXD9,LEF1,MEF2A,NR1D2,NUPR1,PPP3CA,RBPJ,SGCB,SMAD7,SMO,TPM1,TSC22D3,UTRN,VAMP5,WNT5A
GO:0046855	0.0107552	8.17241	0.484277	3	11	inositol phosphate dephosphorylation	GO_BP	IMPA2,PTEN,SYNJ1
GO:0090009	0.0107552	8.17241	0.484277	3	11	primitive streak formation	GO_BP	HHEX,LRP6,WNT5A
GO:0021910	0.0108908	21.8301	0.175649	2	4	smoothened signaling pathway involved in ventral spinal cord patterning	GO_BP	GLI3,IFT122,SMO,SUFU
GO:0048568	0.010928	2.26309	5.63622	12	133	embryonic organ development	GO_BP	ACVR1,AHI1,BBS4,BBS7,CDKN1C,CITED2,DLG1,DSCAML1,FBN2,FOXC1,FRS2,FZD2,GAB1,GJA1,GLI3,HHEX,HIPK2,HOXA11,HOXA2,HOXA5,HOXA6,HOXA7,HOXC4,HOXC9,HOXD10,HOXD9,ID2,IFT122,IRX5,ITGA4,LEF1,LRIG3,MFAP2,NCOA1,NDRG4,NRK,NRP1,PAX2,PBX1,PKD2,PTCH1,RBPJ,SALL1,SATB2,SMO,SOCS3,SUFU,TGFB2,THRA,TSHZ1,WDR19,WNT5A
GO:0007227	0.0109452	21.7713	0.176101	2	4	signal transduction downstream of smoothened	GO_BP	IFT122,SMO
GO:0021861	0.0109452	21.7713	0.176101	2	4	forebrain radial glial cell differentiation	GO_BP	GLI3,LEF1
GO:0060535	0.0109452	21.7713	0.176101	2	4	trachea cartilage morphogenesis	GO_BP	HOXA5,LRP6
GO:0060613	0.0109452	21.7713	0.176101	2	4	fat pad development	GO_BP	ARID5B,BBS4
GO:0060830	0.0109452	21.7713	0.176101	2	4	ciliary receptor clustering involved in smoothened signaling pathway	GO_BP	IFT122,WDR19
GO:0061428	0.0109452	21.7713	0.176101	2	4	negative regulation of transcription from RNA polymerase II promoter in response to hypoxia	GO_BP	CITED2,VHL
GO:0071799	0.0109452	21.7713	0.176101	2	4	cellular response to prostaglandin D stimulus	GO_BP	AKR1C2,AKR1C3
GO:0072086	0.0109452	21.7713	0.176101	2	4	specification of loop of Henle identity	GO_BP	IRX1,IRX3
GO:0090116	0.0109452	21.7713	0.176101	2	4	C-5 methylation of cytosine	GO_BP	DNMT3A,TRDMT1
GO:0090219	0.0109452	21.7713	0.176101	2	4	negative regulation of lipid kinase activity	GO_BP	PIK3IP1,PPP2R5A
GO:0097056	0.0109452	21.7713	0.176101	2	4	selenocysteinyl-tRNA(Sec) biosynthetic process	GO_BP	PSTK,SEPSECS
GO:0097167	0.0109452	21.7713	0.176101	2	4	circadian regulation of translation	GO_BP	HNRNPD,PER2
GO:1900242	0.0109452	21.7713	0.176101	2	4	regulation of synaptic vesicle endocytosis	GO_BP	NLGN1,SYNJ1
GO:0097306	0.0116784	2.46329	4.35277	10	99	cellular response to alcohol	GO_BP	DNMT3A,ERRFI1,FBXO32,IL15,INHBA,KANK2,KLF9,LRP6,PTCH1,SMO,TP53INP1
GO:0048762	0.0117592	2.08897	7.08805	14	161	mesenchymal cell differentiation	GO_BP	ACVR1,COL1A1,FOXC1,JAG1,LEF1,LRP6,NRP1,PAX2,PBLD,RBPJ,SMAD7,SMO,TGFB2,WNT5A
GO:0050821	0.0117635	2.33924	5.01887	11	114	protein stabilization	GO_BP	ANK2,CREBL2,FBXW7,IFT46,PPARGC1A,PTEN,SMAD7,SMO,STXBP4,TESC,VHL
GO:0045787	0.0119812	1.73962	13.8239	23	314	positive regulation of cell cycle	GO_BP	ANKRD17,ATM,BCL2L11,CCNL1,CCNY,CCPG1,CIT,CITED2,CTGF,ID2,IGF2,INSR,LEF1,LRP6,PBX1,PKD2,PLRG1,PTEN,SMARCD3,STXBP4,TGFB2,TRIM32,WNT5A
GO:0030514	0.0120938	3.44875	1.93711	6	44	negative regulation of BMP signaling pathway	GO_BP	DKK1,HIPK2,HTRA1,SMAD6,SMAD7,WNT5A
GO:0072175	0.0121954	2.22848	5.72327	12	130	epithelial tube formation	GO_BP	BBS4,FZD2,IFT122,IRX1,IRX3,LRP6,PAX2,PTCH1,SALL1,SUFU,TCTN1,WNT5A
GO:0003338	0.0122403	4.04206	1.40881	5	32	metanephros morphogenesis	GO_BP	LGR4,PAX2,PKD2,SALL1,SMO
GO:0044705	0.0122403	4.04206	1.40881	5	32	multi-organism reproductive behavior	GO_BP	CREBRF,FUOM,NCOA1,PTEN,THRA
GO:0048660	0.0123216	2.5911	3.74214	9	85	regulation of smooth muscle cell proliferation	GO_BP	CALCRL,CAMK2D,FOXP1,ID2,IL15,NDRG4,PPARGC1A,SF1,TCF7L2
GO:0040008	0.0123648	1.51321	26.8113	39	609	regulation of growth	GO_BP	ACVR1B,APBB1,BBS4,BCL2L11,BCL6,BRD8,CAMK2D,CAPRIN2,CTGF,FGF2,FOXC1,GJA1,H3F3A,HTRA1,IFRD1,IGFBP7,ING4,INHBA,INSR,KIAA1109,LEF1,NRK,NRP1,PLAC8,PRKCQ,PTCH1,PTEN,RBPJ,SGK1,SMARCA2,SMO,SOCS3,SPOCK1,SQSTM1,TGFB2,TRIM32,TRO,WNT5A,ZMAT3
GO:0048870	0.0125353	1.35705	54.4591	71	1237	cell motility	GO_BP	ACVR1,ACVR1B,ANXA5,ARHGAP18,ARID5B,BBS4,C16orf45,CAMK1D,CAMK2D,CITED2,CKLF,COL1A1,COL1A2,CTGF,DNAH5,DOCK1,DPCD,EFHC1,EMP2,EMX2,ENPEP,FGF2,FOXC1,FOXP1,GAB1,GJA1,GLI3,GOLPH3,HDAC5,HOXA5,HOXA7,INSR,ITGA4,JAG1,LAMA1,LEF1,LPAR1,LRRC6,MYSM1,NAV1,NDRG4,NRP1,PARD3,PARD6B,PBLD,PPARGC1A,PRKCQ,PRKD1,PROS1,PTEN,PTPRM,ROBO1,SATB2,SEMA4A,SGK1,SMAD7,SMO,SPARC,SPATA13,SPOCK1,SST,TGFB2,TP53INP1,TPM1,TRIM32,VAV3,V…
GO:0034645	0.0126472	1.23599	145.946	170	3471	cellular macromolecule biosynthetic process	GO_BP	ABCA1,ACVR1,ACVR1B,ADAMTS5,ADIRF,AFF1,AHI1,AHR,ANKRD17,APBB1,ARHGAP22,ARID4A,ARID5B,ATP7A,AUTS2,BATF3,BAZ2B,BBS7,BCL6,BEND5,BRD8,BTAF1,C1D,C8orf4,CAMK1D,CAMK2D,CAND2,CAPRIN2,CBX7,CCNL1,CCPG1,CDKN1C,CEBPD,CITED2,CLIP3,COL1A1,COMMD3,CPEB2,CPEB3,CREB3L4,CREBL2,CREBRF,CREM,CTGF,CYTL1,DBP,DCN,DKK1,DLG1,DMTF1,DNAJC1,DNMT3A,DPY19L2,EAPP,EGLN3,EIF1B,ELF2,EMX2,ERC1,ESRRG,ETV1,EXTL2,FBXW7,FGF2,FHIT,FHL2,FO…
GO:0001944	0.0128326	5.03144	0.934793	4	22	vasculature development	GO_BP	ACTA2,ACVR1,AHR,ANKRD17,ARHGAP22,ATP7A,CALCRL,COL1A1,COL1A2,CTGF,EMP2,ENPEP,ERRFI1,FBXW7,FGF2,FOXC1,GJA1,GLI3,HDAC5,HHEX,HIPK2,HOXA5,HOXA7,JAG1,LAMA1,LEF1,LOX,MAP3K3,NFATC4,NPRL3,NRP1,PKD2,PRKD1,PTEN,PTPRM,QKI,RBPJ,ROBO1,SEMA4A,SGCB,SMAD7,SMARCA2,SMO,SOCS3,SPARC,TCF7L2,TFAP2B,TGFB2,THSD7A,VAV3,WNT5A,ZFAND5,ZMIZ1
GO:0030879	0.0129068	2.20961	5.7673	12	131	mammary gland development	GO_BP	ATP7A,BCL2L11,GLI3,HOXA5,HOXD9,ID2,LEF1,NCOA1,PTCH1,ROBO1,SMO,WNT5A
GO:0048706	0.0131813	3.95376	1.43321	5	33	embryonic skeletal system development	GO_BP	COL1A1,DLG1,DSCAML1,GLI3,HOXA11,HOXA2,HOXA5,HOXA6,HOXA7,HOXC6,HOXC9,HOXD10,HOXD9,IRX5,PBX1,SATB2,TAPT1,WDR19,WNT5A
GO:0001704	0.0132888	2.29439	5.10692	11	116	formation of primary germ layer	GO_BP	ACVR1,COL5A2,COL7A1,DKK1,FOXC1,HOXA11,INHBA,ITGA4,LEF1,PAX2,SMAD1
GO:0001709	0.0134494	3.36011	1.98113	6	45	cell fate determination	GO_BP	DSCAML1,HOXA2,IFRD1,JAG1,PAX2,PTCH1
GO:0061005	0.0134494	3.36011	1.98113	6	45	cell differentiation involved in kidney development	GO_BP	ACTA2,GLI3,LGR4,PAX2,PROM1,PTCH1
GO:0044702	0.013535	1.40309	41.4921	56	957	single organism reproductive process	GO_BP	ACVR1,ACVR1B,AHR,AK7,AKR1C3,ARID4A,ARID5B,ATM,BBS4,BCL2L11,BCL6,CDKN1C,CIT,CITED2,CREB3L4,CREM,CRIP1,DCN,DNALI1,DNMT3A,DPCD,DPY19L2,DZIP1,EMP2,FEM1B,FOXC1,FRS2,GAB1,GGT1,HOXA10,HOXA11,HOXD10,HOXD9,HTRA1,IL1R1,INHBA,INSR,IRX5,ITGA4,LEF1,LGR4,LRP6,LRRC6,NCOA1,NCOA4,NEK1,NPHP1,NRK,NUPR1,PKD2,PLAG1,PTEN,QKI,RBPJ,SALL1,SF1,SLC2A14,SMAD1,SMARCA2,SOCS3,SPATA6,SPATA7,SPIN2A,SPINK13,TDRP,TESC,TGFB2,TIAL1,…
GO:0030097	0.0135743	1.79495	11.6645	20	268	hemopoiesis	GO_BP	ACVR1B,AGPAT5,ARID4A,ATM,ATP7A,AZI2,BATF3,BCL6,BLNK,C8orf4,CASP3,CDKN1C,EML1,FOXC1,FOXP1,GLI3,GPR68,HDAC5,HHEX,HIPK2,HOXA5,HOXA7,ID2,IL15,IL31RA,INHBA,ITGA4,JAG1,KLF10,KMT2E,LEF1,MFAP2,MLF1,P4HTM,PBX1,RBPJ,SAMD9L,SATB1,SEMA4A,SH3PXD2A,SIGLEC15,TESC,TET2,TGFB2,THRA,TMEM64,VCAM1,WNT5A
GO:0070848	0.013791	1.41941	38.0683	52	868	response to growth factor	GO_BP	ACVR1,APH1B,ARHGEF9,BCL2L11,CAMK2D,CASP3,CDKN1C,CITED2,COL1A1,COL1A2,CPS1,CTGF,DKK1,ERRFI1,FBN2,FGF2,FOXC1,FRS2,FSTL1,GAB1,HHEX,HIPK2,HTRA1,IL1R1,INSR,KBTBD7,KIDINS220,KLF10,LEF1,MCF2L,MEF2A,NREP,NRP1,PARD3,PAX2,PBLD,PDE1A,PRKD1,PTEN,RASA3,RBPJ,RGMA,SHC2,SHOC2,SMAD1,SMAD6,SMAD7,SPARC,SPRED1,SQSTM1,TFAP2B,TFDP2,TGFB2,TNRC6B,VAV3,WNT5A
GO:0007494	0.013828	7.27394	0.527608	3	12	midgut development	GO_BP	CPS1,FOXL1,SMO,WNT5A
GO:0033147	0.0138772	7.26391	0.528302	3	12	negative regulation of intracellular estrogen receptor signaling pathway	GO_BP	CRIPAK,KANK2,STRN3
GO:0050701	0.0139165	3.89745	1.45283	5	33	interleukin-1 secretion	GO_BP	ABCA1,CARD8,CASP1,FOXP1,WNT5A
GO:0051962	0.0139221	1.62195	17.9826	28	409	positive regulation of nervous system development	GO_BP	ASIC2,BCL6,CAMK1D,CAPRIN2,CPEB3,CYB5D2,FLRT3,GLI3,GPRC5B,ID2,IRX3,KIDINS220,LPAR1,NCOA1,NDRG4,NLGN1,NRP1,OBSL1,PARD3,PAX2,PLAG1,PRKD1,ROBO1,SALL1,SMARCD3,SMO,TCF4,TRIM32,WNT5A
GO:0003013	0.0140141	1.60635	18.7987	29	427	circulatory system process	GO_BP	ACTA2,ANK2,ASIC2,ATP1A1,BBS4,CAMK2D,COL1A2,CPS1,CTGF,EMP2,ENPEP,EPHX2,FOXC1,GAA,GJA1,GUCY1A3,GUCY1B3,ID2,IRX5,MEF2A,PER2,PRKCQ,PTPRM,SERPING1,SGK1,SMAD7,TGFB2,THRA,TPM1
GO:0071560	0.0144034	1.84739	10.2138	18	232	cellular response to transforming growth factor beta stimulus	GO_BP	ACVR1,CDKN1C,CITED2,COL1A1,COL1A2,FBN2,HIPK2,HTRA1,KLF10,NREP,PARD3,PBLD,SMAD1,SMAD6,SMAD7,TFDP2,TGFB2,WNT5A
GO:0032365	0.0144705	4.84653	0.968553	4	22	intracellular lipid transport	GO_BP	ABCA1,CPT1A,LRP6,SLC25A20
GO:0036314	0.0144705	4.84653	0.968553	4	22	response to sterol	GO_BP	INHBA,LRP6,PTCH1,SMO
GO:0061082	0.0144705	4.84653	0.968553	4	22	myeloid leukocyte cytokine production	GO_BP	BCL6,GPRC5B,TGFB2,WNT5A
GO:0061311	0.0144705	4.84653	0.968553	4	22	cell surface receptor signaling pathway involved in heart development	GO_BP	DKK1,JAG1,RBPJ,WNT5A
GO:0019748	0.014555	2.94175	2.59748	7	59	secondary metabolic process	GO_BP	AKR1C1,AKR1C2,AKR1C3,AS3MT,BDH2,EPHX2,WNT5A
GO:0043401	0.014555	2.94175	2.59748	7	59	steroid hormone mediated signaling pathway	GO_BP	CREBRF,ESRRG,LEF1,NR1D2,NR3C2,PGRMC2,THRA
GO:0048663	0.0146704	2.69111	3.21384	8	73	neuron fate commitment	GO_BP	GLI3,HOXC10,HOXD10,ID2,RBPJ,SATB2,SUFU,TGFB2
GO:0051145	0.0149077	3.2759	2.02516	6	46	smooth muscle cell differentiation	GO_BP	ACVR1,ANKRD17,NFATC4,SGCB,SMARCA2,SMARCD3
GO:1903522	0.0149926	1.83868	10.2579	18	233	regulation of blood circulation	GO_BP	ANK2,ASIC2,ATP1A1,CAMK2D,CPS1,CTGF,EPHX2,GAA,GJA1,IRX5,MEF2A,PER2,PRKCQ,PTPRM,SMAD7,TGFB2,THRA,TPM1
GO:0003156	0.0157404	3.76282	1.49686	5	34	regulation of organ formation	GO_BP	CITED2,DKK1,FRS2,HOXA11,WNT5A
GO:0048511	0.0157487	1.6922	14.1761	23	322	rhythmic process	GO_BP	AHR,CPT1A,CREM,DBP,FOXC1,HLF,HNRNPD,ID2,ID4,INHBA,KLF10,KLF9,LGR4,MAPK10,NCOA1,NLGN1,NR1D2,PER2,PER3,PPARGC1A,PTEN,SIK1,TGFB2
GO:0032922	0.0158715	2.88606	2.64151	7	60	circadian regulation of gene expression	GO_BP	AHR,CREM,ID2,LGR4,PER2,PER3,PPARGC1A
GO:0010594	0.0162538	2.32828	4.57862	10	104	regulation of endothelial cell migration	GO_BP	EMP2,FGF2,FOXP1,HDAC5,NRP1,PRKD1,PTPRM,SEMA4A,SPARC,WNT5A
GO:0042692	0.016374	1.7074	13.4417	22	307	muscle cell differentiation	GO_BP	ACVR1,ADAM12,ANK2,ANKRD17,CAMK2D,DKK1,FHL2,HDAC5,IFRD1,IGF2,JAG1,LEF1,MEF2A,NFATC4,OBSL1,PPP3CA,QKI,RBPJ,SGCB,SIK1,SMARCA2,SMARCD3,SMO,SYNE1,TCF7L2,THRA,TMOD1,TPM1
GO:0044262	0.0166055	1.72889	12.6792	21	288	cellular carbohydrate metabolic process	GO_BP	CPS1,ENOSF1,GAA,IGF2,IL15,IMPA2,INSR,LEPR,MANBA,MGEA5,PDK2,PDK4,PER2,PFKM,PHKA1,PPARGC1A,PPP1R1A,PTEN,SIK1,SLC5A3,SYNJ1
GO:0003002	0.0166394	3.69136	1.51488	5	36	regionalization	GO_BP	ACVR1,AHI1,ATM,CITED2,DISP1,DKK1,DNAH5,DPCD,DSCAML1,DYNC2H1,EMX2,FOXC1,FRS2,GLI3,GRSF1,HHEX,HIPK2,HOXA10,HOXA11,HOXA2,HOXA5,HOXA6,HOXA7,HOXC10,HOXC4,HOXC6,HOXC8,HOXC9,HOXD10,HOXD9,IFT122,INTU,IRX1,IRX3,LEF1,LRP6,NRP1,PAX2,PBX1,PGAP1,PTCH1,RBPJ,SMAD6,SMARCD3,SMO,SUFU,TCTN1,TSHZ1,WDR19,WNT5A
GO:0009889	0.0166544	1.32909	59.8562	76	1492	regulation of biosynthetic process	GO_BP	ABCA1,ACVR1,ACVR1B,ADIRF,AFF1,AHI1,AHR,AKR1C3,ANKRD17,APBB1,ARHGAP22,ARID4A,ARID5B,ATP1A1,AUTS2,BATF3,BAZ2B,BBS7,BCL6,BEND5,BRD8,BTAF1,C1D,C8orf4,CALCRL,CAMK1D,CAMK2D,CAND2,CAPRIN2,CBX7,CCNL1,CCPG1,CDKN1C,CEBPD,CITED2,COL1A1,COMMD3,CPEB2,CPEB3,CREB3L4,CREBL2,CREBRF,CREM,CTGF,CYTL1,DBP,DKK1,DLG1,DMTF1,DNAJC1,DNMT3A,EAPP,EGLN3,EIF1B,ELF2,EMX2,ERC1,ERRFI1,ESRRG,ETV1,FBXW7,FGF2,FHIT,FHL2,FOXC1,FOXL1,…
GO:0008284	0.0167785	1.4212	35.044	48	796	positive regulation of cell proliferation	GO_BP	AKR1C2,AKR1C3,BCL6,CALCRL,CAMK2D,CCPG1,CTGF,DLG1,EAPP,EMP2,FGF2,FOXP1,GLI3,HIPK2,HLA-DMB,HOXC10,HTRA1,ID2,ID4,IGF2,IL15,IL31RA,INSR,LEF1,NRP1,OPTN,PAX2,PBX1,PDGFC,PLAC8,PLAG1,PPARGC1A,PRKCQ,PRKD1,PTEN,RBPJ,SLC25A27,SMARCD3,SMO,STXBP4,TFAP2B,TGFB2,TIAL1,TSC22D1,VAV3,VCAM1,WNT5A,ZMIZ1
GO:0048864	0.0168526	2.04957	6.69182	13	152	stem cell development	GO_BP	ACVR1,COL1A1,FOXC1,JAG1,LEF1,LRP6,NRP1,PBLD,RBPJ,SMAD7,SMO,TGFB2,WNT5A
GO:0035909	0.0169205	4.59116	1.01258	4	23	aorta morphogenesis	GO_BP	JAG1,NPRL3,RBPJ,TFAP2B
GO:0072661	0.0169205	4.59116	1.01258	4	23	protein targeting to plasma membrane	GO_BP	ANK2,ANK3,PTCH1,TESC
GO:0021872	0.0170568	2.83995	2.6788	7	61	forebrain generation of neurons	GO_BP	ATP7A,GLI3,INHBA,LEF1,NRP1,ROBO1,SALL1,SATB2,WNT5A
GO:0021536	0.0170661	2.61045	3.30189	8	75	diencephalon development	GO_BP	LEF1,LRP6,NCOA1,NRP1,RBPJ,SALL1,SMO,WNT5A
GO:0061448	0.0171632	3.16109	2.08696	6	48	connective tissue development	GO_BP	ACTA2,ARID5B,ATP7A,BBS4,COL1A1,CRIP1,CTGF,CYTL1,EVC,FGF2,GLI3,HOXA11,HOXA5,HOXC4,ID2,LRP6,PPARGC1A,SATB2,SMAD1,TGFB2,THBS3,THRA,WNT5A
GO:0042733	0.0172703	2.83243	2.68553	7	61	embryonic digit morphogenesis	GO_BP	BCL2L11,GJA1,GLI3,HOXA11,IFT122,SALL1,WNT5A
GO:0042633	0.0172822	2.30362	4.62264	10	105	hair cycle	GO_BP	ACVR1B,ATP7A,DKK1,INHBA,INTU,LGR4,MYSM1,RBPJ,SMO,TGFB2
GO:0072078	0.0172997	14.7021	0.217431	2	5	nephron tubule morphogenesis	GO_BP	AHI1,DLG1,FGF2,GLI3,HOXA11,IRX1,IRX3,LGR4,PAX2,PBX1,PKD2,PTCH1,SALL1,SMO
GO:0007501	0.0174592	6.5371	0.572327	3	13	mesodermal cell fate specification	GO_BP	DKK1,HOXA11,PAX2
GO:0010801	0.0174592	6.5371	0.572327	3	13	negative regulation of peptidyl-threonine phosphorylation	GO_BP	PARD3,SMAD7,SPRED1
GO:0043517	0.0174592	6.5371	0.572327	3	13	positive regulation of DNA damage response, signal transduction by p53 class mediator	GO_BP	ATM,PLA2R1,SPRED1
GO:0048935	0.0174592	6.5371	0.572327	3	13	peripheral nervous system neuron development	GO_BP	ETV1,HOXD10,HOXD9
GO:0072017	0.0176334	14.5488	0.219614	2	5	distal tubule development	GO_BP	JAG1,PAX2,PKD2,TFAP2B
GO:0021825	0.0177121	14.5133	0.220126	2	5	substrate-dependent cerebral cortex tangential migration	GO_BP	NRP1,ROBO1
GO:0030091	0.0177121	14.5133	0.220126	2	5	protein repair	GO_BP	MSRB2,MSRB3
GO:0042420	0.0177121	14.5133	0.220126	2	5	dopamine catabolic process	GO_BP	MAOA,MAOB
GO:0048341	0.0177121	14.5133	0.220126	2	5	paraxial mesoderm formation	GO_BP	FOXC1,LEF1
GO:0048625	0.0177121	14.5133	0.220126	2	5	myoblast fate commitment	GO_BP	IFRD1,TCF7L2
GO:0060971	0.0177121	14.5133	0.220126	2	5	embryonic heart tube left/right pattern formation	GO_BP	CITED2,IFT122
GO:0061002	0.0177121	14.5133	0.220126	2	5	negative regulation of dendritic spine morphogenesis	GO_BP	NLGN1,PTEN
GO:0061316	0.0177121	14.5133	0.220126	2	5	canonical Wnt signaling pathway involved in heart development	GO_BP	DKK1,RBPJ
GO:0072047	0.0177121	14.5133	0.220126	2	5	proximal/distal pattern formation involved in nephron development	GO_BP	IRX1,IRX3
GO:1901725	0.0177121	14.5133	0.220126	2	5	regulation of histone deacetylase activity	GO_BP	CAMK2D,PRKD1
GO:1903242	0.0177121	14.5133	0.220126	2	5	regulation of cardiac muscle hypertrophy in response to stress	GO_BP	ERRFI1,PPP3CA
GO:2001023	0.0177121	14.5133	0.220126	2	5	regulation of response to drug	GO_BP	ADIRF,NCOA1
GO:0001667	0.0178003	1.71582	12.7673	21	290	ameboidal-type cell migration	GO_BP	ACVR1,ACVR1B,ARID5B,EMP2,FGF2,FOXP1,HDAC5,ITGA4,LEF1,NRP1,PBLD,PRKD1,PTEN,PTPRM,ROBO1,SEMA4A,SMO,SPARC,TGFB2,WNT5A,ZFAND5
GO:0051216	0.0180807	2.02837	6.75447	13	154	cartilage development	GO_BP	ATP7A,COL1A1,CTGF,CYTL1,EVC,FGF2,GLI3,HOXA11,HOXA5,HOXC4,LRP6,SATB2,SMAD1,TGFB2,THBS3,THRA,WNT5A
GO:0043525	0.0181462	3.11951	2.11321	6	48	positive regulation of neuron apoptotic process	GO_BP	ATM,BCL2L11,CASP3,FBXW7,TFAP2B,TGFB2
GO:0060711	0.0181462	3.11951	2.11321	6	48	labyrinthine layer development	GO_BP	GAB1,ITGA4,LEF1,NCOA1,RBPJ,SOCS3
GO:0035023	0.018358	2.27948	4.66667	10	106	regulation of Rho protein signal transduction	GO_BP	ABCA1,ARHGEF10L,ARHGEF28,ARHGEF9,BCL6,LPAR1,MCF2L,PLEKHG4,SPATA13,VAV3
GO:0009967	0.018604	1.59436	17.6151	27	410	positive regulation of signal transduction	GO_BP	ACVR1,ACVR1B,AKR1C2,AKR1C3,ANKRD17,ARHGAP6,ATM,BCL2L11,BLNK,BMF,C8orf4,CAMK2D,CAPRIN2,CASP1,CDKN1C,CITED2,CMTM3,COL1A1,CREBRF,CTGF,DISP1,DYNC2H1,EMP2,EVC,FBXW7,FGF2,FRAT2,FRS2,FZD2,GAB1,GADD45B,GJA1,GOLPH3,GPRC5B,HHEX,HIPK2,IGF2,IL15,IL31RA,INHBA,INSR,INTU,IRAK2,JAG1,KBTBD7,KIDINS220,LGR4,LMCD1,LPAR1,LRP6,MAP3K12,MAP3K2,MAP3K3,MAPK10,NDRG4,NEK1,NFATC4,NLGN1,NRK,NRP1,PAG1,PELI2,PKD2,PLA2R1,PRKCQ,P…
GO:0001843	0.018627	2.40059	4.00629	9	91	neural tube closure	GO_BP	BBS4,FZD2,IFT122,LRP6,PAX2,PTCH1,SALL1,SUFU,WNT5A
GO:0003208	0.0187537	2.78076	2.72956	7	62	cardiac ventricle morphogenesis	GO_BP	CPE,FOXC1,JAG1,RBPJ,SMAD7,SMARCD3,TPM1
GO:0046631	0.0194821	2.25584	4.71069	10	107	alpha-beta T cell activation	GO_BP	ATP7A,BCL6,CBLB,FOXP1,GLI3,IL15,LEF1,PRKCQ,SATB1,SEMA4A
GO:0008285	0.0195042	1.51366	22.6204	33	521	negative regulation of cell proliferation	GO_BP	ATM,BCL6,CASP3,CBLB,CDKN1C,CLMN,DLG1,FBXW7,GJA1,GLI3,HIST1H2AC,ID2,IFT122,IGFBP7,IL15,ING4,INHBA,INTU,KANK2,KLF10,KLF11,KLF9,MXI1,NDRG4,NRK,NUPR1,PBLD,PER2,PKD2,PTCH1,PTEN,PTPRM,RBPJ,ROBO1,SESN1,SF1,SMAD1,SMAD6,SMARCA2,SPARC,SST,TESC,TFAP2B,TGFB2,TP53INP1,TRIM32,VHL,WNT5A
GO:0044259	0.0198238	2.15003	5.41509	11	123	multicellular organismal macromolecule metabolic process	GO_BP	AKR1C3,COL1A1,COL1A2,COL4A5,COL5A2,COL7A1,CTGF,CTSK,ENPEP,ERRFI1,MRC2
GO:0045646	0.0198506	3.51961	1.58491	5	36	regulation of erythrocyte differentiation	GO_BP	ACVR1B,HOXA5,ID2,INHBA,P4HTM
GO:0072376	0.0198705	2.37152	4.05031	9	92	protein activation cascade	GO_BP	C1R,C1RL,C1S,CFH,CFI,F8,PROS1,SERPING1,TFPI
GO:0051091	0.019926	1.81089	9.81761	17	223	positive regulation of sequence-specific DNA binding transcription factor activity	GO_BP	ARID5B,CAMK1D,CYTL1,ERC1,FZD2,HDAC5,HIPK2,IRAK2,LRP6,PPARGC1A,PPP3CA,PRKCQ,PRKD1,PTEN,SMO,TRIM32,WNT5A
GO:0071230	0.0199331	3.04677	2.15723	6	49	cellular response to amino acid stimulus	GO_BP	COL1A1,COL1A2,COL5A2,CPEB3,DNMT3A,PDGFC
GO:0044700	0.02034	1.17558	268.333	295	6095	single organism signaling	GO_BP	ABCA1,ACVR1,ACVR1B,ADAM12,AHI1,AHR,AKR1C1,AKR1C2,AKR1C3,ANK2,ANK3,ANKRD10,ANKRD17,ANTXR1,ANXA5,APBB1,APH1B,ARHGAP10,ARHGAP18,ARHGAP22,ARHGAP6,ARHGEF10L,ARHGEF28,ARHGEF9,ARID5B,ASIC2,ATM,ATP1A1,ATP7A,AZI2,BAG1,BBS4,BBS7,BCL2L11,BCL6,BICC1,BLNK,BMF,BRD8,C8orf4,CALCRL,CAMK2D,CAMLG,CAPRIN2,CARD8,CASP1,CASP3,CBLB,CC2D2A,CCNY,CDC42SE1,CDC42SE2,CDIP1,CDKN1C,CIT,CITED2,CMTM3,COL1A1,COL1A2,CPE,CPEB3,CPT1A…
GO:0048468	0.020622	1.31169	59.4197	75	1390	cell development	GO_BP	ACTA2,ACVR1,AHI1,ANK2,ANK3,ANTXR1,APBB1,APH1B,ARHGEF28,ARID4A,ARID5B,ATM,ATP7A,BBS4,BCL2L11,BCL6,C16orf45,CAMK1D,CAMK2D,CAPRIN2,CASP3,CDKN1C,CIT,CLMN,COL1A1,COL4A5,COL5A2,CPEB3,CYB5D2,DKK1,DLG1,DOCK1,DPY19L2,DSCAML1,DZIP1,EFHD1,EFNB3,ETV1,FAM21C,FEM1B,FGF2,FHL2,FLRT3,FOXC1,FOXP1,FRS2,FUOM,FZD2,GJA1,GLI3,GPR68,GPRC5B,HDAC5,HOXA11,HOXA2,HOXA5,HOXD10,HOXD9,ID2,ID4,IFRD1,IL15,INHBA,IRX3,IRX5,ITGA4,JA…
GO:0001841	0.0206559	2.23268	4.75472	10	108	neural tube formation	GO_BP	BBS4,FZD2,IFT122,LRP6,PAX2,PTCH1,SALL1,SUFU,TCTN1,WNT5A
GO:0007224	0.0207556	2.71663	2.78447	7	64	smoothened signaling pathway	GO_BP	BBS7,CC2D2A,DISP1,DYNC2H1,EVC,EVC2,GLI3,HIPK2,IFT122,IFT46,INTU,PTCH1,SALL1,SMO,SUFU,TCTN1,TMEM17,WDR19
GO:0048667	0.0209264	1.39958	35.5283	48	807	cell morphogenesis involved in neuron differentiation	GO_BP	ANK2,ANK3,APBB1,APH1B,ARHGEF28,ATP7A,CAMK2D,CAPRIN2,CIT,COL4A5,COL5A2,DLG1,DOCK1,DSCAML1,EFNB3,ETV1,FGF2,FLRT3,FRS2,GLI3,HOXA2,IFRD1,KBTBD7,KIDINS220,LAMA1,MEF2A,NFATC4,NLGN1,NRP1,OBSL1,PARD3,PARD6B,PAX2,PPP3CA,PRKCQ,PTEN,PTPRM,RASA3,RGMA,ROBO1,SEMA4A,SHC2,SPRED1,TCTN1,TGFB2,TNIK,VAV3,WNT5A
GO:0031960	0.02144	1.97778	6.91195	13	157	response to corticosteroid	GO_BP	AKR1C3,CASP3,COL1A1,CPS1,CREBRF,CTGF,ERRFI1,FBXO32,HNMT,KLF9,MAOB,SOCS3,SPARC
GO:0021889	0.0215068	5.94245	0.616352	3	14	olfactory bulb interneuron differentiation	GO_BP	ROBO1,SALL1,WNT5A
GO:0042448	0.0215068	5.94245	0.616352	3	14	progesterone metabolic process	GO_BP	AKR1C1,AKR1C2,AKR1C3
GO:0044458	0.0215068	5.94245	0.616352	3	14	motile cilium assembly	GO_BP	CCDC176,LRRC6,SPATA6
GO:0051797	0.0215068	5.94245	0.616352	3	14	regulation of hair follicle development	GO_BP	MYSM1,SMO,TGFB2
GO:0086003	0.0215068	5.94245	0.616352	3	14	cardiac muscle cell contraction	GO_BP	ANK2,ATP1A1,CAMK2D
GO:0045666	0.0217007	1.70258	12.239	20	278	positive regulation of neuron differentiation	GO_BP	BCL6,CAMK1D,CAPRIN2,CPEB3,CYB5D2,GPRC5B,IRX3,KIDINS220,LPAR1,NCOA1,NDRG4,NLGN1,NRP1,OBSL1,PRKD1,ROBO1,SALL1,TCF4,TRIM32,WNT5A
GO:0030522	0.0217909	1.67773	13.0314	21	296	intracellular receptor signaling pathway	GO_BP	AHR,AKR1C3,ANKRD17,BRD8,CASP1,CITED2,CREM,CRIPAK,ESRRG,FHL2,FOXP1,IRAK2,KANK2,KMT2E,NCOA1,NCOA4,NR1D2,PPARGC1A,STRN3,THRA,UFSP2
GO:0014032	0.0218359	2.97734	2.20126	6	50	neural crest cell development	GO_BP	ACVR1,FOXC1,JAG1,LEF1,NRP1,SMO
GO:0051492	0.021984	2.68285	2.81761	7	64	regulation of stress fiber assembly	GO_BP	ARHGAP6,BBS4,CTGF,LPAR1,PRKCQ,SYNPO,TPM1
GO:1904030	0.021984	2.68285	2.81761	7	64	negative regulation of cyclin-dependent protein kinase activity	GO_BP	CASP3,CDKN1C,HHEX,PTEN,SOCS3,TESC,TRIB2
GO:0006040	0.0221459	3.40941	1.62893	5	37	amino sugar metabolic process	GO_BP	CHST2,CTBS,EXTL2,GNPDA2,MGEA5
GO:0014910	0.0221459	3.40941	1.62893	5	37	regulation of smooth muscle cell migration	GO_BP	CAMK2D,LPAR1,NDRG4,NRP1,PPARGC1A
GO:0045599	0.0221459	3.40941	1.62893	5	37	negative regulation of fat cell differentiation	GO_BP	BBS12,ID4,JAG1,TRIB2,WNT5A
GO:0051094	0.0222943	1.44683	27.931	39	647	positive regulation of developmental process	GO_BP	ACVR1,ACVR1B,ADIRF,AHI1,ASIC2,BBS4,BCL6,CAMK1D,CAPRIN2,CBLB,CITED2,COL1A1,CPEB3,CREBL2,CTGF,CYB5D2,DKK1,FBN2,FGF2,FLRT3,FOXC1,FRS2,GJA1,GLI3,GPR68,GPRC5B,HIPK2,HOXA11,HOXA5,ID2,ID4,IL15,INHBA,INSR,IRX3,JAG1,KIDINS220,KLF10,KMT2E,LEF1,LGR4,LPAR1,LRP6,MEF2A,NCOA1,NDRG4,NLGN1,NRP1,OBSL1,PARD3,PAX2,PLAG1,PPARGC1A,PRKD1,PROM1,PTCH1,RBPJ,ROBO1,SALL1,SMAD1,SMARCD3,SMO,SOCS3,TCF4,TCF7L2,TESC,TGFB2,THRA,T…
GO:0045880	0.0224617	4.15913	1.09918	4	25	positive regulation of smoothened signaling pathway	GO_BP	DISP1,DYNC2H1,EVC,INTU,SMO
GO:0042994	0.0225583	4.15338	1.10063	4	25	cytoplasmic sequestering of transcription factor	GO_BP	MXI1,PKD2,SUFU,THRA
GO:0050706	0.0225583	4.15338	1.10063	4	25	regulation of interleukin-1 beta secretion	GO_BP	CARD8,CASP1,FOXP1,WNT5A
GO:0061512	0.0225583	4.15338	1.10063	4	25	protein localization to cilium	GO_BP	BBS4,BBS9,IFT122,SPATA7
GO:0035601	0.0226793	2.46275	3.47799	8	79	protein deacylation	GO_BP	BCL6,CAMK2D,HDAC5,LYPLAL1,PER2,PRKD1,SALL1,SPRED1
GO:0031667	0.0231357	1.44221	28	39	636	response to nutrient levels	GO_BP	ACBD5,AKR1C3,ANXA5,ATG2B,BBS4,COL1A1,CPS1,CTSK,DNMT3A,FAM134B,FAM13B,FBXW7,FSTL1,IL15,KANK2,KLF10,LMCD1,MAP3K12,NCOA1,NPRL3,NRBP2,OPTN,PAX2,PDK2,PDK4,PPARGC1A,PSPH,PTEN,RAB12,RAB33B,SLC37A4,SOCS3,SPARC,SQSTM1,SST,THRA,TP53INP1,WAC,WDFY3
GO:0034641	0.023313	1.1695	276.918	303	6290	cellular nitrogen compound metabolic process	GO_BP	ABCA1,ACVR1,ACVR1B,ADIRF,AFF1,AHI1,AHR,AK7,ANKRD17,APBB1,ARHGAP22,ARID4A,ARID5B,ATM,ATP7A,AUTS2,BACE1,BATF3,BAZ2B,BBS7,BCL6,BDH2,BEND5,BRD8,BTAF1,C1D,C8orf4,C9orf3,CALCRL,CAMK1D,CAMK2D,CAND2,CAPRIN2,CASP3,CBX7,CCNL1,CCPG1,CDKN1C,CEBPD,CITED2,CLK4,COL1A1,COMMD3,CPE,CPEB2,CPEB3,CPS1,CPT1A,CREB3L4,CREBL2,CREBRF,CREM,CSAD,CSTF2T,CTGF,CYTL1,DBP,DHX32,DKK1,DLG1,DMTF1,DNAJC1,DNMT3A,EAPP,EGLN3,EIF1B,ELF2…
GO:0071495	0.0237374	1.36957	39.3163	52	905	cellular response to endogenous stimulus	GO_BP	ACVR1,AKR1C1,AKR1C2,AKR1C3,ATP1A1,BBS4,CAMK2D,CDKN1C,CITED2,COL1A1,COL1A2,COL5A2,CPEB2,CPEB3,CPS1,CREBRF,CTGF,DKK1,DNMT3A,ERRFI1,ESRRG,FBN2,FBXO32,FGF2,FRS2,FSTL1,GAB1,HDAC5,HIPK2,HTRA1,IGF2,INHBA,INSR,KBTBD7,KIDINS220,KLF10,KLF9,LEF1,NCOA1,NR1D2,NR3C2,NREP,PARD3,PAX2,PBLD,PDE1A,PDGFC,PDK2,PDK4,PGRMC2,PPARGC1A,PRKCQ,PTEN,PTGER2,PTPRE,RAB31,RASA3,RBPJ,RGMA,SHC2,SHOC2,SIGLEC15,SMAD1,SMAD6,SMAD7,SOC…
GO:0031670	0.0246066	3.30588	1.67296	5	38	cellular response to nutrient	GO_BP	COL1A1,IL15,KANK2,NCOA1,PDK2
GO:0061383	0.0246066	3.30588	1.67296	5	38	trabecula morphogenesis	GO_BP	COL1A1,FBN2,FHL2,RBPJ,THBS3
GO:0002088	0.0255804	2.59157	2.90566	7	66	lens development in camera-type eye	GO_BP	DLG1,FRS2,GJA1,HIPK2,NHS,TMOD1,WNT5A
GO:0048640	0.0255804	2.59157	2.90566	7	66	negative regulation of developmental growth	GO_BP	GJA1,IFRD1,NRP1,PLAC8,PTCH1,PTEN,WNT5A
GO:0048596	0.0257569	3.96434	1.14465	4	26	embryonic camera-type eye morphogenesis	GO_BP	FRS2,HIPK2,PAX2,WNT5A
GO:0060999	0.0257569	3.96434	1.14465	4	26	positive regulation of dendritic spine development	GO_BP	CAPRIN2,CPEB3,LPAR1,NLGN1
GO:0071709	0.0257569	3.96434	1.14465	4	26	membrane assembly	GO_BP	ANK3,EMP2,NLGN1,PTEN
GO:2000826	0.0257569	3.96434	1.14465	4	26	regulation of heart morphogenesis	GO_BP	DKK1,FOXC1,RBPJ,SMO
GO:0001957	0.0257991	10.8843	0.264151	2	6	intramembranous ossification	GO_BP	COL1A1,CTSK
GO:0003149	0.0257991	10.8843	0.264151	2	6	membranous septum morphogenesis	GO_BP	FZD2,ID2
GO:0003307	0.0257991	10.8843	0.264151	2	6	regulation of Wnt signaling pathway involved in heart development	GO_BP	DKK1,RBPJ
GO:0016198	0.0257991	10.8843	0.264151	2	6	axon choice point recognition	GO_BP	EFNB3,ROBO1
GO:0018401	0.0257991	10.8843	0.264151	2	6	peptidyl-proline hydroxylation to 4-hydroxy-L-proline	GO_BP	EGLN3,P4HA1
GO:0019374	0.0257991	10.8843	0.264151	2	6	galactolipid metabolic process	GO_BP	GALC,UGT8
GO:0021562	0.0257991	10.8843	0.264151	2	6	vestibulocochlear nerve development	GO_BP	NRP1,PAX2
GO:0045578	0.0257991	10.8843	0.264151	2	6	negative regulation of B cell differentiation	GO_BP	ID2,INHBA
GO:0045656	0.0257991	10.8843	0.264151	2	6	negative regulation of monocyte differentiation	GO_BP	GPR68,HOXA7
GO:0060022	0.0257991	10.8843	0.264151	2	6	hard palate development	GO_BP	DLG1,FZD2
GO:0060710	0.0257991	10.8843	0.264151	2	6	chorio-allantoic fusion	GO_BP	ITGA4,LEF1
GO:1902338	0.0257991	10.8843	0.264151	2	6	negative regulation of apoptotic process involved in morphogenesis	GO_BP	FOXC1,PAX2
GO:1903224	0.0257991	10.8843	0.264151	2	6	regulation of endodermal cell differentiation	GO_BP	COL5A2,DKK1
GO:1903546	0.0257991	10.8843	0.264151	2	6	protein localization to photoreceptor outer segment	GO_BP	BBS4,SPATA7
GO:2000736	0.0258694	2.14457	4.93082	10	112	regulation of stem cell differentiation	GO_BP	COL1A1,FOXC1,JAG1,LEF1,PAX2,PBLD,SMAD7,SMO,TCF7L2,TGFB2
GO:0032611	0.0260008	2.84752	2.28931	6	52	interleukin-1 beta production	GO_BP	ABCA1,CARD8,CASP1,ERRFI1,FOXP1,WNT5A
GO:0032462	0.0260218	5.4469	0.660377	3	15	regulation of protein homooligomerization	GO_BP	BCL2L11,BMF,CRBN
GO:0034616	0.0260218	5.4469	0.660377	3	15	response to laminar fluid shear stress	GO_BP	ABCA1,SMAD6,SMAD7
GO:0072176	0.0260218	5.4469	0.660377	3	15	nephric duct development	GO_BP	AHI1,PAX2,PKD2
GO:0060255	0.0261851	1.22551	116.997	136	2889	regulation of macromolecule metabolic process	GO_BP	ACTA2,ACVR1,ACVR1B,ADIRF,AFF1,AHI1,AHR,ANAPC4,ANK2,ANK3,ANKRD17,APBB1,ARHGAP22,ARID4A,ARID5B,ASIC2,ATM,ATP7A,AUTS2,BATF3,BAZ2B,BBS4,BBS7,BCL2L11,BCL6,BEND5,BRD8,BTAF1,C1D,C8orf4,CAMK1D,CAMK2D,CAND2,CAPRIN2,CARD16,CARD8,CASP1,CASP3,CBLB,CBX7,CCNL1,CCNY,CCPG1,CDKN1C,CEBPD,CFH,CFI,CITED2,CLIP3,CLK4,COL1A1,COL7A1,COMMD3,CPEB2,CPEB3,CREB3L4,CREBL2,CREBRF,CREM,CRIP1,CRIPAK,CTGF,CYTL1,DBP,DCUN1D4,DEPTOR…
GO:0043122	0.0269248	1.7423	10.1698	17	231	regulation of I-kappaB kinase/NF-kappaB signaling	GO_BP	ANKRD17,C8orf4,CARD8,CASP1,GJA1,GPRC5B,LPAR1,MAP3K3,OPTN,PELI2,PRKCQ,PRKD1,SECTM1,SQSTM1,TNFSF10,TRIM32,ZMYND11
GO:0014888	0.0272363	3.20845	1.71698	5	39	striated muscle adaptation	GO_BP	ERRFI1,IL15,INPP5F,MGEA5,PPP3CA
GO:0035137	0.0272363	3.20845	1.71698	5	39	hindlimb morphogenesis	GO_BP	HOXD10,HOXD9,PTCH1,SALL1,TFAP2B
GO:0045668	0.0272363	3.20845	1.71698	5	39	negative regulation of osteoblast differentiation	GO_BP	HDAC5,HOXA2,ID2,PTCH1,SUFU
GO:0048536	0.0272363	3.20845	1.71698	5	39	spleen development	GO_BP	BCL2L11,CITED2,PBX1,SAMD9L,TET2
GO:0007154	0.0273958	1.16323	277.799	303	6310	cell communication	GO_BP	ABCA1,ACBD5,ACVR1,ACVR1B,ADAM12,AHI1,AHR,AKR1C1,AKR1C2,AKR1C3,ANK2,ANK3,ANKRD10,ANKRD17,ANTXR1,ANXA5,APBB1,APH1B,ARHGAP10,ARHGAP18,ARHGAP22,ARHGAP6,ARHGEF10L,ARHGEF28,ARHGEF9,ARID5B,ASIC2,ATG2B,ATM,ATP1A1,ATP7A,AZI2,BAG1,BBS4,BBS7,BCL2L11,BCL6,BICC1,BLNK,BMF,BRD8,C8orf4,CALCRL,CAMK2D,CAMLG,CAPRIN2,CARD8,CASP1,CASP3,CBLB,CC2D2A,CCNY,CDC42SE1,CDC42SE2,CDIP1,CDKN1C,CIT,CITED2,CMTM3,COL1A1,COL1A2,CPE…
GO:0022612	0.0280426	2.21934	4.29882	9	98	gland morphogenesis	GO_BP	CRIP1,FBXW7,FEM1B,FRS2,GLI3,LAMA1,NRP1,PLAG1,PTCH1,ROBO1,TET2,TGFB2,WNT5A
GO:0014812	0.0282681	2.78676	2.33333	6	53	muscle cell migration	GO_BP	CAMK2D,LPAR1,NDRG4,NRP1,PPARGC1A,SMO
GO:0050896	0.0285983	1.15963	356.57	382	8155	response to stimulus	GO_BP	ABCA1,ABCB4,ABCC4,ACBD5,ACSS1,ACTA2,ACVR1,ACVR1B,ADAM12,ADAMTS5,ADD3,ADIRF,AHI1,AHR,AK7,AKR1C1,AKR1C2,AKR1C3,ANK2,ANK3,ANKRD10,ANKRD17,ANTXR1,ANXA5,AP1S3,APBB1,APH1B,ARHGAP10,ARHGAP18,ARHGAP22,ARHGAP6,ARHGEF10L,ARHGEF28,ARHGEF9,ARID5B,AS3MT,ASIC2,ATG2B,ATM,ATP1A1,ATP7A,AUTS2,AZI2,BAG1,BATF3,BBS4,BBS7,BBS9,BCL2L11,BCL6,BICC1,BLNK,BMF,BRD8,C1R,C1RL,C1S,C8orf4,CALCRL,CAMK1D,CAMK2D,CAMLG,CAPRIN2,CARD…
GO:0007178	0.0289475	1.64582	12.6235	20	288	transmembrane receptor protein serine/threonine kinase signaling pathway	GO_BP	ACVR1,ACVR1B,CDKN1C,CITED2,COL1A2,DKK1,FBN2,FSTL1,HIPK2,HTRA1,INHBA,KLF10,LEF1,NREP,PARD3,PBLD,RBPJ,RGMA,SMAD1,SMAD6,SMAD7,TFAP2B,TFDP2,TGFB2,WNT5A
GO:0000187	0.0291118	1.94575	6.4717	12	147	activation of MAPK activity	GO_BP	FGF2,FRS2,GAB1,INSR,IRAK2,LPAR1,MAP3K2,MAP3K3,MAPK10,NEK1,SHC2,WNT5A
GO:0010837	0.0292142	3.79174	1.18868	4	27	regulation of keratinocyte proliferation	GO_BP	INTU,KLF9,PRKD1,STXBP4
GO:0033598	0.0292142	3.79174	1.18868	4	27	mammary gland epithelial cell proliferation	GO_BP	HOXA5,ID2,ROBO1,WNT5A
GO:0045909	0.0292142	3.79174	1.18868	4	27	positive regulation of vasodilation	GO_BP	CPS1,EPHX2,GJA1,PTPRM
GO:0061217	0.0292142	3.79174	1.18868	4	27	regulation of mesonephros development	GO_BP	LGR4,PAX2,SALL1,SMO
GO:0070229	0.0292142	3.79174	1.18868	4	27	negative regulation of lymphocyte apoptotic process	GO_BP	BCL6,FOXP1,PRKCQ,TSC22D3
GO:0002028	0.0294811	2.33081	3.65409	8	83	regulation of sodium ion transport	GO_BP	ANK3,ATP1A1,CAMK2D,DLG1,SGK1,SIK1,TESC,UTRN
GO:0090184	0.0300381	3.11658	1.76101	5	40	positive regulation of kidney development	GO_BP	LGR4,PAX2,PROM1,SALL1,SMO
GO:0019216	0.0302151	1.66096	11.8868	19	270	regulation of lipid metabolic process	GO_BP	AKR1C3,ATP1A1,BBS4,CPT1A,CREBL2,EPHX2,FBXW7,FGF2,ID2,NR1D2,PDK2,PDK4,PIK3IP1,PPARGC1A,PPP2R5A,SF1,SIK1,THRA,VAV3
GO:0032104	0.0303544	2.0829	5.06289	10	115	regulation of response to extracellular stimulus	GO_BP	BBS4,CTSK,FBXW7,KANK2,NRBP2,RAB12,RAB33B,SQSTM1,WAC,WDFY3
GO:0043367	0.030662	2.72853	2.37736	6	54	CD4-positive, alpha-beta T cell differentiation	GO_BP	ATP7A,BCL6,FOXP1,LEF1,SATB1,SEMA4A
GO:0002070	0.0310028	5.02759	0.704403	3	16	epithelial cell maturation	GO_BP	FEM1B,GJA1,HOXA5
GO:0003299	0.0310028	5.02759	0.704403	3	16	muscle hypertrophy in response to stress	GO_BP	ERRFI1,INPP5F,PPP3CA
GO:0072283	0.0310028	5.02759	0.704403	3	16	metanephric renal vesicle morphogenesis	GO_BP	PAX2,SALL1,SMO
GO:0072657	0.0311515	1.47079	21.7925	31	495	protein localization to membrane	GO_BP	ANK2,ANK3,BCL2L11,BMF,CLIP3,CPE,DLG1,EMP2,GOLPH3,IFT122,ITGA4,KCNIP4,LYPLAL1,MGEA5,NLGN1,OPTN,PARD3,PPP2R5A,PTCH1,RAB12,RAB31,RAB40B,REEP2,RPL10,RTP4,TESC,TNIK,TSPAN33,TSPAN5,VAMP5,WDR19
GO:0055002	0.0313785	1.98897	5.81132	11	132	striated muscle cell development	GO_BP	CAMK2D,FHL2,HDAC5,LEF1,MEF2A,OBSL1,PPP3CA,SGCB,SMO,TMOD1,TPM1
GO:0044243	0.0313791	2.3	3.69811	8	84	multicellular organismal catabolic process	GO_BP	COL1A1,COL1A2,COL4A5,COL5A2,COL7A1,CTSK,ENPEP,MRC2
GO:0016525	0.031697	2.46571	3.03774	7	69	negative regulation of angiogenesis	GO_BP	FOXC1,HDAC5,HHEX,HOXA5,PTPRM,SEMA4A,SPARC
GO:0030308	0.031867	1.9171	6.55975	12	149	negative regulation of cell growth	GO_BP	ACVR1B,APBB1,BCL6,CAPRIN2,GJA1,IFRD1,INHBA,NRP1,SMARCA2,TGFB2,TRO,WNT5A
GO:0042593	0.0325144	1.76695	8.84906	15	201	glucose homeostasis	GO_BP	GPR68,GPRC5B,IL1R1,INSR,PAX2,PDK2,PDK4,PFKM,PPARGC1A,PPP3CA,PTCH1,SLC37A4,STXBP4,TCF7L2,TFAP2B
GO:0042036	0.0327963	3.63854	1.23109	4	28	negative regulation of cytokine biosynthetic process	GO_BP	ERRFI1,INHBA,SIGIRR,TIA1,TRIB2
GO:0016331	0.0328223	1.90768	6.58882	12	150	morphogenesis of embryonic epithelium	GO_BP	BBS4,FZD2,GRSF1,HHEX,IFT122,IRX1,IRX3,LRP6,PAX2,PTCH1,SALL1,SUFU,TCTN1,WNT5A
GO:0070849	0.032933	3.63352	1.2327	4	28	response to epidermal growth factor	GO_BP	COL1A1,ERRFI1,IL1R1,PAX2
GO:0032924	0.0330148	3.02981	1.80503	5	41	activin receptor signaling pathway	GO_BP	ACVR1,ACVR1B,CITED2,INHBA,SMAD7
GO:0042093	0.0330148	3.02981	1.80503	5	41	T-helper cell differentiation	GO_BP	ATP7A,BCL6,FOXP1,LEF1,SEMA4A
GO:0035272	0.0331846	2.67268	2.42138	6	55	exocrine system development	GO_BP	FOXC1,IGF2,INSR,LAMA1,NRP1,TGFB2
GO:0008217	0.0347235	1.83613	7.39623	13	168	regulation of blood pressure	GO_BP	ACTA2,ASIC2,ATP1A1,BBS4,COL1A2,EMP2,ENPEP,EPHX2,GJA1,GUCY1A3,ID2,SGK1,TPM1
GO:0072070	0.0349146	8.72983	0.307404	2	7	loop of Henle development	GO_BP	IRX1,IRX3,JAG1,PKD2
GO:0001514	0.0350773	8.70689	0.308176	2	7	selenocysteine incorporation	GO_BP	PSTK,SEPSECS
GO:0002318	0.0350773	8.70689	0.308176	2	7	myeloid progenitor cell differentiation	GO_BP	MLF1,TET2
GO:0007185	0.0350773	8.70689	0.308176	2	7	transmembrane receptor protein tyrosine phosphatase signaling pathway	GO_BP	FRS2,PTPRE
GO:0007442	0.0350773	8.70689	0.308176	2	7	hindgut morphogenesis	GO_BP	GLI3,WNT5A
GO:0048251	0.0350773	8.70689	0.308176	2	7	elastic fiber assembly	GO_BP	ATP7A,LOX
GO:0048820	0.0350773	8.70689	0.308176	2	7	hair follicle maturation	GO_BP	RBPJ,TGFB2
GO:0060059	0.0350773	8.70689	0.308176	2	7	embryonic retina morphogenesis in camera-type eye	GO_BP	HIPK2,LRP6
GO:0060179	0.0350773	8.70689	0.308176	2	7	male mating behavior	GO_BP	NCOA1,PTEN
GO:0060373	0.0350773	8.70689	0.308176	2	7	regulation of ventricular cardiac muscle cell membrane depolarization	GO_BP	GJA1,SMAD7
GO:0061438	0.0350773	8.70689	0.308176	2	7	renal system vasculature morphogenesis	GO_BP	NRP1,PKD2
GO:0071447	0.0350773	8.70689	0.308176	2	7	cellular response to hydroperoxide	GO_BP	OXR1,TP53INP1
GO:0072235	0.0350773	8.70689	0.308176	2	7	metanephric distal tubule development	GO_BP	PAX2,PKD2
GO:0090244	0.0350773	8.70689	0.308176	2	7	Wnt signaling pathway involved in somitogenesis	GO_BP	DKK1,LRP6
GO:2000542	0.0350773	8.70689	0.308176	2	7	negative regulation of gastrulation	GO_BP	COL5A2,DKK1
GO:2001204	0.0350773	8.70689	0.308176	2	7	regulation of osteoclast development	GO_BP	GPR68,SIGLEC15
GO:0048872	0.035086	1.71279	9.71678	16	221	homeostasis of number of cells	GO_BP	ACVR1B,ARID4A,BCL2L11,BCL6,CASP3,HIPK2,HOXA5,ID2,INHBA,KMT2E,LGR4,P4HTM,SMO,TET2,TGFB2,THRA,TSC22D3
GO:0043062	0.0352442	1.52167	16.9937	25	386	extracellular structure organization	GO_BP	ABI3BP,ADAMTS5,ATP7A,CASP3,COL1A1,COL1A2,COL4A5,COL5A2,COL7A1,CTGF,CTSK,DCN,FBN2,FGF2,FOXC1,ITGA4,LAMA1,LOX,MFAP2,OLFML2A,P4HA1,SPARC,TGFB2,VCAM1,VCAN
GO:0044093	0.0353556	1.25801	67.4258	82	1547	positive regulation of molecular function	GO_BP	AGAP4,ANAPC4,ANK2,ANK3,APH1B,ARHGAP10,ARHGAP18,ARHGAP22,ARHGAP6,ARHGEF10L,ARHGEF28,ARHGEF9,ARID5B,ATP7A,BCL2L11,CAMK1D,CAMK2D,CAPRIN2,CARD8,CASP1,CASP3,CCNL1,CCNY,CRBN,CTAGE5,CTGF,CYTH1,CYTL1,DCUN1D4,DLG1,DNAJC1,DOCK1,DOCK11,EGLN3,ELMOD2,EMP2,ERC1,ERRFI1,FAM13A,FAM13B,FBXW7,FGF2,FRS2,FZD2,GAB1,GADD45B,GPRC5B,GRTP1,HDAC5,HIPK2,IGF2,INSR,IRAK2,KBTBD7,KIDINS220,LPAR1,LRP6,MAP3K12,MAP3K2,MAP3K3,MAPK1…
GO:0044843	0.035614	1.65149	11.3145	18	257	cell cycle G1/S phase transition	GO_BP	ACVR1,ACVR1B,ANKRD17,ATM,C8orf4,CAMK2D,FBXW7,ID2,ID4,INHBA,KANK2,KLF11,PKD2,PLRG1,PPP3CA,PTEN,STXBP4,WEE1
GO:0048644	0.0362771	2.38835	3.12579	7	71	muscle organ morphogenesis	GO_BP	ARID5B,FOXC1,FZD2,RBPJ,SMAD7,TPM1,WNT5A
GO:0002902	0.0364455	4.66818	0.748428	3	17	regulation of B cell apoptotic process	GO_BP	BCL6,FOXP1,PTEN
GO:0003283	0.0364455	4.66818	0.748428	3	17	atrial septum development	GO_BP	ACVR1,ANK2,SMO
GO:0006085	0.0364455	4.66818	0.748428	3	17	acetyl-CoA biosynthetic process	GO_BP	ACSS1,PDK2,PDK4
GO:0006349	0.0364455	4.66818	0.748428	3	17	regulation of gene expression by genetic imprinting	GO_BP	ARID4A,DNMT3A,IGF2
GO:0007350	0.0364455	4.66818	0.748428	3	17	blastoderm segmentation	GO_BP	FRS2,NRP1,WNT5A
GO:0007379	0.0364455	4.66818	0.748428	3	17	segment specification	GO_BP	HOXA2,IRX1,IRX3
GO:0032376	0.0364455	4.66818	0.748428	3	17	positive regulation of cholesterol transport	GO_BP	ABCA1,ABCB4,PTCH1
GO:0098901	0.0364455	4.66818	0.748428	3	17	regulation of cardiac muscle cell action potential	GO_BP	ANK2,ANK3,CAMK2D
GO:1904659	0.0364455	4.66818	0.748428	3	17	glucose transmembrane transport	GO_BP	SLC2A10,SLC2A13,SLC2A14
GO:0001953	0.0369154	3.48796	1.27673	4	29	negative regulation of cell-matrix adhesion	GO_BP	ARHGAP6,BCL6,HOXA7,PTEN
GO:0030449	0.0369154	3.48796	1.27673	4	29	regulation of complement activation	GO_BP	CFH,CFI,PROS1,SERPING1
GO:0061036	0.0369154	3.48796	1.27673	4	29	positive regulation of cartilage development	GO_BP	GLI3,HOXA11,SMAD1,WNT5A
GO:0021537	0.0369281	2.37746	3.13712	7	72	telencephalon development	GO_BP	BBS4,C16orf45,CASP3,DNAH5,DPCD,EFHC1,EMX2,GLI3,ID2,ID4,INHBA,LEF1,LRP6,NCOA1,NRP1,PTEN,ROBO1,SALL1,SMO,TCTN1,WNT5A
GO:0030324	0.0371079	1.77207	8.2327	14	187	lung development	GO_BP	ATP7A,CTGF,ERRFI1,FBXW7,GLI3,HHEX,HOXA5,LAMA1,LOX,RBPJ,SIM2,SPARC,THRA,WNT5A
GO:0042326	0.0371276	1.51309	17.0818	25	388	negative regulation of phosphorylation	GO_BP	CASP3,CDKN1C,CRIPAK,DEPTOR,DKK1,DLG1,ERRFI1,GADD45B,HHEX,INHBA,LRP6,PARD3,PBLD,PIK3IP1,PPARGC1A,PPP1R1A,PPP2R5A,PTEN,SMAD6,SMAD7,SOCS3,SPRED1,TESC,TRIB2,ZMYND11
GO:0000902	0.0374381	1.54125	15.4431	23	365	cell morphogenesis	GO_BP	AHI1,AK7,ANK2,ANK3,ANTXR1,APBB1,APH1B,ARHGAP18,ARHGEF28,ATP7A,BBS4,BBS7,BBS9,BCL6,CAMK2D,CAPRIN2,CASP3,CC2D2A,CCDC176,CCDC28B,CDC42SE1,CDC42SE2,CEP41,CIT,COL1A1,COL4A5,COL5A2,DKK1,DLG1,DNAH5,DOCK1,DSCAML1,DYNC2H1,DZIP1,EFNB3,ETV1,FAM161A,FAM21C,FGF2,FLRT3,FRS2,GJA1,GLI3,HOXA2,IFRD1,IFT122,IFT46,INTU,ITGA4,KBTBD7,KIDINS220,LAMA1,LEF1,LPAR1,LRP6,LRRC6,MEF2A,MFAP2,NEK1,NFATC4,NLGN1,NRK,NRP1,OBSL1,PA…
GO:0002576	0.0375702	2.21224	3.83019	8	87	platelet degranulation	GO_BP	ABCC4,F13A1,F8,IGF2,PROS1,SERPING1,SPARC,TGFB2
GO:0001708	0.0376894	2.36622	3.15109	7	72	cell fate specification	GO_BP	DKK1,FGF2,GLI3,HOXA11,HOXC10,HOXD10,NRP1,PAX2,PTCH1,RBPJ,SMO,SUFU
GO:1901861	0.037724	2.09253	4.53459	9	103	regulation of muscle tissue development	GO_BP	DKK1,FGF2,GJA1,HDAC5,LEF1,NR1D2,PPARGC1A,RBPJ,TSC22D3
GO:0010508	0.0386236	2.56754	2.50943	6	57	positive regulation of autophagy	GO_BP	DCN,RAB12,SQSTM1,TP53INP1,WAC,WDFY3
GO:1902533	0.0390241	1.31472	42.3522	54	962	positive regulation of intracellular signal transduction	GO_BP	AKR1C2,AKR1C3,ANKRD17,ATM,BCL2L11,BMF,C8orf4,CAMK2D,CASP1,CTGF,FBXW7,FGF2,FRS2,GAB1,GADD45B,GJA1,GOLPH3,GPRC5B,HIPK2,IGF2,IL15,IL31RA,INSR,IRAK2,KBTBD7,KIDINS220,LMCD1,LPAR1,MAP3K12,MAP3K2,MAP3K3,MAPK10,NDRG4,NEK1,NLGN1,NRK,NRP1,PELI2,PKD2,PLA2R1,PRKCQ,PRKD1,PTEN,RASA3,SECTM1,SHC2,SHOC2,SPRED1,TCF7L2,TGFB2,TNFSF10,TNIK,TRIM32,WNT5A
GO:0007219	0.0390813	1.72015	9.06918	15	206	Notch signaling pathway	GO_BP	APH1B,BCL6,C8orf4,FBXW7,FOXC1,GMDS,HDAC5,HHEX,JAG1,MAML3,RBPJ,TFDP2,TNRC6B,TSPAN33,TSPAN5
GO:0016570	0.0391188	1.49164	18.0063	26	409	histone modification	GO_BP	APBB1,ARID4A,ATM,AUTS2,BCL6,BRD8,CAMK2D,HDAC5,ING4,KAT6B,KMT2E,LEF1,MAP3K12,MGEA5,MYSM1,NCOA1,PER2,PHC1,PPARGC1A,PRKD1,SALL1,SATB1,SETD7,TET2,WAC,WHSC1L1
GO:0017015	0.039758	2.07038	4.57862	9	104	regulation of transforming growth factor beta receptor signaling pathway	GO_BP	CDKN1C,CITED2,FBN2,HIPK2,HTRA1,NREP,PBLD,SMAD6,SMAD7
GO:0007166	0.0405638	1.20829	100.472	117	2350	cell surface receptor signaling pathway	GO_BP	ABCA1,ACVR1,ACVR1B,ADAM12,AHI1,ANKRD10,APH1B,ARHGEF28,ARHGEF9,ARID5B,BAG1,BBS4,BBS7,BCL2L11,BCL6,BICC1,BLNK,BRD8,C8orf4,CALCRL,CAMK2D,CAMLG,CAPRIN2,CASP3,CBLB,CC2D2A,CCNY,CDIP1,CDKN1C,CITED2,CMTM3,COL1A1,COL1A2,CPE,CREBRF,CTGF,DEPTOR,DISP1,DKK1,DOCK1,DYNC2H1,EFNB3,EMP2,ERRFI1,EVC,EVC2,FBN2,FBXW7,FEM1B,FGF2,FOXC1,FOXL1,FRAT2,FRS2,FSTL1,FZD2,GAB1,GBP2,GLI3,GMDS,GPRC5B,HBP1,HDAC5,HHEX,HIPK2,HTRA1,IF…
GO:0002042	0.0411625	3.35359	1.32075	4	30	cell migration involved in sprouting angiogenesis	GO_BP	FGF2,HDAC5,NRP1,ROBO1
GO:0003016	0.0411625	3.35359	1.32075	4	30	respiratory system process	GO_BP	GAA,HOXA5,NLGN1,ZFAND5
GO:0031069	0.0411625	3.35359	1.32075	4	30	hair follicle morphogenesis	GO_BP	ATP7A,INTU,SMO,TGFB2
GO:0090311	0.0411625	3.35359	1.32075	4	30	regulation of protein deacetylation	GO_BP	BCL6,CAMK2D,PRKD1,SPRED1
GO:0043502	0.0415435	2.51801	2.55346	6	58	regulation of muscle adaptation	GO_BP	CAMK2D,ERRFI1,FBXO32,LMCD1,MGEA5,PPP3CA
GO:0030850	0.0419586	4.37337	0.789579	3	18	prostate gland development	GO_BP	AHR,CRIP1,FEM1B,FRS2,PLAG1,PTEN,WNT5A
GO:0001656	0.0419619	2.81657	1.92383	5	44	metanephros development	GO_BP	GLI3,HOXA11,ID2,IRX1,IRX3,LGR4,PAX2,PKD2,PTCH1,SALL1,SMO,TFAP2B
GO:0002076	0.0423432	4.35669	0.792453	3	18	osteoblast development	GO_BP	HDAC5,HOXA2,SATB2
GO:0030878	0.0423432	4.35669	0.792453	3	18	thyroid gland development	GO_BP	HHEX,HOXA5,THRA
GO:0070227	0.0424189	2.80767	1.92961	5	44	lymphocyte apoptotic process	GO_BP	BCL2L11,BCL6,FOXP1,GLI3,PRKCQ,PTEN,TGFB2,TSC22D3,WNT5A
GO:0030855	0.0426435	1.40297	24.9791	34	570	epithelial cell differentiation	GO_BP	ACTA2,ACVR1,AHI1,AKR1C1,AKR1C2,AKR1C3,ARID4A,BDH2,CASP3,CPS1,CPT1A,ERRFI1,FEM1B,FRS2,FZD2,GJA1,GLI3,HHEX,HOXA5,HOXA7,ID2,INTU,JAG1,KIAA1109,LAMA1,LEF1,LRTOMT,NRP1,PARD3,PAX2,PROM1,PTCH1,RBPJ,SALL1,SMO,THRA,TMOD1,WNT5A
GO:0071496	0.0427916	1.42641	22.4088	31	509	cellular response to external stimulus	GO_BP	ACBD5,AKR1C3,ANXA5,ATG2B,ATP1A1,CASP1,COL1A1,CTSK,FAM134B,FAM13B,FBXW7,GJA1,IL15,KANK2,KLF10,LMCD1,MAP3K12,MAP3K2,NCOA1,NPRL3,NRBP2,OPTN,PDK2,PDK4,RAB12,RAB33B,SLC37A4,SQSTM1,TP53INP1,WAC,WDFY3
GO:0002293	0.0430156	2.79622	1.93711	5	44	alpha-beta T cell differentiation involved in immune response	GO_BP	ATP7A,BCL6,FOXP1,LEF1,SEMA4A
GO:0002682	0.0431797	1.24609	66.2579	80	1505	regulation of immune system process	GO_BP	ACVR1B,AHR,ANKRD17,ANXA5,AP1S3,ATM,BCL6,C1R,C1RL,C1S,C8orf4,CAMK1D,CAMK2D,CASP3,CBLB,CFH,CFI,CMTM3,CTSK,DLG1,DOCK1,ELMOD2,FAM13B,FGF2,FOXC1,FOXP1,FRS2,GAB1,GGT1,GLI3,GPR68,GPRC5B,HLA-DMB,HOXA5,HOXA7,HTRA1,ID2,IGF2,IL15,IL31RA,INHBA,IRAK2,ITGA4,JAG1,KBTBD7,KLF10,KMT2E,LEF1,LGR4,LMCD1,MAPK10,MEF2A,P4HTM,PAG1,PDK4,PELI2,PPP3CA,PRKCQ,PROS1,PTEN,PTPRE,RASA3,REEP2,SERPING1,SHC2,SIAE,SIGLEC15,SLC37A4,SO…
GO:0043433	0.0431978	1.87936	6.1195	11	139	negative regulation of sequence-specific DNA binding transcription factor activity	GO_BP	ID2,IRAK2,PBX1,PTCH1,SIGIRR,SIK1,SMAD7,SUFU,TCEAL7,TCF7L2,THRA
GO:0010038	0.0432361	1.56659	13.2075	20	300	response to metal ion	GO_BP	AKR1C3,ANK3,ANXA5,ATP7A,CAMK2D,CASP3,CPS1,CRIP1,CYBRD1,DNMT3A,ID2,LEF1,MAOB,MEF2A,NFATC4,PPP3CA,PTEN,SEC31A,SPARC,WNT5A
GO:0051271	0.0434508	1.69322	9.20126	15	209	negative regulation of cellular component movement	GO_BP	C16orf45,CITED2,FGF2,HDAC5,HOXA7,NDRG4,NRP1,PBLD,PPARGC1A,PTEN,PTPRM,SMAD7,TP53INP1,TPM1,WNT5A
GO:0060828	0.043527	1.66111	9.99371	16	227	regulation of canonical Wnt signaling pathway	GO_BP	ANKRD10,BICC1,CAPRIN2,CCNY,COL1A1,DKK1,FRAT2,FZD2,GLI3,GPRC5B,LEF1,LGR4,LRP6,RBPJ,TCF7L2,WNT5A
GO:0046620	0.0439312	2.28097	3.25786	7	74	regulation of organ growth	GO_BP	BCL2L11,FGF2,FOXC1,GJA1,PTEN,RBPJ,SMO
GO:0051270	0.0441266	1.43097	21.6166	30	495	regulation of cellular component movement	GO_BP	ACVR1B,ANK2,ANXA5,ARHGAP18,ATP1A1,BBS4,BCL6,C16orf45,CAMK1D,CAMK2D,CITED2,COL1A1,EMP2,FGF2,FOXP1,GAB1,GJA1,HDAC5,HOXA7,INSR,ITGA4,JAG1,LAMA1,LEF1,LPAR1,MYSM1,NDRG4,NRP1,PARD6B,PBLD,PPARGC1A,PRKD1,PTEN,PTPRM,SEMA4A,SGK1,SMAD7,SPARC,SPATA13,SST,TGFB2,TP53INP1,TPM1,TRIM32,WNT5A
GO:0008152	0.0442822	1.38658	31.6583	41	894	metabolic process	GO_BP	AASDH,ABCA1,ABCB4,ABCC3,ABCC4,ABCC5,ACBD5,ACSS1,ACTA2,ACVR1,ACVR1B,ADAM12,ADAMTS5,ADCK3,ADIRF,AFF1,AGAP4,AGPAT5,AHI1,AHR,AK7,AKR1C1,AKR1C2,AKR1C3,ALDH3A2,AMACR,AMY1A,ANAPC13,ANAPC16,ANAPC4,ANK2,ANK3,ANKRD17,ANXA5,APBB1,APH1B,ARHGAP10,ARHGAP18,ARHGAP22,ARHGAP6,ARHGEF10L,ARHGEF28,ARHGEF9,ARID4A,ARID5B,AS3MT,ASIC2,ATG2B,ATM,ATP1A1,ATP7A,ATP9A,AUTS2,BACE1,BAG1,BATF3,BAZ2B,BBS4,BBS7,BCL2L11,BCL6,BDH2,…
GO:0021885	0.0445988	2.47034	2.59748	6	59	forebrain cell migration	GO_BP	C16orf45,EFHC1,EMX2,GLI3,NRP1,ROBO1
GO:0002521	0.0448297	1.44781	19.9434	28	453	leukocyte differentiation	GO_BP	ATM,ATP7A,AZI2,BATF3,BCL6,BLNK,FOXP1,GLI3,GPR68,HDAC5,HHEX,HOXA7,ID2,IL15,IL31RA,INHBA,ITGA4,KLF10,KMT2E,LEF1,RBPJ,SATB1,SEMA4A,SH3PXD2A,SIGLEC15,TESC,TMEM64,VCAM1
GO:0048523	0.0452018	1.27243	53.7159	66	1292	negative regulation of cellular process	GO_BP	ABCA1,ACVR1,ACVR1B,AHI1,AHR,AKR1C3,ANAPC4,ANK2,ANK3,ANKRD17,ANXA5,APBB1,ARHGAP10,ARHGAP6,ARID4A,ARID5B,ASIC2,ATM,ATP1A1,ATP7A,BAG1,BATF3,BBS12,BBS4,BCL6,BEND5,BICC1,BMF,BTAF1,C16orf45,C1D,C8orf4,CAMK1D,CAMK2D,CAPRIN2,CARD16,CARD8,CASP3,CBLB,CBX7,CDKN1C,CIT,CITED2,CLIP3,CLMN,COL1A1,COL5A2,COL7A1,CPEB2,CPEB3,CRBN,CREBRF,CREM,CRIPAK,CTGF,DEPTOR,DKK1,DLG1,DNAJC1,DNMT3A,EAPP,ELF2,ERRFI1,FAM134B,FAM21C…
GO:0002072	0.0454265	7.25528	0.352201	2	8	optic cup morphogenesis involved in camera-type eye development	GO_BP	PAX2,WNT5A
GO:0003139	0.0454265	7.25528	0.352201	2	8	secondary heart field specification	GO_BP	RBPJ,SMARCD3
GO:0003140	0.0454265	7.25528	0.352201	2	8	determination of left/right asymmetry in lateral mesoderm	GO_BP	CITED2,SMO
GO:0003339	0.0454265	7.25528	0.352201	2	8	regulation of mesenchymal to epithelial transition involved in metanephros morphogenesis	GO_BP	PAX2,SALL1
GO:0007256	0.0454265	7.25528	0.352201	2	8	activation of JNKK activity	GO_BP	NRK,TNIK
GO:0035845	0.0454265	7.25528	0.352201	2	8	photoreceptor cell outer segment organization	GO_BP	AHI1,BBS4
GO:0048733	0.0454265	7.25528	0.352201	2	8	sebaceous gland development	GO_BP	CBX7,RBPJ
GO:0048793	0.0454265	7.25528	0.352201	2	8	pronephros development	GO_BP	AHI1,PAX2
GO:0048843	0.0454265	7.25528	0.352201	2	8	negative regulation of axon extension involved in axon guidance	GO_BP	NRP1,WNT5A
GO:0060267	0.0454265	7.25528	0.352201	2	8	positive regulation of respiratory burst	GO_BP	CAMK1D,INSR
GO:0060837	0.0454265	7.25528	0.352201	2	8	blood vessel endothelial cell differentiation	GO_BP	NRP1,RBPJ
GO:0060907	0.0454265	7.25528	0.352201	2	8	positive regulation of macrophage cytokine production	GO_BP	GPRC5B,WNT5A
GO:0072033	0.0454265	7.25528	0.352201	2	8	renal vesicle formation	GO_BP	SALL1,SMO
GO:0072282	0.0454265	7.25528	0.352201	2	8	metanephric nephron tubule morphogenesis	GO_BP	LGR4,PAX2
GO:1901629	0.0454265	7.25528	0.352201	2	8	regulation of presynaptic membrane organization	GO_BP	NLGN1,PTEN
GO:1904071	0.0454265	7.25528	0.352201	2	8	presynaptic active zone assembly	GO_BP	NLGN1,PTEN
GO:0031128	0.0454909	3.23365	1.36299	4	31	developmental induction	GO_BP	DKK1,FRS2,HIPK2,HOXA11,SALL1
GO:0000272	0.0456746	3.22918	1.36478	4	31	polysaccharide catabolic process	GO_BP	CPS1,GAA,MANBA,PHKA1
GO:0017145	0.0456746	3.22918	1.36478	4	31	stem cell division	GO_BP	LEF1,SAMD9L,TGFB2,TIAL1
GO:0021884	0.0456746	3.22918	1.36478	4	31	forebrain neuron development	GO_BP	ATP7A,NRP1,ROBO1,WNT5A
GO:0060512	0.0456746	3.22918	1.36478	4	31	prostate gland morphogenesis	GO_BP	CRIP1,FEM1B,FRS2,WNT5A
GO:1902742	0.0456746	3.22918	1.36478	4	31	apoptotic process involved in development	GO_BP	BCL2L11,FOXC1,LEF1,PAX2
GO:0071466	0.0457673	1.756	7.7044	13	175	cellular response to xenobiotic stimulus	GO_BP	ACSS1,AHR,AKR1C1,AS3MT,CYP27A1,CYP2U1,EPHX2,GGT1,MAOA,MAOB,MAT2A,PAOX,SULT1C4
GO:0044255	0.046423	1.29803	42.8365	54	973	cellular lipid metabolic process	GO_BP	AASDH,ABCA1,ABCB4,ACSS1,AGPAT5,AKR1C1,AKR1C2,AKR1C3,ALDH3A2,AMACR,ATM,BDH2,C9orf3,CPS1,CPT1A,CREM,CTGF,CYP2U1,CYP4V2,DECR2,EPHX2,ETFDH,FBXW7,FGF2,FHL2,GALC,GGT1,GLIPR1,IMPA2,INPP5F,KDELC1,MPPE1,NCOA1,PDK2,PDK4,PER2,PGAP1,PHYH,PIGY,PIK3IP1,PLA2G12A,PLA2G16,PPARGC1A,PRKD1,PTEN,QKI,RGL1,SIK1,SLC25A20,SMARCD3,ST8SIA5,SYNJ1,UGT8,VAV3
GO:0043069	0.0464929	1.32257	36.5849	47	831	negative regulation of programmed cell death	GO_BP	ACVR1,AHI1,ANXA5,ARHGAP10,ASIC2,ATP7A,BAG1,BCL6,BMF,CAMK1D,CASP3,CITED2,FAM134B,FHL2,FOXC1,FOXP1,GLI3,GOLPH3,HIPK2,IL31RA,KANK2,LEF1,LRP6,NRBP2,NRP1,OPTN,OXR1,PAX2,PDK4,PLAC8,PPARGC1A,PRKCQ,PTEN,SLC25A27,SMAD6,SMO,SOCS3,SQSTM1,TCF7L2,TFAP2B,TNFSF10,TRIM32,TSC22D1,TSC22D3,VHL,WNT5A,ZMYND11
GO:0007519	0.0465955	1.79789	6.95597	12	158	skeletal muscle tissue development	GO_BP	DCN,DKK1,HDAC5,HLF,HOXD10,HOXD9,NR1D2,NUPR1,PPP3CA,SMO,TSC22D3,VAMP5
GO:1901343	0.0466968	2.24729	3.30189	7	75	negative regulation of vasculature development	GO_BP	FOXC1,HDAC5,HHEX,HOXA5,PTPRM,SEMA4A,SPARC
GO:0002011	0.0467114	2.72614	1.98113	5	45	morphogenesis of an epithelial sheet	GO_BP	JAG1,LAMA1,LRP6,PARD3,WNT5A
GO:0003341	0.0467114	2.72614	1.98113	5	45	cilium movement	GO_BP	AK7,BBS4,DNAH5,DPCD,LRRC6
GO:0021795	0.0467114	2.72614	1.98113	5	45	cerebral cortex cell migration	GO_BP	C16orf45,EFHC1,GLI3,NRP1,ROBO1
GO:0019395	0.0470289	2.10509	4.00629	8	91	fatty acid oxidation	GO_BP	AMACR,BDH2,CPT1A,CYP4V2,ETFDH,PDK4,PHYH,PPARGC1A
GO:0030166	0.0477907	2.42444	2.64151	6	60	proteoglycan biosynthetic process	GO_BP	CYTL1,DCN,EXTL2,FOXL1,TCF7L2,VCAN
GO:0061045	0.0477907	2.42444	2.64151	6	60	negative regulation of wound healing	GO_BP	ANXA5,FGF2,GJA1,PROS1,SERPING1,TSPAN8
GO:1901989	0.0477907	2.42444	2.64151	6	60	positive regulation of cell cycle phase transition	GO_BP	ANKRD17,PBX1,PLRG1,PTEN,SMARCD3,STXBP4
GO:0030334	0.0478904	1.39482	24.3644	33	556	regulation of cell migration	GO_BP	ACVR1B,C16orf45,CAMK1D,CAMK2D,CITED2,COL1A1,EMP2,FGF2,FOXP1,GAB1,HDAC5,HOXA7,INSR,ITGA4,JAG1,LAMA1,LEF1,LPAR1,MYSM1,NDRG4,NRP1,PARD6B,PBLD,PPARGC1A,PRKD1,PTEN,PTPRM,SEMA4A,SGK1,SMAD7,SPARC,SPATA13,SST,TGFB2,TP53INP1,TPM1,TRIM32,WNT5A
GO:0040013	0.0480272	1.63751	10.1258	16	230	negative regulation of locomotion	GO_BP	C16orf45,CITED2,FGF2,HDAC5,HOXA7,NDRG4,NRP1,PBLD,PPARGC1A,PTEN,PTPRM,ROBO1,SMAD7,TP53INP1,TPM1,WNT5A
GO:0031333	0.0486335	1.98622	4.75472	9	108	negative regulation of protein complex assembly	GO_BP	BBS4,CLIP3,CRBN,DKK1,FAM21C,SAR1A,SMAD6,THRA,TMOD1
GO:0042762	0.0486868	4.08414	0.836478	3	19	regulation of sulfur metabolic process	GO_BP	PDK2,PDK4,TCF7L2
GO:0050901	0.0486868	4.08414	0.836478	3	19	leukocyte tethering or rolling	GO_BP	GOLPH3,ITGA4,VCAM1
GO:0060231	0.0486868	4.08414	0.836478	3	19	mesenchymal to epithelial transition	GO_BP	PAX2,SALL1,SMO
GO:0070242	0.0486868	4.08414	0.836478	3	19	thymocyte apoptotic process	GO_BP	BCL2L11,GLI3,WNT5A
GO:1900744	0.0486868	4.08414	0.836478	3	19	regulation of p38MAPK cascade	GO_BP	DLG1,GADD45B,MAP3K3
GO:0009611	0.0494151	1.28604	44.8176	56	1018	response to wounding	GO_BP	ABCC4,ANXA5,ASIC2,BCL6,CALCRL,CASP1,CASP3,CFH,CFI,COL1A1,COL1A2,CTGF,DCN,DOCK1,DOCK11,F13A1,F8,FGF2,FOXP1,GGT1,GJA1,GLI3,GNAI1,GPRC5B,GUCY1A3,GUCY1B3,H3F3A,HHEX,IFRD1,IGF2,IL15,IL1R1,IRF2,ITGA4,JMJD1C,LBH,LOX,NR1D2,NREP,OPTN,PARD3,PDE10A,PDE1A,PRKCQ,PROS1,PTEN,SERPING1,SOCS3,SPARC,TFPI,TGFB2,TPM1,TSPAN8,VAV3,WEE1,WNT5A
GO:0016241	0.0496154	2.07989	4.05031	8	92	regulation of macroautophagy	GO_BP	CTSK,FBXW7,NRBP2,RAB12,RAB33B,SQSTM1,WAC,WDFY3
GO:0032507	0.0496154	2.07989	4.05031	8	92	maintenance of protein location in cell	GO_BP	ANK3,BBS4,GOLPH3,MXI1,PKD2,SUFU,SYNE1,THRA
GO:0010769	0.0497864	1.5577	12.6066	19	287	regulation of cell morphogenesis involved in differentiation	GO_BP	CAPRIN2,CIT,COL1A1,FAM21C,IFRD1,LEF1,NFATC4,NLGN1,NRP1,OBSL1,PAX2,PBLD,PPP3CA,PTEN,ROBO1,SALL1,SMAD7,TCF7L2,TGFB2,TNIK,WNT5A
GO:0005622	1.14811e-06	1.57875	590.684	643	13696	intracellular	GO_CC	ABCA1,ABCB4,ABCC4,ACBD5,ACSS1,ACTA2,ADAM12,ADAMTS5,ADCK3,ADD3,ADIRF,AFF1,AGPAT5,AHI1,AHR,AK7,AKR1C1,AKR1C2,AKR1C3,ALDH3A2,AMACR,ANAPC13,ANAPC16,ANAPC4,ANK2,ANK3,ANKRD17,ANKRD26,ANKRD50,ANTXR1,ANTXR2,ANXA5,AP1S3,APBB1,APH1B,ARHGAP10,ARHGAP18,ARHGAP22,ARHGAP6,ARHGEF10L,ARHGEF28,ARHGEF9,ARID4A,ARID5B,ARMCX5-GPRASP2,AS3MT,ATG2B,ATM,ATP1A1,ATP7A,ATP9A,AUTS2,AZI2,BACE1,BAG1,BATF3,BAZ2B,BBS4,BBS7,BBS9,B…
GO:0043229	4.03604e-05	1.37601	497.311	548	11531	intracellular organelle	GO_CC	ABCA1,ABCC4,ACBD5,ACSS1,ACTA2,ADAM12,ADAMTS5,ADCK3,ADD3,ADIRF,AFF1,AGPAT5,AHI1,AHR,AK7,AKR1C3,ALDH3A2,AMACR,ANAPC13,ANAPC16,ANAPC4,ANK2,ANK3,ANKRD17,ANKRD26,ANKRD50,ANTXR1,ANTXR2,ANXA5,AP1S3,APBB1,APH1B,ARHGAP22,ARHGAP6,ARID4A,ARID5B,AS3MT,ATG2B,ATM,ATP1A1,ATP7A,ATP9A,AUTS2,BACE1,BAG1,BATF3,BAZ2B,BBS4,BBS7,BBS9,BCL2L11,BCL6,BEND5,BMF,BOD1L1,BRD8,BTAF1,C10orf10,C11orf54,C16orf45,C1D,C8orf4,C9orf3,…
GO:0043227	7.02087e-05	1.36419	504.341	553	11694	membrane-bounded organelle	GO_CC	ABCA1,ABCB4,ABCC4,ACBD5,ACSS1,ACTA2,ACVR1B,ADAM12,ADAMTS5,ADCK3,ADD3,ADIRF,AFF1,AGPAT5,AHR,AK7,AKR1C1,AKR1C3,ALDH3A2,AMACR,AMY1A,ANAPC13,ANAPC16,ANAPC4,ANGPTL2,ANK3,ANKRD17,ANKRD50,ANTXR1,ANTXR2,ANXA5,AP1S3,APBB1,APH1B,ARHGAP22,ARID4A,ARID5B,AS3MT,ATG2B,ATM,ATP1A1,ATP7A,ATP9A,AUTS2,BACE1,BAG1,BATF3,BAZ2B,BBS4,BBS7,BBS9,BCL2L11,BCL6,BDH2,BEND5,BEND7,BEX5,BMF,BOD1L1,BRD8,BTAF1,C10orf10,C11orf54,C1D…
GO:0072372	0.000190575	2.67873	8.12434	20	189	primary cilium	GO_CC	AHI1,BBS4,BBS7,BBS9,CC2D2A,CEP41,DYNC2H1,EFCAB7,FAM161A,GLI3,IFT122,IFT46,NPHP1,PDE6B,PKD2,PROM1,PTCH1,SMO,SPATA7,SUFU,TCTN1,TMEM17,WDR19
GO:0014704	0.000251645	4.91626	2.15641	9	50	intercalated disc	GO_CC	ANK2,ANK3,ANXA5,ATP1A1,CAMK2D,DLG1,GJA1,OBSL1,VAMP5
GO:0036064	0.000309547	3.63919	3.70903	12	86	ciliary basal body	GO_CC	AHI1,BBS4,BBS7,CCDC176,CEP41,DZIP1,EVC,FAM161A,IFT122,IFT46,PKD2,SPATA7
GO:0060170	0.000395792	3.7948	3.27774	11	76	ciliary membrane	GO_CC	BBS4,BBS7,BBS9,EVC,EVC2,PDE6B,PKD2,PROM1,PTCH1,SMO,TMEM17
GO:0044463	0.00057219	1.63564	38.1253	59	884	cell projection part	GO_CC	ADD3,AHI1,ANK2,ANK3,ANTXR1,APBB1,ASIC2,ATP1A1,ATP7A,BBS4,BBS7,BBS9,CAMK2D,CC2D2A,CCDC176,CEP41,CTTNBP2,CYBRD1,DLG1,DNAH5,DNALI1,DYNC2H1,DZIP1,EFHC1,EVC,EVC2,FAM161A,GLI3,IFT122,IFT46,LPAR1,MAP3K12,MAPK10,NDRG4,NLGN1,NPHP1,ORAI2,PARD3,PDE6B,PFKM,PKD2,PROM1,PTCH1,PTEN,ROBO1,SMO,SPATA13,SPATA6,SPATA7,SPOCK1,SUFU,SV2A,SYNPO,TCTN1,TESC,TMEM17,TPM1,UTRN,WDR19
GO:0005737	0.000649448	1.2813	446.851	490	10361	cytoplasm	GO_CC	ABCA1,ABCB4,ABCC4,ACBD5,ACSS1,ACTA2,ADAM12,ADAMTS5,ADCK3,ADD3,ADIRF,AGPAT5,AHI1,AHR,AK7,AKR1C1,AKR1C2,AKR1C3,ALDH3A2,AMACR,ANAPC16,ANAPC4,ANK2,ANK3,ANKRD17,ANKRD50,ANTXR1,ANTXR2,ANXA5,AP1S3,APBB1,APH1B,ARHGAP10,ARHGAP18,ARHGAP22,ARHGAP6,ARHGEF10L,ARHGEF28,ARHGEF9,ARMCX5-GPRASP2,AS3MT,ATG2B,ATM,ATP1A1,ATP7A,ATP9A,AZI2,BACE1,BAG1,BBS4,BBS7,BBS9,BCL2L11,BDH2,BEND5,BEX5,BICC1,BLNK,BMF,BRD8,C10orf10,C…
GO:0005634	0.000968602	1.26669	285.718	327	6661	nucleus	GO_CC	ACBD5,ADAM12,ADD3,ADIRF,AFF1,AGPAT5,AHR,AK7,AKR1C3,ANAPC13,ANAPC16,ANAPC4,ANKRD17,ANXA5,APBB1,ARHGAP22,ARID4A,ARID5B,ATM,AUTS2,BAG1,BATF3,BAZ2B,BBS4,BBS7,BCL6,BOD1L1,BRD8,BTAF1,C11orf54,C1D,C8orf4,C9orf3,CAMK1D,CAMK2D,CAND2,CAPRIN2,CARD8,CASP3,CBLB,CBX7,CCNL1,CCNY,CDIP1,CDKN1C,CEBPD,CEP68,CITED2,CLK4,CMTM3,COMMD3,CPE,CPEB2,CPEB3,CPS1,CRBN,CREB3L4,CREBL2,CREBRF,CREM,CRIPAK,CSTF2T,DBP,DCUN1D4,DHX32…
GO:0032391	0.00154176	5.58257	1.29385	6	30	photoreceptor connecting cilium	GO_CC	BBS4,FAM161A,IFT122,NPHP1,SPATA7,WDR19
GO:0036038	0.00179623	9.90726	0.560667	4	13	TCTN-B9D complex	GO_CC	AHI1,CC2D2A,TCTN1,TMEM17
GO:0097542	0.00224176	4.34464	1.85451	7	43	ciliary tip	GO_CC	DYNC2H1,GLI3,IFT122,IFT46,SMO,SUFU,WDR19
GO:0098643	0.00242954	8.91601	0.603795	4	14	banded collagen fibril	GO_CC	COL1A1,COL1A2,COL5A2,COL7A1
GO:0005654	0.00255879	1.31068	123.002	152	2852	nucleoplasm	GO_CC	ACBD5,ADAM12,ADD3,ADIRF,AFF1,AHR,ANAPC4,APBB1,ARID4A,ARID5B,ATM,BOD1L1,BRD8,C8orf4,CAMK2D,CAPRIN2,CARD8,CASP3,CBLB,CBX7,CCNL1,CEP68,CREBRF,DMTF1,DNAJB4,DNMT3A,DOCK1,DZIP1,EAPP,EGLN3,ELF2,ESRRG,FAM175A,FAN1,FANK1,FBXW7,FEM1B,FHL2,FIP1L1,FKBP5,FOXC1,FOXP1,GLI3,GOLPH3,H3F3A,HBP1,HDAC5,HELQ,HIPK2,HIST1H2BK,HNMT,HNRNPD,HNRNPDL,HOXA2,HOXC10,HOXC6,HOXC8,ID2,IKZF5,IL15,ING4,INTS12,INTS3,IRF2,JMJD1C,KAT6B…
GO:0044420	0.00332728	2.55648	5.47728	13	127	extracellular matrix component	GO_CC	COL1A1,COL1A2,COL4A5,COL5A2,COL7A1,DCN,DLG1,FBN2,LAMA1,MFAP2,PAPLN,SPARC,TINAG
GO:0031093	0.00425367	3.81368	2.07015	7	48	platelet alpha granule lumen	GO_CC	F13A1,F8,IGF2,PROS1,SERPING1,SPARC,TGFB2
GO:0048179	0.00541331	44.4869	0.129385	2	3	activin receptor complex	GO_CC	ACVR1,ACVR1B
GO:0034464	0.0055215	11.133	0.388154	3	9	BBSome	GO_CC	BBS4,BBS7,BBS9
GO:0031594	0.00598502	3.55303	2.19954	7	51	neuromuscular junction	GO_CC	CAMK2D,COL4A5,DLG1,PRKCQ,SPOCK1,SV2A,UTRN
GO:0005911	0.00759257	1.72746	16.3456	27	379	cell-cell junction	GO_CC	ABCB4,ADD3,AHI1,ANK2,ANK3,ANXA5,ATP1A1,CAMK2D,CLDN10,CYTH1,DLG1,FRS2,GJA1,ITGA4,LAMA1,NHS,NPHP1,OBSL1,PARD3,PARD6B,PKD2,PRKD1,PTPRM,SMAD7,SV2A,SYNPO,VAMP5
GO:0035869	0.010043	8.38834	0.472279	3	11	ciliary transition zone	GO_CC	AHI1,BBS4,BBS9,CC2D2A,NPHP1,TCTN1,TMEM17
GO:0031512	0.0101678	8.34879	0.47441	3	11	motile primary cilium	GO_CC	DYNC2H1,IFT46,PKD2
GO:0005862	0.0105173	22.2421	0.172513	2	4	muscle thin filament tropomyosin	GO_CC	TPM1,TPM2
GO:1990124	0.0105173	22.2421	0.172513	2	4	messenger ribonucleoprotein complex	GO_CC	CPEB2,CPEB3
GO:0031430	0.0114307	5.24255	0.905692	4	21	M band	GO_CC	ANK2,FHL2,OBSL1,PPP2R5A
GO:0031974	0.0121406	1.21299	181.268	208	4203	membrane-enclosed lumen	GO_CC	ACBD5,ACSS1,ADAM12,ADAMTS5,ADD3,ADIRF,AFF1,AHR,AMACR,ANAPC4,APBB1,ARID4A,ARID5B,ATM,BOD1L1,BRD8,C1D,C8orf4,C9orf3,CAMK2D,CAPRIN2,CARD8,CASP3,CBLB,CBX7,CCNL1,CEP68,CITED2,COL1A1,COL1A2,COL4A5,COL5A2,COL7A1,CPS1,CRBN,CREBRF,CTSK,CYP27A1,DCN,DMTF1,DNAJB4,DNAJB9,DNMT3A,DOCK1,DZIP1,EAPP,EGLN3,ELF2,ESRRG,ETFDH,F13A1,F8,FAM175A,FAN1,FANK1,FBXO32,FBXW7,FEM1B,FHL2,FIP1L1,FKBP5,FKBP7,FOXC1,FOXP1,GAA,GALC,G…
GO:0072559	0.0170297	14.8272	0.215641	2	5	NLRP3 inflammasome complex	GO_CC	CARD8,CASP1
GO:0036379	0.0183291	4.45538	1.03508	4	24	myofilament	GO_CC	TMOD1,TPM1,TPM2,TRIM32
GO:0097546	0.0183291	4.45538	1.03508	4	24	ciliary base	GO_CC	GLI3,IFT122,NPHP1,SUFU
GO:0042383	0.0228699	2.19071	4.83036	10	112	sarcolemma	GO_CC	ANK2,ANK3,ANXA5,ATP1A1,CAMK2D,DLG1,PPP3CA,PRKCQ,SGCB,UTRN
GO:0033268	0.0246654	5.56455	0.646923	3	15	node of Ranvier	GO_CC	ANK3,DLG1,SPOCK1
GO:0043292	0.0271143	1.77352	9.40195	16	218	contractile fiber	GO_CC	ACTA2,ANK2,ANK3,ANXA5,FBXO32,FHL2,GJA1,MYL5,OBSL1,PPP2R5A,PPP3CA,SYNE1,TMOD1,TPM1,TPM2,TRIM32
GO:0070013	0.0272988	1.18631	166.854	189	3898	intracellular organelle lumen	GO_CC	ACBD5,ACSS1,ADAM12,ADAMTS5,ADD3,ADIRF,AFF1,AHR,AMACR,ANAPC4,APBB1,ARID4A,ARID5B,ATM,BOD1L1,BRD8,C1D,C8orf4,C9orf3,CAMK2D,CAPRIN2,CARD8,CASP3,CBLB,CBX7,CCNL1,CEP68,CITED2,COL1A1,COL1A2,COL4A5,COL5A2,COL7A1,CPS1,CRBN,CREBRF,CTSK,CYP27A1,DCN,DMTF1,DNAJB4,DNAJB9,DNMT3A,DOCK1,DZIP1,EAPP,EGLN3,ELF2,ESRRG,ETFDH,FAM175A,FAN1,FANK1,FBXO32,FBXW7,FEM1B,FHL2,FIP1L1,FKBP5,FKBP7,FOXC1,FOXP1,GAA,GALC,GLI3,GOLPH…
GO:0005578	0.0319116	1.5681	15.1811	23	352	proteinaceous extracellular matrix	GO_CC	ABI3BP,ADAMTS5,COL1A1,COL1A2,COL4A5,COL5A2,COL7A1,CTGF,DCN,DLG1,FBN2,FLRT3,LAMA1,LOX,MFAP2,OLFML2A,PAPLN,SPARC,SPOCK1,SPON1,TINAG,VCAN,WNT5A
GO:0000152	0.0335423	3.01133	1.81138	5	42	nuclear ubiquitin ligase complex	GO_CC	ANAPC13,ANAPC16,ANAPC4,CBX7,PHC1
GO:0030175	0.0339122	2.25991	3.75215	8	87	filopodium	GO_CC	ACTA2,ANTXR1,CD302,DNALI1,NLGN1,SPATA13,UTRN,VCAM1
GO:0000242	0.0345903	4.76905	0.733179	3	17	pericentriolar material	GO_CC	BBS4,BBS9,NEK1
GO:0005581	0.0380771	2.20385	3.83841	8	89	collagen trimer	GO_CC	COL1A1,COL1A2,COL4A5,COL5A2,COL7A1,DCN,LOX,SCARA3
GO:0005788	0.0402452	1.74896	8.32374	14	193	endoplasmic reticulum lumen	GO_CC	ADAMTS5,COL1A1,COL1A2,COL4A5,COL5A2,COL7A1,DNAJB9,FKBP7,GPX7,KDELC1,P4HA1,PDGFC,SPON1,WNT5A
GO:0005615	0.0436084	1.26248	57.1017	70	1324	extracellular space	GO_CC	ABI3BP,ACTA2,AMY1A,ANGPTL2,ANXA5,C1R,C1RL,C1S,CFH,CFI,CKLF,CMTM3,COL1A1,COL1A2,COL7A1,CTBS,CTGF,CTSK,CTSO,CYTL1,DCN,DKK1,DSCAML1,F13A1,F8,FGF2,FLRT3,FRMD4B,FSTL1,GGT1,GPRC5B,GPX3,HABP2,HIST1H2BK,HTRA1,IGF2,IGFBP7,IL15,IL1R1,INHBA,LAMA1,LMCD1,LOX,LOXL4,LRIG3,MCF2L,NRP1,PDGFC,PPP1R1A,PROM1,PROS1,SECTM1,SELENBP1,SEPP1,SERPING1,SIAE,SPARC,SPOCK1,SPON1,SST,TCTN1,TFPI,TGFB2,TINAG,TNFSF10,UBN2,VCAM1,VCA…
GO:0008074	0.0437541	7.4123	0.345026	2	8	guanylate cyclase complex, soluble	GO_CC	GUCY1A3,GUCY1B3
GO:0030991	0.0437541	7.4123	0.345026	2	8	intraciliary transport particle A	GO_CC	IFT122,WDR19
GO:1990023	0.0437541	7.4123	0.345026	2	8	mitotic spindle midzone	GO_CC	EML1,MAP9
GO:0016605	0.0449447	2.12476	3.96779	8	92	PML body	GO_CC	HIPK2,PPARGC1A,PTEN,SATB1,SQSTM1,TCF7L2,TP53INP1,WDFY3
GO:1902911	0.0449447	2.12476	3.96779	8	92	protein kinase complex	GO_CC	ACVR1,ACVR1B,CCNL1,CCNY,ERC1,HOXC10,INSR,PHKA1
GO:0005923	0.0459064	2.00865	4.70097	9	109	bicellular tight junction	GO_CC	ANK3,CLDN10,CYTH1,DLG1,NHS,NPHP1,PARD3,PARD6B,SYNPO
GO:0043565	1.96099e-05	1.75827	45.3225	74	1022	sequence-specific DNA binding	GO_MF	AHR,ARID5B,BATF3,BCL6,CEBPD,CREB3L4,CREBL2,CREBRF,CREM,CRIP1,DBP,DNMT3A,ELF2,EMX2,ESRRG,ETV1,FOXC1,FOXL1,FOXP1,GLI3,H3F3A,HHEX,HLF,HNRNPD,HOXA10,HOXA11,HOXA2,HOXA4,HOXA5,HOXA6,HOXA7,HOXC10,HOXC4,HOXC6,HOXC8,HOXC9,HOXD10,HOXD9,IKZF5,IRF2,IRX1,IRX3,IRX5,KLF10,KLF12,LEF1,MEF2A,NFAT5,NFATC4,NR1D2,NR3C2,PAX2,PBX1,PER2,PLAG1,PPARGC1A,RBPJ,SALL1,SALL2,SATB1,SATB2,SMAD1,SMAD6,TCF4,TCF7L2,TFAP2B,THRA,ZBTB…
GO:0003700	5.19703e-05	2.0073	23.5674	44	543	transcription factor activity, sequence-specific DNA binding	GO_MF	AFF1,AHR,ARID4A,ARID5B,BATF3,BCL6,BRD8,BTAF1,CEBPD,CITED2,CREB3L4,CREBL2,CREBRF,CREM,DBP,DMTF1,ELF2,ESRRG,ETV1,FBXW7,FOXC1,FOXL1,FOXP1,GLI3,HHEX,HLF,HOXA10,HOXA2,HOXA4,HOXA5,HOXA6,HOXA7,HOXC4,HOXC6,HOXC8,HOXD10,HOXD9,IKZF5,IRF2,KLF10,KLF11,KLF12,KLF9,LEF1,MEF2A,MLLT10,MLXIP,MSRB2,NFAT5,NFATC4,NR1D2,NR3C2,PBX1,PLAG1,RBPJ,SALL1,SALL2,SATB1,SIM2,SMAD1,SMAD6,SMAD7,STRN3,TCF4,TCF7L2,TFAP2B,TFDP2,THRA,…
GO:0018636	8.68753e-05	Inf	0.13304	3	3	phenanthrene 9,10-monooxygenase activity	GO_MF	AKR1C1,AKR1C2,AKR1C3
GO:0047086	8.68753e-05	Inf	0.13304	3	3	ketosteroid monooxygenase activity	GO_MF	AKR1C1,AKR1C2,AKR1C3
GO:0047115	0.000335988	64.9087	0.177387	3	4	trans-1,2-dihydrobenzene-1,2-diol dehydrogenase activity	GO_MF	AKR1C1,AKR1C2,AKR1C3
GO:0008301	0.00117044	7.742	0.84259	5	19	DNA binding, bending	GO_MF	CRIP1,FOXC1,FOXL1,HHEX,LEF1
GO:0016638	0.00117044	7.742	0.84259	5	19	oxidoreductase activity, acting on the CH-NH2 group of donors	GO_MF	LOX,LOXL4,MAOA,MAOB,VCAM1
GO:0008131	0.00157083	21.6335	0.266081	3	6	primary amine oxidase activity	GO_MF	MAOA,MAOB,VCAM1
GO:0044212	0.00176558	1.58409	35.8766	54	809	transcription regulatory region DNA binding	GO_MF	AHR,ARID4A,ARID5B,BATF3,BCL6,CEBPD,CREB3L4,CREM,DBP,ESRRG,ETV1,FOXC1,GLI3,H3F3A,HDAC5,HHEX,HOXA10,HOXA2,HOXA5,HOXA7,HOXD9,IKZF5,IRF2,KLF10,KLF11,KLF12,LEF1,MEF2A,NCOA1,NFAT5,NFATC4,NR1D2,PAX2,PBX1,PER2,PLAG1,RBPJ,SALL1,SALL2,SATB1,SMAD1,SMAD6,SMAD7,SMARCA2,TCF4,TCF7L2,TFAP2B,THRA,WNT5A,ZBTB25,ZMYND11,ZNF211,ZNF331,ZNF711
GO:0001067	0.00196446	1.57532	36.054	54	813	regulatory region nucleic acid binding	GO_MF	AHR,ARID4A,ARID5B,BATF3,BCL6,CEBPD,CREB3L4,CREM,DBP,ESRRG,ETV1,FOXC1,GLI3,H3F3A,HDAC5,HHEX,HOXA10,HOXA2,HOXA5,HOXA7,HOXD9,IKZF5,IRF2,KLF10,KLF11,KLF12,LEF1,MEF2A,NCOA1,NFAT5,NFATC4,NR1D2,PAX2,PBX1,PER2,PLAG1,RBPJ,SALL1,SALL2,SATB1,SMAD1,SMAD6,SMAD7,SMARCA2,TCF4,TCF7L2,TFAP2B,THRA,WNT5A,ZBTB25,ZMYND11,ZNF211,ZNF331,ZNF711
GO:0004032	0.0026585	16.2241	0.310428	3	7	alditol:NADP+ 1-oxidoreductase activity	GO_MF	AKR1C1,AKR1C2,AKR1C3
GO:0000981	0.00327383	1.6173	27.8942	43	629	RNA polymerase II transcription factor activity, sequence-specific DNA binding	GO_MF	AHR,ARID5B,BATF3,BCL6,BRD8,CEBPD,CREB3L4,DBP,ELF2,ESRRG,ETV1,FOXC1,FOXL1,FOXP1,GLI3,HHEX,HOXA10,HOXA2,HOXA5,HOXA7,HOXD9,IRF2,KLF11,KLF12,LEF1,MEF2A,NFAT5,NFATC4,NR1D2,PBX1,PLAG1,RBPJ,SALL1,SATB1,SIM2,SMAD1,TCF4,TFAP2B,TFDP2,THRA,ZBTB20,ZBTB25,ZSCAN18
GO:0008134	0.00379352	1.69222	21.7092	35	491	transcription factor binding	GO_MF	AHR,APBB1,BBS4,BBS7,CAND2,CREM,DIP2C,FHL2,FOXC1,GPX3,HDAC5,HHEX,HIPK2,HOXA7,ID4,JMJD1C,KAT6B,LEF1,MEF2A,NAAA,NCOA1,NFATC4,OPTN,PAX2,PBX1,PPARGC1A,RBPJ,SIK1,SMARCD3,SUFU,TCF4,TCF7L2,TFDP2,THRA,TRIB2,TRIM32,TSC22D3,VHL
GO:0098772	0.0043031	1.42574	53.6597	73	1210	molecular function regulator	GO_MF	AGAP4,ANK2,ANXA5,ARHGAP10,ARHGAP18,ARHGAP22,ARHGAP6,ARHGEF10L,ARHGEF28,ARHGEF9,ATP7A,CAMK2D,CARD16,CARD8,CASP1,CASP3,CCNL1,CCNY,CDC42SE1,CDKN1C,COL7A1,CPEB2,CTAGE5,CYTH1,DKK1,DLG1,DNAJC1,DOCK1,DOCK11,ELMOD2,ERRFI1,FAM13A,FAM13B,FBXW7,FRS2,GPRC5B,GRTP1,IGF2,KCNIP4,KCNS3,KIDINS220,LEF1,LRP6,MCF2L,MYO9A,NPRL3,PAPLN,PLEKHG4,PPP1R14C,PPP1R1A,PPP2R5A,PROS1,RASA3,RCBTB2,RGL1,SERPING1,SGK1,SHOC2,SOCS3,SP…
GO:0005496	0.00550968	2.78701	3.90252	10	88	steroid binding	GO_MF	ABCA1,AKR1C1,AKR1C2,ATP1A1,ESRRG,IRX5,NR3C2,OSBPL1A,PGRMC2,PTCH1
GO:0047718	0.00571852	43.2136	0.13304	2	3	indanol dehydrogenase activity	GO_MF	AKR1C1,AKR1C3
GO:0008430	0.0059688	10.8147	0.399121	3	9	selenium binding	GO_MF	GPX3,SELENBP1,SEPP1
GO:0005515	0.00674663	1.22783	418.932	450	9817	protein binding	GO_MF	ABCA1,ABCB4,ABI3BP,ACSS1,ACTA2,ACVR1,ACVR1B,ADAM12,ADAMTS5,ADCK3,ADD3,AFF1,AGPAT5,AHI1,AHR,AKR1C1,AMACR,AMY1A,ANAPC4,ANGPTL2,ANK2,ANK3,ANKRD10,ANKRD17,ANKRD50,ANTXR1,ANTXR2,ANXA5,AP1S3,APBB1,APH1B,ARHGAP10,ARHGAP22,ARHGAP6,ARID5B,ARMCX1,ARMCX5-GPRASP2,ASIC2,ATM,ATP1A1,ATP7A,AZI2,BACE1,BAG1,BATF3,BAZ2B,BBS12,BBS4,BBS7,BBS9,BCL2L11,BCL6,BEND5,BEND7,BEX5,BLNK,BMF,BRD8,C11orf54,C14orf79,C16orf45,C1D,…
GO:0070016	0.00824822	9.26917	0.443468	3	10	armadillo repeat domain binding	GO_MF	LEF1,STRN3,TCF7L2
GO:0000977	0.00945436	1.54303	26.342	39	594	RNA polymerase II regulatory region sequence-specific DNA binding	GO_MF	ARID5B,BATF3,BCL6,CEBPD,CREB3L4,DBP,ESRRG,ETV1,FOXC1,GLI3,H3F3A,HHEX,HOXA10,HOXA2,HOXA5,HOXA7,HOXD9,IKZF5,IRF2,KLF12,LEF1,MEF2A,NFAT5,NFATC4,PBX1,PLAG1,RBPJ,SALL1,SATB1,SMAD1,SMAD6,TCF4,TCF7L2,TFAP2B,ZBTB25,ZMYND11,ZNF211,ZNF331,ZNF711
GO:0070411	0.0109716	8.11001	0.487815	3	11	I-SMAD binding	GO_MF	SMAD1,SMAD6,SMAD7
GO:0003886	0.0111011	21.6054	0.177387	2	4	DNA (cytosine-5-)-methyltransferase activity	GO_MF	DNMT3A,TRDMT1
GO:0004720	0.0111011	21.6054	0.177387	2	4	protein-lysine 6-oxidase activity	GO_MF	LOX,LOXL4
GO:0004740	0.0111011	21.6054	0.177387	2	4	pyruvate dehydrogenase (acetyl-transferring) kinase activity	GO_MF	PDK2,PDK4
GO:0016361	0.0111011	21.6054	0.177387	2	4	activin receptor activity, type I	GO_MF	ACVR1,ACVR1B
GO:0033743	0.0111011	21.6054	0.177387	2	4	peptide-methionine (R)-S-oxide reductase activity	GO_MF	MSRB2,MSRB3
GO:0030165	0.0119671	2.60555	3.72513	9	84	PDZ domain binding	GO_MF	CIT,ERC1,FZD2,GJA1,KIDINS220,LNX1,LPAR1,NLGN1,PTEN
GO:0004708	0.0125652	5.09269	0.931283	4	21	MAP kinase kinase activity	GO_MF	MAP3K2,MAP3K3,MAPK10,NEK1
GO:0031418	0.0125652	5.09269	0.931283	4	21	L-ascorbic acid binding	GO_MF	EGLN3,P4HA1,P4HTM,PHYH
GO:0048185	0.014153	7.20845	0.532162	3	12	activin binding	GO_MF	ACVR1,ACVR1B,SMAD7
GO:0016922	0.0148299	4.80946	0.97563	4	22	ligand-dependent nuclear receptor binding	GO_MF	C1D,NCOA1,PPARGC1A,SMARCD3
GO:0003682	0.0158746	1.56293	20.6213	31	465	chromatin binding	GO_MF	ANKRD17,APBB1,AUTS2,BCL6,CBX7,CITED2,DNMT3A,GLI3,H3F3A,HDAC5,HHEX,HOXD10,LEF1,MEF2A,NCOA1,NUPR1,PHC1,PLAC8,PPARGC1A,RBPJ,SALL1,SATB1,SATB2,SETD7,SMAD6,SMARCA2,SMARCD3,TCF7L2,THRA,WAC,ZMYND11
GO:0001105	0.0161993	3.73398	1.50779	5	34	RNA polymerase II transcription coactivator activity	GO_MF	HIPK2,MEF2A,NCOA1,SMARCA2,TFAP2B
GO:0005488	0.0177355	1.34786	131.006	147	3492	binding	GO_MF	AASDH,ABCA1,ABCB4,ABCC3,ABCC4,ABCC5,ABI3BP,ACBD5,ACSS1,ACTA2,ACVR1,ACVR1B,ADAM12,ADAMTS5,ADCK3,ADD3,AFF1,AGAP4,AGPAT5,AHI1,AHR,AK7,AKR1C1,AKR1C2,AMACR,AMY1A,ANAPC4,ANGPTL2,ANK2,ANK3,ANKRD10,ANKRD17,ANKRD50,ANTXR1,ANTXR2,ANXA5,AP1S3,APBB1,APH1B,ARHGAP10,ARHGAP22,ARHGAP6,ARHGEF28,ARID4A,ARID5B,ARMCX1,ARMCX5-GPRASP2,ASIC2,ATM,ATP1A1,ATP7A,ATP9A,AUTS2,AZI2,BACE1,BAG1,BATF3,BAZ2B,BBS12,BBS4,BBS7,BBS9,…
GO:0034711	0.0179603	14.4027	0.221734	2	5	inhibin binding	GO_MF	ACVR1B,INHBA
GO:0070697	0.0179603	14.4027	0.221734	2	5	activin receptor binding	GO_MF	INHBA,SMAD6
GO:0060090	0.018364	1.96473	7.49461	14	169	binding, bridging	GO_MF	ANK2,ANK3,ARHGAP6,BLNK,COL1A2,FBXW7,FLRT3,FRS2,GAB1,OBSL1,OPTN,PAG1,SH3BGR,VAV3
GO:0005089	0.0205142	2.51494	3.41471	8	77	Rho guanyl-nucleotide exchange factor activity	GO_MF	ARHGEF10L,ARHGEF28,ARHGEF9,DOCK11,MCF2L,PLEKHG4,SPATA13,VAV3
GO:0060589	0.0212828	1.66015	13.7919	22	311	nucleoside-triphosphatase regulator activity	GO_MF	AGAP4,ARHGAP10,ARHGAP18,ARHGAP22,ARHGAP6,CDC42SE1,CPEB2,DNAJC1,DOCK1,ELMOD2,ERRFI1,FAM13A,FAM13B,GRTP1,MYO9A,NPRL3,RASA3,TBC1D12,TBC1D15,TBC1D16,TOR1AIP2,VAV3
GO:0005161	0.0219238	5.89708	0.620856	3	14	platelet-derived growth factor receptor binding	GO_MF	IL1R1,PDGFC,PTEN
GO:0004702	0.0227729	2.66222	2.8382	7	64	receptor signaling protein serine/threonine kinase activity	GO_MF	ACVR1,ACVR1B,MAP3K12,MAP3K2,MAP3K3,MAPK10,TGFB2
GO:0005518	0.0227729	2.66222	2.8382	7	64	collagen binding	GO_MF	ABI3BP,ANTXR1,CTSK,DCN,MRC2,SMAD7,SPARC
GO:0019210	0.0227729	2.66222	2.8382	7	64	kinase inhibitor activity	GO_MF	CASP3,CDKN1C,LRP6,SOCS3,SPRED1,TESC,TRIB2
GO:0005520	0.0231013	4.12161	1.10867	4	25	insulin-like growth factor binding	GO_MF	CTGF,HTRA1,IGFBP7,INSR
GO:0052745	0.0265201	5.40531	0.665202	3	15	inositol phosphate phosphatase activity	GO_MF	IMPA2,PTEN,SYNJ1
GO:0003712	0.0273893	1.46935	23.2377	33	524	transcription cofactor activity	GO_MF	ARID5B,BATF3,C1D,CITED2,FGF2,FHL2,HDAC5,HIPK2,HOXC6,ID4,IL31RA,ING4,KLF12,KMT2E,LMCD1,MAML3,MEF2A,MXI1,MYSM1,NCOA1,NCOA4,NFATC4,PER2,PPARGC1A,SF1,SMARCA2,SMARCD3,SUFU,TFAP2B,TFDP2,TRIM32,ZMYND11,ZNF671
GO:0050681	0.0279945	3.18386	1.72953	5	39	androgen receptor binding	GO_MF	FHL2,FOXP1,NCOA1,NCOA4,PPARGC1A
GO:0005070	0.0291582	2.76538	2.35038	6	53	SH3/SH2 adaptor activity	GO_MF	ARHGAP6,BLNK,GAB1,PAG1,SH3BGR,VAV3
GO:0001103	0.0299026	3.76274	1.19736	4	27	RNA polymerase II repressing transcription factor binding	GO_MF	BBS4,BBS7,RBPJ,TCF7L2
GO:0017124	0.0333563	2.04718	5.14423	10	116	SH3 domain binding	GO_MF	ADAM12,ARHGAP6,CIT,CTTNBP2,DOCK1,ERRFI1,GJA1,QKI,SGIP1,SH3BGR
GO:0001968	0.0337008	3.60573	1.24171	4	28	fibronectin binding	GO_MF	CTGF,CTSK,ITGA4,MFAP2
GO:0016538	0.0337008	3.60573	1.24171	4	28	cyclin-dependent protein serine/threonine kinase regulator activity	GO_MF	CASP3,CCNL1,CCNY,CDKN1C
GO:0003707	0.0342118	2.65217	2.43908	6	55	steroid hormone receptor activity	GO_MF	ESRRG,LEF1,NR1D2,NR3C2,PGRMC2,THRA
GO:0004887	0.0355536	8.64054	0.310428	2	7	thyroid hormone receptor activity	GO_MF	BRD8,THRA
GO:0035925	0.0355536	8.64054	0.310428	2	7	mRNA 3'-UTR AU-rich region binding	GO_MF	CPEB2,CPEB3
GO:0005096	0.0366194	1.64556	11.3528	18	256	GTPase activator activity	GO_MF	AGAP4,ARHGAP10,ARHGAP18,ARHGAP22,ARHGAP6,DOCK1,ELMOD2,ERRFI1,FAM13A,FAM13B,GRTP1,MYO9A,NPRL3,RASA3,TBC1D12,TBC1D15,TBC1D16,VAV3
GO:0005355	0.0371259	4.63254	0.753896	3	17	glucose transmembrane transporter activity	GO_MF	SLC2A10,SLC2A13,SLC2A14
GO:0070530	0.0371259	4.63254	0.753896	3	17	K63-linked polyubiquitin binding	GO_MF	OPTN,SQSTM1,ZRANB1
GO:0043548	0.0421016	3.32795	1.3304	4	30	phosphatidylinositol 3-kinase binding	GO_MF	ATP1A1,INSR,PIK3IP1,PTPN13
GO:0046332	0.0422048	2.50771	2.56334	6	58	SMAD binding	GO_MF	ACVR1,ACVR1B,COL1A2,COL5A2,HIPK2,MEF2A,SMAD1,SMAD6,SMAD7
GO:0017025	0.0431237	4.32343	0.798243	3	18	TBP-class protein binding	GO_MF	CAND2,HHEX,THRA
GO:0016705	0.0449969	1.80897	6.91811	12	156	oxidoreductase activity, acting on paired donors, with incorporation or reduction of molecular oxygen	GO_MF	AKR1C1,AKR1C2,AKR1C3,CYP27A1,CYP2U1,CYP4V2,EGLN3,FMO4,P4HA1,P4HTM,PHYH,TET2
GO:0004301	0.0460335	7.2	0.354775	2	8	epoxide hydrolase activity	GO_MF	C9orf3,EPHX2
GO:0004383	0.0460335	7.2	0.354775	2	8	guanylate cyclase activity	GO_MF	GUCY1A3,GUCY1B3
GO:0004865	0.0460335	7.2	0.354775	2	8	protein serine/threonine phosphatase inhibitor activity	GO_MF	PPP1R14C,PPP1R1A
GO:0005113	0.0460335	7.2	0.354775	2	8	patched binding	GO_MF	PTCH1,SMO
GO:0031545	0.0460335	7.2	0.354775	2	8	peptidyl-proline 4-dioxygenase activity	GO_MF	EGLN3,P4HA1
GO:0019901	0.046374	1.41502	22.5725	31	509	protein kinase binding	GO_MF	ACTA2,ADD3,ANK2,ANXA5,ATP1A1,BLNK,CCNL1,CCNY,CEP68,DLG1,EMP2,ERRFI1,FRS2,GPRC5B,HDAC5,IL31RA,MAP3K12,MAP3K2,MEF2A,PARD3,PTEN,SHC2,SIK1,SMAD1,SPRED1,SQSTM1,SUFU,SV2A,TCF7L2,TRIB2,UTRN
GO:0001077	0.0474961	1.64028	10.1111	16	228	transcriptional activator activity, RNA polymerase II core promoter proximal region sequence-specific binding	GO_MF	CEBPD,DBP,ETV1,GLI3,HOXA10,HOXA5,HOXA7,LEF1,MEF2A,NFAT5,PBX1,PLAG1,RBPJ,SMAD1,TCF4,TFAP2B
GO:0000988	0.0499306	1.38203	25.322	34	571	transcription factor activity, protein binding	GO_MF	ARID5B,BATF3,C1D,CITED2,FGF2,FHL2,HDAC5,HIPK2,HOXC6,ID4,IL31RA,ING4,KLF12,KMT2E,LMCD1,MAML3,MEF2A,MXI1,MYSM1,NCOA1,NCOA4,NFATC4,PER2,PPARGC1A,SF1,SMARCA2,SMARCD3,SUFU,TCF4,TFAP2B,TFDP2,TRIM32,ZMYND11,ZNF671

## Sheet: GO_UM51_down
GOID	Pvalue	OddsRatio	ExpCount	Count	Size	Term	GO_type	genes
GO:0051674	5.31537e-15	2.26152	71.0662	139	1237	localization of cell	GO_BP	ABL2,ACTN4,ADAM15,ADCY3,AKT2,ANLN,ANXA3,ARHGDIB,ARHGEF16,ARHGEF5,ASPM,AXL,BAX,BMP2,CALR,CD151,CD47,CDK1,CFL1,CORO1C,CTSH,CXCL1,CXCL16,CXCL5,CXCL6,CYGB,CYR61,DDIT4,DEPDC1B,DPP4,ECM1,EGFL7,EGFR,ENG,EPB41L4B,EPCAM,EPHA2,EPHB1,F2RL1,F3,FAM83D,FERMT1,FGFR1,FOXE1,FSCN1,FYN,GATA3,GIPC1,HDAC9,HOXB9,HRH1,HSPA5,HYAL1,ICAM1,IGFBP3,IL6,IRS2,ITGA2,ITGA3,ITGA5,ITGA6,ITGB1BP1,JUP,KIF14,KITLG,KLF4,L1CAM,LAMA3,LA…
GO:0048285	8.16341e-14	2.84829	32.1722	79	560	organelle fission	GO_BP	ACTR2,ADCY3,ANAPC15,ANLN,ASPM,AURKA,AURKB,BAX,BIRC5,BORA,BUB1,BUB1B,CALR,CASC5,CCNB1,CCNB2,CDC20,CDC25A,CDC25C,CDC6,CDCA2,CDCA3,CDCA5,CDCA8,CDK1,CENPF,CENPW,DLGAP5,ENSA,ESPL1,FAM64A,FAM83D,FANCA,FANCD2,FLNA,HAUS6,KIF11,KIF14,KIF18A,KIF22,KIF23,KIF2C,KIF4A,KIFC1,KNSTRN,LIF,MIS18A,MISP,MKI67,NCAPD3,NCAPG2,NCAPH,NDC80,NEK2,NUF2,NUSAP1,OIP5,PAFAH1B1,PAPD5,PBK,PKMYT1,PLK1,RACGAP1,RCC1,RPS6KA2,RRS1,SET…
GO:0006695	7.26787e-13	11.5365	2.81507	20	49	cholesterol biosynthetic process	GO_BP	CYB5R3,CYP51A1,DHCR24,DHCR7,EBP,FDFT1,FDPS,G6PD,HMGCR,HMGCS1,IDI1,INSIG1,LSS,MSMO1,MVD,NSDHL,PMVK,SC5D,SEC14L2,SQLE
GO:0044283	8.91677e-12	2.73425	29.3333	70	512	small molecule biosynthetic process	GO_BP	ACACA,ACER3,ACOT7,ACSL3,ACSS2,AHCY,ALDH1A3,ALDH4A1,APOC1,ASL,ASNS,ASS1,BMP2,BRCA1,C14orf1,CBS,CDS1,CYB5R3,CYP51A1,DHCR24,DHCR7,DHFR,EBP,ELOVL7,FABP5,FADS1,FADS2,FADS3,FASN,FDFT1,FDPS,FPGS,G6PD,GLUL,GPD2,GPT2,HMGCR,HMGCS1,HPGD,HRH1,IDI1,IL6,INSIG1,LPCAT1,LPIN1,LSS,MMAB,MSMO1,MVD,NLN,NSDHL,NUS1,PADI2,PHGDH,PKM,PMVK,PNP,PRKAG2,PSAT1,PTGES,RBP1,RDH10,SC5D,SCD,SCD5,SEC14L2,SLC25A1,SLC44A1,SLC44A2,SNAI…
GO:0051301	1.2264e-11	3.52039	15.7096	47	283	cell division	GO_BP	ACTR2,ANAPC15,ANLN,ASPM,AURKA,AURKB,BCL2L1,BIRC5,BORA,BUB1,BUB1B,CALM1,CALR,CASC5,CCNB1,CCNB2,CCND1,CCND2,CDC20,CDC25A,CDC25C,CDC6,CDCA2,CDCA3,CDCA5,CDCA8,CDK1,CENPF,CENPW,CEP55,CFL1,CKS1B,DLGAP5,DOCK7,E2F8,EGFR,ENSA,ESPL1,FAM64A,FAM83D,FGFR1,FZD7,GAREM,GIPC1,GNAI2,HAUS6,HOXB4,ITGB1BP1,KIF11,KIF14,KIF20A,KIF23,KIF2C,KIF4A,KIFC1,KNSTRN,LIF,LLGL2,MDK,MIS18A,MISP,NCAPD3,NCAPG2,NCAPH,NDC80,NEK2,NUF2,…
GO:0042325	5.85788e-11	1.94499	81.12	140	1412	regulation of phosphorylation	GO_BP	ABL2,ACSL1,ADCY3,ADCY7,ADRB2,AFAP1L2,AKT2,ANXA2,AREG,ARHGEF5,AVPI1,BAX,BCAR3,BDNF,BMP2,C3,CALM1,CCNB1,CCND1,CCND2,CDC25A,CDC25C,CDC6,CDK1,CDKN2B,CDKN3,CKS1B,CLCF1,CORO1C,CYR61,DDIT4,DOCK7,EGFR,EHD4,ENG,EPHA2,EPHB1,ERBB3,ERP29,EZR,F2RL1,FAM129A,FAM83D,FGFR1,FOXM1,FYN,FZD4,FZD5,FZD7,FZD8,GAREM,GNAI2,GPRC5A,HERC5,HMGCR,HSPA5,ICAM1,IGFBP3,IGFBP4,IL6,IRAK1,IRS2,ITGA5,ITGA6,ITGB1BP1,JUN,KIAA1804,KIF14,…
GO:0051174	8.12641e-11	1.86376	95.6549	158	1665	regulation of phosphorus metabolic process	GO_BP	ABL2,ACSL1,ACSL3,ADCY3,ADCY7,ADRB2,AFAP1L2,AKT2,ANXA2,APOC1,AREG,ARHGEF5,AVPI1,BAX,BCAR3,BDNF,BMP2,C3,CALM1,CASC5,CCNB1,CCND1,CCND2,CDA,CDC25A,CDC25C,CDC6,CDCA2,CDK1,CDKN2B,CDKN3,CKS1B,CLCF1,CORO1C,CYR61,DDIT4,DOCK7,EGFR,EHD4,ELFN2,ENG,ENSA,EPHA2,EPHB1,ERBB3,ERP29,EZR,F2RL1,FAM129A,FAM83D,FGFR1,FKBP1A,FOXM1,FYN,FZD4,FZD5,FZD7,FZD8,GAREM,GNAI2,GPR87,GPRC5A,HERC5,HMGCR,HRH1,HSPA5,ICAM1,IDH1,IGFBP3,…
GO:1901617	8.85578e-10	3.46897	13.1561	39	229	organic hydroxy compound biosynthetic process	GO_BP	ACER3,ACSL3,BMP2,C14orf1,CDH3,CDS1,CYB5R3,CYP51A1,DHCR24,DHCR7,EBP,FABP5,FDFT1,FDPS,G6PD,GATA3,HMGCR,HMGCS1,HRH1,IDI1,INSIG1,LPCAT1,LPIN1,LSS,MSMO1,MVD,NSDHL,NUS1,PDXK,PMVK,PRKAG2,PSAT1,SC5D,SEC14L2,SLC44A1,SLC44A2,SNAI2,SQLE,VDR
GO:0044092	1.04504e-09	2.00577	60.6102	109	1055	negative regulation of molecular function	GO_BP	ADAM15,ADRB2,AKT2,ANAPC15,ANGPTL4,ANXA2,ANXA3,ANXA4,APOC1,AURKA,AURKB,BAX,BIRC3,BIRC5,BUB1,BUB1B,C3,CALM1,CASC5,CCNB1,CDC20,CDKN2B,CENPF,CFLAR,CNR1,COL6A3,CORO1C,CST6,CTNNBIP1,DHCR24,ECM1,EIF4A2,ELFN2,ENG,ENSA,FKBP1A,FLNA,GCHFR,GNAI2,GPR87,GPRC5A,HMGCR,HSPA5,IFI6,IFIT1,IL6,IRAK1,IRS2,ITGB1BP1,JUN,KLF4,LTF,LYN,MT3,MYO1D,NEK2,NOG,NPM1,PIF1,PKMYT1,PKN1,PLAUR,PLK1,PPARG,PPP1R14A,PRKAG2,PRKCD,PRKCZ,PS…
GO:1902652	1.49316e-09	4.67104	7.12385	27	124	secondary alcohol metabolic process	GO_BP	APOC1,APOL2,CYB5R3,CYP51A1,DHCR24,DHCR7,EBP,FDFT1,FDPS,G6PD,HMGCR,HMGCS1,IDI1,INSIG1,LDLR,LSS,MSMO1,MT3,MVD,NSDHL,PMVK,SC5D,SEC14L2,SOAT1,SORL1,SQLE,SREBF2
GO:0045936	3.3112e-09	2.44083	29.4146	64	512	negative regulation of phosphate metabolic process	GO_BP	APOC1,BAX,CALM1,CASC5,CCNB1,CDA,CDKN2B,CORO1C,DDIT4,ELFN2,ENG,EZR,F2RL1,FAM129A,FKBP1A,FOXM1,GNAI2,GPR87,GPRC5A,HMGCR,IGFBP3,IL6,IRS2,ITGB1BP1,JUN,KLF4,LEMD2,LIF,LPCAT1,LYN,MYADM,MYO1D,NOG,NPM1,PAFAH1B1,PBK,PKMYT1,PKN1,PLK1,PRKAG2,PRKCD,PRKCZ,PRKDC,RGS2,RGS4,SERPINB3,SFN,SH2D4A,SLC9A3R1,SLIT2,SOCS2,SORL1,SPRY1,STK39,SYTL2,THY1,TNFAIP3,TP53,TRIB3,UBASH3B,UBE2C,WWTR1,XDH,YWHAE
GO:0048729	2.06326e-08	2.23361	34.2979	69	597	tissue morphogenesis	GO_BP	ALDH1A3,AREG,ARID1A,ATP8A2,BAX,BMP2,CA2,CFL1,COBL,COL11A1,CTNNBIP1,CTSH,CYR61,DSP,EGFR,ENG,EPHA2,ETV4,FGFR1,FKBP1A,FMN1,FOXE1,FOXQ1,FZD5,GATA3,HOXB4,IL6,ITGA2,ITGA3,ITGA5,KLF4,LAMA5,LHX1,LIF,LY6E,MEGF8,MICAL2,MMP14,NOG,NRG1,PAFAH1B1,PAX8,PFN1,PTK7,PXN,RAC1,RALA,RDH10,SEMA3A,SEMA3C,SLC12A2,SLC9A3R1,SLIT2,SNAI2,SPINT1,SPINT2,SPRY1,ST14,STAT1,STC1,STIL,SYNE4,TGM2,THY1,TWSG1,VDR,VEGFC,WLS,WNT7A
GO:0008283	2.46536e-08	2.83506	17.1669	43	323	cell proliferation	GO_BP	ABCB1,ABL2,ACER3,ADAMTS1,ADRB2,ANXA2,APPL2,AREG,ASPH,ASPM,ATF5,ATP8A2,BAX,BCL2L1,BDNF,BIRC5,BMP2,BNC1,BRCA1,BUB1,BUB1B,CALR,CAPN1,CCNB1,CCND1,CD151,CD276,CD47,CD70,CDC20,CDC25A,CDC25C,CDC6,CDCA7,CDH3,CDKN2B,CDKN3,CENPF,CFLAR,CHST11,CKS1B,CLCF1,CREG1,CTNNBIP1,CTPS1,CTSH,CXCL1,CXCL5,CXCL6,CYR61,DDIT4,DHCR24,DHCR7,DLGAP5,DNMT1,DOCK7,DPP4,E2F4,E2F8,ECM1,EGFL7,EGFR,EHF,EMP1,ENG,EPCAM,EPHA2,EPHB1,ERBB3…
GO:0072358	2.57143e-08	1.98181	51.2458	92	892	cardiovascular system development	GO_BP	ADAM15,ADAMTS1,ADRB2,ANGPTL4,ANPEP,ANXA2,ANXA3,ARID1A,BAX,BMP2,BRCA1,C3,CALR,CCNB1,COL11A1,CTSH,CYR61,DHCR7,DHRS3,DSG2,DSP,E2F8,ECE1,ECM1,EGFL7,ENG,EPAS1,EPHA2,EPHB1,ERBB3,F3,FGFR1,FKBP1A,FOSL1,FOXM1,FZD4,FZD5,FZD8,GATA3,GJC1,GYS1,HDAC9,HPGD,HSPG2,HYAL1,IL6,ITGA3,ITGA5,ITGB1BP1,ITGB8,JUN,KLF4,KLF5,LAMA5,LEMD2,LIF,LOXL2,LY6E,MEGF8,MFGE8,MICAL2,MMP14,MMP2,NEXN,NOG,NRCAM,NRG1,NSDHL,NUS1,PCSK5,PLAU,P…
GO:0016043	3.47499e-08	1.98208	53.7224	94	1116	cellular component organization	GO_BP	ABL2,ABLIM3,ACACA,ACSL3,ACSL4,ACTN4,ACTR2,ADAM15,ADAMTS1,ADCY3,ADRB2,AGR2,AKIP1,AKT2,ALCAM,ANAPC15,ANGPTL4,ANLN,ANXA2,AP1B1,AP1M2,AP1S1,AP2B1,APOA1BP,APOC1,AREG,ARFIP2,ARHGDIA,ARHGDIB,ARHGEF16,ARHGEF5,ARID1A,ARPC1B,ARPC3,ASF1B,ASL,ASPH,ASPM,ATAD2,ATF5,ATP2A2,ATP8A2,ATP8B1,AURKA,AURKB,AXL,BANF1,BAX,BCL2L1,BDNF,BIK,BIRC5,BMP2,BNC1,BORA,BRCA1,BUB1,BUB1B,C3,CALM1,CALR,CAPN1,CASC5,CCDC80,CCNB1,CCNB2,C…
GO:0032270	3.98189e-08	1.76139	81.4072	130	1417	positive regulation of cellular protein metabolic process	GO_BP	ABL2,ACSL1,ADCY3,ADCY7,ADRB2,AFAP1L2,AKT2,ANXA2,ARHGEF5,ASPH,AURKA,AVPI1,BAX,BCAR3,BDNF,BIRC3,BMP2,BRCA1,C3,CALM1,CCNB1,CCND1,CCND2,CDC20,CDCA2,CDK1,CFLAR,CLCF1,CTSH,CYR61,DLGAP5,DNMT1,DOCK7,EGFR,EHD4,ENG,ERBB3,ERP29,ESPL1,EZR,F2RL1,F3,FAM129A,FANCI,FGFR1,FKBP1A,FYN,FZD4,FZD5,FZD7,FZD8,GAREM,GNAI2,HMGCR,HSPA5,ICAM1,IFI27,IGFBP3,IGFBP4,IL6,IRAK1,IRS2,ITGA5,ITGB1BP1,JDP2,KIAA1804,KIF14,KITLG,KLF4,L…
GO:0031581	4.64111e-08	33.0828	0.689405	8	12	hemidesmosome assembly	GO_BP	CD151,COL17A1,ITGA6,LAMA3,LAMB3,LAMC1,LAMC2,PLEC
GO:0048519	5.2402e-08	1.61611	132.664	190	2429	negative regulation of biological process	GO_BP	ABL2,ACSL4,ACTN4,ADAM15,ADAMTS1,ADRB2,AGR2,AKT2,ANAPC15,ANGPTL4,ANXA2,ANXA3,ANXA4,AP2B1,APOBEC3A,APOBEC3B,APOC1,AREG,ARHGDIA,ARHGDIB,ARID1A,ASNS,ASPH,ASPM,ASS1,ATAD2,ATF5,ATP2A2,ATP8A2,ATP8B1,AURKA,AURKB,AXL,BACE2,BAX,BCL2L1,BDNF,BIRC3,BIRC5,BMP2,BRCA1,BUB1,BUB1B,C3,CALM1,CALR,CASC5,CCNB1,CCND1,CD276,CDA,CDC20,CDC45,CDC6,CDH3,CDK1,CDKN2B,CDKN3,CENPF,CFL1,CFLAR,CHRDL1,CHST11,CLCF1,CNR1,COL6A3,CORO…
GO:0007052	5.5754e-08	10.5842	1.76493	12	31	mitotic spindle organization	GO_BP	AURKA,AURKB,BIRC5,BORA,CCNB1,FLNA,KIF11,KIF23,KIF4A,KIFC1,NDC80,NEK2,PLK1,PLK2,PRC1,RACGAP1,RCC1,SMC1A,STIL,SUN2,SYNE4,TPX2,TTK
GO:0040007	7.75166e-08	2.06689	40.5324	76	712	growth	GO_BP	ACSL4,ADAM15,ADRB2,AGR2,AREG,ASPM,ATF5,ATP8A2,AURKA,BCL2L1,BDNF,BMP2,BNC2,C3,CCNB1,CCNB2,CD320,CDA,CFLAR,CHST11,COBL,CRABP2,CREG1,CRLF3,CXCL16,CYR61,DCBLD2,DHCR7,EMP1,EZR,FGFR1,FKBP8,FMN1,FOXM1,FZD7,GATA3,GINS1,GPD2,HYAL1,IGFBP3,IGFBP4,IGFBP6,IL6,IP6K2,KCTD11,KIF14,KLK6,L1CAM,LHX1,LY6E,MEGF8,MMP14,MT1A,MT1G,MT3,NCAPG2,NOG,NRCAM,NRG1,PAFAH1B1,PAK4,PKM,PLAU,PPARG,PRKCZ,PRKDC,PRPF19,PTK7,RASAL1,RDH1…
GO:0050878	9.02938e-08	2.05751	40.6749	76	708	regulation of body fluid levels	GO_BP	ACTN4,ADCY3,ADCY7,ADRB2,AGR2,ANXA2,ATP2A2,AXL,C3,CALM1,CCND1,CD47,CFL1,CLDN4,DGKA,DOCK9,F2RL1,F3,FLNA,FYN,GATA3,GNAI2,HK2,HSPA5,IL6,ITGA2,ITGA3,ITGA5,ITGA6,ITPR3,KIF11,KIF18A,KIF22,KIF23,KIF2C,KIF4A,KIFC1,L1CAM,LMAN1,LRP8,LYN,MAFF,MYO5B,NBEAL2,PFN1,PLAT,PLAU,PLAUR,PRKCD,PRKCH,PRKCZ,PROCR,RAC1,RAC2,RACGAP1,RAPGEF3,S100A9,SAA1,SCNN1A,SERPINE2,SFN,SLC22A2,SLC7A11,SLC7A5,SLC8A1,STIM1,STK39,SYTL2,TFPI…
GO:0040017	1.01989e-07	2.52259	21.2567	48	370	positive regulation of locomotion	GO_BP	ACTN4,AKT2,ANXA3,BMP2,CALR,CTSH,CXCL1,CXCL16,CXCL5,CXCL6,CYR61,EGFR,EPB41L4B,EPCAM,F2RL1,F3,GATA3,HDAC9,HSPA5,HYAL1,ICAM1,IL6,IRS2,ITGA3,ITGB1BP1,KITLG,LGALS1,LYN,MEGF8,MMP14,MYADM,PFN1,PLAU,RAC1,RAC2,RHOD,SEMA3A,SERPINB3,SLC8A1,SLIT2,SNAI2,SPAG9,SUN2,THBS1,TLR2,TMPRSS2,VEGFC,WNT7A
GO:0034330	1.20319e-07	9.61978	1.87086	12	33	cell junction organization	GO_BP	ACTN4,CD151,CDH3,COL17A1,CORO1C,CRB3,DSG2,DSP,FBLIM1,FLNA,FLNC,FMN1,FSCN1,FZD5,GJC1,ITGA5,ITGA6,ITGB1BP1,JUP,LAMA3,LAMA5,LAMB3,LAMC1,LAMC2,MARVELD2,MMP14,OCLN,PLEC,PRKCH,PVR,PXN,RAC1,RHOD,SNAI2,THBS1,THY1,TLN1
GO:0051248	1.7919e-07	1.93076	48.8559	86	864	negative regulation of protein metabolic process	GO_BP	AKT2,ANAPC15,ANXA2,BACE2,BAX,BIRC3,BIRC5,BRCA1,BUB1,BUB1B,C3,CALM1,CALR,CASC5,CCNB1,CD276,CDC20,CDKN2B,CENPF,CFLAR,COL6A3,CORO1C,CST6,DDIT4,DHCR24,DNMT1,ECM1,EGFR,ELFN2,ENC1,ENG,EZR,F2RL1,FAM129A,FKBP1A,FLNA,FOXM1,FYN,G6PD,GIPC1,GPRC5A,HMGCR,HSPA1A,IFI6,IGFBP3,IL6,ISG15,ITGB1BP1,JUN,KLF4,LEMD2,LIF,LYN,MT3,MYADM,MYO1D,NOG,NPM1,NRG1,OS9,PAFAH1B1,PBK,PKMYT1,PKN1,PLAT,PLAUR,PLK1,PRKAG2,PRKCD,PRKCZ,PR…
GO:0033993	2.07777e-07	2.99652	12.899	34	229	response to lipid	GO_BP	ABL2,ACACA,ACSL1,ADAMTS1,ADCY3,ADRB2,ANXA3,AREG,ASS1,AURKA,AXL,BAX,BDNF,BRCA1,C3,CA2,CALM1,CALR,CCNB1,CCND1,CLDN4,CNR1,CTSH,CXCL1,CXCL16,CXCL5,CXCL6,DSG2,EGFR,F3,FOSL1,FZD4,FZD7,GATA3,HMGCS1,ICAM1,IDH1,IL6,IRAK1,IRF3,JUN,KLF4,KRT19,LRP8,LTF,LYN,MAP2,MAPKAPK3,MDK,MEST,MFGE8,MGST1,MMP14,MMP15,PAQR7,PLAU,PMVK,PPARG,PTGES,PTK7,RPS6KA3,S100A9,SDC1,SERPINB9,SLIT2,SLPI,SNAI2,SOCS2,SP100,STAT1,STC1,STC2,…
GO:0043067	2.30873e-07	1.71878	79.0599	124	1382	regulation of programmed cell death	GO_BP	ABL2,ACTN4,ADRB2,AKT2,ALDH1A3,ANGPTL4,ANXA4,ARHGDIA,ARHGEF16,ASNS,ATF5,AURKA,AURKB,AXL,BAX,BCL2L1,BDNF,BIK,BIRC3,BIRC5,BMP2,BRCA1,BUB1,CALR,CDK1,CFL1,CFLAR,CHST11,CLCF1,CNR1,CTSH,CYR61,DHCR24,EGFR,EPCAM,ERBB3,ERP29,F3,FGFR1,FIGNL1,FKBP8,FLNA,FOSL1,FYN,G0S2,G6PD,GATA3,HMGCR,HSPA1A,HSPA5,HYOU1,ICAM1,IFI27,IFI6,IGFBP3,IL6,IP6K2,IRAK1,IRS2,ITGA5,ITGA6,IVNS1ABP,JUN,KIF14,KITLG,KLF4,KRT18,LGALS1,LTF,LY…
GO:0006950	2.87901e-07	1.59906	119.227	171	2217	response to stress	GO_BP	ABL2,ACTN4,ACTR2,ADAM15,ADCY3,ADCY7,ADRB2,AFAP1L2,AGR2,AHCY,AKT2,ANGPTL4,ANXA2,ANXA3,AP1B1,AP1M2,AP1S1,AP2B1,APOBEC3A,APOBEC3B,APOL2,AREG,ARHGEF5,ARPC3,ASNS,ASS1,ATP2A2,AXL,BAX,BCL2L1,BDNF,BIRC3,BMP2,BNC1,BRCA1,C3,CA2,CALM1,CALR,CBS,CCNB1,CCND1,CD276,CD47,CDC45,CDCA5,CDH3,CDK1,CFB,CFL1,CFLAR,CHAF1A,CLDN7,CNR1,COTL1,CTNNBIP1,CTSS,CXCL1,CXCL16,CXCL5,CXCL6,CYGB,CYR61,DCBLD2,DDIT4,DDOST,DDX39A,DEFB4A…
GO:0098813	3.45488e-07	3.53567	8.55741	26	150	nuclear chromosome segregation	GO_BP	ACTR2,AURKB,BUB1,BUB1B,CASC5,CCNB1,CDC20,CDCA5,CDCA8,CENPF,DLGAP5,ESPL1,FANCD2,KIF14,KIF18A,KIF22,KIF2C,KIFC1,KNSTRN,NCAPD3,NCAPH,NDC80,NEK2,NUSAP1,PLK1,RACGAP1,RRS1,SMC1A,SMC2,SPAG5,TOP2A,TRIP13,TTK,UBE2C
GO:0006928	3.63406e-07	1.77824	65.3258	106	1188	movement of cell or subcellular component	GO_BP	ABL2,ABLIM3,ACTN4,ACTR2,ADAM15,ADCY3,AKT2,ALCAM,ANLN,ANXA3,AP2B1,ARFIP2,ARHGDIA,ARHGDIB,ARHGEF16,ARHGEF5,ARPC1B,ARPC3,ASPM,AXL,BAX,BDNF,BMP2,CALM1,CALR,CD151,CD47,CDK1,CERCAM,CFL1,COL4A4,COL6A3,CORO1C,CTSH,CXCL1,CXCL16,CXCL5,CXCL6,CYGB,CYR61,DDIT4,DEPDC1B,DLGAP5,DPP4,ECM1,EGFL7,EGFR,ENG,EPB41L4B,EPCAM,EPHA2,EPHB1,ERBB3,ETV4,EZR,F2RL1,F3,FAM83D,FERMT1,FGFR1,FOXE1,FSCN1,FYN,GATA3,GIPC1,HDAC9,HOXB9,…
GO:0022607	4.33902e-07	1.5671	123.662	176	2165	cellular component assembly	GO_BP	ABL2,ABLIM3,ACACA,ACSL3,ACTN4,ACTR2,ADRB2,ANGPTL4,ANLN,ANXA2,AP2B1,APOA1BP,APOC1,ARFIP2,ARHGEF5,ARPC1B,ARPC3,ASF1B,ASL,ASPM,ATP8B1,AURKA,AURKB,BAX,BDNF,BIK,BIRC5,BRCA1,CALR,CASC5,CCNB1,CD151,CDA,CDC42EP1,CDC42EP2,CDC45,CDH3,CENPA,CENPF,CENPI,CENPK,CENPM,CENPN,CENPW,CFLAR,CHAF1A,COBL,COL17A1,CORO1C,CRB3,CTNNBIP1,DHRS4,E2F4,EHD4,EMP1,EPHA2,EPHB1,EPS8L1,EPS8L2,EZR,F2RL1,FANCA,FBLIM1,FCHO1,FKBP1A,FLN…
GO:0060548	5.82349e-07	1.86935	50.2101	86	876	negative regulation of cell death	GO_BP	ABL2,AGR2,AKT2,ANGPTL4,ANXA4,ARHGDIA,ASNS,ATF5,AURKA,AURKB,AXL,BAX,BCL2L1,BDNF,BIRC3,BIRC5,BRCA1,CDK1,CFL1,CFLAR,CHST11,CLCF1,CTSH,CYR61,DHCR24,EGFR,EPCAM,ERBB3,FIGNL1,FKBP8,FLNA,FYN,GATA3,HMGCR,HSPA1A,HSPA5,HYOU1,ICAM1,IFI6,IL6,IRAK1,IRS2,ITGA5,ITGA6,IVNS1ABP,JUN,KIF14,KITLG,KLF4,KRT18,LTF,MALT1,MAP4K4,MDK,MT3,MUC1,MYO18A,NOG,NPAS2,NPM1,NRG1,PAX8,PEA15,PLAUR,PLK1,PLK2,PRKCD,PRKCH,PRKCZ,PRKDC,PSM…
GO:0060429	7.15926e-07	2.49839	18.6663	42	341	epithelium development	GO_BP	ADAMTS9,AGR2,AKT2,ALDH1A3,ANXA4,AREG,ARG2,ARID1A,ATP2A2,BAX,BDNF,BMP2,BNC1,CA2,CCND1,CDH3,CDK1,CDKN2B,CFL1,COBL,COL17A1,CRABP2,CST6,CTNNBIP1,CTSH,CYR61,DSP,E2F4,E2F8,EGFR,EHF,ELF3,EMP1,ENG,EPCAM,EPHA2,ETV4,EZR,F2RL1,FABP5,FGFR1,FKBP8,FMN1,FOSL2,FOXE1,FOXQ1,FZD5,FZD7,GATA3,HOXB4,HOXB5,ICAM1,IL6,IRF6,ITGA5,JUN,KAZN,KITLG,KLF4,KLF5,KRT15,LAMA3,LAMA5,LAMB3,LAMC2,LHX1,LIF,MAFF,MARVELD2,MEGF8,MICAL2,MM…
GO:0051272	7.95095e-07	2.40279	20.7396	45	361	positive regulation of cellular component movement	GO_BP	ACTN4,AKT2,ANXA3,BMP2,CALR,CTSH,CXCL1,CXCL16,CXCL5,CXCL6,CYR61,EGFR,EPB41L4B,EPCAM,F2RL1,F3,GATA3,HDAC9,HSPA5,HYAL1,ICAM1,IL6,IRS2,ITGA3,ITGB1BP1,KITLG,LYN,MEGF8,MMP14,MYADM,PFN1,PLAU,RAC1,RAC2,RHOD,SEMA3A,SERPINB3,SLC8A1,SNAI2,SPAG9,SUN2,THBS1,TLR2,VEGFC,WNT7A
GO:0051130	8.29637e-07	2.22125	26.2469	53	471	positive regulation of cellular component organization	GO_BP	ABL2,ABLIM3,ACSL3,ACTN4,ACTR2,ADAMTS1,ADRB2,AGR2,AKT2,ANXA2,ARFIP2,ARHGDIA,ARHGEF16,ARHGEF5,ARPC1B,ARPC3,ATP8A2,AURKA,AXL,BAX,BDNF,BIK,BIRC5,BMP2,BRCA1,C3,CALR,CCNB1,CD47,CDC20,CDC42EP1,CDC42EP2,CDCA5,CFL1,CNR1,COBL,CORO1C,CRABP2,DLGAP5,DNMT1,ENC1,EPHA2,EPHB1,EPS8L1,EPS8L2,ESPL1,EZR,F2RL1,FGFR1,FLNA,FMN1,FOSL1,FSCN1,FYN,FZD5,HAS3,HK2,HYAL1,ICAM1,ITGA3,ITGB1BP1,JDP2,JUN,L1CAM,LIF,LMAN1,LRP8,LYN,ME…
GO:0040011	8.56618e-07	1.81334	55.3955	92	1011	locomotion	GO_BP	ABL2,ABLIM3,ACTN4,ACTR2,ADAM15,ADCY3,AKT2,ALCAM,ANLN,ANPEP,ANXA3,AP2B1,ARHGDIB,ARHGEF16,ARHGEF5,ARPC3,ASPM,AXL,BAX,BDNF,BMP2,CALM1,CALR,CD151,CD47,CDK1,CFL1,COL4A4,COL6A3,CORO1C,CTSH,CXCL1,CXCL16,CXCL5,CXCL6,CYGB,CYR61,DDIT4,DEFB4A,DEPDC1B,DPP4,ECM1,EGFL7,EGFR,ENG,EPB41L4B,EPCAM,EPHA2,EPHB1,ERBB3,ETV4,EZR,F2RL1,F3,FAM83D,FERMT1,FGFR1,FOSL1,FOXE1,FSCN1,FYN,FZD4,GATA3,GIPC1,HDAC9,HOXB9,HRH1,HSP90AA…
GO:0044710	1.04452e-06	1.50745	158.995	213	2944	single-organism metabolic process	GO_BP	ABCB1,ABL2,ACACA,ACAT2,ACER3,ACOT7,ACSL1,ACSL3,ACSL4,ACSS2,ADAM15,ADCY3,ADCY7,ADRB2,AHCY,AKT2,ALDH1A1,ALDH1A3,ALDH1B1,ALDH2,ALDH4A1,AMPD3,ANGPTL4,ANXA2,APOA1BP,APOBEC3A,APOC1,APOL2,ARF3,ARG2,ARHGEF5,ASL,ASNS,ASPH,ASRGL1,ASS1,ATP8B1,AURKA,AURKB,AVPI1,B3GALNT1,B3GNT3,B3GNT4,B3GNT5,B4GALT2,B4GALT6,BAX,BDNF,BMP2,BRCA1,BUB1,BUB1B,C14orf1,C3,CA12,CA2,CALM1,CALR,CARS2,CBS,CCNB1,CD320,CDA,CDC20,CDC45,CDC…
GO:0051303	1.13593e-06	5.96258	3.04487	14	53	establishment of chromosome localization	GO_BP	ACTR2,BIRC5,CCNB1,CDCA5,CDCA8,CENPF,DLGAP5,FAM83D,KIF14,KIF18A,KIF22,KIF2C,KIFC1,RRS1
GO:0008202	1.31475e-06	2.56643	16.4883	38	287	steroid metabolic process	GO_BP	APOC1,APOL2,ATP8B1,BMP2,C14orf1,CYB5R3,CYP51A1,DHCR24,DHCR7,DHRS4,EBP,FDFT1,FDPS,G6PD,HMGCR,HMGCS1,HSD17B14,IDI1,INSIG1,LDLR,LSS,MSMO1,MT3,MVD,NSDHL,PMVK,PRKAG2,SC5D,SEC14L2,SNAI2,SOAT1,SORL1,SQLE,SREBF2,STS,TFCP2L1,UGT1A1,VDR
GO:0007059	1.41785e-06	5.34865	3.52205	15	63	chromosome segregation	GO_BP	ACTR2,AURKB,BIRC5,BRCA1,BUB1,BUB1B,CASC5,CCNB1,CDC20,CDC6,CDCA2,CDCA5,CDCA8,CENPF,CENPN,CENPW,DDX3Y,DLGAP5,ESCO2,ESPL1,FAM83D,FANCD2,HJURP,KIF11,KIF14,KIF18A,KIF22,KIF2C,KIFC1,KNSTRN,MIS18A,NCAPD3,NCAPH,NDC80,NEK2,NUF2,NUSAP1,PLK1,RACGAP1,RAD18,RCC1,RRS1,SGOL2,SKA1,SMC1A,SMC2,SPAG5,TOP2A,TRIP13,TTK,UBE2C
GO:0001933	1.55369e-06	3.42141	8.10062	24	143	negative regulation of protein phosphorylation	GO_BP	BAX,CALM1,CCNB1,CDKN2B,CORO1C,DDIT4,ENG,EZR,F2RL1,FAM129A,FOXM1,GPRC5A,HMGCR,IGFBP3,IL6,ITGB1BP1,JUN,KLF4,LEMD2,LIF,LYN,MYADM,NOG,NPM1,PAFAH1B1,PBK,PKN1,PLK1,PRKAG2,PRKCD,PRKCZ,PRKDC,RGS2,RGS4,SERPINB3,SFN,SLC9A3R1,SLIT2,SOCS2,SORL1,SPRY1,STK39,THY1,TNFAIP3,TRIB3,UBASH3B,UBE2C,WWTR1,XDH
GO:0030030	1.82089e-06	1.64641	80.5716	122	1408	cell projection organization	GO_BP	ABL2,ABLIM3,ACSL4,ACTR2,ADAMTS1,ALCAM,AP2B1,AREG,ARFIP2,ARHGDIA,ARPC3,ATP8A2,ATP8B1,AURKA,BDNF,CALM1,CDC20,CDC42EP1,CDC42EP2,CFL1,CNR1,COBL,COL4A4,COL6A3,CORO1C,CRABP2,DHFR,DOCK7,E2F4,EGFR,EMP1,ENC1,EPHA2,EPHB1,EPS8L1,EPS8L2,ERBB3,ETV4,EZR,F2RL1,FGFR1,FLNA,FMN1,FSCN1,FYN,GATA3,GDI1,HSP90AA1,ICAM1,IL6,IRS2,ITGA2,ITGA3,ITGA5,ITGA6,JUN,KIF4A,KITLG,KLF5,KLK6,KLK8,L1CAM,LAMA5,LAMC1,LGALS1,LHX1,LIF,LIM…
GO:0000278	2.05025e-06	3.34975	8.20619	24	153	mitotic cell cycle	GO_BP	ABCB1,AFAP1L2,ANAPC15,ANLN,ASNS,ASPM,AURKA,AURKB,BANF1,BCL2L1,BIRC5,BORA,BUB1,BUB1B,CASC5,CCNB1,CCNB2,CCND1,CDC20,CDC25A,CDC25C,CDC45,CDC6,CDCA2,CDCA3,CDCA5,CDCA8,CDK1,CDKN2B,CDKN3,CENPA,CENPF,CENPI,CENPK,CENPM,CENPN,CENPW,CEP55,CFL1,CKS1B,CRLF3,DHFR,DLGAP5,E2F4,E2F8,EGFR,ENSA,ESCO2,ESPL1,FAM64A,FAM83D,FANCI,FEN1,FLNA,FOXM1,GINS1,GINS2,GTSE1,HAUS6,HSP90AA1,KIF11,KIF14,KIF18A,KIF20A,KIF22,KIF23,KI…
GO:0045861	2.38228e-06	2.34391	20.2225	43	352	negative regulation of proteolysis	GO_BP	AKT2,ANAPC15,BIRC3,BIRC5,BUB1,BUB1B,C3,CCNB1,CDC20,CENPF,CFLAR,COL6A3,CST6,DHCR24,ECM1,GIPC1,IFI6,IL6,KLF4,MT3,PBK,PLAT,PLAUR,PLK1,RPS6KA1,RPS6KA3,SERPINB3,SERPINB8,SERPINB9,SERPINE2,SERPINH1,SFN,SLPI,SNX12,SORL1,SPINT1,SPINT2,TFPI2,THBS1,TP53,TTK,UBE2C,WFDC2
GO:0007264	2.6101e-06	1.96468	36.0115	65	637	small GTPase mediated signal transduction	GO_BP	ABL2,ACTR2,ARF3,ARFIP2,ARHGAP29,ARHGDIA,ARHGDIB,ARHGEF16,ARHGEF5,ARL4D,ARPC3,AURKB,BCAR3,BIRC5,BUB1,BUB1B,CALM1,CASC5,CDC20,CDC25C,CDC42EP1,CDC42EP2,CDCA8,CENPA,CENPF,CENPI,CENPK,CENPM,CENPN,CFL1,CTNNAL1,CYTH3,DEPDC1B,DHCR24,DOCK7,DOCK9,EGFR,EPS8L1,EPS8L2,ERBB3,F2RL1,FGFR1,FLNA,FOXM1,FYN,GDI1,IQSEC1,IRS2,ITGA3,KIF14,KIF18A,KIF2C,KITLG,LPAR2,MAPK13,MAPKAPK3,NDC80,NRG1,NUF2,PAFAH1B1,PAK4,PEA15,PKN1…
GO:0014070	2.80215e-06	2.2123	23.7927	48	420	response to organic cyclic compound	GO_BP	ACSL1,ACSL3,ADAMTS1,ADCY3,ADRB2,AKT2,ANXA3,AREG,ASNS,ASPH,ASS1,AURKA,BAX,BCL2L1,BDNF,BMP2,BRCA1,C3,CA2,CALM1,CALR,CCNB1,CCND1,CDKN2B,CLDN4,CNR1,DHFR,DSG2,EGFR,EZR,F3,FOSL1,FOXM1,G6PD,GATA3,HMGCS1,HOMER2,HRH1,ICAM1,IDH1,IFIT1,IL6,IRF3,JUN,JUP,KLF4,KRT19,LGALS1,LRP8,LYN,MAP2,MDK,MFGE8,MKI67,MMP14,MMP15,NPM1,PAQR7,PEA15,PLAU,PMVK,PPARG,PTGES,RAPGEF3,RFTN1,SDC1,SERPINB9,SLC7A11,SLC8A1,SLIT2,SNAI2,SOC…
GO:0007275	3.20237e-06	1.48915	149.654	200	2837	multicellular organismal development	GO_BP	ABL2,ABLIM3,ACSL3,ACSL4,ACTR2,ADAM15,ADAMTS1,ADAMTS9,ADRB2,AGR2,AKT2,ALCAM,ALDH1A3,ANGPTL4,ANLN,ANPEP,ANXA2,ANXA3,AP2B1,APOL2,AREG,ARG2,ARHGDIA,ARHGDIB,ARID1A,ARPC3,ASF1B,ASNS,ASPH,ASPM,ASS1,ATF5,ATP8A2,ATP8B1,AURKA,AURKB,AXL,B3GNT5,BAX,BCAR3,BCL2L1,BDNF,BIK,BMP2,BNC2,BRCA1,C3,CA2,CALM1,CALR,CAPN1,CCDC85C,CCNB1,CCNB2,CCND1,CD276,CDC20,CDH3,CDK1,CDKN2B,CENPF,CENPI,CFL1,CFLAR,CHRDL1,CHST11,CHURC1,C…
GO:0022617	4.57676e-06	3.39755	7.46855	22	130	extracellular matrix disassembly	GO_BP	ADAM15,CAPN1,COL11A1,COL17A1,COL4A4,COL6A3,CTSS,DPP4,ENG,FSCN1,HSPG2,LAMA3,LAMA5,LAMB3,LAMC1,LAMC2,MMP14,MMP15,MMP2,MMP7,NCSTN,TLL2
GO:0001568	5.05492e-06	2.02741	30.0508	56	526	blood vessel development	GO_BP	ADAM15,ADRB2,ANGPTL4,ANPEP,ANXA2,ANXA3,ARID1A,BAX,BRCA1,C3,CTSH,CYR61,DHCR7,E2F8,ECM1,EGFL7,ENG,EPAS1,EPHA2,EPHB1,F3,FGFR1,FOSL1,FOXM1,FZD4,FZD5,FZD8,GJC1,HDAC9,HPGD,HSPG2,HYAL1,IL6,ITGA5,ITGB1BP1,ITGB8,JUN,KLF4,KLF5,LAMA5,LIF,LOXL2,MFGE8,MMP14,MMP2,NRCAM,NSDHL,NUS1,PLAU,RAPGEF3,SEMA3C,SLIT2,SP100,SPINT1,STAT1,THBS1,THY1,TNFAIP2,TNFAIP3,TNFRSF12A,VEGFC,WNT7A,XDH
GO:0044770	6.463e-06	2.51561	14.9623	34	265	cell cycle phase transition	GO_BP	ABCB1,ANLN,ATF5,AURKA,BIRC5,BORA,BUB1,BUB1B,CCNB1,CCNB2,CCND1,CDC20,CDC25A,CDC25C,CDC45,CDC6,CDCA5,CDK1,CDKN2B,CDKN3,CENPF,CKS1B,CRLF3,DHFR,DLGAP5,E2F4,EGFR,ENSA,ESPL1,FAM83D,FANCI,FOXM1,GTSE1,HSP90AA1,KIF14,MCM2,MCM3,MCM4,MCM7,MUC1,NEK2,NPM1,OVOL1,PAFAH1B1,PKMYT1,PLK1,PLK2,POLA2,POLE2,PRKDC,PRPF19,PSMD3,PSME3,RCC1,RRM2,SMARCB1,TP53,TTK,TUBB4B,TYMS,UBE2C,UBE2S,YWHAE
GO:0034724	6.716e-06	5.39216	3.04487	13	53	DNA replication-independent nucleosome organization	GO_BP	ASF1B,CASC5,CENPA,CENPI,CENPK,CENPM,CENPN,CENPW,HIRA,HJURP,MIS18A,NPM1,OIP5
GO:0008299	8.45133e-06	14.5097	0.858699	7	15	isoprenoid biosynthetic process	GO_BP	ALDH1A3,FDFT1,FDPS,HMGCR,HMGCS1,IDI1,MVD,NUS1,PMVK,RBP1,RDH10
GO:0044255	8.54059e-06	1.91588	35.0611	62	618	cellular lipid metabolic process	GO_BP	ACACA,ACER3,ACOT7,ACSL1,ACSL3,ACSL4,ACSS2,ADRB2,AKT2,ALDH1A1,ALDH1A3,ANGPTL4,APOC1,ARF3,B3GNT5,BAX,BRCA1,C3,CDS1,CNR1,CRABP2,CYGB,CYR61,DHRS3,ELOVL7,FABP5,FADS1,FADS2,FADS3,FAR2,FASN,FDFT1,FDPS,G0S2,GPD2,HELZ2,HMGCR,HMGCS1,HPGD,HSPG2,IDH1,IDI1,INSIG1,IP6K2,IRS2,ITGB8,KLF4,LDLR,LIPG,LPCAT1,LPIN1,LRAT,LRP8,LYN,MBOAT7,MSMO1,MT3,MVD,NPAS2,NUS1,PAFAH1B1,PCYT2,PDP1,PITPNM3,PLAUR,PMVK,PPAP2C,PPARG,PRKAG…
GO:0016032	8.68585e-06	1.86467	38.8625	67	683	viral process	GO_BP	ANPEP,AP1B1,AP1M2,AP1S1,AP2B1,APOBEC3A,AXL,BANF1,BAX,BCL2L1,BUB1,CDC25C,CENPA,CFLAR,DPP4,EIF4A2,EPHA2,FDPS,FKBP8,FYN,HMGA1,HSPA1A,ICAM1,IFIT1,IRF3,ISG15,ITGA2,ITGA5,ITGB6,IVNS1ABP,JUN,KCTD5,KRT18,KRT19,KRT7,KRT8,LAMP1,LDLR,LGALS1,LTF,LYN,MFGE8,MX1,NCBP2,NPM1,NUP210,NUP35,OAS1,OAS3,OASL,PCSK5,PSMD3,PSME3,PVR,RAB1B,RAC1,RALA,RBCK1,RCC1,RPS14,RPS4Y1,SERPINB3,SLC25A6,SLPI,SMARCB1,SP100,STAT1,TAF1,TAP…
GO:0046394	8.86881e-06	2.37029	17.1777	37	299	carboxylic acid biosynthetic process	GO_BP	ACACA,ACOT7,ACSL3,ACSS2,AHCY,ALDH1A3,ALDH4A1,APOC1,ASL,ASNS,ASS1,BRCA1,CBS,DHFR,ELOVL7,FADS1,FADS2,FADS3,FASN,FPGS,GLUL,GPT2,HPGD,INSIG1,MSMO1,PADI2,PHGDH,PKM,PRKAG2,PSAT1,PTGES,RBP1,RDH10,SC5D,SCD,SCD5,TRIB3
GO:0061564	9.05493e-06	1.82743	41.9821	71	733	axon development	GO_BP	ABL2,ABLIM3,ACTR2,ALCAM,AP2B1,ARHGDIA,ARPC3,ATP8A2,BDNF,CALM1,CFL1,CNR1,COBL,COL4A4,COL6A3,CRABP2,DHFR,DOCK7,EGFR,EPHA2,EPHB1,ERBB3,ETV4,EZR,FGFR1,FYN,GATA3,GDI1,HSP90AA1,IRS2,ITGA2,ITGA5,JUN,KIF4A,KITLG,KLK8,L1CAM,LAMC1,LHX1,LYN,MAP2,MEGF8,METRN,MMP2,MT3,NCSTN,NOG,NRCAM,NRG1,NTNG1,PAFAH1B1,PEA15,PLXNA2,PSMD3,PSME3,PTPRF,RAC1,RAC2,RASAL1,RPS6KA1,RPS6KA2,RPS6KA3,SEMA3A,SEMA3B,SEMA3C,SEMA3F,SEMA4F,…
GO:0031324	9.94163e-06	1.46953	131.676	178	2296	negative regulation of cellular metabolic process	GO_BP	AKT2,ANAPC15,ANXA2,ANXA4,APOC1,ARID1A,ATAD2,ATF5,ATP8B1,AURKB,BACE2,BAX,BCL2L1,BIRC3,BIRC5,BMP2,BRCA1,BUB1,BUB1B,C3,CALM1,CALR,CASC5,CCNB1,CCND1,CD276,CDA,CDC20,CDC45,CDC6,CDKN2B,CENPF,CFLAR,CNR1,COL6A3,CORO1C,CREG1,CST6,CTNNBIP1,DDIT4,DEPDC1,DHCR24,DNMT1,DRAP1,E2F8,ECM1,EIF4A2,ELF3,ELFN2,ENC1,ENG,EZR,F2RL1,FAM129A,FGFR1,FKBP1A,FLNA,FOXE1,FOXM1,FYN,FZD8,G6PD,GATA3,GIPC1,GNAI2,GPR87,GPRC5A,HDAC9,H…
GO:0045937	1.01283e-05	1.65781	64.4019	99	1121	positive regulation of phosphate metabolic process	GO_BP	ABL2,ACSL1,ACSL3,ADCY3,ADCY7,ADRB2,AFAP1L2,AKT2,ANXA2,AREG,ARHGEF5,AVPI1,BAX,BCAR3,BDNF,BMP2,C3,CALM1,CCNB1,CCND1,CCND2,CDCA2,CDK1,CLCF1,CYR61,DOCK7,EGFR,EHD4,ENG,ERBB3,ERP29,F2RL1,FAM129A,FGFR1,FYN,FZD4,FZD5,FZD7,FZD8,GAREM,GNAI2,HMGCR,HRH1,HSPA5,ICAM1,IGFBP3,IGFBP4,IL6,IRAK1,IRS2,ITGA5,ITGA6,ITGB1BP1,KIAA1804,KIF14,KITLG,LIF,LPAR2,LRP8,LTF,LYN,MALT1,MAP4K4,MAPKAPK3,MID1,MMD,MT3,NRG1,PAK4,PEA15,…
GO:0051346	1.03607e-05	2.15034	22.8213	45	398	negative regulation of hydrolase activity	GO_BP	AKT2,ANGPTL4,APOC1,BIRC3,BIRC5,C3,CASC5,CFLAR,COL6A3,CST6,DHCR24,ECM1,ELFN2,FKBP1A,GCHFR,IFI6,IFIT1,IL6,KLF4,LTF,MT3,MYO1D,PKMYT1,PLAUR,PRKCZ,RGS2,RPS6KA1,RPS6KA3,SERPINB3,SERPINB8,SERPINB9,SERPINE2,SERPINH1,SFN,SH2D4A,SLIT2,SLPI,SORL1,SORT1,SPINT1,SPINT2,SPRY1,SYTL2,TFPI2,THBS1,TP53,WFDC2
GO:0045859	1.1073e-05	1.8973	35.3482	62	624	regulation of protein kinase activity	GO_BP	ACSL1,ADCY3,ADCY7,ADRB2,AFAP1L2,ARHGEF5,AVPI1,BAX,BMP2,CALM1,CCND1,CCND2,CDC25A,CDC25C,CDC6,CDK1,CDKN2B,CDKN3,CKS1B,CORO1C,CYR61,EGFR,ERBB3,ERP29,FGFR1,FYN,FZD4,FZD5,FZD8,GNAI2,GPRC5A,HERC5,HMGCR,HSPA5,IL6,IRAK1,IRS2,ITGB1BP1,KIAA1804,KIF14,KITLG,LPAR2,LRP8,LTF,LYN,MALT1,MAP4K4,MAPKAPK3,MMD,MT3,NPM1,NRG1,PAK4,PEA15,PKMYT1,PKN1,PLK1,PRKAG2,PRKCD,PRKCZ,PSMD3,PSME3,PXN,RAC2,RASAL1,RGS2,RGS4,SAA1,SER…
GO:0051094	1.22342e-05	1.72205	52.5925	84	928	positive regulation of developmental process	GO_BP	ABL2,ADAMTS1,ADAMTS9,ADRB2,AGR2,ANGPTL4,ANXA3,ARHGDIA,ASPM,ATP8A2,AURKA,AXL,BAX,BDNF,BMP2,BRCA1,C3,CA2,CALR,CCNB1,CCND1,CD276,CDC20,CDKN2B,CLCF1,CNR1,COBL,CORO1C,CRABP2,CTNNBIP1,CTSH,CYR61,ECM1,ENC1,EPHB1,EZR,F3,FGFR1,FLNA,FYN,GATA3,HDAC9,HLA-G,HMGA1,HMGCR,HOXB4,HOXD3,HYAL1,IGFBP3,IL6,ISG15,ITGA3,JUN,KCTD11,KITLG,KLF5,L1CAM,LHX1,LIF,LOXL2,LRP8,LTF,LYN,MEGF8,METRN,MMD,MYADM,MYRF,NOG,NRCAM,NRG1,PAF…
GO:0031399	1.23278e-05	1.67203	60.6872	94	1101	regulation of protein modification process	GO_BP	ABL2,ACSL1,ADCY3,ADCY7,ADRB2,AFAP1L2,AKT2,ANAPC15,ANXA2,ARHGEF5,AVPI1,BAX,BCAR3,BDNF,BIRC3,BMP2,BRCA1,BUB1,BUB1B,C3,CALM1,CASC5,CCNB1,CCND1,CCND2,CDC20,CDC25A,CDC25C,CDC6,CDCA2,CDK1,CDKN2B,CDKN3,CENPF,CKS1B,CLCF1,CORO1C,CYR61,DDIT4,DNMT1,DOCK7,EGFR,EHD4,ELFN2,ENG,ENSA,EPHA2,EPHB1,ERBB3,ERP29,EZR,F2RL1,FAM129A,FAM83D,FANCI,FBXO2,FGFR1,FKBP1A,FOXM1,FYN,FZD4,FZD5,FZD7,FZD8,G6PD,GAREM,GATA3,GNAI2,GPR…
GO:0051302	1.44861e-05	2.6237	12.2772	29	216	regulation of cell division	GO_BP	ANAPC15,ANLN,ASPM,AURKA,AURKB,BIRC5,BORA,BUB1,BUB1B,CALM1,CALR,CCNB1,CCND1,CCND2,CDC20,CDC25C,CDC6,CDCA5,CENPF,DLGAP5,E2F8,EGFR,ESPL1,GAREM,GIPC1,ITGB1BP1,KIF11,KIF14,KIF23,LIF,MDK,NEK2,NUSAP1,PKMYT1,PLK1,POU5F1,RACGAP1,RCC1,RPS6KA2,SFN,STIL,TTK,UBE2C,VEGFC
GO:0002064	1.47992e-05	2.62129	12.2944	29	214	epithelial cell development	GO_BP	E2F4,ENG,EPHA2,EZR,F2RL1,FGFR1,FOSL2,FZD7,GATA3,ICAM1,KLF5,LIF,MARVELD2,MYADM,PAFAH1B1,PAX8,RAC1,RAPGEF3,SDC1,SFN,SLC9A3R1,SPINT2,ST14,STAT1,STC1,TFCP2L1,TJP2,TYMS,WNT7A
GO:0010604	1.59316e-05	1.70123	54.6815	86	984	positive regulation of macromolecule metabolic process	GO_BP	ABL2,ABLIM3,ACSL1,ADCY3,ADCY7,ADRB2,AFAP1L2,AGR2,AKT2,ANXA2,ANXA3,AREG,ARHGEF5,ARID1A,ASPH,ATAD2,ATF5,AURKA,AVPI1,BAX,BCAR3,BDNF,BIRC3,BMP2,BRCA1,C3,CALM1,CALR,CCNB1,CCND1,CCND2,CD276,CDC20,CDCA2,CDH3,CDK1,CDKN2B,CFLAR,CHURC1,CLCF1,CRLF3,CTSH,CYR61,DLGAP5,DNMT1,DOCK7,E2F4,E2F8,ECE1,EGFR,EHD4,EHF,ELF3,ENG,EPAS1,EPB41L4B,EPCAM,ERBB3,ERP29,ESPL1,ETV4,EZR,F2RL1,F3,FAM129A,FANCI,FGFR1,FKBP1A,FOSL1,FOS…
GO:0044093	1.71388e-05	1.54796	87.8147	126	1547	positive regulation of molecular function	GO_BP	ABL2,ACSL1,ACTN4,ADCY3,ADCY7,ADRB2,AFAP1L2,AKT2,ALDH1A1,ANXA2,ANXA3,APOC1,ARHGAP27,ARHGAP29,ARHGDIA,ARHGDIB,ARHGEF16,ARHGEF5,ASPH,AVPI1,BAX,BCAR3,BDNF,BMP2,CALM1,CCNB1,CCND1,CCND2,CDC20,CDC42EP1,CDC42EP2,CDH3,CDK1,CFLAR,CORO1C,CTSH,CTSS,CXCL1,CYR61,CYTH3,DEPDC1,DEPDC1B,DHFR,DOCK7,DOCK9,EGFR,EPHA2,EPS8L1,EPS8L2,ERBB3,ERP29,F3,FGFR1,FKBP1A,FOSL1,FYN,FZD4,FZD5,FZD8,GATA3,GDI1,GNAI2,HSPA1A,HSPA5,ICAM…
GO:0034080	1.75274e-05	5.87808	2.41292	11	42	CENP-A containing nucleosome assembly	GO_BP	CASC5,CENPA,CENPI,CENPK,CENPM,CENPN,CENPW,HJURP,MIS18A,NPM1,OIP5
GO:0007584	2.0803e-05	2.80011	9.99637	25	174	response to nutrient	GO_BP	ACSL1,ACSL3,ACSL4,ADAMTS1,AHCY,ASS1,BDNF,CCND1,CDKN2B,CNR1,ENSA,GNAI2,HMGCR,HMGCS1,LIPG,PKM,PPARG,SLC8A1,SNAI2,STC1,STC2,TFRC,TYMS,UGT1A1,VDR
GO:0001934	2.22141e-05	2.32063	16.5268	35	294	positive regulation of protein phosphorylation	GO_BP	ABL2,ACSL1,ADCY3,ADCY7,ADRB2,AFAP1L2,AKT2,ANXA2,ARHGEF5,AVPI1,BAX,BCAR3,BDNF,BMP2,C3,CALM1,CCNB1,CCND1,CCND2,CDK1,CLCF1,CYR61,DOCK7,EGFR,EHD4,ENG,ERBB3,ERP29,F2RL1,FAM129A,FGFR1,FYN,FZD4,FZD5,FZD7,FZD8,GAREM,GNAI2,HMGCR,HSPA5,ICAM1,IGFBP3,IGFBP4,IL6,IRAK1,IRS2,ITGA5,ITGB1BP1,KIAA1804,KIF14,KITLG,LIF,LPAR2,LRP8,LTF,LYN,MALT1,MAP4K4,MAPKAPK3,MID1,MMD,MT3,NRG1,PAK4,PEA15,PFN2,PKN1,PLAUR,PLK1,PRKAG2,…
GO:0000281	2.31279e-05	7.44389	1.66606	9	29	mitotic cytokinesis	GO_BP	ANLN,CEP55,CFL1,KIF20A,KIF23,KIF4A,NUSAP1,PLK1,RACGAP1
GO:0001667	2.40121e-05	2.41552	14.5728	32	255	ameboidal-type cell migration	GO_BP	ANLN,ANXA3,ARHGDIB,CFL1,CORO1C,CTSH,CYGB,DPP4,EPB41L4B,EPHA2,FERMT1,GATA3,GIPC1,HDAC9,HYAL1,ITGA3,ITGB1BP1,KITLG,KLF4,LAMA5,LOXL2,MEGF8,PAFAH1B1,PFN1,PFN2,PKN1,RAC1,S100A2,SEMA3A,SEMA3C,SEMA3F,SH3BGRL3,SLC8A1,SLIT2,SP100,STC1,THBS1,VEGFC,WNT7A
GO:0001525	2.47568e-05	2.70154	10.7163	26	189	angiogenesis	GO_BP	ADAM15,ADRB2,ANGPTL4,ANPEP,ANXA2,ANXA3,BAX,BRCA1,C3,CTSH,CYR61,E2F8,ECM1,EGFL7,ENG,EPAS1,EPHA2,EPHB1,F3,FGFR1,FZD5,FZD8,HDAC9,HSPG2,HYAL1,IL6,ITGA5,ITGB1BP1,JUN,KLF4,KLF5,LAMA5,LIF,LOXL2,MFGE8,MMP14,MMP2,NRCAM,NUS1,PLAU,RAPGEF3,SLIT2,SP100,STAT1,THBS1,THY1,TNFAIP2,TNFAIP3,TNFRSF12A,VEGFC,WNT7A
GO:0090132	2.55576e-05	2.5847	12.0071	28	209	epithelium migration	GO_BP	ANLN,ANXA3,CORO1C,CTSH,DPP4,EPB41L4B,EPHA2,FERMT1,GATA3,GIPC1,HDAC9,HYAL1,ITGA3,ITGB1BP1,KLF4,LOXL2,PFN1,PFN2,PKN1,S100A2,SEMA3A,SH3BGRL3,SLIT2,SP100,STC1,THBS1,VEGFC,WNT7A
GO:0007167	2.57471e-05	1.59546	70.0321	104	1219	enzyme linked receptor protein signaling pathway	GO_BP	ABL2,ACTR2,ADCY3,ADCY7,ADRB2,AFAP1L2,AGR2,AKT2,AP2B1,AREG,ARHGDIA,ARHGEF16,ARPC3,AXL,BDNF,BMP2,BTBD11,CALM1,CDH3,CDKN2B,CFL1,CHRDL1,CHST11,CYR61,DDIT4,E2F4,EGFR,ENG,EPHA2,EPHB1,ERBB3,F3,FGFR1,FKBP1A,FKBP8,FSTL3,FYN,FZD4,GAREM,GATA3,GIPC1,GPRC5A,HPGD,HSP90AA1,HSPA5,IGFBP3,IGFBP4,IGFBP6,IRAK1,IRS2,ITGA3,ITGA5,ITPR3,JUN,JUP,KITLG,LIF,LYN,MAPK13,MAPKAPK3,MEGF8,MMP2,MT3,NCSTN,NOG,NRG1,PCSK5,PEA15,PIGR…
GO:0044419	2.69725e-05	1.80748	38.704	65	681	interspecies interaction between organisms	GO_BP	ANPEP,AP1B1,AP1M2,AP1S1,AP2B1,APOBEC3A,AXL,BANF1,BAX,BCL2L1,BUB1,CDC25C,CENPA,CFLAR,DPP4,EIF4A2,EPHA2,F2RL1,FDPS,FKBP8,FYN,HMGA1,HSPA1A,ICAM1,IFIT1,IRF3,ISG15,ITGA2,ITGA5,ITGB6,IVNS1ABP,JUN,KCTD5,KRT18,KRT19,KRT7,KRT8,LAMP1,LDLR,LGALS1,LTF,LYN,MFGE8,MX1,NCBP2,NPM1,NUP210,NUP35,OAS1,OAS3,OASL,PCSK5,PSMD3,PSME3,PVR,RAB1B,RAC1,RALA,RBCK1,RCC1,RPS14,RPS4Y1,SERPINB3,SERPINB9,SLC25A6,SLPI,SMARCB1,SP100…
GO:1902578	2.69728e-05	1.36008	223.25	276	3907	single-organism localization	GO_BP	ABCB1,ABL2,ABLIM3,ACACA,ACSL1,ACSL3,ACSL4,ACTN4,ACTR2,ADCY3,ADCY7,ADRB2,AGR2,AKT2,ANXA2,ANXA3,ANXA4,AP1B1,AP1M2,AP1S1,APOC1,APOL2,ARHGEF16,ARHGEF5,ARL4D,ARPC3,ASPH,ASPM,ATP2A2,ATP8A2,ATP8B1,AXL,BAX,BCL2L1,BDNF,C3,CA12,CA2,CALM1,CALR,CCNB1,CCND1,CD276,CD47,CDCA5,CDCA8,CDH3,CENPA,CFL1,CLDN16,CLUH,CNR1,COPE,CORO1C,CP,CRB3,CTSS,CYGB,CYTH3,DDOST,DDX39A,DLGAP5,EBP,EGFR,EHD4,EIF2S1,ENSA,EPHA2,ERBB3,ERGI…
GO:0031577	3.07483e-05	6.1457	2.12075	10	37	spindle checkpoint	GO_BP	ANAPC15,AURKB,BIRC5,BUB1,BUB1B,CASC5,CCNB1,CDC20,CENPF,NDRG1,PLK1,TTK,UBE2C
GO:0030335	3.61794e-05	2.39642	14.2061	31	249	positive regulation of cell migration	GO_BP	ACTN4,AKT2,ANXA3,BMP2,CALR,CTSH,CXCL1,CXCL16,CXCL5,CXCL6,CYR61,EGFR,EPB41L4B,F2RL1,F3,GATA3,HDAC9,HSPA5,HYAL1,ICAM1,IL6,IRS2,ITGA3,ITGB1BP1,KITLG,LYN,MMP14,MYADM,PFN1,PLAU,RAC1,RAC2,RHOD,SEMA3A,SERPINB3,SLC8A1,SNAI2,SPAG9,SUN2,THBS1,TLR2,VEGFC,WNT7A
GO:0043933	4.22776e-05	1.43525	127.949	170	2250	macromolecular complex subunit organization	GO_BP	ABL2,ACACA,ACSL3,ACTN4,ACTR2,ADRB2,ANGPTL4,ANLN,ANXA2,AP2B1,APOA1BP,APOC1,ARFIP2,ARHGEF5,ARID1A,ARPC1B,ARPC3,ASF1B,ASL,ASPH,ASPM,ATAD2,AURKA,AURKB,BAX,BIK,BIRC5,BORA,BRCA1,CALR,CASC5,CCNB1,CCND1,CDA,CDC42EP1,CDC42EP2,CDC45,CENPA,CENPF,CENPI,CENPK,CENPM,CENPN,CENPW,CFL1,CHAF1A,COBL,COL11A1,CTNNBIP1,DDIT4,DHRS4,DNMT1,DSP,EHD4,ESPL1,EZR,F2RL1,FANCA,FBLIM1,FCHO1,FIGNL1,FKBP1A,FLNA,FMN1,FOSL1,FSCN1,GA…
GO:0007088	4.28693e-05	2.96937	7.97024	21	139	regulation of mitotic nuclear division	GO_BP	ANAPC15,ANLN,AURKA,BIRC5,BORA,BUB1,BUB1B,CCNB1,CDC20,CDC25C,CDC6,CDCA5,CENPF,DLGAP5,ESPL1,KIF11,NEK2,NUSAP1,PKMYT1,PLK1,RCC1,TTK,UBE2C
GO:0061024	4.58965e-05	1.63119	57.7951	88	1006	membrane organization	GO_BP	ACSL3,ADRB2,AGR2,AKT2,ANXA2,AP1B1,AP1M2,AP1S1,AP2B1,ARHGEF16,ATP2A2,ATP8A2,ATP8B1,BANF1,BAX,BCL2L1,CALM1,CCNB1,CCNB2,CDK1,COPE,CRB3,DDOST,DHCR24,EGFR,EPHA2,EXOC4,EZR,F2RL1,FCHO1,FLNA,GDI1,GJC1,HEBP2,HK2,HSP90AA1,HSPA1A,INSIG1,ITGA3,ITGB1BP1,JUP,KRT18,LAMA5,LEMD2,LPIN1,MAL,MBP,MFGE8,MT3,MYADM,MYO18A,MYRF,NAPA,NDRG1,NRCAM,NUP210,NUP35,PACSIN2,PACSIN3,PAFAH1B1,PIGR,PLK1,PPARG,PRKAG2,PRKCD,PRKCZ,RAB3…
GO:0031145	4.62362e-05	3.28857	6.26209	18	109	anaphase-promoting complex-dependent proteasomal ubiquitin-dependent protein catabolic process	GO_BP	AURKA,AURKB,BUB1,BUB1B,CCNB1,CDC20,CDC6,CDK1,CENPF,DLGAP5,ESPL1,NEK2,PLK1,PSMD3,PSME3,TTK,UBE2C,UBE2S
GO:0000079	4.81212e-05	3.59095	5.17054	16	90	regulation of cyclin-dependent protein serine/threonine kinase activity	GO_BP	CCND1,CCND2,CDC25A,CDC25C,CDC6,CDKN2B,CDKN3,CKS1B,EGFR,HERC5,PKMYT1,PLK1,SFN,STIL,TNFAIP3,UBE2C
GO:0051653	5.15495e-05	5.7069	2.24057	10	39	spindle localization	GO_BP	ACTR2,ASPM,CENPA,ESPL1,LLGL2,NDC80,NUSAP1,PAFAH1B1,SPAG5,SPRY1
GO:1902099	5.32987e-05	4.62429	3.15977	12	55	regulation of metaphase/anaphase transition of cell cycle	GO_BP	ANAPC15,BUB1,BUB1B,CCNB1,CDC20,CDC6,CENPF,DLGAP5,ESPL1,PLK1,TTK,UBE2C
GO:0000910	5.3949e-05	3.01158	7.49524	20	131	cytokinesis	GO_BP	ACTR2,ANLN,AURKA,AURKB,BCL2L1,BIRC5,CALM1,CCND1,CCND2,CDC6,CEP55,CFL1,E2F8,EGFR,ESPL1,GIPC1,KIF14,KIF20A,KIF23,KIF4A,NUSAP1,PLK1,PRC1,RACGAP1,RALA,STIL
GO:0051246	5.43375e-05	1.52687	82.4729	117	1523	regulation of protein metabolic process	GO_BP	ABL2,ACSL1,ADCY3,ADCY7,ADRB2,AFAP1L2,AKT2,ANAPC15,ANPEP,ANXA2,ARHGEF5,ASPH,AURKA,AVPI1,BACE2,BAX,BCAR3,BDNF,BIRC3,BIRC5,BMP2,BRCA1,BUB1,BUB1B,C3,CALM1,CALR,CASC5,CCNB1,CCND1,CCND2,CD276,CDC20,CDC25A,CDC25C,CDC6,CDCA2,CDK1,CDKN2B,CDKN3,CENPF,CFB,CFLAR,CKS1B,CLCF1,COL6A3,CORO1C,CST6,CTSH,CYR61,DDIT4,DHCR24,DLGAP5,DNMT1,DOCK7,ECE1,ECM1,EGFR,EHD4,EIF2S1,EIF4A2,EIF4E3,ELFN2,ENC1,ENG,ENSA,EPHA2,EPHB1,E…
GO:0016477	5.79192e-05	2.36458	13.8728	30	257	cell migration	GO_BP	ABL2,ACTN4,ADAM15,AKT2,ANLN,ANXA3,ARHGDIB,ARHGEF16,ARHGEF5,ASPM,AXL,BAX,BMP2,CALR,CD151,CD47,CDK1,CFL1,CORO1C,CTSH,CXCL1,CXCL16,CXCL5,CXCL6,CYGB,CYR61,DDIT4,DEPDC1B,DPP4,ECM1,EGFL7,EGFR,ENG,EPB41L4B,EPHA2,EPHB1,F2RL1,F3,FAM83D,FERMT1,FGFR1,FOXE1,FSCN1,FYN,GATA3,GIPC1,HDAC9,HOXB9,HRH1,HSPA5,HYAL1,ICAM1,IGFBP3,IL6,IRS2,ITGA2,ITGA3,ITGA5,ITGA6,ITGB1BP1,JUP,KIF14,KITLG,KLF4,L1CAM,LAMA3,LAMA5,LAMC1,LH…
GO:0045595	5.84532e-05	1.68088	48.4606	76	858	regulation of cell differentiation	GO_BP	ABL2,ACTN4,ADAMTS1,ADAMTS9,AREG,ARHGDIA,ASPM,ATP8A2,AURKA,AXL,BAX,BDNF,BMP2,CA2,CALR,CCND1,CD276,CDC20,CDK1,CDKN2B,CFL1,CFLAR,CLCF1,CLPTM1,CNR1,COBL,CORO1C,CRABP2,CTNNBIP1,CYR61,DOCK7,ENC1,FADS1,FGFR1,FLNA,FSTL3,FYN,FZD7,GATA3,GDI1,HDAC9,HLA-G,HOXB4,HOXD3,IGFBP3,IL6,INSIG1,ISG15,ITGA3,ITGB1BP1,JDP2,JUN,JUP,KCTD11,KIF14,KITLG,KLF4,KLF5,KLK6,KLK8,L1CAM,LGALS1,LHX1,LIF,LOXL2,LRP8,LTF,LYN,MAFF,MEGF8,…
GO:0043044	5.97054e-05	3.9363	4.19388	14	73	ATP-dependent chromatin remodeling	GO_BP	ARID1A,CASC5,CENPA,CENPI,CENPK,CENPM,CENPN,CENPW,HJURP,MIS18A,NPM1,OIP5,SMARCB1,SMARCD2
GO:2000026	6.2519e-05	1.55221	72.456	105	1281	regulation of multicellular organismal development	GO_BP	ABL2,ADAMTS1,ADAMTS9,ADRB2,ANGPTL4,ANXA3,ARHGDIA,ARHGDIB,ASPM,ATP8A2,AXL,BAX,BDNF,BMP2,BRCA1,C3,CA2,CALR,CCNB1,CCND1,CD276,CDC20,CDH3,CDK1,CDKN2B,CENPF,CFL1,CLCF1,CLPTM1,CNR1,COBL,CRABP2,CTNNBIP1,CTSH,CYR61,DOCK7,ECM1,ENC1,EPHA2,EPHB1,ETV4,F3,FGFR1,FSTL3,FYN,FZD7,GATA3,GDI1,HDAC9,HLA-G,HMGCR,HOXD3,HYAL1,IL6,ISG15,ITGA3,ITGB1BP1,JUN,KCTD11,KIF14,KITLG,KLF4,KLK6,KLK8,L1CAM,LAMA3,LAMA5,LGALS1,LHX1,L…
GO:0007093	6.49312e-05	2.64929	10.0538	24	175	mitotic cell cycle checkpoint	GO_BP	ANAPC15,BCL2L1,BUB1,BUB1B,CCNB1,CCND1,CDC20,CDK1,CDKN2B,CENPF,FANCI,GTSE1,MUC1,NABP1,PLK1,PLK2,PRKDC,PSMD3,PSME3,SMC1A,TOP2A,TP53,TTK,UBE2C
GO:0007431	6.52253e-05	5.51631	2.29802	10	40	salivary gland development	GO_BP	EGFR,FGFR1,IL6,LAMA5,SEMA3A,SEMA3C,SNAI2,TFCP2L1,TGM2,TWSG1
GO:0007080	7.23454e-05	6.20165	1.89586	9	33	mitotic metaphase plate congression	GO_BP	CCNB1,CDCA5,CDCA8,KIF14,KIF18A,KIF22,KIF2C,KIFC1,RRS1
GO:0048667	7.33647e-05	1.68427	46.3625	73	807	cell morphogenesis involved in neuron differentiation	GO_BP	ABL2,ABLIM3,ACTR2,ALCAM,AP2B1,ARHGDIA,ARPC3,ATP8A2,BDNF,CALM1,CFL1,COBL,COL4A4,COL6A3,CRABP2,DOCK7,EGFR,EPHA2,EPHB1,ERBB3,ETV4,EZR,FGFR1,FMN1,FYN,GATA3,GDI1,HSP90AA1,IRS2,ITGA2,ITGA5,KIF4A,KITLG,L1CAM,LAMC1,LHX1,LRP8,LYN,MAP2,MEGF8,METRN,MMP2,MT3,NCSTN,NOG,NRCAM,NRG1,NTNG1,PAFAH1B1,PEA15,PLXNA2,PSMD3,PSME3,RAC1,RAC2,RASAL1,RPS6KA1,RPS6KA2,RPS6KA3,SEMA3A,SEMA3B,SEMA3C,SEMA3F,SEMA4F,SEMA7A,SIPA1L1,…
GO:0042493	7.66033e-05	1.97533	24.0143	44	418	response to drug	GO_BP	ABCB1,ACSL1,ASS1,ATP8B1,BAX,BCAR3,BDNF,CALR,CCNB1,CCND1,CDH3,CENPF,CTPS1,EBP,FOSL1,FYN,GATA3,HMGCS1,ICAM1,IL6,ITGA3,JUN,LGALS1,LRP8,LYN,MCM7,MDK,MGST1,MMP7,MT3,PDE4A,PNP,PPARG,SEMA3C,SLC22A2,SLC8A1,SORD,TFRC,THBS1,TLR2,TP53,TYMS,UGT1A1,VEGFC
GO:0033043	7.73906e-05	2.40464	12.7577	28	231	regulation of organelle organization	GO_BP	ABL2,ABLIM3,ACTR2,ADRB2,AKT2,ANAPC15,ANLN,ANXA2,ARFIP2,ARHGEF5,ARPC1B,ARPC3,ATAD2,ATF5,AURKA,AURKB,BAX,BCL2L1,BIK,BIRC5,BORA,BRCA1,BUB1,BUB1B,CALR,CCNB1,CDC20,CDC25C,CDC42EP1,CDC42EP2,CDC45,CDC6,CDCA5,CENPF,CFL1,DLGAP5,DNMT1,ESPL1,EZR,F2RL1,FMN1,FSCN1,FZD5,GATA3,HK2,HMGA1,HSPA1A,ICAM1,INSIG1,ITGB1BP1,JDP2,KIF11,KNSTRN,LIF,LIMA1,LMAN1,MID1,MIS18A,MUC1,MYADM,NEK2,NEXN,NPM1,NRG1,NUSAP1,PADI2,PAFAH1B…
GO:0060337	7.79951e-05	3.60777	4.82583	15	84	type I interferon signaling pathway	GO_BP	HLA-G,IFI27,IFI6,IFIT1,IP6K2,IRF3,IRF6,ISG15,MX1,OAS1,OAS3,OASL,SP100,STAT1,XAF1
GO:0008544	8.40434e-05	3.00344	7.13128	19	125	epidermis development	GO_BP	ATP2A2,BNC1,CDH3,COL17A1,CRABP2,CST6,DSP,EGFR,ELF3,EMP1,EPHA2,FABP5,FGFR1,FOSL2,FOXE1,FOXQ1,IRF6,KAZN,KLF4,KRT15,LAMA3,LAMA5,LAMB3,LAMC2,MAFF,NSDHL,OVOL1,PAFAH1B1,PRKCH,RAC1,SCEL,SFN,SLC9A3R1,ST14,STS,VDR
GO:0007067	8.92993e-05	2.52748	10.8889	25	196	mitotic nuclear division	GO_BP	ANAPC15,ANLN,ASPM,AURKA,AURKB,BIRC5,BORA,BUB1,BUB1B,CASC5,CCNB1,CCNB2,CDC20,CDC25A,CDC25C,CDC6,CDCA2,CDCA3,CDCA5,CDCA8,CDK1,CENPF,CENPW,DLGAP5,ENSA,ESPL1,FAM64A,FAM83D,FLNA,HAUS6,KIF11,KIF14,KIF18A,KIF22,KIF23,KIF2C,KIF4A,KIFC1,KNSTRN,MIS18A,MISP,NCAPD3,NCAPG2,NCAPH,NDC80,NEK2,NUF2,NUSAP1,OIP5,PAFAH1B1,PAPD5,PBK,PKMYT1,PLK1,RACGAP1,RCC1,RRS1,SETD8,SKA1,SMC1A,SMC2,SPAG5,SPC24,TPX2,TTK,UBE2C,UBE2S,…
GO:0034340	8.97588e-05	3.556	4.88328	15	85	response to type I interferon	GO_BP	HLA-G,IFI27,IFI6,IFIT1,IP6K2,IRF3,IRF6,ISG15,MX1,OAS1,OAS3,OASL,SP100,STAT1,XAF1
GO:0006323	9.15797e-05	2.52596	10.9156	25	190	DNA packaging	GO_BP	ASF1B,CASC5,CCNB1,CDCA5,CENPA,CENPI,CENPK,CENPM,CENPN,CENPW,CHAF1A,HIRA,HJURP,HMGA1,MCM2,MIS18A,NCAPD3,NCAPG2,NCAPH,NPM1,NUSAP1,OIP5,SMC2,TOP2A,TP53
GO:0006270	9.34141e-05	5.9532	1.95331	9	34	DNA replication initiation	GO_BP	CDC45,CDC6,GINS2,MCM2,MCM3,MCM4,MCM7,POLA2,POLE2
GO:0051270	9.99721e-05	2.08453	19.191	37	343	regulation of cellular component movement	GO_BP	ABL2,ACTN4,ADAM15,AKT2,ANXA3,ARHGDIB,ATP2A2,BMP2,CALR,CORO1C,CTSH,CXCL1,CXCL16,CXCL5,CXCL6,CYGB,CYR61,DSG2,DSP,ECM1,EGFL7,EGFR,ENG,EPB41L4B,EPCAM,EPHA2,F2RL1,F3,GATA3,GJC1,HDAC9,HSPA5,HYAL1,ICAM1,IGFBP3,IL6,IRS2,ITGA3,ITGB1BP1,JUP,KIF14,KITLG,KLF4,LAMA3,LAMA5,LAMP1,LYN,MEGF8,MMP14,MYADM,NEXN,NOG,PADI2,PFN1,PFN2,PHLDA2,PKN1,PLAU,PLXNA2,RAC1,RAC2,RHOD,SEMA3A,SEMA3F,SERPINB3,SERPINE2,SH3BGRL3,SLC8A1…
GO:0050790	0.000100892	1.55813	66.6802	97	1231	regulation of catalytic activity	GO_BP	ABL2,ACSL1,ADCY3,ADCY7,ADRB2,AFAP1L2,AKT2,ALDH1A1,ANAPC15,ANGPTL4,ANXA2,ANXA3,ANXA4,APOC1,ARHGAP27,ARHGAP29,ARHGDIA,ARHGDIB,ARHGEF16,ARHGEF5,ASPH,AVPI1,BAX,BCAR3,BIRC3,BIRC5,BMP2,BUB1,BUB1B,C3,CALM1,CASC5,CCNB1,CCND1,CCND2,CDC20,CDC25A,CDC25C,CDC42EP1,CDC42EP2,CDC6,CDH3,CDK1,CDKN2B,CDKN3,CENPF,CFLAR,CKS1B,CNR1,COL6A3,CORO1C,CST6,CTSH,CXCL1,CYGB,CYR61,CYTH3,DEPDC1,DEPDC1B,DHCR24,DHFR,DOCK7,DOCK9,E…
GO:0035338	0.000115297	8.25663	1.20646	7	21	long-chain fatty-acyl-CoA biosynthetic process	GO_BP	ACACA,ACSL1,ACSL3,ACSL4,ELOVL7,FASN,SLC25A1
GO:0043154	0.000118005	3.45677	4.99819	15	87	negative regulation of cysteine-type endopeptidase activity involved in apoptotic process	GO_BP	AKT2,BIRC3,BIRC5,CFLAR,DHCR24,IFI6,IL6,KLF4,MT3,PLAUR,RPS6KA1,RPS6KA3,SERPINB9,SFN,THBS1
GO:0007049	0.000118327	2.42296	11.7229	26	227	cell cycle	GO_BP	ABCB1,ACTR2,ADCY3,AFAP1L2,AKT2,ANAPC15,ANLN,APPL2,ASNS,ASPM,ATF5,AURKA,AURKB,AVPI1,BANF1,BAX,BCL2L1,BIRC5,BMP2,BORA,BRCA1,BUB1,BUB1B,CALM1,CALR,CASC5,CCNB1,CCNB2,CCND1,CCND2,CDC20,CDC25A,CDC25C,CDC45,CDC6,CDCA2,CDCA3,CDCA5,CDCA8,CDK1,CDKN2B,CDKN3,CENPA,CENPF,CENPI,CENPK,CENPM,CENPN,CENPW,CEP55,CFL1,CHAF1A,CHTF18,CKS1B,CRLF3,DHCR24,DHFR,DLGAP5,DTL,E2F4,E2F8,EGFR,ENSA,ESCO2,ESPL1,EZR,FAM64A,FAM83D,…
GO:0006268	0.000122423	16.4878	0.574504	5	10	DNA unwinding involved in DNA replication	GO_BP	HMGA1,MCM2,MCM4,MCM7,TOP2A
GO:0051231	0.000122423	16.4878	0.574504	5	10	spindle elongation	GO_BP	AURKB,KIF23,KIF4A,PRC1,RACGAP1
GO:0010965	0.000130426	4.14126	3.44702	12	60	regulation of mitotic sister chromatid separation	GO_BP	ANAPC15,BUB1,BUB1B,CCNB1,CDC20,CDC6,CENPF,DLGAP5,ESPL1,PLK1,TTK,UBE2C
GO:0008104	0.000133362	1.39376	132.479	172	2310	protein localization	GO_BP	ABL2,ABLIM3,ACSL3,ACTN4,ADAMTS9,AGR2,AKT2,ANXA2,ANXA4,AP1B1,AP1M2,AP1S1,AP2B1,ARF3,ARHGEF16,ARHGEF5,ARL4D,ASPH,AURKA,AURKB,BAX,BCL2L1,BIRC5,BORA,BUB1B,CALR,CASC5,CCNB1,CD276,CDCA5,CDK1,CENPA,CENPF,CEP55,CNR1,COPE,CORO1C,CRB3,DDOST,DHCR24,DSP,EGFR,ENSA,EPHA2,ERP29,ESCO2,EXOC4,EZR,F2RL1,FAM3B,FAM83D,FKBP1A,FLNA,FYN,FZD5,FZD7,GATA3,GDI1,GGA2,GIPC1,GLUL,GOLT1A,HK2,HMGCR,HOOK1,HSP90AA1,HSPA5,HSPG2,IFI…
GO:0052547	0.00014463	1.96346	22.4631	41	391	regulation of peptidase activity	GO_BP	AKT2,ASPH,BAX,BIRC3,BIRC5,C3,CFLAR,COL6A3,CST6,CTSH,CYR61,DHCR24,ECM1,F3,IFI27,IFI6,IL6,KLF4,MMP14,MT3,PLAUR,PPARG,PSME3,RPS6KA1,RPS6KA3,S100A9,SERPINB3,SERPINB8,SERPINB9,SERPINE2,SERPINH1,SFN,SLPI,SORL1,SPINT1,SPINT2,TFPI2,THBS1,WFDC2,XDH,YWHAE
GO:1900029	0.000147916	32.9471	0.344702	4	6	positive regulation of ruffle assembly	GO_BP	COBL,EPS8L1,EPS8L2,PFN1
GO:0061028	0.000151152	5.51151	2.06821	9	36	establishment of endothelial barrier	GO_BP	ENG,EZR,F2RL1,ICAM1,MARVELD2,MYADM,RAPGEF3,TJP2,WNT7A
GO:0030397	0.000154882	4.86608	2.52782	10	44	membrane disassembly	GO_BP	BANF1,CCNB1,CCNB2,CDK1,LPIN1,NUP210,NUP35,PAFAH1B1,PLK1,VRK1
GO:0006271	0.000165459	6.30638	1.66316	8	29	DNA strand elongation involved in DNA replication	GO_BP	CDC45,FEN1,GINS1,GINS2,MCM2,MCM3,MCM4,MCM7,POLA2,RNASEH2A
GO:0018242	0.000189054	Inf	0.172351	3	3	protein O-linked glycosylation via serine	GO_BP	GALNT1,GALNT2,GALNT3
GO:0033674	0.000191008	1.72868	35.7916	58	623	positive regulation of kinase activity	GO_BP	ACSL1,ADCY3,ADCY7,ADRB2,AFAP1L2,ARHGEF5,AVPI1,BAX,BMP2,CALM1,CCND1,CCND2,CDK1,CYR61,EGFR,ERBB3,ERP29,FGFR1,FYN,FZD4,FZD5,FZD8,GNAI2,HSPA5,IRAK1,IRS2,ITGB1BP1,KIAA1804,KIF14,KITLG,LPAR2,LRP8,LTF,LYN,MALT1,MAP4K4,MAPKAPK3,MMD,MT3,NRG1,PAK4,PEA15,PKN1,PRKAG2,PRKCZ,PSMD3,PSME3,PXN,RAC1,RASAL1,SAA1,SPAG9,STIL,STK39,THBS1,TPX2,VAPB,ZAK
GO:0098602	0.000192489	1.7035	38.1749	61	672	single organism cell adhesion	GO_BP	ABL2,ACTN4,ADRB2,AKIP1,ASS1,AXL,BAX,BMP2,CALR,CD151,CD276,CD47,CDH3,CERCAM,CLPTM1,CORO1C,CTPS1,CYR61,DDOST,DPP4,DSG2,DSP,EGFR,EPCAM,EZR,F2RL1,FBLIM1,FKBP1A,FLNA,FSTL3,FYN,FZD4,FZD5,FZD7,FZD8,GATA3,HLA-G,ICAM1,IL6,ITGA5,ITGA6,ITGB1BP1,JUP,KIF14,KLF4,L1CAM,LAMA5,LAMC1,LGALS1,LYN,MALT1,MMP24,MPZL2,MYADM,NCSTN,NRCAM,PNP,PRKCD,PRKCZ,PRKDC,PXN,RAC1,RAC2,S100A9,SERPINE2,SLC7A11,SLIT2,SNAI2,SPINT2,STAT6,…
GO:0051348	0.000198399	2.25965	13.4804	28	236	negative regulation of transferase activity	GO_BP	ANAPC15,BUB1,BUB1B,CCNB1,CDC20,CDKN2B,CENPF,CORO1C,EIF4A2,GPRC5A,HMGCR,IL6,IRS2,ITGB1BP1,LYN,NPM1,PIF1,PKN1,PLK1,PPARG,PRKAG2,PRKCD,PSMD3,PSME3,RGS2,RGS4,SERPINB3,SFN,SOCS2,SORL1,SPRY1,THY1,TNFAIP3,TRIB3,TTK,UBASH3B,UBE2C,UGT1A1,WWTR1
GO:0001666	0.000200112	2.1569	15.5691	31	271	response to hypoxia	GO_BP	ACTN4,ADRB2,AHCY,ANGPTL4,BDNF,BMP2,CCNB1,CYGB,DDIT4,DPP4,ENG,EPAS1,HYOU1,ICAM1,IRAK1,LOXL2,MMP14,MMP2,MT3,NDRG1,PKM,PLAT,PLAU,SLC8A1,STC1,STC2,TACC3,TFRC,THBS1,TP53,UCP2
GO:0051098	0.000202377	2.18678	14.8797	30	259	regulation of binding	GO_BP	ABL2,ADAM15,ADRB2,ANXA2,AURKA,AURKB,BAX,BMP2,CTNNBIP1,FKBP1A,GATA3,HJURP,HSPA5,IFIT1,ITGB1BP1,JUN,LIF,NEK2,NOG,NRG1,PLAUR,PLK1,PLK2,PRKCD,PTPRF,SLPI,SORL1,SP100,SPAG9,TRIB3
GO:0033045	0.000212205	3.8969	3.61938	12	63	regulation of sister chromatid segregation	GO_BP	ANAPC15,BUB1,BUB1B,CCNB1,CDC20,CDC6,CENPF,DLGAP5,ESPL1,PLK1,TTK,UBE2C
GO:0051988	0.000213826	13.739	0.631955	5	11	regulation of attachment of spindle microtubules to kinetochore	GO_BP	CCNB1,KNSTRN,NEK2,RACGAP1,SPAG5
GO:2000379	0.000219486	3.41334	4.71093	14	82	positive regulation of reactive oxygen species metabolic process	GO_BP	AKT2,ASS1,EGFR,F2RL1,HSP90AA1,ICAM1,IL6,KLF4,PLAU,PRKCD,THBS1,TLR2,TP53,XDH
GO:0045071	0.000229215	4.59515	2.64272	10	46	negative regulation of viral genome replication	GO_BP	APOBEC3A,IFIT1,ISG15,LTF,MX1,OAS1,OAS3,OASL,SLPI,VAPB
GO:0010951	0.000234298	2.23436	13.6157	28	237	negative regulation of endopeptidase activity	GO_BP	AKT2,BIRC3,BIRC5,C3,CFLAR,COL6A3,CST6,DHCR24,IFI6,IL6,KLF4,MT3,PLAUR,RPS6KA1,RPS6KA3,SERPINB3,SERPINB8,SERPINB9,SERPINE2,SERPINH1,SFN,SLPI,SORL1,SPINT1,SPINT2,TFPI2,THBS1,WFDC2
GO:0000165	0.000246256	2.22625	13.6543	28	242	MAPK cascade	GO_BP	ABL2,ADRB2,ARHGEF5,AVPI1,BMP2,C3,CALM1,CDK1,CTSH,CYR61,EGFR,EPHA2,EPHB1,ERBB3,ERP29,EZR,F2RL1,FAM83D,FGFR1,FOXM1,FYN,FZD4,FZD5,FZD7,FZD8,GAREM,GNAI2,HMGCR,ICAM1,IGFBP3,IGFBP4,IL6,IRAK1,IRS2,ITGB1BP1,JUN,KIAA1804,KITLG,KLF4,LEMD2,LIF,LPAR2,LYN,MAP4K4,MAPK13,MAPKAPK3,MID1,MT3,NRG1,PAFAH1B1,PAK4,PBK,PEA15,PKN1,PRKCD,PRKCZ,PSMD3,PSME3,PXN,RASAL1,RGS2,RGS4,RPS6KA1,RPS6KA2,RPS6KA3,SAA1,SEMA7A,SERPINB3,…
GO:0030036	0.000248172	2.82306	7.10982	18	126	actin cytoskeleton organization	GO_BP	ABL2,ABLIM3,ACTN4,ACTR2,ARFIP2,ARHGDIB,ARHGEF5,ARPC1B,ARPC3,CALR,CDC42EP1,CDC42EP2,CFL1,CFLAR,COBL,CORO1C,CORO2B,CORO6,CXCL1,EPB41L4B,EZR,F2RL1,FLNA,FMN1,FSCN1,ICAM1,IQSEC1,ITGB1BP1,KRT19,KRT8,LIMA1,LIMCH1,LLGL2,MICAL2,MYADM,MYO18A,PACSIN2,PAFAH1B1,PAK4,PFN1,PFN2,PRKCD,PRKCZ,PTK7,RAC1,RAC2,RACGAP1,RALA,RAPGEF3,RHOD,RHOF,RND3,S100A9,SH3BGRL3,SIPA1L1,SLC9A3R1,SLIT2,TLN1
GO:0006066	0.000254	2.64134	8.364	20	150	alcohol metabolic process	GO_BP	ACER3,ACSL3,ACSS2,ALDH1A1,ALDH1A3,ALDH1B1,ALDH2,APOC1,APOL2,BMP2,C14orf1,CALM1,CDS1,CYB5R3,CYP51A1,DHCR24,DHCR7,DHRS3,DHRS4,EBP,FABP5,FDFT1,FDPS,G6PD,GPD2,HMGCR,HMGCS1,HRH1,IDI1,INSIG1,IP6K2,LDLR,LPCAT1,LPIN1,LRAT,LSS,MSMO1,MT3,MVD,NSDHL,NUS1,PAFAH1B1,PLCB4,PMVK,PRKAG2,PRKCD,RDH10,SC5D,SEC14L2,SGPP1,SGPP2,SLC44A1,SLC44A2,SMPDL3B,SNAI2,SOAT1,SORD,SORL1,SQLE,SREBF2,VDR
GO:0060491	0.000259593	2.91832	6.53103	17	114	regulation of cell projection assembly	GO_BP	ATP8B1,CDC42EP1,CDC42EP2,COBL,CORO1C,EPHA2,EPS8L1,EPS8L2,F2RL1,FSCN1,ICAM1,KLF5,PFN1,PFN2,PRKCD,RAB17,RAC1,RAC2,RALA,SLIT2
GO:0030198	0.000270316	2.17699	14.424	29	255	extracellular matrix organization	GO_BP	ABL2,ADAM15,ANXA2,BMP2,CAPN1,CCDC80,CD151,CD47,COL11A1,COL17A1,COL4A4,COL6A3,CTSS,CYR61,DPP4,ELF3,ENG,FKBP1A,FSCN1,HAS3,HSPG2,ICAM1,ITGA2,ITGA3,ITGA5,ITGA6,ITGB6,ITGB8,LAMA3,LAMA5,LAMB3,LAMC1,LAMC2,LOXL2,MATN3,MFAP5,MMP14,MMP15,MMP2,MMP7,MPZL3,NCSTN,NID2,PLEC,SDC1,SERPINH1,SPINT1,SPINT2,SPOCK2,THBS1,TLL2
GO:0030155	0.000274146	2.24664	13.0508	27	232	regulation of cell adhesion	GO_BP	ABL2,ACTN4,ADAM15,ADRB2,AGR2,ARHGDIA,ARHGDIB,ASS1,BMP2,CALR,CCDC80,CD276,CD47,CLPTM1,CORO1C,CYR61,CYTH3,DPP4,ENG,EPB41L4B,EPCAM,EPHA2,ERBB3,FLNA,FMN1,FSTL3,FYN,FZD4,FZD7,GATA3,HLA-G,HYAL1,ICAM1,IL6,ITGA3,ITGA6,ITGB1BP1,KIF14,KLF4,L1CAM,LAMA3,LAMA5,LGALS1,LYN,MALT1,MMP14,MUC1,MYADM,NRG1,PLAU,PNP,PRKCD,PRKCZ,RAC1,RAC2,RHOD,SAA1,SERPINE2,SNAI2,SPINT2,SPOCK2,TGM2,THBS1,THY1,TNFRSF21,TNFSF9,UBASH3B,VE…
GO:0046688	0.000294888	6.79827	1.37881	7	24	response to copper ion	GO_BP	BAX,ICAM1,LOXL2,MT1G,SORD,TFRC,TK1
GO:0010648	0.000296978	1.51097	66.068	94	1150	negative regulation of cell communication	GO_BP	ABL2,ADRB2,AP2B1,BAX,BCL2L1,BDNF,BMP2,BRCA1,CALR,CCND1,CFLAR,CHRDL1,CHST11,CTNNBIP1,DDIT4,DDIT4L,DHRS3,ECM1,EGFL7,EGFR,ENG,EPHA2,ERBB3,EZR,F2RL1,FIGNL1,FOXM1,FSTL3,FYN,GATA3,GNAI2,GPRC5A,HMGCR,HSPA1A,HSPA5,HYOU1,ICAM1,IFI6,IGFBP3,IL6,ITGA3,ITGA6,ITGB1BP1,IVNS1ABP,KCTD11,KLF4,LEMD2,LIF,LTF,LYN,MUC1,MYADM,NOG,NRG1,PADI2,PAFAH1B1,PBK,PEA15,PFKL,PIK3AP1,PLAUR,PLK2,PPARG,PRKCD,PRKCZ,PSMD3,PSME3,QSOX1,…
GO:0023057	0.00032224	1.51001	65.3786	93	1138	negative regulation of signaling	GO_BP	ABL2,ADRB2,AP2B1,BAX,BCL2L1,BDNF,BMP2,BRCA1,CALR,CCND1,CFLAR,CHRDL1,CHST11,CTNNBIP1,DDIT4,DDIT4L,DHRS3,ECM1,EGFL7,EGFR,ENG,EPHA2,ERBB3,EZR,F2RL1,FIGNL1,FOXM1,FSTL3,FYN,GATA3,GNAI2,GPRC5A,HMGCR,HSPA1A,HSPA5,HYOU1,ICAM1,IFI6,IGFBP3,IL6,ITGA3,ITGA6,ITGB1BP1,IVNS1ABP,KCTD11,KLF4,LEMD2,LIF,LTF,LYN,MUC1,MYADM,NOG,NRG1,PADI2,PAFAH1B1,PBK,PEA15,PFKL,PIK3AP1,PLAUR,PLK2,PPARG,PRKCD,PRKCZ,PSMD3,PSME3,RAB11F…
GO:0034446	0.000326574	3.6896	3.78227	12	66	substrate adhesion-dependent cell spreading	GO_BP	ACTN4,AKIP1,AXL,CALR,CORO1C,FLNA,FZD4,FZD7,ITGB1BP1,KIF14,LAMA5,LAMC1,MYADM,PXN,RAC1
GO:0072307	0.000329399	21.9634	0.402153	4	7	regulation of metanephric nephron tubule epithelial cell differentiation	GO_BP	LIF,PAX8,STAT1,WWTR1
GO:0070201	0.000334655	1.61774	44.639	68	777	regulation of establishment of protein localization	GO_BP	ABL2,ABLIM3,ACSL3,AGR2,AKT2,ANXA4,ARHGEF16,ARHGEF5,ASPH,BCL2L1,CD276,CNR1,EGFR,ENSA,EPHA2,ERP29,EZR,F2RL1,FLNA,FZD5,FZD7,GATA3,GDI1,GLUL,HMGCR,IFI27,IL6,IRF3,IRS2,ITGA3,ITGB1BP1,ITPR3,JUP,LLGL2,LYN,MIS18A,MYO18A,NRG1,OS9,PFKL,POU5F1,PRKCZ,RAB11FIP1,RAC2,RANGAP1,RAPGEF3,RBCK1,SAA1,SFN,SLC25A6,SLC9A3R1,SNAI2,SNX12,SORL1,SP100,SREBF2,SYBU,TACC3,TLR2,TMBIM1,TMEM27,TNFRSF21,TP53,UBE2J1,UCP2,VEGFC,WWTR…
GO:0009991	0.000341638	1.66935	38.2045	60	665	response to extracellular stimulus	GO_BP	ACSL1,ACSL3,ACSL4,ADAMTS1,ADRB2,AHCY,AKT2,ASNS,ASS1,AXL,BDNF,CBS,CCND1,CDKN2B,CNR1,EIF2S1,ENSA,FADS1,FOSL1,FZD5,G6PD,GLUL,GNAI2,HK2,HMGCR,HMGCS1,HSPA5,ICAM1,IL6,ITGA6,JUN,KRT15,LIPG,LRP11,LYN,MMP7,MT3,PKM,PPARG,PRKAG2,QSOX1,RAB1B,RRAGD,SLC1A4,SLC39A4,SLC8A1,SLIT2,SNAI2,SNRPF,SORD,SREBF2,STC1,STC2,TFRC,TK1,TP53,TYMS,UCP2,UGT1A1,VDR
GO:0007076	0.000349244	11.7755	0.689405	5	12	mitotic chromosome condensation	GO_BP	CDCA5,NCAPD3,NCAPH,NUSAP1,SMC2
GO:0048711	0.000349244	11.7755	0.689405	5	12	positive regulation of astrocyte differentiation	GO_BP	BMP2,CLCF1,LIF,PRPF19,SERPINE2
GO:0043436	0.000354444	1.5151	63.0231	90	1097	oxoacid metabolic process	GO_BP	ACACA,ACOT7,ACSL1,ACSL3,ACSL4,ACSS2,AHCY,AKT2,ALDH1A3,ALDH4A1,APOC1,ARG2,ASL,ASNS,ASRGL1,ASS1,ATP8B1,B3GNT3,B3GNT4,B4GALT2,B4GALT6,BRCA1,C3,CARS2,CBS,CHST11,CNR1,CRABP2,CTPS1,CYB5R3,CYGB,DDIT4,DHFR,ELOVL7,FADS1,FADS2,FADS3,FASN,FPGS,GATA3,GLDC,GLUL,GNE,GPT2,HK2,HPGD,HSPG2,HYAL1,IDH1,IDH2,IL4I1,INSIG1,IRS2,LPIN1,LRAT,MSMO1,OCLN,OGDH,PADI2,PAX8,PDP1,PFKL,PHGDH,PKM,PPARG,PRKAG2,PSAT1,PSMD3,PSME3,PTG…
GO:0006469	0.000354743	2.2875	11.8922	25	207	negative regulation of protein kinase activity	GO_BP	CDKN2B,CORO1C,GPRC5A,HMGCR,IL6,ITGB1BP1,LYN,NPM1,PKN1,PLK1,PRKAG2,PRKCD,RGS2,RGS4,SERPINB3,SFN,SOCS2,SORL1,SPRY1,THY1,TNFAIP3,TRIB3,UBASH3B,UBE2C,WWTR1
GO:0071616	0.00035694	4.79912	2.29802	9	40	acyl-CoA biosynthetic process	GO_BP	ACACA,ACSL1,ACSL3,ACSL4,ACSS2,ELOVL7,FASN,PDP1,SLC25A1
GO:0046209	0.000357881	3.41853	4.36623	13	76	nitric oxide metabolic process	GO_BP	AKT2,ARG2,ASS1,CALM1,CYGB,DHFR,EGFR,GCHFR,HSP90AA1,ICAM1,IL6,KLF4,TLR2
GO:0050818	0.000366028	3.22288	4.94074	14	86	regulation of coagulation	GO_BP	ADRB2,ANXA2,F2RL1,F3,LYN,PLAT,PLAU,PLAUR,PRKCD,PROCR,S100A9,SERPINE2,THBS1,UBASH3B
GO:0051240	0.000369209	1.49079	69.0603	97	1219	positive regulation of multicellular organismal process	GO_BP	ABL2,ADAMTS1,ADRB2,AFAP1L2,ANGPTL4,ANXA3,ARHGDIA,ASPM,ATP2A2,ATP8A2,AURKA,AXL,BAX,BDNF,BIRC3,BMP2,BRCA1,C3,CA2,CCNB1,CCND1,CD276,CDC20,CLCF1,CNR1,COBL,CRABP2,CTNNBIP1,CTSH,CYR61,ECM1,ENC1,EPB41L4B,EPHB1,EZR,F2RL1,F3,FGFR1,FYN,FZD5,GATA3,HDAC9,HILPDA,HLA-G,HMGCR,HOXD3,HRH1,HSPA1A,HYAL1,ICAM1,IL6,IRF3,ISG15,ITGA3,ITGB1BP1,JUN,KCTD11,KITLG,L1CAM,LHX1,LIF,LIPG,LOXL2,LRP8,LRRFIP1,LTB,LTF,LYN,MALT1,MAP…
GO:0022414	0.000370644	1.49025	69.0554	97	1202	reproductive process	GO_BP	ACSL4,ADAMTS1,ADCY3,ADCY7,ADRB2,APOL2,AREG,ARHGDIB,ARID1A,ASF1B,ASPM,AURKA,AXL,BAX,BCL2L1,BIK,CALR,CASC5,CCNB1,CCND1,CDC25C,CDK1,CENPI,CLDN11,CLDN4,CNR1,CYR61,DHCR24,DSG2,E2F8,EGFR,EPAS1,FANCA,FANCD2,FOSL1,FSTL3,FZD4,FZD5,GATA3,HMGCS1,HOOK1,HPGD,ICAM1,IDH1,IGSF8,ITGA3,ITGB8,KIFC1,KITLG,KRT19,KRT8,LHX1,LIF,MAFF,MFGE8,MGST1,MMP14,MMP2,MMP7,NOG,NSDHL,OVOL1,PAFAH1B1,PAQR7,PCSK5,PHLDA2,PLAU,PPARG,PRKD…
GO:0051985	0.000395174	4.24086	2.81507	10	49	negative regulation of chromosome segregation	GO_BP	ANAPC15,BUB1,BUB1B,CCNB1,CDC20,CENPF,ESPL1,PLK1,TTK,UBE2C
GO:0007229	0.000413594	3.17852	4.99819	14	87	integrin-mediated signaling pathway	GO_BP	ADAM15,ADAMTS1,CD47,FLNA,ITGA2,ITGA3,ITGA5,ITGA6,ITGB1BP1,ITGB6,ITGB8,LAMA5,PXN,SEMA7A
GO:0070482	0.000415	2.03093	16.9479	32	295	response to oxygen levels	GO_BP	ACTN4,ADRB2,AHCY,ANGPTL4,BDNF,BMP2,CCNB1,CYGB,DDIT4,DPP4,ENG,EPAS1,HYOU1,ICAM1,IRAK1,LOXL2,MMP14,MMP2,MT3,NDRG1,PKM,PLAT,PLAU,PPARG,SLC8A1,STC1,STC2,TACC3,TFRC,THBS1,TP53,UCP2
GO:0007596	0.000462006	2.04196	16.326	31	289	blood coagulation	GO_BP	ACTN4,ADRB2,ANXA2,ATP2A2,AXL,C3,CALM1,CD47,CFL1,DGKA,DOCK9,F2RL1,F3,FLNA,FYN,GATA3,GNAI2,HSPA5,IL6,ITGA2,ITGA3,ITGA5,ITGA6,ITPR3,KIF11,KIF18A,KIF22,KIF23,KIF2C,KIF4A,KIFC1,L1CAM,LMAN1,LRP8,LYN,MAFF,NBEAL2,PFN1,PLAT,PLAU,PLAUR,PRKCD,PRKCH,PRKCZ,PROCR,RAC1,RAC2,RACGAP1,RAPGEF3,S100A9,SAA1,SERPINE2,SLC7A11,SLC7A5,SLC8A1,STIM1,TFPI2,THBS1,TLN1,TP53,UBASH3B,VEGFC
GO:0000086	0.000463536	2.33316	10.7432	23	187	G2/M transition of mitotic cell cycle	GO_BP	ABCB1,AURKA,BIRC5,BORA,CCNB1,CCNB2,CCND1,CDC25A,CDC25C,CDK1,CDKN2B,CENPF,ENSA,FANCI,FOXM1,HSP90AA1,KIF14,NEK2,PAFAH1B1,PKMYT1,PLK1,TUBB4B,YWHAE
GO:0070302	0.000463536	2.33316	10.7432	23	187	regulation of stress-activated protein kinase signaling cascade	GO_BP	ARHGEF5,BMP2,EPHB1,EZR,F2RL1,FOXM1,FZD4,FZD5,FZD7,FZD8,HMGCR,KIAA1804,LYN,MAP4K4,MID1,PAFAH1B1,PBK,PKN1,SERPINB3,SPAG9,WNT7A,XDH,ZAK
GO:0008219	0.000493645	1.69924	33.1744	53	610	cell death	GO_BP	ABL2,ACTN4,ADRB2,AGR2,AKT2,ALDH1A3,ANGPTL4,ANXA4,ARHGDIA,ARHGEF16,ASNS,ATF5,AURKA,AURKB,AXL,BAX,BCL2L1,BDNF,BIK,BIRC3,BIRC5,BMP2,BRCA1,BUB1,BUB1B,CALR,CD70,CDCA7,CDK1,CFL1,CFLAR,CHST11,CLCF1,CNR1,CTSH,CYR61,DDIT4,DHCR24,DSG2,DSP,EGFR,EMP1,EPCAM,EPHA2,EPHB1,ERBB3,ERP29,ESPL1,F3,FAM3B,FGFR1,FIGNL1,FKBP8,FLNA,FOSL1,FOSL2,FYN,FZD5,G0S2,G6PD,GATA3,GGCT,HEBP2,HK2,HMGCR,HSPA1A,HSPA5,HYOU1,ICAM1,IFI27,IF…
GO:0048568	0.000495855	1.83595	23.8247	41	416	embryonic organ development	GO_BP	ALDH1A3,ARID1A,ATP8A2,BMP2,CHST11,COBL,COL11A1,CYR61,E2F8,EGFR,ENG,EPAS1,EPHA2,FGFR1,FOXE1,FZD5,GATA3,HOXB4,HOXB5,HOXD3,HSPG2,HYAL1,INSIG1,KITLG,KRT19,KRT8,LHX1,LIF,MEGF8,MICAL2,MMP14,NOG,NSDHL,PAX8,PCSK5,PTK7,RAC1,RDH10,SLC8A1,SLC9A3R1,SPINT1,SPINT2,ST14,STIL,TP53
GO:0051984	0.000502636	7.61392	1.09156	6	19	positive regulation of chromosome segregation	GO_BP	CCNB1,CDC6,DLGAP5,ESPL1,PLK1,RAD18
GO:0006461	0.000513546	1.5789	46.9957	70	837	protein complex assembly	GO_BP	ACACA,ACTR2,ADRB2,ANGPTL4,ANLN,ANXA2,AP2B1,APOA1BP,ARHGEF5,ARPC1B,ARPC3,ASF1B,ASL,ASPM,AURKA,AURKB,BAX,BIK,BIRC5,CALR,CASC5,CCNB1,CDA,CDC42EP1,CDC42EP2,CENPA,CENPF,CENPI,CENPK,CENPM,CENPN,CENPW,CHAF1A,COBL,CTNNBIP1,DHRS4,EHD4,FANCA,FBLIM1,FCHO1,FKBP1A,FLNA,FMN1,FOSL1,FSCN1,GCHFR,GLUL,HAUS6,HIRA,HJURP,HMGA1,HMGCR,HSP90AA1,ICAM1,INSIG1,IRAK1,ITGB1BP1,ITPR3,JUN,KCTD11,KCTD5,KIF11,KIF14,KIF23,KIF4A,K…
GO:0007077	0.000524941	4.50768	2.41292	9	42	mitotic nuclear envelope disassembly	GO_BP	BANF1,CCNB1,CCNB2,CDK1,LPIN1,NUP210,NUP35,PLK1,VRK1
GO:0007094	0.000524941	4.50768	2.41292	9	42	mitotic spindle assembly checkpoint	GO_BP	ANAPC15,BUB1,BUB1B,CCNB1,CDC20,CENPF,PLK1,TTK,UBE2C
GO:0032091	0.000530842	4.05677	2.91429	10	51	negative regulation of protein binding	GO_BP	ADAM15,ADRB2,ANXA2,AURKA,AURKB,BAX,CTNNBIP1,HSPA5,IFIT1,ITGB1BP1,NOG,PRKCD,PTPRF,SLPI,SORL1,SPAG9
GO:0036211	0.000531862	1.29155	210.096	252	3657	protein modification process	GO_BP	ABL2,ACSL1,ADCY3,ADCY7,ADRB2,AFAP1L2,AKT2,ALPK2,ANXA2,ARHGEF5,ASL,ASPH,AURKA,AURKB,AVPI1,AXL,B3GALNT1,B3GNT3,B3GNT4,B3GNT5,B4GALT2,B4GALT6,BAX,BCAR3,BDNF,BIRC3,BIRC5,BMP2,BRCA1,BUB1,BUB1B,C3,CALM1,CALR,CASC5,CCNB1,CCND1,CCND2,CDC20,CDC25A,CDC25C,CDC6,CDCA2,CDCA3,CDK1,CDKN2B,CDKN3,CENPF,CFL1,CKS1B,CLCF1,CORO1C,CPPED1,CTSH,CYR61,DDIT4,DDOST,DLGAP5,DNMT1,DOCK7,DSP,DTL,EGFR,EHD4,EIF2S1,ELFN2,ENC1,ENG…
GO:1901989	0.000543995	3.71448	3.44702	11	60	positive regulation of cell cycle phase transition	GO_BP	BIRC5,CCND1,CDC45,CDC6,CDCA5,DLGAP5,ESPL1,FAM83D,NPM1,PLK1,UBE2C
GO:0045446	0.000589148	3.05246	5.17054	14	90	endothelial cell differentiation	GO_BP	ENG,EZR,F2RL1,HOXB5,ICAM1,LAMA5,MARVELD2,MYADM,NRG1,RAPGEF3,STC1,TJP2,WNT7A,XDH
GO:0009725	0.000589594	1.51593	57.2416	82	1001	response to hormone	GO_BP	ACACA,ACSL1,ADAMTS1,ADCY3,ADCY7,ADRB2,AKT2,ANXA3,AREG,ASNS,ASS1,ATP2A2,AURKA,BAX,BDNF,BRCA1,C3,CA2,CALM1,CALR,CCND1,CLDN4,CTSH,CTSS,DHCR24,DSG2,EGFR,ERBB3,F3,FGFR1,FOSL1,FOXM1,FYN,GATA3,HDAC9,HMGCS1,ICAM1,IDH1,IL6,IRS2,ITGA3,JUN,KITLG,KRT19,LPIN1,LYN,MAP2,MDK,MFGE8,MMP14,MMP15,MT3,NRG1,PAQR7,PAX8,PEA15,PKM,PPARG,PRKAG2,PRKCD,PRKCZ,PRKDC,PSMD3,PSME3,PXN,RANGAP1,RASAL1,RRAGD,SDC1,SERPINB9,SLIT2,SOC…
GO:0006935	0.000604934	1.69031	32.6503	52	577	chemotaxis	GO_BP	ABL2,ABLIM3,ACTR2,AKT2,ALCAM,AP2B1,ARHGEF16,ARHGEF5,ARPC3,BDNF,CALM1,CALR,CFL1,COL4A4,COL6A3,CXCL1,CXCL16,CXCL5,CXCL6,CYR61,DEFB4A,EGFR,ENG,EPHA2,EPHB1,ERBB3,ETV4,EZR,F2RL1,F3,FGFR1,FOSL1,FYN,GATA3,HOXB9,HRH1,HSP90AA1,IL6,IRS2,ITGA2,ITGA5,KIF4A,KITLG,L1CAM,LAMC1,LHX1,LYN,MEGF8,MMP2,NCSTN,NOG,NRCAM,NRG1,PADI2,PEA15,PLAU,PLAUR,PLXNA2,PRKCD,PSMD3,PSME3,RAC1,RAC2,RALA,RASAL1,RPS6KA1,RPS6KA2,RPS6KA3,S…
GO:0051256	0.000628818	16.4715	0.459603	4	8	mitotic spindle midzone assembly	GO_BP	AURKB,KIF23,KIF4A,RACGAP1
GO:0090331	0.000628818	16.4715	0.459603	4	8	negative regulation of platelet aggregation	GO_BP	ADRB2,PRKCD,SERPINE2,UBASH3B
GO:1904666	0.000630516	4.37482	2.47037	9	43	regulation of ubiquitin protein ligase activity	GO_BP	ANAPC15,BUB1,BUB1B,CCNB1,CDC20,CENPF,PLK1,TTK,UBE2C
GO:0000083	0.000650438	5.77741	1.55116	7	27	regulation of transcription involved in G1/S transition of mitotic cell cycle	GO_BP	CDC45,CDC6,CDK1,DHFR,E2F4,RRM2,TYMS
GO:0060706	0.000650438	5.77741	1.55116	7	27	cell differentiation involved in embryonic placenta development	GO_BP	E2F8,FZD5,KRT19,KRT8,LIF,SPINT2,ST14
GO:0023051	0.000650626	1.40101	95.6737	126	1719	regulation of signaling	GO_BP	ABL2,ACTN4,ADRB2,AFAP1L2,AGR2,AKT2,ANXA2,AP2B1,ARHGAP29,ARHGDIA,ARHGDIB,ARHGEF16,ARHGEF5,ASPH,ASPM,ATP2A2,AVPI1,AXL,BAX,BCL2L1,BDNF,BIK,BIRC3,BIRC5,BMP2,BRCA1,BUB1,C3,CA2,CALM1,CALR,CCND1,CDC20,CDH3,CDK1,CDKN2B,CFLAR,CHRDL1,CHST11,CLCF1,CNR1,CRABP2,CRLF3,CTNNBIP1,CTSH,CYR61,CYTH3,DDIT4,DDIT4L,DEPDC1B,DHRS3,ECE1,ECM1,EGFL7,EGFR,ENG,ENSA,EPHA2,EPHB1,EPS8L1,EPS8L2,ERBB3,ERP29,EZR,F2RL1,F3,FAM83D,FGF…
GO:0044259	0.000662421	2.66092	7.0664	17	123	multicellular organismal macromolecule metabolic process	GO_BP	ACACA,ADAM15,COL11A1,COL17A1,COL4A4,COL6A3,CTSS,CYGB,IL6,KLK6,MMP14,MMP15,MMP2,MMP7,PPARG,SERPINH1,SUCO
GO:1901988	0.000664824	2.31487	10.3411	22	180	negative regulation of cell cycle phase transition	GO_BP	ANAPC15,ATF5,BUB1,BUB1B,CCNB1,CCND1,CDC20,CDK1,CDKN2B,CENPF,FANCI,GTSE1,MUC1,OVOL1,PLK1,PRKDC,PRPF19,PSMD3,PSME3,TP53,TTK,UBE2C
GO:2000116	0.000671584	2.17843	12.4093	25	216	regulation of cysteine-type endopeptidase activity	GO_BP	AKT2,ASPH,BAX,BIRC3,BIRC5,CFLAR,CTSH,CYR61,DHCR24,F3,IFI27,IFI6,IL6,KLF4,MT3,PLAUR,PPARG,RPS6KA1,RPS6KA3,S100A9,SERPINB9,SFN,THBS1,XDH,YWHAE
GO:0009653	0.000671722	1.80597	24.2041	41	457	anatomical structure morphogenesis	GO_BP	ABL2,ABLIM3,ACTN4,ACTR2,ADAM15,ADAMTS1,ADRB2,AGR2,AKIP1,ALCAM,ALDH1A3,ANGPTL4,ANPEP,ANXA2,ANXA3,AP2B1,AREG,ARHGDIA,ARID1A,ARPC3,ASPH,ATP8A2,ATP8B1,AURKA,AXL,BAX,BCAR3,BCL2L1,BDNF,BMP2,BNC2,BRCA1,C3,CA2,CALM1,CALR,CAPN1,CASC5,CDC42EP1,CDC42EP2,CFL1,CFLAR,CHST11,COBL,COL11A1,COL4A4,COL6A3,CORO1C,CPM,CRABP2,CST6,CTNNBIP1,CTSH,CYR61,DHRS3,DOCK7,DSP,E2F4,E2F8,ECE1,ECM1,EGFL7,EGFR,ELF3,ENG,EPAS1,EPHA2,…
GO:2001236	0.000672014	2.87065	5.83617	15	102	regulation of extrinsic apoptotic signaling pathway	GO_BP	BAX,BCL2L1,BRCA1,CFLAR,FGFR1,FYN,G0S2,HSPA1A,ICAM1,IFI6,ITGA6,MAL,NRG1,PEA15,PSME3,RBCK1,SNAI2,SP100,THBS1,TMBIM1,TNFAIP3,TNFRSF12A
GO:0032990	0.000682639	1.48951	61.7592	87	1075	cell part morphogenesis	GO_BP	ABL2,ABLIM3,ACTR2,ALCAM,AP2B1,ARHGDIA,ARPC3,ATP8A2,AURKA,BAX,BCL2L1,BDNF,CALM1,CFL1,COBL,COL4A4,COL6A3,CORO1C,CRABP2,DOCK7,E2F4,EGFR,EPHA2,EPHB1,ERBB3,ETV4,EZR,FGFR1,FLNA,FMN1,FYN,GATA3,GDI1,HSP90AA1,IRS2,ITGA2,ITGA5,KIF4A,KITLG,KLK8,L1CAM,LAMA5,LAMC1,LHX1,LRP8,LYN,MAP2,MAP4K4,MEGF8,METRN,MMP2,MT3,NCSTN,NOG,NRCAM,NRG1,NTNG1,PACSIN2,PAFAH1B1,PEA15,PLXNA2,PRKCZ,PSMD3,PSME3,RAB17,RAC1,RAC2,RASAL1,RP…
GO:0048103	0.000683398	7.06961	1.14901	6	20	somatic stem cell division	GO_BP	ASPM,DOCK7,FGFR1,FZD7,HOXB4,WNT7A
GO:0072163	0.00070081	2.85801	5.85994	15	102	mesonephric epithelium development	GO_BP	ARG2,BDNF,BMP2,CTNNBIP1,EPCAM,FGFR1,FMN1,GATA3,LAMA5,LHX1,NOG,PAX8,SDC1,SLIT2,SPRY1
GO:0010748	0.000723729	49.3717	0.229802	3	4	negative regulation of plasma membrane long-chain fatty acid transport	GO_BP	AKT2,IRS2,THBS1
GO:0018243	0.000723729	49.3717	0.229802	3	4	protein O-linked glycosylation via threonine	GO_BP	GALNT1,GALNT2,GALNT3
GO:0019432	0.000726569	3.56836	3.56193	11	62	triglyceride biosynthetic process	GO_BP	ACACA,ACSL1,ACSL3,ACSL4,C3,ELOVL7,FASN,LDLR,LPCAT1,LPIN1,SLC25A1
GO:0032434	0.000736118	2.40736	9.07716	20	158	regulation of proteasomal ubiquitin-dependent protein catabolic process	GO_BP	ANAPC15,AURKA,BUB1,BUB1B,CCNB1,CDC20,CDC6,CENPF,DLGAP5,ESPL1,GIPC1,PBK,PLK1,PLK2,RAD23B,RNF180,TAF1,TRIB3,TTK,UBE2C
GO:0045841	0.000752822	4.24955	2.52782	9	44	negative regulation of mitotic metaphase/anaphase transition	GO_BP	ANAPC15,BUB1,BUB1B,CCNB1,CDC20,CENPF,PLK1,TTK,UBE2C
GO:0006998	0.000759854	3.31045	4.13643	12	72	nuclear envelope organization	GO_BP	BANF1,CCNB1,CCNB2,CDK1,LEMD2,LPIN1,NUP210,NUP35,PAFAH1B1,PLK1,SUN2,VRK1
GO:1900046	0.000760644	3.12006	4.71093	13	82	regulation of hemostasis	GO_BP	ADRB2,ANXA2,F2RL1,F3,LYN,PLAT,PLAU,PLAUR,PRKCD,S100A9,SERPINE2,THBS1,UBASH3B
GO:0022612	0.000763768	3.54058	3.58033	11	63	gland morphogenesis	GO_BP	AREG,BAX,CAPN1,EGFR,ELF3,EPHA2,ETV4,FGFR1,IL6,LAMA5,MKI67,NOG,PLAU,RPS6KA1,SEMA3A,SEMA3C,SLC12A2,SLC9A3R1,SLIT2,SNAI2,STAT6,TGM2,TNFAIP3,TWSG1,VDR
GO:2001251	0.000777637	2.82535	5.91739	15	103	negative regulation of chromosome organization	GO_BP	ANAPC15,ATAD2,BRCA1,BUB1,BUB1B,CCNB1,CDC20,CENPF,DNMT1,ESPL1,HMGA1,PIF1,PLK1,TTK,UBE2C
GO:0050769	0.000789956	1.9463	17.5904	32	308	positive regulation of neurogenesis	GO_BP	ABL2,ADAMTS1,ARHGDIA,ASPM,ATP8A2,BDNF,BMP2,CLCF1,CNR1,COBL,CRABP2,ENC1,FGFR1,FYN,HOXD3,IL6,ITGA3,KCTD11,L1CAM,LIF,LRP8,LYN,MEGF8,METRN,MMD,NRCAM,PAFAH1B1,PPARG,PRKCH,PRPF19,PTK7,RASAL1,SEMA3A,SEMA7A,SERPINE2,SLIT2,SPAG9,TIAM1,TNFRSF12A,VEGFC
GO:1902001	0.000801562	9.15755	0.804306	5	14	fatty acid transmembrane transport	GO_BP	ACACA,AKT2,IRS2,PRKAG2,THBS1
GO:0021988	0.000825558	4.71884	2.06821	8	36	olfactory lobe development	GO_BP	ATF5,FGFR1,KIF14,OGDH,RAC1,SEMA3A,SEMA7A,SLIT2
GO:0014031	0.000831565	2.44534	8.50266	19	148	mesenchymal cell development	GO_BP	ADAM15,BMP2,CFL1,CORO1C,FAM83D,FLNA,KITLG,LAMA5,LOXL2,NOG,NRG1,RDH10,S100A4,SEMA3A,SEMA3C,SEMA3F,SERPINB3,SNAI2,WWTR1
GO:0048863	0.000839456	2.0718	14.0179	27	244	stem cell differentiation	GO_BP	ADAM15,BMP2,CFL1,CORO1C,EPCAM,ETV4,FAM83D,FGFR1,FLNA,HOXB4,KITLG,LAMA5,LIF,LOXL2,NOG,NRG1,PAX8,RDH10,S100A4,SEMA3A,SEMA3C,SEMA3F,SERPINB3,SNAI2,STAT1,WNT7A,WWTR1
GO:0000082	0.000863921	2.13558	12.6236	25	221	G1/S transition of mitotic cell cycle	GO_BP	CCNB1,CCND1,CDC25A,CDC45,CDC6,CDCA5,CDK1,CDKN2B,CDKN3,CKS1B,CRLF3,DHFR,E2F4,EGFR,GTSE1,KIF14,MCM2,MCM3,MCM4,MCM7,MUC1,PKMYT1,PLK2,POLA2,POLE2,PRKDC,PSMD3,PSME3,RCC1,RRM2,TP53,TYMS
GO:0045787	0.000865534	2.21643	11.2304	23	197	positive regulation of cell cycle	GO_BP	ASNS,AURKA,AURKB,BIRC5,BRCA1,CALR,CCNB1,CCND1,CCND2,CDC45,CDC6,CDCA5,CRLF3,DLGAP5,E2F8,EGFR,ESPL1,FAM83D,FGFR1,FOSL1,GIPC1,GTSE1,KIF14,KIF23,MUC1,NDRG1,NPM1,NUSAP1,OVOL1,PAFAH1B1,PLK1,PSMD3,PSME3,RACGAP1,STIL,TP53,UBE2C
GO:0043066	0.000914679	1.74705	26.1255	43	465	negative regulation of apoptotic process	GO_BP	ABL2,AKT2,ANGPTL4,ANXA4,ARHGDIA,ASNS,ATF5,AURKA,AURKB,AXL,BAX,BCL2L1,BDNF,BIRC3,BIRC5,BRCA1,CDK1,CFL1,CFLAR,CHST11,CLCF1,CTSH,CYR61,DHCR24,EGFR,EPCAM,ERBB3,FIGNL1,FKBP8,FLNA,FYN,GATA3,HMGCR,HSPA1A,HSPA5,HYOU1,ICAM1,IFI6,IL6,IRAK1,IRS2,ITGA5,ITGA6,IVNS1ABP,JUN,KIF14,KITLG,KLF4,KRT18,LTF,MALT1,MAP4K4,MDK,MT3,MUC1,MYO18A,NOG,NPM1,NRG1,PAX8,PEA15,PLAUR,PLK1,PLK2,PRKCD,PRKCH,PRKCZ,PRKDC,PSMD3,PSME3,RP…
GO:0001889	0.000921982	2.77193	6.01271	15	105	liver development	GO_BP	ADRB2,ASNS,ASS1,CCND1,CDKN2B,COBL,E2F8,FOXM1,FPGS,HMGCS1,JUN,MKI67,PKM,PLAU,RPS6KA1,TK1,TNFAIP3,UCP2,UGT1A1
GO:0046460	0.000957342	3.43326	3.67683	11	64	neutral lipid biosynthetic process	GO_BP	ACACA,ACSL1,ACSL3,ACSL4,C3,ELOVL7,FASN,LDLR,LPCAT1,LPIN1,SLC25A1
GO:0051304	0.000957342	3.43326	3.67683	11	64	chromosome separation	GO_BP	BUB1,BUB1B,CDC20,CENPF,DLGAP5,ESPL1,NCAPD3,PLK1,TOP2A,TTK,UBE2C
GO:0043009	0.000976665	2.04795	14.1568	27	250	chordate embryonic development	GO_BP	ARID1A,BCL2L1,BMP2,BRCA1,CCNB1,CCNB2,CFL1,CHST11,COBL,COL11A1,CYR61,E2F8,ECE1,EGFR,ELF3,EPAS1,EPHA2,FGFR1,FKBP8,FOSL1,FZD5,GATA3,GINS1,HOXB4,HOXB5,HOXB9,HOXD1,HOXD3,HSPG2,HYAL1,KRT19,KRT8,LHX1,LIF,LY6E,MAFF,MEGF8,MMP14,NCAPG2,NEK2,NOG,NSDHL,PCSK5,PFN1,PHGDH,PLXNA2,POU5F1,PRKDC,PRPF19,PTK7,RALA,RDH10,SEMA3C,SLC8A1,SLIT2,SMARCB1,SPINT1,SPINT2,ST14,STIL,TP53
GO:0010646	0.0010003	1.38224	96.7566	126	1744	regulation of cell communication	GO_BP	ABL2,ACTN4,ADRB2,AFAP1L2,AGR2,AKT2,ANXA2,AP2B1,ARHGAP29,ARHGDIA,ARHGDIB,ARHGEF16,ARHGEF5,ASPH,ASPM,ATP2A2,AVPI1,AXL,BAX,BCL2L1,BDNF,BIK,BIRC3,BIRC5,BMP2,BRCA1,BUB1,C3,CA2,CALM1,CALR,CCND1,CDC20,CDH3,CDK1,CDKN2B,CFLAR,CHRDL1,CHST11,CLCF1,CNR1,CRABP2,CRLF3,CTNNBIP1,CTSH,CYR61,CYTH3,DDIT4,DDIT4L,DEPDC1B,DHRS3,ECM1,EGFL7,EGFR,ENG,ENSA,EPHA2,EPHB1,EPS8L1,EPS8L2,ERBB3,ERP29,EZR,F2RL1,F3,FAM83D,FGFR1,FI…
GO:0045429	0.00100098	4.55582	2.12567	8	37	positive regulation of nitric oxide biosynthetic process	GO_BP	AKT2,ASS1,EGFR,HSP90AA1,ICAM1,IL6,KLF4,TLR2
GO:0002934	0.00108047	13.1763	0.517054	4	9	desmosome organization	GO_BP	DSG2,DSP,JUP,SNAI2
GO:0051488	0.00108047	13.1763	0.517054	4	9	activation of anaphase-promoting complex activity	GO_BP	CDC20,PLK1,UBE2C,UBE2S
GO:0050772	0.00109365	3.36946	3.73428	11	65	positive regulation of axonogenesis	GO_BP	ARHGDIA,BDNF,CRABP2,L1CAM,MEGF8,METRN,PAFAH1B1,SEMA7A,SLIT2,TIAM1,TNFRSF12A
GO:0031100	0.00110338	3.1522	4.30878	12	75	organ regeneration	GO_BP	ADRB2,ANXA3,CCND1,FPGS,LIF,LPIN1,MKI67,PKM,PPARG,TYMS,UCP2,UGT1A1
GO:1901607	0.00110338	3.1522	4.30878	12	75	alpha-amino acid biosynthetic process	GO_BP	AHCY,ALDH4A1,ASL,ASNS,ASS1,CBS,DHFR,FPGS,GLUL,PADI2,PHGDH,PSAT1
GO:0009894	0.00110579	1.5821	40.0429	60	697	regulation of catabolic process	GO_BP	ABL2,ADRB2,AKT2,ANAPC15,ANXA2,APOC1,AURKA,BAX,BCL2L1,BUB1,BUB1B,CCNB1,CDC20,CDC6,CDK1,CENPF,CNR1,DDIT4,DLGAP5,EGFR,ESPL1,EZR,FAM83D,FLNA,FYN,FZD5,GIPC1,HK2,IDH1,IRS2,LDLR,LPCAT1,MT3,NRG1,OS9,PACSIN3,PBK,PLK1,PLK2,PRKAG2,PRKCD,PSMD3,PSME3,QSOX1,RAB1B,RAD23B,RAPGEF3,RNF180,RRAGD,SF3B3,SNX12,SORL1,SREBF2,TAF1,TNFAIP3,TP53,TRIB3,TTK,UBE2C,UBE2J1
GO:0009967	0.00111547	1.4311	72.2678	98	1271	positive regulation of signal transduction	GO_BP	ABL2,ACTN4,ADRB2,AFAP1L2,AGR2,AKT2,ARHGEF5,ASPM,AVPI1,AXL,BAX,BCL2L1,BDNF,BIK,BIRC3,BMP2,BUB1,C3,CALM1,CDH3,CDK1,CDKN2B,CFLAR,CLCF1,CRLF3,CTSH,CYR61,DEPDC1B,ECM1,EGFR,ENG,ERBB3,ERP29,F2RL1,F3,FGFR1,FKBP1A,FKBP8,FLNA,FYN,FZD4,FZD5,FZD7,FZD8,G0S2,GAREM,GATA3,GIPC1,GNAI2,HMGCR,HSPA1A,ICAM1,IGFBP3,IGFBP4,IL6,IRAK1,IRF3,IRS2,ITGA5,ITGB1BP1,JUP,KIAA1804,KITLG,KLK6,L1CAM,LGALS1,LIF,LPAR2,LTF,LYN,MAL,MAL…
GO:0071363	0.00112767	1.62224	35.1827	54	620	cellular response to growth factor stimulus	GO_BP	ADCY3,ADCY7,AP2B1,ARHGDIA,ARHGEF16,BDNF,BMP2,CALM1,CDKN2B,CHRDL1,CHST11,CYR61,DDIT4,E2F4,EGFR,EHD4,ENG,ERBB3,FGFR1,FKBP1A,FKBP8,FSTL3,FYN,FZD4,GAREM,GATA3,GIPC1,HPGD,HSPA5,HYAL1,IRAK1,IRS2,ITGA3,ITGA5,ITGB1BP1,ITPR3,JUN,KITLG,KLF4,LHX1,LRP8,MAPK13,MAPKAPK3,MCM7,MEGF8,MT1G,MT3,NCSTN,NOG,NRG1,PCSK5,PEA15,PLAU,POU5F1,PRKCD,PRKCZ,PSMD3,PSME3,PXN,RAC1,RALA,RASAL1,RPS6KA1,RPS6KA2,RPS6KA3,SHCBP1,SLIT2,S…
GO:0051642	0.00113588	8.25822	0.860098	5	15	centrosome localization	GO_BP	ASPM,AURKA,EZR,NIN,PAFAH1B1,PLXNA2,SUN2
GO:0006978	0.00114581	8.24127	0.861756	5	15	DNA damage response, signal transduction by p53 class mediator resulting in transcription of p21 class mediator	GO_BP	BRCA1,FOXM1,MUC1,SP100,TP53
GO:0060135	0.0011899	3.59389	3.21722	10	56	maternal process involved in female pregnancy	GO_BP	ADCY7,APOL2,CNR1,DSG2,ITGA3,LIF,MMP7,STC1,STC2,VDR
GO:0032570	0.00120498	4.40368	2.18312	8	38	response to progesterone	GO_BP	ADRB2,C3,CLDN4,DSG2,FOSL1,MAP2,THBS1,TYMS
GO:1901990	0.00123401	1.98379	15.1095	28	263	regulation of mitotic cell cycle phase transition	GO_BP	ANAPC15,ANLN,BIRC5,BUB1,BUB1B,CCNB1,CCND1,CDC20,CDC45,CDC6,CDCA5,CDK1,CDKN2B,CENPF,DLGAP5,EGFR,ESPL1,FANCI,GTSE1,KIF14,MUC1,PLK1,PRKDC,PSMD3,PSME3,TP53,TTK,UBE2C
GO:0034109	0.00123654	1.68455	28.8976	46	503	homotypic cell-cell adhesion	GO_BP	ABL2,ADRB2,BAX,CD151,CD276,CD47,CLPTM1,CTPS1,DDOST,DPP4,DSG2,DSP,F2RL1,FKBP1A,FLNA,FYN,FZD5,FZD7,FZD8,GATA3,HLA-G,ICAM1,IL6,JUP,L1CAM,LGALS1,LYN,MALT1,MPZL2,NCSTN,PNP,PRKCD,PRKCZ,PRKDC,RAC1,RAC2,S100A9,SERPINE2,SLC7A11,STAT6,THY1,TLN1,TNFRSF21,TNFSF9,TP53,UBASH3B
GO:0033048	0.00123994	3.91331	2.70017	9	47	negative regulation of mitotic sister chromatid segregation	GO_BP	ANAPC15,BUB1,BUB1B,CCNB1,CDC20,CENPF,PLK1,TTK,UBE2C
GO:0071310	0.00124058	1.51744	49.4368	71	902	cellular response to organic substance	GO_BP	ABL2,ACACA,ACSL1,ADAMTS1,ADCY3,ADCY7,AGR2,AKT2,AP2B1,ARHGDIA,ARHGEF16,ASNS,ASS1,AXL,BAX,BCL2L1,BDNF,BIRC3,BMP2,BRCA1,CALM1,CALR,CCNB1,CCND1,CD70,CDKN2B,CHRDL1,CHST11,CLCF1,CTSH,CTSS,CXCL1,CXCL16,CXCL5,CXCL6,CYR61,DDIT4,DNMT1,E2F4,ECM1,EGFR,EHD4,EIF2S1,EIF4A2,EIF4E3,ENG,ERBB3,EZR,F2RL1,F3,FASN,FGFR1,FKBP1A,FKBP8,FSTL3,FYN,FZD4,FZD7,GAREM,GATA3,GIPC1,HDAC9,HDGF,HERC5,HLA-G,HMGCR,HMGCS1,HPGD,HRH1,HS…
GO:0060674	0.00128243	5.02287	1.72351	7	30	placenta blood vessel development	GO_BP	ARID1A,CYR61,FOSL1,FZD5,ITGB8,NSDHL,SPINT1
GO:0044706	0.00129008	2.06871	12.9838	25	226	multi-multicellular organism process	GO_BP	ACSL4,ADCY7,ADRB2,APOL2,ARHGDIB,CLDN4,CNR1,DSG2,FOSL1,HPGD,ITGA3,LIF,MAFF,MMP2,MMP7,PCSK5,PLAU,SERPINE2,STC1,STC2,STS,TFCP2L1,TK1,UCP2,VDR
GO:0010769	0.00131201	2.14024	11.5795	23	203	regulation of cell morphogenesis involved in differentiation	GO_BP	ACTN4,ARHGDIA,BDNF,BMP2,CALR,CFL1,CORO1C,CRABP2,FLNA,GDI1,ITGB1BP1,L1CAM,LIF,LRP8,MEGF8,METRN,MT3,MYADM,NRCAM,PAFAH1B1,PAX8,RAC1,SEMA3A,SEMA3F,SEMA4F,SEMA7A,SERPINB3,SIPA1L1,SLIT2,STAT1,THY1,TIAM1,TNFRSF12A,WNT7A,WWTR1
GO:0061041	0.00139062	2.55016	6.89405	16	120	regulation of wound healing	GO_BP	ADRB2,ANXA2,F2RL1,F3,HMGCR,LYN,PLAT,PLAU,PLAUR,PRKCD,S100A9,SERPINE2,THBS1,TNFAIP3,TNFRSF12A,UBASH3B
GO:0031334	0.00147334	2.20727	10.2836	21	179	positive regulation of protein complex assembly	GO_BP	ACTR2,ARFIP2,ARHGEF5,ARPC1B,ARPC3,BAX,BIK,CDC42EP1,CDC42EP2,FMN1,FOSL1,FSCN1,ICAM1,JUN,PFN1,PFN2,RAC1,RGS2,TAF1,TMEM27,TP53
GO:0010811	0.00153572	2.72768	5.68759	14	99	positive regulation of cell-substrate adhesion	GO_BP	AGR2,CALR,CCDC80,CYR61,FLNA,FMN1,ITGA3,ITGB1BP1,MYADM,PRKCZ,RAC1,SPOCK2,THBS1,VEGFC
GO:0032879	0.00154564	2.7171	5.67931	14	107	regulation of localization	GO_BP	ABL2,ABLIM3,ACSL3,ACSL4,ACTN4,ADAM15,ADRB2,AGR2,AKT2,ANXA2,ANXA3,ANXA4,APOC1,ARHGDIB,ARHGEF16,ARHGEF5,ASPH,ATP2A2,ATP8A2,AXL,BAX,BCL2L1,BMP2,BORA,C3,CA2,CALM1,CALR,CCNB1,CD276,CD47,CDCA5,CDH3,CNR1,CORO1C,CTSH,CTSS,CXCL1,CXCL16,CXCL5,CXCL6,CYGB,CYR61,DSG2,DSP,ECM1,EGFL7,EGFR,EHD4,ENG,ENSA,EPB41L4B,EPCAM,EPHA2,ERBB3,ERP29,EZR,F2RL1,F3,FKBP1A,FLNA,FYN,FZD5,FZD7,GATA3,GDI1,GJC1,GLUL,GNAI2,HDAC9,HILPD…
GO:0014033	0.00157196	3.44371	3.33212	10	58	neural crest cell differentiation	GO_BP	CFL1,CORO1C,KITLG,LAMA5,NRG1,RDH10,SEMA3A,SEMA3C,SEMA3F,SNAI2
GO:0072283	0.00158838	7.49158	0.919207	5	16	metanephric renal vesicle morphogenesis	GO_BP	FMN1,LHX1,LIF,PAX8,STAT1
GO:0098609	0.00164457	1.49684	49.9244	71	869	cell-cell adhesion	GO_BP	ABL2,ADRB2,ASS1,BAX,BMP2,CD151,CD276,CD47,CDH3,CERCAM,CLDN11,CLDN16,CLDN4,CLDN7,CLPTM1,CTPS1,CYR61,DDOST,DPP4,DSG2,DSP,EGFR,EPCAM,EZR,F2RL1,FBLIM1,FKBP1A,FLNA,FSTL3,FYN,FZD5,FZD7,FZD8,GATA3,HLA-G,ICAM1,IL6,ITGA5,ITGA6,JUP,KLF4,L1CAM,LGALS1,LYN,MALT1,MMP24,MPZL2,MYADM,NCSTN,NRCAM,PCDHA1,PNP,PRKCD,PRKCZ,PRKDC,PVR,RAC1,RAC2,S100A9,SERPINE2,SLC7A11,SLIT2,SNAI2,SPINT2,STAT6,THY1,TLN1,TNFRSF21,TNFSF9,T…
GO:0051716	0.00168514	1.44476	66.7817	90	1294	cellular response to stimulus	GO_BP	ABL2,ACACA,ACSL1,ACSS2,ACTN4,ACTR2,ADAM15,ADAMTS1,ADCY3,ADCY7,ADRB2,AFAP1L2,AGR2,AHCY,AKT2,ALCAM,ALDH1A1,ALDH2,AMOTL2,ANXA2,ANXA4,AP2B1,APOBEC3A,APPL2,AREG,ARF3,ARFIP2,ARHGAP27,ARHGAP29,ARHGDIA,ARHGDIB,ARHGEF16,ARHGEF5,ARID1A,ARL4D,ARPC3,ASNS,ASPH,ASPM,ASS1,ATP2A2,AURKB,AVPI1,AXL,BAX,BCAR3,BCL2L1,BDNF,BIK,BIRC3,BIRC5,BMP2,BRCA1,BTBD11,BUB1,BUB1B,C3,CA2,CALM1,CALR,CARHSP1,CASC5,CBS,CCNB1,CCND1,CD1…
GO:0034501	0.00171917	10.9796	0.574504	4	10	protein localization to kinetochore	GO_BP	AURKB,BUB1B,CASC5,CDK1
GO:0015871	0.00173182	24.6843	0.287252	3	5	choline transport	GO_BP	SLC22A2,SLC44A1,SLC44A2
GO:0021825	0.00173182	24.6843	0.287252	3	5	substrate-dependent cerebral cortex tangential migration	GO_BP	FGFR1,SEMA3A,SLIT2
GO:0034242	0.00173182	24.6843	0.287252	3	5	negative regulation of syncytium formation by plasma membrane fusion	GO_BP	CFLAR,RAPGEF3,STAT1
GO:0051005	0.00173182	24.6843	0.287252	3	5	negative regulation of lipoprotein lipase activity	GO_BP	ANGPTL4,APOC1,SORT1
GO:0007399	0.00176412	1.39932	76.8936	102	1378	nervous system development	GO_BP	ABL2,ABLIM3,ACSL3,ACSL4,ACTR2,ADAMTS1,AKT2,ALCAM,ALDH1A3,ANXA3,AP2B1,AREG,ARHGDIA,ARID1A,ARPC3,ASPM,ATF5,ATP8A2,ATP8B1,AURKA,AXL,B3GNT5,BAX,BDNF,BMP2,CALM1,CALR,CCDC85C,CDC20,CDK1,CFL1,CHRDL1,CLCF1,CLDN11,CNR1,COBL,COL4A4,COL6A3,CRABP2,CXCL1,DDIT4,DHFR,DOCK7,EGFR,ENC1,ENG,EPHA2,EPHB1,ERBB3,ETV4,EZR,FGFR1,FKBP8,FMN1,FPGS,FYN,FZD4,FZD5,FZD7,FZD8,G6PD,GATA3,GDI1,HAPLN3,HDAC9,HMGCS1,HOXD1,HOXD3,HSP90…
GO:0021885	0.00179722	3.37321	3.38957	10	59	forebrain cell migration	GO_BP	AXL,EGFR,FGFR1,LRP8,MBOAT7,OGDH,PAFAH1B1,RAC1,SEMA3A,SLIT2
GO:0051784	0.00180842	3.13628	3.96408	11	69	negative regulation of nuclear division	GO_BP	ANAPC15,BUB1,BUB1B,CCNB1,CDC20,CENPF,LIF,PLK1,RPS6KA2,TTK,UBE2C
GO:0051276	0.00183071	1.49857	48.448	69	854	chromosome organization	GO_BP	ARID1A,ASF1B,ATAD2,AURKA,AURKB,BNC1,BRCA1,BUB1,BUB1B,CASC5,CCNB1,CCND1,CDC20,CDC45,CDCA5,CDCA8,CENPA,CENPF,CENPI,CENPK,CENPM,CENPN,CENPW,CHAF1A,DLGAP5,DNMT1,ESPL1,FANCD2,FEN1,GATA3,GINS2,HDAC9,HIRA,HJURP,HMGA1,INO80C,JDP2,KIF14,KIF18A,KIF22,KIF2C,KIFC1,KNSTRN,LIF,LOXL2,MCM2,MCM3,MCM4,MCM7,MIS18A,MT3,MUC1,NCAPD3,NCAPG2,NCAPH,NDC80,NEK2,NPM1,NUSAP1,OIP5,PADI2,PHF19,PIF1,PKN1,PLK1,POLA2,POLE2,POLE4,…
GO:0030334	0.00186034	2.11559	11.1751	22	200	regulation of cell migration	GO_BP	ACTN4,ADAM15,AKT2,ANXA3,ARHGDIB,BMP2,CALR,CORO1C,CTSH,CXCL1,CXCL16,CXCL5,CXCL6,CYGB,CYR61,ECM1,EGFL7,EGFR,ENG,EPB41L4B,EPHA2,F2RL1,F3,GATA3,HDAC9,HSPA5,HYAL1,ICAM1,IGFBP3,IL6,IRS2,ITGA3,ITGB1BP1,KIF14,KITLG,KLF4,LAMA3,LAMA5,LYN,MMP14,MYADM,NEXN,NOG,PADI2,PFN1,PFN2,PHLDA2,PLAU,PLXNA2,RAC1,RAC2,RHOD,SEMA3A,SERPINB3,SERPINE2,SH3BGRL3,SLC8A1,SLC9A3R1,SLIT2,SNAI2,SORL1,SP100,SPAG9,STC1,SUN2,THBS1,THY1…
GO:0007015	0.00191795	1.85068	17.8096	31	310	actin filament organization	GO_BP	ABL2,ACTN4,ACTR2,ARFIP2,ARHGEF5,ARPC1B,ARPC3,CDC42EP1,CDC42EP2,CFL1,COBL,EZR,F2RL1,FLNA,FMN1,FSCN1,ICAM1,ITGB1BP1,LIMA1,MICAL2,MYADM,PFN1,PFN2,PRKCD,RAC1,RAC2,RAPGEF3,RHOD,RHOF,SH3BGRL3,SLIT2
GO:0008284	0.00195118	1.57706	36.0641	54	635	positive regulation of cell proliferation	GO_BP	ACER3,ADRB2,ANXA2,AREG,ASPM,BCL2L1,BIRC5,BMP2,BNC1,CALR,CAPN1,CCNB1,CCND1,CD276,CD47,CDC20,CDH3,CLCF1,CTSH,CXCL5,CYR61,DPP4,ECM1,EGFL7,EGFR,EPCAM,F3,FGFR1,FOSL1,FOSL2,FOXM1,FZD7,GAREM,GLUL,GNAI2,HILPDA,HMGCR,HYAL1,IL6,IRAK1,IRS2,ITGB1BP1,JUN,KIF14,KITLG,LAMC1,LHX1,LIF,LTF,LYN,MFGE8,MVD,NCCRP1,NOG,NOP2,NPM1,NRG1,PLAU,PNP,PRC1,PRKCH,PRKCZ,PRKDC,RAC2,SERPINB3,STAT1,STS,TNFAIP3,TNFSF9,TTK,VEGFC,WDR77…
GO:0046890	0.00198981	2.54019	6.48058	15	113	regulation of lipid biosynthetic process	GO_BP	ACSL3,APOC1,BMP2,BRCA1,C3,CYR61,DHCR7,IDH1,INSIG1,LDLR,LPCAT1,PRKAG2,PRKCD,SEC14L2,SNAI2,TRIB3,VDR
GO:0071902	0.00214835	1.8781	16.4308	29	286	positive regulation of protein serine/threonine kinase activity	GO_BP	ACSL1,ARHGEF5,AVPI1,BMP2,CALM1,CCND1,CCND2,CDK1,EGFR,ERP29,FGFR1,FZD4,FZD5,FZD8,IRAK1,KIAA1804,KITLG,LPAR2,LTF,MALT1,MAPKAPK3,PEA15,PKN1,PXN,SAA1,SPAG9,STIL,THBS1,ZAK
GO:0002520	0.00217893	1.49998	46.2476	66	805	immune system development	GO_BP	ABL2,ANLN,ANXA2,AXL,BAX,C3,CA2,CCNB2,CDKN2B,CLCF1,CLPTM1,CTNNBIP1,DOCK7,EBP,EPAS1,EPHA2,ESCO2,F2RL1,FOXE1,FSTL3,FZD5,FZD7,FZD8,G6PD,GATA3,HDAC9,HERC6,HLA-G,HOXB4,IL6,ISG15,JUN,KITLG,KLF4,LGALS1,LIF,LTB,LTF,LYN,MALT1,MFAP5,MKNK2,MPZL2,MT1G,NBEAL2,PAFAH1B1,PKN1,PNP,POLQ,PPARG,PRKCZ,PRKDC,RPS14,RRS1,SPNS2,STAT6,TACC3,TFRC,TNFAIP3,TNFSF9,TOP2A,TP53,TPD52,TWSG1,UBASH3B,UNG
GO:0033002	0.00221156	2.34836	7.87071	17	137	muscle cell proliferation	GO_BP	CCNB1,CFLAR,CTNNBIP1,FGFR1,HMGCR,IGFBP3,IL6,IRAK1,JUN,KLF4,NOG,NRG1,PPARG,PRKDC,STAT1,TK1,TNFAIP3
GO:0048013	0.00224505	2.72336	5.28544	13	92	ephrin receptor signaling pathway	GO_BP	ACTR2,AP2B1,ARPC3,CFL1,EPHA2,EPHB1,FYN,LYN,MMP2,NCSTN,RAC1,SIPA1L1,TIAM1
GO:0043405	0.00226558	2.04158	12.0711	23	211	regulation of MAP kinase activity	GO_BP	ARHGEF5,AVPI1,BMP2,CDK1,EGFR,ERP29,FGFR1,FZD4,FZD5,FZD8,HMGCR,IRAK1,KIAA1804,KITLG,LPAR2,LYN,MAPKAPK3,PEA15,PKN1,PRKCD,PXN,RGS2,RGS4,SAA1,SERPINB3,SORL1,SPAG9,SPRY1,THBS1,TRIB3,ZAK
GO:1901799	0.00228758	3.03135	4.07898	11	71	negative regulation of proteasomal protein catabolic process	GO_BP	ANAPC15,BUB1,BUB1B,CCNB1,CDC20,CENPF,GIPC1,PBK,PLK1,TTK,UBE2C
GO:0042060	0.00237189	2.83818	4.69283	12	85	wound healing	GO_BP	ACTN4,ADAM15,ADRB2,ANXA2,ATP2A2,AXL,BNC1,C3,CALM1,CCNB1,CD47,CDH3,CFL1,CFLAR,CYR61,DCBLD2,DGKA,DOCK9,DSP,ENG,EPB41L4B,ERBB3,F2RL1,F3,FLNA,FYN,FZD7,GATA3,GNAI2,HMGCR,HSPA5,IL6,ITGA2,ITGA3,ITGA5,ITGA6,ITPR3,KIF11,KIF18A,KIF22,KIF23,KIF2C,KIF4A,KIFC1,KLK6,L1CAM,LMAN1,LRP8,LYN,MAFF,NBEAL2,NOG,NRG1,PFN1,PKM,PLAT,PLAU,PLAUR,PRKCD,PRKCH,PRKCZ,PROCR,PTK7,RAC1,RAC2,RACGAP1,RAPGEF3,S100A9,SAA1,SDC1,SERPINE…
GO:0014015	0.00237351	3.8846	2.41292	8	42	positive regulation of gliogenesis	GO_BP	BMP2,CLCF1,LIF,LYN,PPARG,PRKCH,PRPF19,SERPINE2
GO:0002544	0.00244059	5.20752	1.43626	6	25	chronic inflammatory response	GO_BP	AHCY,BDNF,PTGES,S100A9,THBS1,TNFAIP3
GO:1902042	0.00244059	5.20752	1.43626	6	25	negative regulation of extrinsic apoptotic signaling pathway via death domain receptors	GO_BP	BRCA1,CFLAR,ICAM1,PEA15,TMBIM1,TNFAIP3
GO:0043627	0.00245788	2.99885	4.11429	11	72	response to estrogen	GO_BP	ADRB2,AREG,ASS1,AURKA,BRCA1,C3,CA2,CALR,CCND1,EGFR,F3,GATA3,KRT19,MAP2,MFGE8,MMP14,MMP15,PPARG,SERPINB9,SOCS2,STS,WBP2,WNT7A
GO:2001234	0.0024652	2.06384	11.4326	22	199	negative regulation of apoptotic signaling pathway	GO_BP	BAX,BCL2L1,BRCA1,CFLAR,FIGNL1,FYN,HSPA1A,HYOU1,ICAM1,IFI6,ITGA6,IVNS1ABP,MUC1,NOG,NRG1,PEA15,PLAUR,PSME3,SNAI2,THBS1,TMBIM1,TNFAIP3
GO:0000070	0.00252718	4.35376	1.92137	7	34	mitotic sister chromatid segregation	GO_BP	BUB1,BUB1B,CCNB1,CDC20,CDCA5,CDCA8,CENPF,DLGAP5,ESPL1,KIF14,KIF18A,KIF22,KIF2C,KIFC1,KNSTRN,NCAPD3,NCAPH,NDC80,NEK2,NUSAP1,PLK1,RRS1,SMC1A,SMC2,SPAG5,TTK,UBE2C
GO:0005975	0.00253756	1.46773	50.7862	71	884	carbohydrate metabolic process	GO_BP	AKT2,ALDH1B1,ALDH2,B3GALNT1,B3GNT3,B3GNT4,B3GNT5,B4GALT2,B4GALT6,CALM1,CALR,CHST11,CYB5R3,DDIT4,DDOST,FABP5,FUCA1,FUT4,G6PD,GALNT1,GALNT12,GALNT2,GALNT3,GALNT6,GANAB,GNE,GPD2,GYS1,HAS3,HK2,HMMR,HRH1,HS3ST3A1,HSPG2,HYAL1,IDH1,IDH2,IGFBP3,IGFBP4,IL6,IRS2,LMAN1,MLEC,MPDU1,MT3,MUC1,MVD,NLN,NUP210,NUP35,NUS1,OAS1,OGDH,PFKL,PGP,PHLDA2,PKM,PRKAG2,PYGL,RBKS,SDC1,SDF2L1,SLC25A1,SLC26A2,SLC3A1,SORD,ST3GAL1…
GO:0016114	0.00257936	9.41045	0.631955	4	11	terpenoid biosynthetic process	GO_BP	ALDH1A3,FDPS,RBP1,RDH10
GO:0030307	0.00258223	2.30956	7.98561	17	139	positive regulation of cell growth	GO_BP	ACSL4,BDNF,CRABP2,CXCL16,HYAL1,L1CAM,MEGF8,MMP14,NRG1,PAFAH1B1,RASAL1,RPS6KA1,RPS6KA3,S100A9,SEMA7A,SFN,TNFRSF12A
GO:0001822	0.00258365	2.38095	7.31362	16	128	kidney development	GO_BP	ADAMTS1,ARG2,ASS1,BAX,BDNF,BMP2,CA2,COL4A4,CTNNBIP1,CTSH,EPCAM,FGFR1,FMN1,FSTL3,GATA3,ITGA3,LAMA5,LHX1,LIF,NOG,OVOL1,PAX8,PCSK5,RDH10,SDC1,SLIT2,SPRY1,STAT1,WWTR1
GO:0070727	0.00259034	1.35854	86.6352	112	1508	cellular macromolecule localization	GO_BP	ABL2,ABLIM3,ACSL3,AGR2,AKT2,ANXA2,AP1B1,AP1M2,AP1S1,AP2B1,ARHGEF16,ASPH,AURKA,AURKB,BAX,BCL2L1,BUB1B,CALR,CASC5,CCNB1,CDCA5,CDK1,CENPA,CRB3,DDOST,EGFR,EPHA2,ERP29,ESCO2,EZR,FAM83D,FLNA,FYN,FZD5,FZD7,GDI1,GGA2,GIPC1,HK2,HSP90AA1,HSPA5,IFI27,IFIT1,IL6,ITGA3,ITGB1BP1,JUN,JUP,KNSTRN,KRT18,LAMA5,LAMP1,LIF,MID1,MIS18A,MT3,MYADM,NAPA,NEK2,NPM1,NRG1,OS9,PACSIN2,PIGR,PLK1,POLA2,POU5F1,PRKCZ,PRPF19,RAB17,R…
GO:0051604	0.00261695	1.82877	17.4088	30	304	protein maturation	GO_BP	ANPEP,ASPH,BACE2,BAX,BIRC3,BIRC5,C3,CALR,CAPN1,CFB,CFLAR,CTSH,CTSS,DHCR24,ECE1,F3,FKBP1A,IFI27,KLK6,MMP14,NCSTN,PCSK5,PLAT,PLAU,PPARG,RPS6KA2,S100A9,SERPINE2,SERPINH1,SNX12,SORL1,THBS1,TMPRSS2,TSPAN15,XDH
GO:0010876	0.00266238	1.78831	18.9586	32	330	lipid localization	GO_BP	ACACA,ACSL1,ACSL3,ACSL4,AKT2,APOC1,APOL2,ATP8A2,ATP8B1,C3,FZD4,HILPDA,IL6,IRS2,LDLR,LIPG,LRAT,MEST,NUS1,PITPNM3,PPARG,PRKAG2,PRKCD,SIGMAR1,SLC9A3R1,SLCO2B1,SOAT1,SORL1,SPNS2,SREBF2,STARD4,THBS1
GO:1903363	0.00268817	2.79558	4.76838	12	83	negative regulation of cellular protein catabolic process	GO_BP	ANAPC15,ANXA2,BUB1,BUB1B,CCNB1,CDC20,CENPF,GIPC1,PBK,PLK1,TTK,UBE2C
GO:0001657	0.00270568	4.29788	1.94474	7	34	ureteric bud development	GO_BP	ARG2,BDNF,BMP2,CTNNBIP1,EPCAM,FGFR1,FMN1,GATA3,LAMA5,LHX1,NOG,PAX8,SDC1,SLIT2,SPRY1
GO:0010638	0.0027061	1.75235	20.5222	34	362	positive regulation of organelle organization	GO_BP	ABLIM3,ACTR2,ADRB2,AKT2,ANXA2,ARFIP2,ARHGEF5,ARPC1B,ARPC3,AURKA,BAX,BIK,BIRC5,BRCA1,CCNB1,CDC42EP1,CDC42EP2,CDCA5,CFL1,DLGAP5,DNMT1,ESPL1,F2RL1,FMN1,FSCN1,FZD5,HK2,ICAM1,ITGB1BP1,JDP2,LIF,LMAN1,MIS18A,MUC1,NRG1,NUSAP1,PFN1,PFN2,PHF19,PLAUR,PLK1,RAC1,RAC2,RAPGEF3,RGS2,SDC1,SFN,SNAI2,SREBF2,TMED9,TMEM27,TP53,UBE2C,WBP2,YWHAE
GO:0001655	0.00270686	1.80456	18.2118	31	317	urogenital system development	GO_BP	ADAMTS1,ARG2,ASS1,BAX,BDNF,BMP2,CA2,COL4A4,CTNNBIP1,CTSH,EPCAM,FGFR1,FMN1,FSTL3,GATA3,ITGA3,ITGA6,LAMA5,LHX1,LIF,NOG,OVOL1,PAX8,PCSK5,RDH10,SDC1,SLIT2,SPRY1,STAT1,WDR77,WWTR1
GO:0060326	0.00274908	1.97387	12.9838	24	226	cell chemotaxis	GO_BP	ARHGEF16,ARHGEF5,CALR,CXCL1,CXCL16,CXCL5,CXCL6,ENG,EPHA2,EPHB1,F2RL1,HOXB9,HRH1,IL6,LYN,PADI2,PRKCD,RAC1,RAC2,S100A9,SAA1,SLIT2,THBS1,VEGFC
GO:0048812	0.00282719	1.52771	39.1892	57	690	neuron projection morphogenesis	GO_BP	ABL2,ABLIM3,ACTR2,ALCAM,AP2B1,ARHGDIA,ARPC3,ATP8A2,AURKA,BDNF,CALM1,CFL1,COBL,COL4A4,COL6A3,CRABP2,DOCK7,EGFR,EPHA2,EPHB1,ERBB3,ETV4,EZR,FGFR1,FMN1,FYN,GATA3,GDI1,HSP90AA1,IRS2,ITGA2,ITGA5,KIF4A,KITLG,KLK8,L1CAM,LAMC1,LHX1,LRP8,LYN,MAP2,MAP4K4,MEGF8,METRN,MMP2,MT3,NCSTN,NOG,NRCAM,NRG1,NTNG1,PAFAH1B1,PEA15,PLXNA2,PRKCZ,PSMD3,PSME3,RAC1,RAC2,RASAL1,RPS6KA1,RPS6KA2,RPS6KA3,SEMA3A,SEMA3B,SEMA3C,SEMA3…
GO:0048532	0.00283063	6.33822	1.03411	5	18	anatomical structure arrangement	GO_BP	HSPA5,KIF14,RAC1,SEMA3A,SEMA3F
GO:0051049	0.00291363	1.42772	58.8385	80	1039	regulation of transport	GO_BP	ABL2,ABLIM3,ACSL3,ACSL4,ACTN4,ADRB2,AKT2,ANXA2,ANXA4,APOC1,ARHGEF5,ASPH,ATP2A2,ATP8A2,AXL,BAX,C3,CA2,CALM1,CALR,CD276,CD47,CDH3,CNR1,CTSS,EGFR,EHD4,ENSA,ERBB3,ERP29,EZR,F2RL1,FKBP1A,FLNA,FZD5,FZD7,GATA3,GDI1,GLUL,GNAI2,HK2,HMGCR,HOMER2,HSPA1A,ICAM1,IFI27,IL6,INSIG1,IRF3,IRS2,ITGB1BP1,ITPR3,JUP,KCNIP1,KCNK6,LAMP1,LIF,LIPG,LLGL2,LRAT,LYN,MFGE8,MIS18A,MYO18A,NAPA,NCBP2,NRG1,NUP210,NUP35,NUS1,OS9,PAC…
GO:0048525	0.00292833	2.76246	4.81626	12	84	negative regulation of viral process	GO_BP	APOBEC3A,IFIT1,ISG15,JUN,LTF,MX1,OAS1,OAS3,OASL,SLPI,SP100,STAT1,TRIM14,VAPB
GO:0032989	0.00294155	1.68691	23.7784	38	426	cellular component morphogenesis	GO_BP	ABL2,ABLIM3,ACTN4,ACTR2,ADAM15,AKIP1,ALCAM,AP2B1,ARHGDIA,ARPC3,ATP8A2,AURKA,AXL,BAX,BCL2L1,BDNF,BMP2,CALM1,CALR,CASC5,CDC42EP1,CDC42EP2,CFL1,CFLAR,COBL,COL4A4,COL6A3,CORO1C,CRABP2,DOCK7,E2F4,EGFR,EPHA2,EPHB1,ERBB3,ETV4,EZR,FAM83D,FBLIM1,FGFR1,FLNA,FMN1,FYN,FZD4,FZD7,GATA3,GDI1,HSP90AA1,ICAM1,IL6,IRS2,ITGA2,ITGA5,ITGB1BP1,KIF14,KIF4A,KITLG,KLK8,KRT19,KRT8,L1CAM,LAMA5,LAMC1,LHX1,LIF,LOXL2,LRP8,LYN,…
GO:0032369	0.00302076	4.94682	1.49371	6	26	negative regulation of lipid transport	GO_BP	ACSL4,AKT2,APOC1,IRS2,SREBF2,THBS1
GO:0040012	0.00305114	1.84929	16.0655	28	288	regulation of locomotion	GO_BP	ABL2,ACTN4,ADAM15,AKT2,ANXA3,ARHGDIB,BMP2,CALR,CORO1C,CTSH,CXCL1,CXCL16,CXCL5,CXCL6,CYGB,CYR61,ECM1,EGFL7,EGFR,ENG,EPB41L4B,EPCAM,EPHA2,F2RL1,F3,GATA3,HDAC9,HSPA5,HYAL1,ICAM1,IGFBP3,IL6,IRS2,ITGA3,ITGB1BP1,KIF14,KITLG,KLF4,LAMA3,LAMA5,LGALS1,LYN,MEGF8,MMP14,MYADM,NEXN,NOG,PADI2,PFN1,PFN2,PHLDA2,PKN1,PLAU,PLXNA2,RAC1,RAC2,RHOD,SEMA3A,SEMA3F,SERPINB3,SERPINE2,SH3BGRL3,SLC8A1,SLC9A3R1,SLIT2,SNAI2,SO…
GO:0001701	0.0030593	1.73748	20.6821	34	360	in utero embryonic development	GO_BP	BCL2L1,BMP2,CCNB1,CCNB2,CYR61,E2F8,EGFR,ELF3,EPAS1,FGFR1,FOSL1,FZD5,GATA3,GINS1,KRT19,KRT8,LIF,LY6E,MAFF,NCAPG2,NEK2,NOG,NSDHL,POU5F1,PRPF19,RDH10,SLC8A1,SLIT2,SMARCB1,SPINT1,SPINT2,ST14,STIL,TP53
GO:0042177	0.00307171	3.69869	2.50848	8	44	negative regulation of protein catabolic process	GO_BP	ANAPC15,ANXA2,BUB1,BUB1B,CCNB1,CDC20,CENPF,EGFR,FLNA,FYN,GIPC1,NRG1,OS9,PBK,PLK1,SF3B3,SNX12,TTK,UBE2C,UBE2J1
GO:0007411	0.00311411	1.60617	29.4712	45	517	axon guidance	GO_BP	ABL2,ABLIM3,ACTR2,ALCAM,AP2B1,ARPC3,BDNF,CALM1,CFL1,COL4A4,COL6A3,EGFR,EPHA2,EPHB1,ERBB3,ETV4,EZR,FGFR1,FYN,GATA3,HSP90AA1,IRS2,ITGA2,ITGA5,KIF4A,KITLG,L1CAM,LAMC1,LHX1,LYN,MEGF8,MMP2,NCSTN,NOG,NRCAM,NRG1,PEA15,PLXNA2,PSMD3,PSME3,RAC1,RAC2,RASAL1,RPS6KA1,RPS6KA2,RPS6KA3,SEMA3A,SEMA3B,SEMA3C,SEMA3F,SEMA4F,SEMA7A,SLIT2,TIAM1,TLN1
GO:0060485	0.00312408	2.05802	10.9331	21	191	mesenchyme development	GO_BP	ADAM15,BMP2,BNC2,CFL1,CORO1C,ENG,ERBB3,FAM83D,FGFR1,FLNA,KITLG,LAMA5,LOXL2,NOG,NRG1,PTK7,RDH10,S100A4,SEMA3A,SEMA3C,SEMA3F,SERPINB3,SNAI2,STAT1,THBS1,WWTR1
GO:0071495	0.00320175	1.38826	69.4906	92	1213	cellular response to endogenous stimulus	GO_BP	ACACA,ACSL1,ADAMTS1,ADCY3,ADCY7,AKT2,ASNS,ASS1,BCL2L1,BDNF,BMP2,BRCA1,CALM1,CDKN2B,CHRDL1,CHST11,CTSH,CTSS,CYR61,DNMT1,E2F4,EGFR,ENG,ERBB3,EZR,FGFR1,FKBP1A,FKBP8,FSTL3,FYN,GAREM,GATA3,GIPC1,HDAC9,HMGCS1,HPGD,HRH1,HSPA5,HYAL1,ICAM1,IL6,IRS2,ITGA3,ITGB1BP1,ITPR3,JUN,JUP,KITLG,KLF4,LHX1,LPIN1,LYN,MCM7,MEGF8,MMP2,MT3,NOG,NRG1,PAQR7,PAX8,PEA15,PLAU,POU5F1,PPARG,PRKAG2,PRKCD,PRKCZ,PRKDC,PSMD3,PSME3,PXN…
GO:0031023	0.00321833	2.49175	6.14719	14	107	microtubule organizing center organization	GO_BP	ATF5,AURKA,BRCA1,CDK1,HAUS6,KIAA0101,KIF11,NEK2,NPM1,PAFAH1B1,PLK1,PLK2,STIL,SYNE4
GO:0050999	0.0032206	3.66832	2.52782	8	44	regulation of nitric-oxide synthase activity	GO_BP	CALM1,CNR1,CYGB,DHFR,EGFR,ENG,GCHFR,HSP90AA1
GO:0090307	0.00323007	4.14111	2.00327	7	35	mitotic spindle assembly	GO_BP	AURKB,BIRC5,FLNA,KIF11,KIF23,KIF4A,KIFC1,NEK2,PLK1,RACGAP1,TPX2
GO:0008361	0.00323411	2.19405	8.84736	18	154	regulation of cell size	GO_BP	BDNF,CRABP2,E2F4,L1CAM,MEGF8,MT3,NRCAM,PAFAH1B1,RAC1,SEMA3A,SEMA3F,SEMA4F,SEMA7A,SLC12A2,SLC12A7,SLC9A3R1,SLIT2,TNFRSF12A
GO:0050920	0.00323411	2.19405	8.84736	18	154	regulation of chemotaxis	GO_BP	AKT2,CALR,CXCL1,CXCL5,CXCL6,F2RL1,F3,IL6,LYN,MEGF8,PADI2,RAC1,RAC2,SEMA3A,SEMA3F,SLIT2,THBS1,VEGFC
GO:0002685	0.00323423	2.25369	8.15796	17	142	regulation of leukocyte migration	GO_BP	CALR,CXCL1,CXCL5,CXCL6,ECM1,F2RL1,ICAM1,IL6,KITLG,LYN,PADI2,RAC1,RAC2,SLIT2,THBS1,TLR2,VEGFC
GO:0060191	0.00325645	16.5658	0.342544	3	6	regulation of lipase activity	GO_BP	ABL2,ADCY3,ADCY7,ANGPTL4,APOC1,CALM1,CYR61,EGFR,FGFR1,ITPR3,LPAR2,PRKCD,PRKCZ,RGS2,SORT1
GO:0051234	0.00327762	1.31929	109.281	136	2011	establishment of localization	GO_BP	ABCB1,ABL2,ABLIM3,ACACA,ACSL1,ACSL3,ACSL4,ACTN4,ACTR2,ADAMTS9,ADCY3,ADCY7,ADRB2,AGR2,AKT2,ANXA2,ANXA3,ANXA4,AP1B1,AP1M2,AP1S1,AP2B1,APOC1,APOL2,ARF3,ARHGAP27,ARHGEF16,ARHGEF5,ARID1A,ARL4D,ARPC3,ASPH,ATP2A2,ATP8A2,ATP8B1,AXL,BAX,BCL2L1,BDNF,BIRC5,C3,CA12,CA2,CALM1,CALR,CCNB1,CCND1,CD276,CD47,CDCA5,CDCA8,CDH3,CENPA,CENPF,CEP55,CFL1,CLDN16,CNR1,COPE,CORO1C,CP,CRABP2,CTSS,CXCL16,CYGB,CYTH3,DDOST,DDX3…
GO:0031340	0.00331573	16.4551	0.344702	3	6	positive regulation of vesicle fusion	GO_BP	AKT2,ANXA2,TMEM27
GO:0031536	0.00331573	16.4551	0.344702	3	6	positive regulation of exit from mitosis	GO_BP	BIRC5,CDCA5,UBE2C
GO:0032534	0.00331573	16.4551	0.344702	3	6	regulation of microvillus assembly	GO_BP	ATP8B1,FSCN1,KLF5
GO:0045198	0.00331573	16.4551	0.344702	3	6	establishment of epithelial cell apical/basal polarity	GO_BP	PTK7,SLC9A3R1,SYNE4
GO:0086073	0.00331573	16.4551	0.344702	3	6	bundle of His cell-Purkinje myocyte adhesion involved in cell communication	GO_BP	DSG2,DSP,JUP
GO:0016266	0.00334598	3.05989	3.67683	10	64	O-glycan processing	GO_BP	B3GNT3,B3GNT4,B3GNT5,GALNT1,GALNT12,GALNT2,GALNT3,GALNT6,MUC1,ST3GAL1
GO:1903827	0.00334844	1.61764	27.964	43	489	regulation of cellular protein localization	GO_BP	ABLIM3,ACSL3,AGR2,AKT2,ARHGEF16,ASPH,BCL2L1,CCNB1,CDCA5,EGFR,EPHA2,EZR,FLNA,FYN,FZD5,FZD7,GDI1,IFI27,IL6,ITGA3,ITGB1BP1,JUP,KNSTRN,LIF,MIS18A,NEK2,NRG1,OS9,POU5F1,RAC2,RACGAP1,RANGAP1,RAPGEF3,RBCK1,SFN,SLC9A3R1,SNAI2,SORL1,SP100,SPAG5,SREBF2,TACC3,TLR2,TMBIM1,TP53,UBE2J1,WWTR1,YWHAE
GO:0045685	0.00337936	3.30308	3.10232	9	54	regulation of glial cell differentiation	GO_BP	BMP2,CDK1,CLCF1,LIF,NOG,PPARG,PRPF19,SERPINE2,TNFRSF21
GO:0043065	0.00338969	1.57308	32.0573	48	558	positive regulation of apoptotic process	GO_BP	ADRB2,ALDH1A3,ARHGEF16,BAX,BCL2L1,BIK,BMP2,BUB1,CFLAR,CNR1,CTSH,CYR61,F3,FOSL1,G0S2,HMGCR,IFI27,IGFBP3,IL6,IP6K2,ITGA6,JUN,LYN,MAL,NCSTN,PEA15,PLAUR,PPARG,PRKCD,PRKDC,RAC1,RBCK1,RNPS1,RPS6KA2,S100A9,SFN,SLC9A3R1,SLIT2,TGM2,THBS1,TIAM1,TNFRSF12A,TOP2A,TP53,VDR,XDH,YWHAE,ZAK
GO:0001558	0.00339777	1.96885	12.4612	23	219	regulation of cell growth	GO_BP	ACSL4,ADAM15,BDNF,CD320,CDA,CRABP2,CRLF3,CXCL16,CYR61,DCBLD2,FOXM1,HYAL1,IGFBP3,IGFBP4,IGFBP6,IP6K2,KIF14,L1CAM,MEGF8,MMP14,MT3,NRCAM,NRG1,PAFAH1B1,PPARG,RASAL1,RPS6KA1,RPS6KA3,S100A9,SEMA3A,SEMA3F,SEMA4F,SEMA7A,SERPINE2,SFN,SLIT2,SOCS2,TMEM97,TNFRSF12A,TP53
GO:0010942	0.00342987	1.55695	33.722	50	588	positive regulation of cell death	GO_BP	ADRB2,ALDH1A3,ARHGEF16,BAX,BCL2L1,BIK,BMP2,BUB1,CFLAR,CNR1,CTSH,CYR61,DDIT4,F3,FOSL1,G0S2,HEBP2,HMGCR,IFI27,IGFBP3,IL6,IP6K2,ITGA6,JUN,LYN,MAL,MT3,NCSTN,PEA15,PLAUR,PPARG,PRKCD,PRKDC,RAC1,RBCK1,RNPS1,RPS6KA2,S100A9,SFN,SLC9A3R1,SLIT2,TGM2,THBS1,TIAM1,TNFRSF12A,TOP2A,TP53,UCP2,VDR,XDH,YWHAE,ZAK
GO:0018105	0.00344951	1.93504	13.2136	24	230	peptidyl-serine phosphorylation	GO_BP	AKT2,AURKA,AURKB,BAX,BCAR3,BDNF,CCNB1,CDK1,DDIT4,DOCK7,IL6,LIF,MAPK13,MAPKAPK3,MKNK2,PFN2,PLK1,PRKCZ,PRKDC,RAPGEF3,RPS6KA2,STK39,TAF1,VRK1
GO:0060445	0.00363359	5.89646	1.08959	5	19	branching involved in salivary gland morphogenesis	GO_BP	FGFR1,IL6,LAMA5,SEMA3A,SEMA3C,SNAI2,TGM2
GO:0008045	0.00363454	5.89608	1.08966	5	19	motor neuron axon guidance	GO_BP	ALCAM,ETV4,LHX1,NOG,SEMA3A,SEMA3F,SLIT2
GO:0060231	0.00366206	5.88511	1.09156	5	19	mesenchymal to epithelial transition	GO_BP	FZD7,GATA3,LIF,PAX8,STAT1
GO:0033240	0.00369442	8.23362	0.689405	4	12	positive regulation of cellular amine metabolic process	GO_BP	ACSL3,GATA3,PAX8,PRKCD
GO:0042415	0.00369442	8.23362	0.689405	4	12	norepinephrine metabolic process	GO_BP	EPAS1,GATA3,LY6E,RNF180
GO:0061162	0.00369442	8.23362	0.689405	4	12	establishment of monopolar cell polarity	GO_BP	FSCN1,PTK7,SLC9A3R1,SYNE4
GO:1900121	0.00369442	8.23362	0.689405	4	12	negative regulation of receptor binding	GO_BP	ADAM15,ANXA2,NOG,PTPRF
GO:0071353	0.003698	4.71096	1.55116	6	27	cellular response to interleukin-4	GO_BP	FASN,GATA3,HSPA5,MCM2,STAT6,TUBA1B
GO:0042127	0.00370234	2.16041	8.95211	18	164	regulation of cell proliferation	GO_BP	ABL2,ACER3,ADAMTS1,ADRB2,ANXA2,AREG,ASPH,ASPM,ATF5,ATP8A2,BAX,BCL2L1,BDNF,BIRC5,BMP2,BNC1,BRCA1,CALR,CAPN1,CCNB1,CCND1,CD276,CD47,CDC20,CDC6,CDCA7,CDH3,CDKN2B,CDKN3,CFLAR,CHST11,CLCF1,CTNNBIP1,CTSH,CXCL1,CXCL5,CXCL6,CYR61,DHCR24,DHCR7,DNMT1,DPP4,E2F4,ECM1,EGFL7,EGFR,ENG,EPCAM,ERBB3,ETV4,F3,FANCA,FBXO2,FGFR1,FOSL1,FOSL2,FOXM1,FYN,FZD5,FZD7,GAREM,GATA3,GLUL,GNAI2,GPNMB,HILPDA,HLA-G,HMGA1,HMGCR,HYAL…
GO:0035295	0.00370614	1.95305	12.5469	23	223	tube development	GO_BP	AGR2,AREG,ARG2,ARID1A,ASS1,BAX,BDNF,BMP2,CCNB1,CFL1,COBL,CTNNBIP1,CTSH,DHCR7,EGFR,ENG,EPAS1,EPCAM,EPHA2,ETV4,FGFR1,FKBP8,FMN1,FOXE1,FSTL3,GATA3,ITGA3,ITGA6,ITGB1BP1,KLF5,LAMA5,LHX1,LIF,MEGF8,MICAL2,MMP14,NOG,PAX8,PCSK5,PFN1,PHGDH,PLXNA2,PTK7,PXN,RALA,RDH10,SDC1,SEMA3C,SERPINE2,SLC12A2,SLC8A1,SLIT2,SPINT1,SPINT2,SPRY1,ST14,STAT1,STIL,TGM2,TK1,TYMS,VDR,WNT7A,WWTR1
GO:0008064	0.00371623	2.16197	8.96226	18	156	regulation of actin polymerization or depolymerization	GO_BP	ACTR2,ARFIP2,ARPC1B,ARPC3,CDC42EP1,CDC42EP2,CFL1,F2RL1,FMN1,ICAM1,LIMA1,MYADM,PFN1,PFN2,PRKCD,RAC1,SH3BGRL3,SLIT2
GO:0021795	0.00372369	3.56894	2.58527	8	45	cerebral cortex cell migration	GO_BP	EGFR,FGFR1,LRP8,MBOAT7,PAFAH1B1,RAC1,SEMA3A,SLIT2
GO:0035567	0.00372369	3.56894	2.58527	8	45	non-canonical Wnt signaling pathway	GO_BP	ABL2,FZD4,FZD5,FZD7,FZD8,PTK7,RAC1,WNT7A
GO:0035987	0.00372369	3.56894	2.58527	8	45	endodermal cell differentiation	GO_BP	COL11A1,ITGA5,LAMA3,LAMB3,MMP14,MMP15,MMP2,POU5F1
GO:0022402	0.00378001	1.6828	22.5316	36	423	cell cycle process	GO_BP	ABCB1,ACTR2,ADCY3,AKT2,ANAPC15,ANLN,ASPM,ATF5,AURKA,AURKB,BANF1,BCL2L1,BIRC5,BORA,BRCA1,BUB1,BUB1B,CALM1,CALR,CASC5,CCNB1,CCNB2,CCND1,CCND2,CDC20,CDC25A,CDC25C,CDC45,CDC6,CDCA2,CDCA3,CDCA5,CDCA8,CDK1,CDKN2B,CDKN3,CENPA,CENPF,CENPW,CEP55,CFL1,CKS1B,CRLF3,DHCR24,DHFR,DLGAP5,DTL,E2F4,E2F8,EGFR,ENSA,ESPL1,EZR,FAM64A,FAM83D,FANCA,FANCD2,FANCI,FEN1,FLNA,FOXM1,GINS2,GIPC1,GTSE1,HAUS6,HSP90AA1,IRF6,KIF11…
GO:0001836	0.00383912	3.23107	3.15977	9	55	release of cytochrome c from mitochondria	GO_BP	BAX,BCL2L1,BIK,GGCT,IFI6,JUN,PLAUR,SFN,TP53
GO:0009605	0.00385731	1.52812	36.4477	53	673	response to external stimulus	GO_BP	ABL2,ABLIM3,ACSL1,ACSL3,ACSL4,ACTR2,ADAMTS1,ADRB2,AHCY,AKT2,ALCAM,ALDH1A3,ANXA2,ANXA3,AP1B1,AP1M2,AP1S1,AP2B1,APOBEC3A,APOBEC3B,ARHGEF16,ARHGEF5,ARPC3,ASNS,ASS1,ATP8A2,AXL,BANF1,BCL2L1,BDNF,BIRC3,C3,CALM1,CALR,CBS,CCNB1,CCND1,CD276,CD47,CDKN2B,CDS1,CFB,CFL1,CLDN7,CNR1,COL11A1,COL4A4,COL6A3,COTL1,CTSS,CXCL1,CXCL16,CXCL5,CXCL6,CYR61,DDIT4,DEFB4A,DHRS3,EGFR,EIF2S1,ENG,ENSA,EPHA2,EPHB1,ERBB3,ETV4,EZR…
GO:0006633	0.00387984	2.27332	7.61472	16	133	fatty acid biosynthetic process	GO_BP	ACACA,ACOT7,ACSL3,ACSS2,APOC1,BRCA1,ELOVL7,FADS1,FADS2,FADS3,FASN,HPGD,INSIG1,MSMO1,PRKAG2,PTGES,SC5D,SCD,SCD5,TRIB3
GO:0002504	0.00394047	2.53014	5.63014	13	98	antigen processing and presentation of peptide or polysaccharide antigen via MHC class II	GO_BP	AP1B1,AP1M2,AP1S1,AP2B1,CTSS,KIF11,KIF18A,KIF22,KIF23,KIF2C,KIF4A,RACGAP1,THBS1
GO:0051341	0.00399336	2.6458	4.99819	12	87	regulation of oxidoreductase activity	GO_BP	ABL2,CALM1,CDH3,CNR1,CYGB,DHFR,EGFR,ENG,GCHFR,HSP90AA1,MT3,VDR
GO:0060333	0.00399336	2.6458	4.99819	12	87	interferon-gamma-mediated signaling pathway	GO_BP	HLA-G,ICAM1,IRF3,IRF6,MID1,OAS1,OAS3,OASL,PPARG,PRKCD,SP100,STAT1
GO:0043588	0.00406941	1.87905	14.1328	25	246	skin development	GO_BP	ATP8A2,CDH3,CLDN4,DHCR24,DSP,EGFR,EPHA2,FOSL2,FOXE1,FOXQ1,IRF6,ITGA3,ITGA6,JUP,KAZN,LAMA5,LTB,NSDHL,OVOL1,PRKCH,SCEL,SFN,ST14,STS,VDR
GO:0061351	0.00417831	2.51008	5.6676	13	99	neural precursor cell proliferation	GO_BP	ASPM,ATF5,BDNF,DOCK7,EPHB1,FGFR1,KCTD11,KIF14,LYN,PAFAH1B1,RACGAP1,SHCBP1,TACC3,TP53,TRNP1,VEGFC,WNT7A,ZNF503
GO:0007045	0.00420369	2.95023	3.79173	10	66	cell-substrate adherens junction assembly	GO_BP	CORO1C,FMN1,ITGB1BP1,LAMA5,MMP14,PXN,RAC1,RHOD,THBS1,THY1
GO:0007568	0.00426323	1.84608	14.9371	26	260	aging	GO_BP	ADRB2,ASS1,ATP8A2,CALR,CDKN2B,CNR1,ENG,F3,FOXM1,HMGA1,HMGCR,ICAM1,IL6,IRAK1,JUN,LOXL2,MMP7,NPM1,PRKCD,PRKDC,SOCS2,TFCP2L1,TFRC,TP53,TYMS,UCP2
GO:0008584	0.00426978	2.32081	7.00895	15	122	male gonad development	GO_BP	ASPM,BAX,BCL2L1,BIK,CCND1,FANCA,FSTL3,GATA3,HMGCS1,ICAM1,KITLG,MGST1,MMP14,SDC1,SEMA3A
GO:0030574	0.00436939	2.7547	4.42368	11	77	collagen catabolic process	GO_BP	ADAM15,COL11A1,COL17A1,COL4A4,COL6A3,CTSS,KLK6,MMP14,MMP15,MMP2,MMP7
GO:1903508	0.00437529	1.34407	81.8094	105	1424	positive regulation of nucleic acid-templated transcription	GO_BP	ABLIM3,ADRB2,AFAP1L2,AKT2,ANXA3,ARHGEF5,ARID1A,ASPH,ATAD2,ATF5,BDNF,BMP2,BRCA1,CDKN2B,CFLAR,CHURC1,CRLF3,CYR61,E2F4,E2F8,EGFR,EHF,ELF3,ENG,EPAS1,EPCAM,ETV4,F2RL1,FOSL1,FOSL2,FOXE1,FOXM1,FSTL3,FZD4,FZD5,FZD7,FZD8,GATA3,HAS3,HELZ2,HMGA1,HOXB4,HOXB5,HOXB9,HSPA1A,HSPA5,ICAM1,IL6,INSIG1,IRAK1,IRF6,ITGA6,ITGB1BP1,JUN,JUP,KLF4,KLF5,LHX1,LIF,LPIN1,LRP8,LTF,MAFF,MALT1,MDK,MICAL2,MT3,MUC1,MYBL1,MYRF,NFIC,N…
GO:0042439	0.0043885	2.61082	5.05564	12	88	ethanolamine-containing compound metabolic process	GO_BP	ACSL3,APOC1,CDS1,FABP5,LDLR,LPCAT1,LPIN1,PAFAH1B1,PRKCD,SLC44A1,SLC44A2,SMPDL3B
GO:0051129	0.00439072	2.31061	7.02477	15	126	negative regulation of cellular component organization	GO_BP	ACTN4,ANAPC15,ANXA2,APOC1,ARHGDIA,ATAD2,AURKA,AURKB,BCL2L1,BRCA1,BUB1,BUB1B,CCNB1,CDC20,CENPF,CFLAR,CORO1C,CTNNBIP1,DNMT1,DPP4,ESPL1,GDI1,HMGA1,HSPA1A,INSIG1,ITGA3,ITGB1BP1,KIF14,KLK8,LGALS1,LIF,LIMA1,MID1,MMP14,MT3,MYADM,NEK2,NPM1,PACSIN2,PACSIN3,PAFAH1B1,PFN1,PFN2,PIF1,PLK1,PLK2,PRKCD,PRKCZ,PROM2,RAC1,RAPGEF3,RPS6KA2,SEMA3A,SEMA3F,SEMA4F,SLIT2,SORL1,STAT1,SYNE4,THBS1,THY1,TMBIM1,TP53,TTK,UBE2C,…
GO:2000146	0.00441524	1.99066	11.2603	21	196	negative regulation of cell motility	GO_BP	ADAM15,ARHGDIB,CORO1C,CYGB,EGFL7,ENG,GATA3,IGFBP3,ITGB1BP1,KLF4,NOG,PADI2,PFN2,SEMA3A,SLC9A3R1,SLIT2,SP100,SPINT2,STC1,THBS1,THY1
GO:0034698	0.00448163	4.49653	1.60861	6	28	response to gonadotropin	GO_BP	ASNS,FOXM1,HMGCS1,ICAM1,ITGA3,PAX8
GO:0045599	0.00457024	3.84913	2.12567	7	37	negative regulation of fat cell differentiation	GO_BP	GATA3,IL6,INSIG1,JDP2,SORT1,TRIB3,WWTR1
GO:1902275	0.00464575	2.22655	7.75581	16	135	regulation of chromatin organization	GO_BP	ATAD2,BRCA1,CCNB1,CDC45,DNMT1,GATA3,HMGA1,JDP2,LIF,MUC1,PADI2,PHF19,POU5F1,SNAI2,TP53,WBP2
GO:0045815	0.00465494	5.49242	1.14901	5	20	positive regulation of gene expression, epigenetic	GO_BP	ARID1A,ATAD2,HMGA1,PADI2,WBP2
GO:0072087	0.00465494	5.49242	1.14901	5	20	renal vesicle development	GO_BP	FMN1,LHX1,LIF,PAX8,STAT1
GO:2001252	0.00469404	2.47166	5.74504	13	100	positive regulation of chromosome organization	GO_BP	BRCA1,CCNB1,DLGAP5,DNMT1,ESPL1,JDP2,LIF,MUC1,PHF19,PLK1,SNAI2,TP53,WBP2
GO:0001704	0.00472484	3.40883	2.68294	8	47	formation of primary germ layer	GO_BP	COL11A1,EPHA2,FGFR1,FZD7,ITGA2,ITGA3,ITGA5,KLF4,LAMA3,LAMB3,LHX1,MMP14,MMP15,MMP2,NOG,POU5F1,TWSG1,WLS
GO:1903035	0.0047525	3.11218	3.25893	9	57	negative regulation of response to wounding	GO_BP	ADRB2,ANXA2,CD276,GATA3,HMGCR,KLF4,KLK8,PBK,PLAT,PLAU,PLAUR,PPARG,PRKCD,SAA1,SERPINE2,SLIT2,THBS1,TNFAIP3,UBASH3B
GO:0007492	0.00482951	2.71341	4.48113	11	78	endoderm development	GO_BP	COL11A1,ITGA5,LAMA3,LAMB3,LAMC1,LHX1,MMP14,MMP15,MMP2,NOG,POU5F1
GO:0022603	0.00484024	1.57175	29.3671	44	522	regulation of anatomical structure morphogenesis	GO_BP	ABL2,ACTN4,ADRB2,ANGPTL4,ANXA3,ARHGDIA,BAX,BDNF,BMP2,BRCA1,C3,CALR,CDC42EP1,CDC42EP2,CFL1,CFLAR,CORO1C,CRABP2,CTSH,ECM1,EPHA2,ETV4,EZR,F3,FBLIM1,FGFR1,FLNA,FYN,FZD7,GATA3,GDI1,HDAC9,HYAL1,ICAM1,IL6,ITGB1BP1,KLF4,L1CAM,LHX1,LIF,LRP8,MEGF8,METRN,MT3,MYADM,NOG,NRCAM,PAFAH1B1,PAX8,PKN1,PLAU,POU5F1,PTK7,PXN,RAC1,RAPGEF3,RASAL1,SEMA3A,SEMA3F,SEMA4F,SEMA7A,SERPINB3,SH3KBP1,SIPA1L1,SLC9A3R1,SLIT2,SNAI2,S…
GO:0032501	0.00486137	1.22293	261.163	295	4905	multicellular organismal process	GO_BP	ABL2,ABLIM3,ACACA,ACSL3,ACSL4,ACTN4,ACTR2,ADAM15,ADAMTS1,ADAMTS9,ADCY3,ADCY7,ADRB2,AFAP1L2,AGR2,AKT2,ALCAM,ALDH1A3,AMPD3,ANGPTL4,ANLN,ANPEP,ANXA2,ANXA3,ANXA4,AP2B1,APOC1,APOL2,AREG,ARG2,ARHGDIA,ARHGDIB,ARID1A,ARPC3,ASF1B,ASNS,ASPH,ASPM,ASS1,ATF5,ATP2A2,ATP8A2,ATP8B1,AURKA,AURKB,AXL,B3GNT5,BAX,BCAR3,BCL2L1,BDNF,BIK,BMP2,BNC2,BRCA1,C3,CA2,CALM1,CALR,CAPN1,CASC5,CCDC85C,CCNB1,CCNB2,CCND1,CD276,CD47,…
GO:0046164	0.00490446	3.09604	3.27467	9	57	alcohol catabolic process	GO_BP	ALDH1B1,ALDH2,APOC1,GPD2,LDLR,MT3,PRKCD,SMPDL3B,SORD
GO:0060560	0.00495853	2.70128	4.49504	11	79	developmental growth involved in morphogenesis	GO_BP	AREG,AURKA,BDNF,BNC2,COBL,CRABP2,FMN1,L1CAM,LHX1,MEGF8,MT3,NRCAM,PAFAH1B1,PRKCZ,PTK7,RASAL1,RDH10,SEMA3A,SEMA3F,SEMA4F,SEMA7A,SLC12A2,SLIT2,SPRY1,STC1,THBS1,TNFRSF12A
GO:0045717	0.00509605	7.3183	0.746855	4	13	negative regulation of fatty acid biosynthetic process	GO_BP	APOC1,BRCA1,INSIG1,TRIB3
GO:0048608	0.00519487	1.81452	15.1615	26	268	reproductive structure development	GO_BP	ADAMTS1,ARID1A,ASPM,AXL,BAX,BCL2L1,BIK,CCND1,CENPI,CYR61,DHCR24,E2F8,EGFR,EPAS1,FANCA,FOSL1,FSTL3,FZD4,FZD5,GATA3,HMGCS1,ICAM1,IDH1,ITGB8,KITLG,KRT19,KRT8,LHX1,LIF,MGST1,MMP14,NOG,NSDHL,PHLDA2,PPARG,RDH10,SDC1,SEMA3A,SERPINE2,SLC8A1,SLIT2,SPINT1,SPINT2,ST14,STC1,STC2,VDR,WDR77,WNT7A
GO:0048598	0.00523818	1.6451	23.0035	36	405	embryonic morphogenesis	GO_BP	ALDH1A3,ARID1A,ATP8A2,BAX,CFL1,CHST11,COBL,COL11A1,CRABP2,CYR61,ECE1,ENG,EPHA2,FGFR1,FOXE1,FZD5,FZD7,GATA3,HIRA,HOXB4,HOXB5,HOXD3,HSPG2,HYAL1,INSIG1,ITGA2,ITGA3,ITGA5,KLF4,LAMA3,LAMA5,LAMB3,LHX1,MEGF8,MICAL2,MMP14,MMP15,MMP2,MYADM,NOG,PAX8,PFN1,POU5F1,PTK7,RAC1,RALA,RDH10,SLC9A3R1,SPINT1,SPINT2,ST14,STIL,TP53,TWSG1,VEGFC,WLS,WNT7A
GO:0051224	0.00525872	1.95673	11.4326	21	199	negative regulation of protein transport	GO_BP	ANXA4,ERP29,EZR,F2RL1,GDI1,HMGCR,IL6,ITGB1BP1,OS9,PFKL,RAB11FIP1,RANGAP1,SLC9A3R1,SNAI2,SNX12,SP100,TACC3,TNFRSF21,UBE2J1,UCP2,WWTR1
GO:0016101	0.00527253	2.54355	5.17054	12	90	diterpenoid metabolic process	GO_BP	ALDH1A1,ALDH1A3,CRABP2,DHRS3,HSPG2,LDLR,LRAT,LRP8,RBP1,RDH10,SDC1,UGT1A1
GO:0021543	0.00529677	2.13321	8.56011	17	149	pallium development	GO_BP	ANXA3,ASPM,BAX,CCDC85C,EGFR,FGFR1,KIF14,LRP8,MBOAT7,MDK,OGDH,PAFAH1B1,RAC1,SEMA3A,SLIT2,TACC3,YWHAE
GO:0033628	0.00533014	3.72473	2.18312	7	38	regulation of cell adhesion mediated by integrin	GO_BP	DPP4,EPHA2,ITGB1BP1,LYN,MUC1,PLAU,SNAI2
GO:0032535	0.00533679	2.0787	9.27335	18	163	regulation of cellular component size	GO_BP	ACTR2,ARFIP2,ARPC1B,ARPC3,BDNF,CDC42EP1,CDC42EP2,CFL1,CRABP2,E2F4,EZR,F2RL1,FMN1,ICAM1,L1CAM,LIMA1,MEGF8,MT3,MYADM,NRCAM,PAFAH1B1,PFN1,PFN2,PRKCD,RAC1,SEMA3A,SEMA3F,SEMA4F,SEMA7A,SH3BGRL3,SLC12A2,SLC12A7,SLC9A3R1,SLIT2,TNFRSF12A,WNT7A
GO:0071897	0.00536307	2.25707	7.1813	15	125	DNA biosynthetic process	GO_BP	CENPF,DTL,ISG15,KIAA0101,KLF4,PAPD5,PIF1,POLA2,POLE2,POLE4,POLQ,PPARG,RAD18,TK1,TYMS
GO:0050690	0.00538105	4.30076	1.66606	6	29	regulation of defense response to virus by virus	GO_BP	AP1B1,AP1M2,AP1S1,AP2B1,FYN,RAC1
GO:0034976	0.00553833	1.82867	14.4775	25	252	response to endoplasmic reticulum stress	GO_BP	AGR2,ASNS,ATP2A2,BAX,CALR,CCND1,EIF2S1,ERP29,FAM129A,FBXO2,HDGF,HSPA1A,HSPA5,HYOU1,JUN,OS9,PDIA4,SDF2L1,STC2,THBS1,TLN1,TP53,TRIB3,UBE2J1,VAPB
GO:0007406	0.00555548	12.3405	0.402153	3	7	negative regulation of neuroblast proliferation	GO_BP	BDNF,KCTD11,TP53
GO:0031077	0.00555548	12.3405	0.402153	3	7	post-embryonic camera-type eye development	GO_BP	BAX,FZD5,KLF4
GO:0032966	0.00555548	12.3405	0.402153	3	7	negative regulation of collagen biosynthetic process	GO_BP	CYGB,IL6,PPARG
GO:0052564	0.00555548	12.3405	0.402153	3	7	response to immune response of other organism involved in symbiotic interaction	GO_BP	LTF,SLC25A6,TLR2
GO:0055098	0.00555548	12.3405	0.402153	3	7	response to low-density lipoprotein particle	GO_BP	F3,PPARG,SREBF2
GO:0010628	0.00567665	1.30883	95.1523	119	1663	positive regulation of gene expression	GO_BP	ABLIM3,ADRB2,AFAP1L2,AGR2,AKT2,ANXA3,ARHGEF5,ARID1A,ASPH,ATAD2,ATF5,BDNF,BMP2,BRCA1,C3,CALR,CCNB1,CDH3,CDKN2B,CFLAR,CHURC1,CRLF3,CTSH,CYR61,DNMT1,E2F4,E2F8,EGFR,EHF,ELF3,ENG,EPAS1,EPB41L4B,EPCAM,ERP29,ETV4,EZR,F2RL1,FAM129A,FOSL1,FOSL2,FOXE1,FOXM1,FSTL3,FZD4,FZD5,FZD7,FZD8,GATA3,HAS3,HELZ2,HMGA1,HOXB4,HOXB5,HOXB9,HOXD3,HSPA1A,HSPA5,ICAM1,IL6,INSIG1,IRAK1,IRF6,ITGA3,ITGA6,ITGB1BP1,ITGB8,JUN,JUP,KL…
GO:0032102	0.00577288	2.11218	8.63329	17	151	negative regulation of response to external stimulus	GO_BP	ADRB2,ANXA2,CD276,GATA3,HMGCR,IFIT1,KLF4,KLK8,LTF,PADI2,PBK,PLAT,PLAU,PLAUR,PPARG,PRKCD,QSOX1,SAA1,SEMA3A,SEMA3F,SERPINE2,SLIT2,SNAI2,THBS1,TNFAIP3,TP53,UBASH3B
GO:2000027	0.00578433	2.06082	9.34696	18	163	regulation of organ morphogenesis	GO_BP	ABL2,BAX,BDNF,BMP2,ETV4,FGFR1,GATA3,LHX1,LIF,NOG,PAX8,PLAU,POU5F1,PTK7,RAC1,SNAI2,SPRY1,STAT1,TNFAIP3,VDR
GO:0060713	0.00582504	5.14881	1.20646	5	21	labyrinthine layer morphogenesis	GO_BP	CYR61,FZD5,SPINT1,SPINT2,ST14
GO:0043903	0.00592133	1.90075	12.2944	22	214	regulation of symbiosis, encompassing mutualism through parasitism	GO_BP	APOBEC3A,F2RL1,IFIT1,ISG15,JUN,LGALS1,LTF,MX1,NCBP2,OAS1,OAS3,OASL,SLPI,SMARCB1,SP100,STAT1,TAP2,TLR2,TMPRSS2,TOP2A,TRIM14,VAPB
GO:0048585	0.00599555	1.38992	57.8775	77	1022	negative regulation of response to stimulus	GO_BP	ABL2,ADRB2,ANXA2,AP2B1,BAX,BCL2L1,BMP2,BRCA1,CALR,CCND1,CD276,CFLAR,CHRDL1,CHST11,CTNNBIP1,DDIT4,DDIT4L,DHRS3,ECM1,EGFL7,EGFR,ENG,EPHA2,ERBB3,EZR,F2RL1,FIGNL1,FOXM1,FSTL3,FYN,GATA3,GPRC5A,HLA-G,HMGCR,HSPA1A,HSPA5,HYOU1,ICAM1,IFI6,IFIT1,IGFBP3,ITGA3,ITGA6,ITGB1BP1,IVNS1ABP,KCTD11,KLF4,KLK8,LEMD2,LIF,LTF,LYN,MT3,MUC1,MYADM,NOG,NRG1,OS9,PADI2,PAFAH1B1,PARPBP,PBK,PEA15,PIK3AP1,PLAT,PLAU,PLAUR,POLQ,PP…
GO:0009100	0.00599562	1.6066	24.8186	38	432	glycoprotein metabolic process	GO_BP	ADAMTS9,B3GALNT1,B3GNT3,B3GNT4,B3GNT5,B4GALT2,B4GALT6,BACE2,BMP2,CALR,CHST11,COL11A1,DDOST,FBXO2,FUT4,GALNT1,GALNT12,GALNT2,GALNT3,GALNT6,GANAB,GNE,HSPG2,HYAL1,LMAN1,MLEC,MT3,MUC1,MVD,NUS1,RAB1B,SDC1,SDF2L1,SOAT1,SPOCK2,ST3GAL1,THBS1,UBE2J1
GO:0070507	0.00605076	2.77933	3.98581	10	70	regulation of microtubule cytoskeleton organization	GO_BP	ATF5,AURKA,AURKB,BORA,BRCA1,CCNB1,KIF11,KNSTRN,MID1,NEK2,NPM1,PAFAH1B1,PLK1,PLK2,RACGAP1,RGS2,SKA1,SPAG5,STMN3,SYNE4,TPX2
GO:0021587	0.00618094	3.6081	2.24057	7	39	cerebellum morphogenesis	GO_BP	ABL2,HSPA5,KIF14,LHX1,SERPINE2,TRNP1,WNT7A
GO:0010977	0.00629269	2.47964	5.28544	12	92	negative regulation of neuron projection development	GO_BP	ARHGDIA,GDI1,KLK8,LGALS1,MT3,PAFAH1B1,PLK2,SEMA3A,SEMA3F,SEMA4F,SLIT2,THY1
GO:0002684	0.00632382	1.41179	51.0283	69	891	positive regulation of immune system process	GO_BP	ACTR2,ARPC3,AXL,BAX,BIRC3,C3,CA2,CALM1,CALR,CD276,CD47,CFB,CFL1,CLCF1,CNR1,CTNNBIP1,CTSS,CXCL1,CXCL5,CXCL6,DPP4,EZR,F2RL1,FYN,FZD5,GATA3,HLA-G,HSP90AA1,HSPA1A,ICAM1,IL6,IRAK1,IRF3,IRS2,ISG15,ITPR3,JUN,KITLG,LAMP1,LGALS1,LIF,LTF,LYN,MALT1,MAPKAPK3,MMP2,PIK3AP1,PNP,PRKCD,PRKCH,PRKCZ,PRKDC,PSMD3,PSME3,PVR,RAC1,RAC2,RBCK1,RFTN1,RPS6KA1,RPS6KA2,RPS6KA3,SEMA7A,STAT6,STXBP2,TAP2,THBS1,THY1,TLR2,TNFAIP3,…
GO:0051254	0.00633215	1.31935	85.5437	108	1489	positive regulation of RNA metabolic process	GO_BP	ABLIM3,ADRB2,AFAP1L2,AKT2,ANXA3,ARHGEF5,ARID1A,ASPH,ATAD2,ATF5,BDNF,BMP2,BRCA1,CCNB1,CDKN2B,CFLAR,CHURC1,CRLF3,CYR61,E2F4,E2F8,EGFR,EHF,ELF3,ENG,EPAS1,EPCAM,ETV4,F2RL1,FOSL1,FOSL2,FOXE1,FOXM1,FSTL3,FZD4,FZD5,FZD7,FZD8,GATA3,HAS3,HELZ2,HMGA1,HOXB4,HOXB5,HOXB9,HSPA1A,HSPA5,ICAM1,IL6,INSIG1,IRAK1,IRF6,ITGA6,ITGB1BP1,JUN,JUP,KLF4,KLF5,LHX1,LIF,LPIN1,LRP8,LTF,MAFF,MALT1,MDK,MICAL2,MT3,MUC1,MYBL1,MYRF,…
GO:0007566	0.00636623	3.21993	2.81507	8	49	embryo implantation	GO_BP	ARHGDIB,LIF,MMP2,PCSK5,PLAU,SERPINE2,STC1,STC2
GO:0015909	0.00636623	3.21993	2.81507	8	49	long-chain fatty acid transport	GO_BP	ACACA,ACSL1,ACSL3,AKT2,IRS2,PPARG,PRKAG2,THBS1
GO:0021695	0.00636623	3.21993	2.81507	8	49	cerebellar cortex development	GO_BP	HSPA5,KIF14,LHX1,MDK,OGDH,SERPINE2,TRNP1,WNT7A
GO:0031058	0.00643344	2.75284	4.02153	10	70	positive regulation of histone modification	GO_BP	BRCA1,CCNB1,DNMT1,JDP2,LIF,MUC1,PHF19,SNAI2,TP53,WBP2
GO:0043200	0.0065476	2.3624	5.97484	13	104	response to amino acid	GO_BP	ASNS,ASS1,BCL2L1,BDNF,CFL1,DNMT1,EGFR,ICAM1,IL6,LYN,MMP2,RRAGD,TYMS
GO:0051188	0.00659755	2.13608	8.04306	16	140	cofactor biosynthetic process	GO_BP	ACACA,ACOT7,ACSL1,ACSL3,ACSL4,ACSS2,DHFR,ELOVL7,FASN,FPGS,MOCOS,PANK3,PDP1,PDXK,PNP,SLC25A1
GO:0072574	0.00681384	6.58605	0.804306	4	14	hepatocyte proliferation	GO_BP	MKI67,PLAU,RPS6KA1,TNFAIP3
GO:0043123	0.00682879	1.98011	10.2262	19	178	positive regulation of I-kappaB kinase/NF-kappaB signaling	GO_BP	ABL2,BIRC3,CFLAR,ECM1,F2RL1,FKBP1A,FLNA,FYN,IRAK1,IRF3,LGALS1,LTF,MALT1,PLK2,RBCK1,S100A4,SLC44A2,TLR2,WLS
GO:0001890	0.00684954	2.26196	6.6843	14	117	placenta development	GO_BP	ARID1A,CYR61,E2F8,EGFR,EPAS1,FOSL1,FZD5,ITGB8,KRT19,KRT8,LIF,NSDHL,PHLDA2,PPARG,SLC8A1,SPINT1,SPINT2,ST14,STC1,STC2,VDR
GO:0010517	0.00685813	2.44887	5.34289	12	93	regulation of phospholipase activity	GO_BP	ABL2,ADCY3,ADCY7,CALM1,CYR61,EGFR,FGFR1,ITPR3,LPAR2,PRKCD,PRKCZ,RGS2
GO:0019886	0.00685813	2.44887	5.34289	12	93	antigen processing and presentation of exogenous peptide antigen via MHC class II	GO_BP	AP1B1,AP1M2,AP1S1,AP2B1,CTSS,KIF11,KIF18A,KIF22,KIF23,KIF2C,KIF4A,RACGAP1
GO:0051345	0.00689064	1.45051	41.7524	58	731	positive regulation of hydrolase activity	GO_BP	ABL2,ADCY3,ADCY7,ADRB2,AKT2,ALDH1A1,ARHGAP27,ARHGAP29,ARHGDIA,ARHGDIB,ARHGEF16,ARHGEF5,ASPH,BAX,BCAR3,BMP2,CALM1,CDC42EP1,CDC42EP2,CFLAR,CORO1C,CTSH,CYR61,CYTH3,DEPDC1,DEPDC1B,DOCK7,DOCK9,EGFR,EPHA2,EPS8L1,EPS8L2,F3,FGFR1,GDI1,HSPA1A,HSPA5,ICAM1,IFI27,IQSEC1,ITGA6,ITPR3,JUN,LLGL2,LPAR2,MMP14,PFN1,PFN2,PPARG,PRKCD,PRKCZ,PSME3,RACGAP1,RANGAP1,RAPGEF3,RASAL1,RCC1,RGS2,RGS4,S100A9,SERPINB3,SH3BGRL3,S…
GO:0048469	0.00689108	2.06994	8.78991	17	153	cell maturation	GO_BP	ABL2,AURKA,AXL,CCNB1,EPAS1,FGFR1,FZD5,G6PD,GATA3,KIF14,NRCAM,PPARG,RAC1,RPS6KA2,TFCP2L1,TRIP13,TYMS
GO:0006281	0.00689484	1.58064	25.8527	39	450	DNA repair	GO_BP	BRCA1,CDC45,CDCA5,CDK1,CHAF1A,DTL,EGFR,ESCO2,FANCA,FANCD2,FANCI,FEN1,FIGNL1,FOXM1,GINS2,HMGA1,INO80C,ISG15,KIAA0101,KIF22,NABP1,NPAS2,NPM1,PARPBP,PIF1,POLE2,POLQ,PRKDC,PRPF19,RAD18,RAD23B,RAD51AP1,RNASEH2A,SMARCB1,SMC1A,TP53,TRIP13,UHRF1,UNG
GO:0044087	0.00689611	1.52848	30.795	45	544	regulation of cellular component biogenesis	GO_BP	ACTR2,ARFIP2,ARHGEF5,ARPC1B,ARPC3,ATP8B1,BAX,BDNF,BIK,BRCA1,CDC42EP1,CDC42EP2,COBL,CORO1C,CTNNBIP1,CYR61,EPHA2,EPHB1,EPS8L1,EPS8L2,EZR,F2RL1,FBLIM1,FMN1,FOSL1,FSCN1,FZD5,HAS3,HJURP,HSPA1A,HYAL1,ICAM1,INSIG1,ITGB1BP1,JUN,KIF14,KLF5,MMP14,MYADM,NAPA,NPM1,PFN1,PFN2,PLK1,PLK2,PRKCD,PRKCH,PRKCZ,RAB17,RAB1B,RAC1,RAC2,RALA,RAPGEF3,RGS2,RHOD,SDC1,SLIT2,SNAI2,SORL1,TAF1,THBS1,TMEM27,TP53,WNT7A,XAF1
GO:0071824	0.00695309	1.87114	12.4667	22	217	protein-DNA complex subunit organization	GO_BP	ARID1A,ASF1B,CASC5,CDC45,CENPA,CENPF,CENPI,CENPK,CENPM,CENPN,CENPW,CHAF1A,HIRA,HJURP,HMGA1,MCM2,MIS18A,NPM1,OIP5,SMARCB1,SMARCD2,TAF1
GO:0031570	0.00710214	2.01459	9.53677	18	166	DNA integrity checkpoint	GO_BP	BRCA1,CCND1,CDC45,CDC6,CDK1,DTL,FANCI,GTSE1,MUC1,PEA15,PLK1,PRKDC,PRPF19,PSMD3,PSME3,TOP2A,TP53,ZAK
GO:0033598	0.00713372	4.85497	1.26163	5	22	mammary gland epithelial cell proliferation	GO_BP	AREG,BAX,CCND1,EPHA2,ETV4,GATA3,STAT6
GO:0031638	0.00716169	2.17731	7.4111	15	129	zymogen activation	GO_BP	ASPH,BAX,CFLAR,CTSH,DHCR24,F3,IFI27,MMP14,PLAT,PLAU,PPARG,S100A9,SERPINE2,THBS1,XDH
GO:0045931	0.00718185	2.24838	6.7217	14	117	positive regulation of mitotic cell cycle	GO_BP	ASNS,AURKA,BIRC5,CCNB1,CCND1,CDC45,CDC6,CDCA5,DLGAP5,ESPL1,NUSAP1,PAFAH1B1,PLK1,UBE2C
GO:0051241	0.00718663	1.40613	50.4533	68	888	negative regulation of multicellular organismal process	GO_BP	ADRB2,ANXA2,ANXA4,APOC1,AREG,ARHGDIA,ARHGDIB,ASPM,ATP2A2,AXL,BDNF,BMP2,CALR,CD276,CDH3,CORO1C,CYGB,ECM1,ETV4,EZR,F2RL1,FGFR1,FSTL3,FZD7,GATA3,GDI1,GPNMB,HERC5,HLA-G,HMGCR,IL6,IRF3,ISG15,ITGB1BP1,KCTD11,KLF4,KLK8,LGALS1,LIF,LTF,LYN,MT3,NOG,PAFAH1B1,PAX8,PFN2,PLAT,PLAU,PLAUR,PLK2,PPARG,PRKCD,PROCR,PRPF19,RAB11FIP1,RAC1,RGS2,SEMA3A,SEMA3F,SEMA4F,SERPINE2,SLIT2,SNAI2,SORL1,SP100,STAT1,STC1,STC2,STK39…
GO:0021602	0.00718774	4.84563	1.26391	5	22	cranial nerve morphogenesis	GO_BP	ATP8B1,EPHB1,HOXD3,SEMA3A,SEMA3F
GO:0030517	0.00718774	4.84563	1.26391	5	22	negative regulation of axon extension	GO_BP	MT3,SEMA3A,SEMA3F,SEMA4F,SLIT2
GO:0032528	0.00718774	4.84563	1.26391	5	22	microvillus organization	GO_BP	ATP8B1,EZR,FSCN1,KLF5,SLC9A3R1
GO:0071526	0.00718774	4.84563	1.26391	5	22	semaphorin-plexin signaling pathway	GO_BP	ARHGDIA,PLXNA2,RAC1,SEMA3A,SEMA3F
GO:0048878	0.007248	1.37982	57.4504	76	1000	chemical homeostasis	GO_BP	ABL2,ACACA,ADCY3,ADCY7,ANGPTL4,ASPH,ATP2A2,BAX,CA12,CA2,CALM1,CALR,CLDN16,CLDN4,CNR1,CP,CTSH,EPAS1,F2RL1,HK2,HMGCR,HOMER2,ICAM1,IFI6,IFIT1,IL6,IRS2,ITPR3,LDLR,LGALS1,LIPG,LPAR2,LPCAT1,LTF,LYN,MALL,MT3,MYO5B,NUS1,OAS1,PLAU,PPARG,PYGL,RAB38,S100A9,SAA1,SCNN1A,SFN,SLC12A2,SLC12A7,SLC25A23,SLC26A2,SLC37A1,SLC39A4,SLC4A11,SLC8A1,SLC9A3R1,SOAT1,SREBF2,STAT1,STC1,STC2,STEAP1,STEAP2,STK39,SYBU,TAP2,TFRC,…
GO:0051347	0.0073406	2.87852	3.4754	9	62	positive regulation of transferase activity	GO_BP	ACSL1,ADCY3,ADCY7,ADRB2,AFAP1L2,ARHGEF5,AVPI1,BAX,BMP2,CALM1,CCNB1,CCND1,CCND2,CDC20,CDK1,CYR61,EGFR,ERBB3,ERP29,FGFR1,FYN,FZD4,FZD5,FZD8,GNAI2,HSPA5,IRAK1,IRS2,ITGB1BP1,KIAA1804,KIF14,KITLG,KLF4,LPAR2,LRP8,LTF,LYN,MALT1,MAP4K4,MAPKAPK3,MMD,MT3,NRG1,PAK4,PEA15,PKN1,PLK1,PRKAG2,PRKCZ,PSMD3,PSME3,PXN,RAC1,RASAL1,SAA1,SERINC2,SORL1,SPAG9,STIL,STK39,THBS1,TPX2,TRIB3,UBE2C,UBE2S,VAPB,ZAK
GO:0048639	0.00734486	2.05469	8.84736	17	154	positive regulation of developmental growth	GO_BP	ADRB2,AGR2,ATP8A2,BDNF,C3,CCNB1,CRABP2,EZR,FGFR1,L1CAM,MEGF8,NRG1,PAFAH1B1,PRKDC,RASAL1,SEMA7A,TNFRSF12A
GO:0080134	0.0073477	1.43659	43.6096	60	781	regulation of response to stress	GO_BP	ADRB2,AGR2,ANXA2,AP1B1,AP1M2,AP1S1,AP2B1,ARHGEF5,BAX,BCL2L1,BIRC3,BMP2,BRCA1,C3,CALM1,CD276,CD47,CFB,CLDN7,CNR1,CTSS,DHFR,EGFR,EIF2S1,EPHB1,ERP29,EZR,F2RL1,F3,FIGNL1,FOXM1,FYN,FZD4,FZD5,FZD7,FZD8,GATA3,HERC5,HILPDA,HK2,HMGA1,HMGCR,HSP90AA1,HSPA1A,HSPA5,HYOU1,IFIT1,IL6,IRAK1,IRF3,ITPR3,JUN,KIAA1804,KLF4,KLK8,LAMP1,LTF,LYN,MALT1,MAP4K4,MAPK13,MAPKAPK3,MID1,MMP2,MT3,MUC1,NPAS2,NPM1,NUP210,NUP35,OS9,…
GO:1902742	0.00756498	3.95619	1.78096	6	31	apoptotic process involved in development	GO_BP	BAX,CYR61,FZD5,PAX8,SLIT2,VDR
GO:0032874	0.00767934	2.15824	7.46855	15	130	positive regulation of stress-activated MAPK cascade	GO_BP	ARHGEF5,BMP2,F2RL1,FZD4,FZD5,FZD7,FZD8,HMGCR,KIAA1804,MID1,PKN1,SPAG9,WNT7A,XDH,ZAK
GO:0007420	0.00779197	1.4656	37.7449	53	657	brain development	GO_BP	ABL2,ACSL3,ALDH1A3,ANXA3,ARID1A,ASPM,ATF5,AXL,BAX,BMP2,CALM1,CCDC85C,DDIT4,DOCK7,EGFR,FGFR1,FPGS,FYN,FZD4,G6PD,HMGCS1,HSPA5,HSPG2,IRS2,KIF14,LHX1,LRP8,MBOAT7,MBP,MDK,MT3,NAPA,NOG,OGDH,PADI2,PAFAH1B1,PHGDH,PLXNA2,PRKDC,RAC1,SEMA3A,SEMA7A,SERPINE2,SLC7A11,SLC8A1,SLIT2,STIL,TACC3,TP53,TRNP1,TWSG1,WNT7A,YWHAE
GO:0008285	0.00801144	1.4929	33.5755	48	589	negative regulation of cell proliferation	GO_BP	ADAMTS1,ASPH,ATF5,ATP8A2,BAX,BDNF,BMP2,CD276,CDC6,CDKN2B,CDKN3,CTNNBIP1,CXCL1,DHCR24,ENG,ETV4,FBXO2,FOSL1,FZD5,GATA3,GPNMB,HLA-G,HMGA1,IGFBP3,IGFBP6,IL6,IRF6,ITGB1BP1,JUN,KCTD11,KLF4,LIF,LYN,NDRG1,NOG,NPM1,OVOL1,PKN1,PPARG,PTGES,RPS6KA2,SERPINE2,SFN,SLC9A3R1,SLIT2,SMARCB1,SNAI2,SPRY1,STAT1,THBS1,TNFAIP3,TNFRSF21,TP53,VDR,VEGFC,WDR77,XDH,ZNF503
GO:0010634	0.00810863	2.38955	5.45779	12	95	positive regulation of epithelial cell migration	GO_BP	ANXA3,CTSH,EPB41L4B,GATA3,HDAC9,HYAL1,ITGA3,ITGB1BP1,PFN1,THBS1,VEGFC,WNT7A
GO:0097300	0.0081805	3.39542	2.35547	7	41	programmed necrotic cell death	GO_BP	BAX,BIRC3,CFLAR,IRF3,PYGL,RBCK1,TP53
GO:0007155	0.00824155	1.78607	14.1737	24	261	cell adhesion	GO_BP	ABL2,ACTN4,ADAM15,ADRB2,AGR2,AKIP1,ALCAM,ARHGDIA,ARHGDIB,ASS1,ATP2A2,AXL,BAX,BMP2,CALR,CCDC80,CD151,CD276,CD47,CDH3,CERCAM,CLDN11,CLDN16,CLDN4,CLDN7,CLPTM1,COL17A1,COL6A3,CORO1C,CTNNAL1,CTPS1,CYR61,CYTH3,DDOST,DPP4,DSG2,DSP,EGFL7,EGFR,ENG,EPB41L4B,EPCAM,EPHA2,EPHB1,ERBB3,EZR,F2RL1,FBLIM1,FERMT1,FKBP1A,FLNA,FMN1,FSTL3,FYN,FZD4,FZD5,FZD7,FZD8,GATA3,GNE,GPNMB,HAPLN3,HAS3,HLA-G,HOXD3,HYAL1,ICAM1,IL32…
GO:0043207	0.00833385	1.39872	49.9244	67	869	response to external biotic stimulus	GO_BP	ANXA3,AP1B1,AP1M2,AP1S1,AP2B1,APOBEC3A,APOBEC3B,ASS1,AXL,BANF1,BCL2L1,BIRC3,CD47,CFL1,CLDN7,CNR1,COTL1,CXCL1,CXCL16,CXCL5,CXCL6,DDIT4,DEFB4A,EIF2S1,F2RL1,F3,FOSL1,FYN,FZD5,GATA3,HERC5,HILPDA,HMGA1,HNRNPUL1,HYAL1,ICAM1,IFIT1,IL6,IRAK1,IRF3,ISG15,IVNS1ABP,JUN,KRT8,LTF,LYN,MALT1,MAPKAPK3,MGST1,MMP7,MX1,OAS1,OAS3,OASL,PLAU,PRKCD,PTGES,RAC1,RPS6KA3,S100A9,SERPINB9,SLC25A6,SLPI,STAT1,TLR2,TNFAIP3,UGT1A1
GO:0033627	0.00834927	9.94478	0.456436	3	8	cell adhesion mediated by integrin	GO_BP	DPP4,EPHA2,ICAM1,ITGA2,ITGA5,ITGA6,ITGB1BP1,L1CAM,LYN,MUC1,PLAU,SNAI2
GO:0019217	0.00845233	2.48943	4.82583	11	84	regulation of fatty acid metabolic process	GO_BP	AKT2,APOC1,BRCA1,CNR1,INSIG1,IRS2,PDP1,PPARG,PRKAG2,TRIB3,UGT1A1
GO:0042063	0.00851053	1.97368	9.70899	18	170	gliogenesis	GO_BP	ABL2,AKT2,AREG,BMP2,CDK1,CLCF1,ERBB3,LIF,LRP8,LYN,MBOAT7,METRN,MMP14,MMP24,MT3,MYRF,NDRG1,NOG,NRG1,PAFAH1B1,PHGDH,PPARG,PRKCH,PRPF19,SERPINE2,TNFRSF21
GO:0002138	0.00851148	9.87181	0.459603	3	8	retinoic acid biosynthetic process	GO_BP	ALDH1A3,RBP1,RDH10
GO:0006987	0.00851148	9.87181	0.459603	3	8	activation of signaling protein activity involved in unfolded protein response	GO_BP	BAX,HSPA5,VAPB
GO:0035234	0.00851148	9.87181	0.459603	3	8	ectopic germ cell programmed cell death	GO_BP	BAX,KITLG,PRKDC
GO:0051299	0.00851148	9.87181	0.459603	3	8	centrosome separation	GO_BP	AURKA,KIF11,NEK2
GO:0052200	0.00851148	9.87181	0.459603	3	8	response to host defenses	GO_BP	LTF,SLC25A6,TLR2
GO:0071499	0.00851148	9.87181	0.459603	3	8	cellular response to laminar fluid shear stress	GO_BP	ASS1,KLF4,SREBF2
GO:0097062	0.00851148	9.87181	0.459603	3	8	dendritic spine maintenance	GO_BP	ABL2,ITGA3,TANC1
GO:0098911	0.00851148	9.87181	0.459603	3	8	regulation of ventricular cardiac muscle cell action potential	GO_BP	DSG2,DSP,JUP
GO:1903896	0.00851148	9.87181	0.459603	3	8	positive regulation of IRE1-mediated unfolded protein response	GO_BP	AGR2,BAX,HSPA1A
GO:0032392	0.00857298	2.80306	3.56193	9	62	DNA geometric change	GO_BP	CDC45,GINS2,HMGA1,MCM2,MCM3,MCM4,MCM7,PIF1,TOP2A
GO:0030168	0.00864229	1.83103	12.7076	22	222	platelet activation	GO_BP	ACTN4,ADRB2,AXL,CALM1,CFL1,DGKA,FLNA,FYN,GNAI2,HSPA5,IL6,ITPR3,LYN,PFN1,PRKCD,PRKCH,PRKCZ,RAC1,RAC2,RAPGEF3,SAA1,SERPINE2,SLC7A11,THBS1,TLN1,UBASH3B,VEGFC
GO:0034502	0.00867452	4.58746	1.3183	5	23	protein localization to chromosome	GO_BP	AURKB,BUB1B,CASC5,CDCA5,CDK1,CENPA,ESCO2,PLK1
GO:0007159	0.00870254	1.5456	27.0591	40	471	leukocyte cell-cell adhesion	GO_BP	ABL2,ASS1,BAX,CD151,CD276,CD47,CERCAM,CLPTM1,CTPS1,DDOST,DPP4,EZR,F2RL1,FKBP1A,FYN,FZD5,FZD7,FZD8,GATA3,HLA-G,ICAM1,IL6,ITGA5,L1CAM,LGALS1,LYN,MALT1,MPZL2,NCSTN,PNP,PRKCZ,PRKDC,RAC1,RAC2,S100A9,STAT6,THY1,TNFRSF21,TNFSF9,TP53
GO:0048704	0.00879731	2.36095	5.51524	12	96	embryonic skeletal system morphogenesis	GO_BP	CHST11,COL11A1,HOXB4,HOXB5,HOXD3,HSPG2,HYAL1,LHX1,MEGF8,MMP14,NOG,RDH10
GO:0030097	0.0088578	1.43444	41.4217	57	721	hemopoiesis	GO_BP	ABL2,ANLN,ANXA2,AXL,BAX,CA2,CDKN2B,CLCF1,CLPTM1,CTNNBIP1,DOCK7,EBP,EPAS1,EPHA2,ESCO2,F2RL1,FSTL3,FZD5,FZD7,FZD8,G6PD,GATA3,HDAC9,HERC6,HLA-G,HOXB4,IL6,ISG15,JUN,KITLG,KLF4,LGALS1,LIF,LTF,LYN,MALT1,MFAP5,MKNK2,MPZL2,MT1G,NBEAL2,PAFAH1B1,PNP,PPARG,PRKCZ,PRKDC,RPS14,RRS1,STAT6,TACC3,TFRC,TNFSF9,TOP2A,TP53,TPD52,TWSG1,UBASH3B
GO:0090004	0.00886812	3.80378	1.83841	6	32	positive regulation of establishment of protein localization to plasma membrane	GO_BP	ACSL3,AGR2,ARHGEF16,EPHA2,EZR,ITGA3
GO:0031935	0.00887494	5.98693	0.861756	4	15	regulation of chromatin silencing	GO_BP	ATAD2,CDC45,HMGA1,POU5F1
GO:0051895	0.00887494	5.98693	0.861756	4	15	negative regulation of focal adhesion assembly	GO_BP	CORO1C,ITGB1BP1,MMP14,THBS1
GO:0023052	0.00890332	1.23174	173.631	201	3251	signaling	GO_BP	ABL2,ACSL1,ACTN4,ACTR2,ADAM15,ADAMTS1,ADCY3,ADCY7,ADRB2,AFAP1L2,AGR2,AKT2,ALCAM,ALDH2,AMOTL2,ANXA2,ANXA4,AP2B1,APPL2,AREG,ARF3,ARFIP2,ARHGAP27,ARHGAP29,ARHGDIA,ARHGDIB,ARHGEF16,ARHGEF5,ARID1A,ARL4D,ARPC3,ASNS,ASPH,ASPM,ATP2A2,AURKB,AVPI1,AXL,BAX,BCAR3,BCL2L1,BDNF,BIK,BIRC3,BIRC5,BMP2,BRCA1,BTBD11,BUB1,BUB1B,C3,CA2,CALM1,CALR,CARHSP1,CASC5,CCND1,CD151,CD47,CD70,CDA,CDC20,CDC25C,CDC42EP1,CDC42EP2,C…
GO:0045137	0.00908068	1.85144	12.0071	21	209	development of primary sexual characteristics	GO_BP	ADAMTS1,ASPM,BAX,BCL2L1,BIK,CCND1,CENPI,FANCA,FSTL3,FZD4,GATA3,HMGCS1,ICAM1,IDH1,KITLG,MGST1,MMP14,RDH10,SDC1,SEMA3A,SLIT2
GO:0048011	0.00911665	1.59067	23.0376	35	401	neurotrophin TRK receptor signaling pathway	GO_BP	ADCY3,ADCY7,AP2B1,ARHGDIA,ARHGEF16,CALM1,DDIT4,EGFR,ERBB3,FGFR1,FYN,IRAK1,IRS2,ITPR3,KITLG,MAPK13,MAPKAPK3,NCSTN,NRG1,PCSK5,PEA15,PRKCD,PSMD3,PSME3,RAC1,RALA,RASAL1,RPS6KA1,RPS6KA2,RPS6KA3,SORT1,SPRY1,TIAM1,TRIB3,YWHAE
GO:0032787	0.00938176	1.48437	33.034	47	575	monocarboxylic acid metabolic process	GO_BP	ACACA,ACOT7,ACSL1,ACSL3,ACSL4,ACSS2,AKT2,ALDH1A3,ALDH4A1,APOC1,ATP8B1,BRCA1,C3,CNR1,CRABP2,CYGB,DDIT4,ELOVL7,FADS1,FADS2,FADS3,FASN,HK2,HPGD,IDH1,IDH2,INSIG1,IRS2,LPIN1,LRAT,MSMO1,OGDH,PDP1,PFKL,PHGDH,PKM,PPARG,PRKAG2,PTGES,RBP1,RDH10,SC5D,SCD,SCD5,TP53,TRIB3,UGT1A1
GO:0006955	0.00939071	1.51327	29.6924	43	530	immune response	GO_BP	ABL2,ACTR2,ADAM15,ADCY3,ADCY7,AHCY,ANXA3,APOBEC3A,APOBEC3B,ARHGDIB,ARPC3,ASS1,AXL,BAX,BCL2L1,BIRC3,C3,CALM1,CD276,CD70,CFB,CFL1,CLCF1,CNR1,COL17A1,CTSH,CTSS,CXCL1,CXCL16,CXCL5,CXCL6,DDOST,DEFB4A,ECM1,EGFR,ERBB3,F2RL1,FGFR1,FKBP1A,FYN,FZD5,GATA3,HERC5,HLA-G,HSP90AA1,ICAM1,IFI27,IFI6,IFIT1,IL32,IL6,IP6K2,IRAK1,IRF3,IRF6,IRS2,ISG15,ITPR3,JUN,KITLG,LAMP1,LGALS1,LIF,LRRFIP1,LTB,LTF,LYN,MALT1,MAPKAPK3,…
GO:0016331	0.00940645	1.99589	9.07716	17	158	morphogenesis of embryonic epithelium	GO_BP	ALDH1A3,ARID1A,CFL1,COBL,GATA3,LAMA5,NOG,PAX8,PFN1,PTK7,RALA,RDH10,SPINT1,SPINT2,ST14,STIL,VEGFC
GO:0060696	0.00947785	32.9471	0.17202	2	3	regulation of phospholipid catabolic process	GO_BP	APOC1,IDH1,LDLR,PRKCD
GO:0060700	0.00947785	32.9471	0.17202	2	3	regulation of ribonuclease activity	GO_BP	HSPA1A,NPM1,OAS1,OAS3
GO:0002457	0.00951372	32.8797	0.172351	2	3	T cell antigen processing and presentation	GO_BP	ICAM1,RFTN1
GO:0003130	0.00951372	32.8797	0.172351	2	3	BMP signaling pathway involved in heart induction	GO_BP	BMP2,POU5F1
GO:0003133	0.00951372	32.8797	0.172351	2	3	endodermal-mesodermal cell signaling	GO_BP	BMP2,POU5F1
GO:0003273	0.00951372	32.8797	0.172351	2	3	cell migration involved in endocardial cushion formation	GO_BP	ENG,SNAI2
GO:0006740	0.00951372	32.8797	0.172351	2	3	NADPH regeneration	GO_BP	G6PD,IDH1
GO:0010899	0.00951372	32.8797	0.172351	2	3	regulation of phosphatidylcholine catabolic process	GO_BP	APOC1,LDLR
GO:0019287	0.00951372	32.8797	0.172351	2	3	isopentenyl diphosphate biosynthetic process, mevalonate pathway	GO_BP	MVD,PMVK
GO:0021827	0.00951372	32.8797	0.172351	2	3	postnatal olfactory bulb interneuron migration	GO_BP	FGFR1,SLIT2
GO:0033668	0.00951372	32.8797	0.172351	2	3	negative regulation by symbiont of host apoptotic process	GO_BP	BCL2L1,SERPINB9
GO:0034140	0.00951372	32.8797	0.172351	2	3	negative regulation of toll-like receptor 3 signaling pathway	GO_BP	F2RL1,TNFAIP3
GO:0035290	0.00951372	32.8797	0.172351	2	3	trunk segmentation	GO_BP	SEMA3A,SEMA3F
GO:0035425	0.00951372	32.8797	0.172351	2	3	autocrine signaling	GO_BP	HILPDA,SERPINB3
GO:0036486	0.00951372	32.8797	0.172351	2	3	ventral trunk neural crest cell migration	GO_BP	SEMA3A,SEMA3F
GO:0043148	0.00951372	32.8797	0.172351	2	3	mitotic spindle stabilization	GO_BP	CCNB1,SYNE4
GO:0045338	0.00951372	32.8797	0.172351	2	3	farnesyl diphosphate metabolic process	GO_BP	FDFT1,FDPS
GO:0046602	0.00951372	32.8797	0.172351	2	3	regulation of mitotic centrosome separation	GO_BP	KIF11,NEK2
GO:0051097	0.00951372	32.8797	0.172351	2	3	negative regulation of helicase activity	GO_BP	IFIT1,TP53
GO:0051660	0.00951372	32.8797	0.172351	2	3	establishment of centrosome localization	GO_BP	EZR,PAFAH1B1
GO:0052251	0.00951372	32.8797	0.172351	2	3	induction by organism of defense response of other organism involved in symbiotic interaction	GO_BP	SLC25A6,TLR2
GO:0052255	0.00951372	32.8797	0.172351	2	3	modulation by organism of defense response of other organism involved in symbiotic interaction	GO_BP	SLC25A6,TLR2
GO:0052490	0.00951372	32.8797	0.172351	2	3	negative regulation by organism of programmed cell death in other organism involved in symbiotic interaction	GO_BP	BCL2L1,SERPINB9
GO:0052509	0.00951372	32.8797	0.172351	2	3	positive regulation by symbiont of host defense response	GO_BP	SLC25A6,TLR2
GO:0052553	0.00951372	32.8797	0.172351	2	3	modulation by symbiont of host immune response	GO_BP	SLC25A6,TLR2
GO:0060066	0.00951372	32.8797	0.172351	2	3	oviduct development	GO_BP	LHX1,WNT7A
GO:0060699	0.00951372	32.8797	0.172351	2	3	regulation of endoribonuclease activity	GO_BP	HSPA1A,NPM1
GO:0097252	0.00951372	32.8797	0.172351	2	3	oligodendrocyte apoptotic process	GO_BP	TNFRSF21,TP53
GO:1900106	0.00951372	32.8797	0.172351	2	3	positive regulation of hyaluranon cable assembly	GO_BP	HAS3,HYAL1
GO:2000489	0.00951372	32.8797	0.172351	2	3	regulation of hepatic stellate cell activation	GO_BP	CYGB,RPS6KA1
GO:2000611	0.00951372	32.8797	0.172351	2	3	positive regulation of thyroid hormone generation	GO_BP	GATA3,PAX8
GO:0034097	0.00953979	1.45312	37.3026	52	659	response to cytokine	GO_BP	ACSL1,ACSL4,ASS1,AXL,BCL2L1,BDNF,BIRC3,BRCA1,CD70,CDKN2B,CLCF1,CXCL1,CXCL16,CXCL5,CXCL6,DDOST,ECM1,EIF4A2,EIF4E3,F2RL1,F3,FASN,FOSL1,GATA3,HERC5,HLA-G,HSPA1A,HSPA5,HYAL1,ICAM1,IFI27,IFI6,IFIT1,IL6,IP6K2,IRAK1,IRF3,IRF6,ISG15,JUN,KLF4,KRT18,KRT8,LRP8,LTB,MAPKAPK3,MCM2,MID1,MT3,MX1,NUP210,NUP35,OAS1,OAS3,OASL,PADI2,PAFAH1B1,PPARG,PRKCD,PSMD3,PSME3,PTGES,SLIT2,SOCS2,SP100,STAT1,STAT6,TNFRSF12A,TNFRS…
GO:0007266	0.00954792	2.04207	8.36734	16	146	Rho protein signal transduction	GO_BP	ABL2,ARHGAP29,ARHGDIA,ARHGDIB,ARHGEF16,ARHGEF5,CDC42EP1,CDC42EP2,CFL1,CTNNAL1,EPS8L1,EPS8L2,F2RL1,ITGA3,LPAR2,PAK4,RAC1,RHOD,TIAM1
GO:0001503	0.00954901	1.90876	10.5624	19	185	ossification	GO_BP	ADRB2,AREG,BMP2,CD276,CHRDL1,COL11A1,CTNNBIP1,CYR61,DHRS3,ECM1,EGFR,EPHA2,FASN,FGFR1,FIGNL1,FSTL3,GPNMB,HIRA,HSPG2,IGFBP3,IL6,LTF,MMP14,MMP2,NOG,SEMA7A,SLC26A2,SLC8A1,SNAI2,SORT1,STC1,SUCO,TUFT1,TWSG1,WWTR1
GO:0050679	0.0096076	2.04054	8.37314	16	146	positive regulation of epithelial cell proliferation	GO_BP	BMP2,BNC1,CCND1,CDH3,ECM1,EGFL7,EGFR,F3,FZD7,GLUL,HYAL1,IL6,JUN,LAMC1,NOG,TNFAIP3,VEGFC,WNT7A
GO:0046578	0.00962081	1.90736	10.5709	19	184	regulation of Ras protein signal transduction	GO_BP	ABL2,ARHGEF16,ARHGEF5,CYTH3,EPS8L1,EPS8L2,F2RL1,FOXM1,IQSEC1,ITGA3,KIF14,KITLG,LPAR2,NRG1,RAC1,RASAL1,SPRY1,STMN3,TIAM1
GO:0046661	0.0097593	2.0367	8.38776	16	146	male sex differentiation	GO_BP	ASPM,BAX,BCL2L1,BIK,CCND1,DHCR24,FANCA,FSTL3,GATA3,HMGCS1,ICAM1,KITLG,MGST1,MMP14,SDC1,SEMA3A
GO:0030838	0.0100401	2.42273	4.94074	11	86	positive regulation of actin filament polymerization	GO_BP	ACTR2,ARFIP2,ARPC1B,ARPC3,CDC42EP1,CDC42EP2,FMN1,ICAM1,PFN1,PFN2,RAC1
GO:0002702	0.0105144	2.70078	3.67683	9	64	positive regulation of production of molecular mediator of immune response	GO_BP	CLCF1,F2RL1,FZD5,IL6,MALT1,PRKCZ,SEMA7A,STAT6,TLR2
GO:0016338	0.01055	4.335	1.37881	5	24	calcium-independent cell-cell adhesion via plasma membrane cell-adhesion molecules	GO_BP	BMP2,CLDN11,CLDN16,CLDN4,CLDN7
GO:0034105	0.01055	4.335	1.37881	5	24	positive regulation of tissue remodeling	GO_BP	BAX,CA2,TFRC,TMBIM1,VDR
GO:0042572	0.01055	4.335	1.37881	5	24	retinol metabolic process	GO_BP	ALDH1A1,ALDH1A3,DHRS3,LRAT,RDH10
GO:0051647	0.01055	4.335	1.37881	5	24	nucleus localization	GO_BP	DOCK7,PAFAH1B1,SLC9A3R1,SUN2,TACC3
GO:0060444	0.01055	4.335	1.37881	5	24	branching involved in mammary gland duct morphogenesis	GO_BP	AREG,EPHA2,ETV4,SLC12A2,VDR
GO:2000352	0.01055	4.335	1.37881	5	24	negative regulation of endothelial cell apoptotic process	GO_BP	ABL2,ANGPTL4,GATA3,ICAM1,TNFAIP3
GO:0071702	0.0106435	1.25128	121.122	145	2130	organic substance transport	GO_BP	ABL2,ABLIM3,ACACA,ACSL1,ACSL3,ACSL4,ACTN4,ADAMTS9,AKT2,ANXA2,ANXA4,AP1B1,AP1M2,AP1S1,AP2B1,APOC1,APOL2,ARF3,ARHGEF5,ARL4D,ASPH,ATP8A2,ATP8B1,BDNF,C3,CA12,CA2,CALR,CD276,CENPF,CNR1,COPE,DDOST,DDX39A,EGFR,ENSA,ERP29,EXOC4,EZR,F2RL1,FABP5,FAM3B,FLNA,FZD4,FZD5,FZD7,GATA3,GDI1,GGA2,GIPC1,GLUL,GOLT1A,HK2,HMGCR,HOOK1,HSP90AA1,IFI27,IFIT1,IL6,IRF3,IRS2,ITGB1BP1,ITPR3,JUN,JUP,KIF18A,KIF20A,KRT18,LDLR,LIF,…
GO:0051439	0.0111393	2.2791	5.68759	12	99	regulation of ubiquitin-protein ligase activity involved in mitotic cell cycle	GO_BP	ANAPC15,BUB1,BUB1B,CCNB1,CDC20,CDK1,CENPF,PLK1,PSMD3,PSME3,TTK,UBE2C
GO:0051641	0.0111695	4.23102	1.39204	5	26	cellular localization	GO_BP	ABL2,ABLIM3,ACACA,ACSL3,ACTN4,ACTR2,ADCY3,ADRB2,AGR2,AKT2,ANXA2,ANXA3,ANXA4,AP1B1,AP1M2,AP1S1,AP2B1,ARHGEF16,ARL4D,ASPH,ASPM,ATP2A2,AURKA,AURKB,AXL,BAX,BCL2L1,BDNF,BIRC5,BUB1B,CALM1,CALR,CASC5,CCNB1,CD276,CDCA5,CDCA8,CDH3,CDK1,CENPA,CENPF,CFL1,CLUH,CNR1,COPE,CRB3,CYTH3,DDOST,DDX39A,DLGAP5,DOCK7,EGFR,EHD4,ENSA,EPHA2,ERGIC1,ERP29,ESCO2,ESPL1,EXOC4,EZR,F2RL1,FAM3B,FAM83D,FLNA,FYN,FZD4,FZD5,FZD7,GATA…
GO:0032891	0.0113038	5.48767	0.919207	4	16	negative regulation of organic acid transport	GO_BP	ACSL4,AKT2,IRS2,THBS1
GO:0034143	0.0113038	5.48767	0.919207	4	16	regulation of toll-like receptor 4 signaling pathway	GO_BP	F2RL1,LTF,LYN,TNFAIP3
GO:0048261	0.0113038	5.48767	0.919207	4	16	negative regulation of receptor-mediated endocytosis	GO_BP	ANXA2,APOC1,PROM2,RAC1
GO:0072576	0.0113038	5.48767	0.919207	4	16	liver morphogenesis	GO_BP	MKI67,PLAU,RPS6KA1,TNFAIP3
GO:1902532	0.0113406	1.64086	18.5229	29	325	negative regulation of intracellular signal transduction	GO_BP	ABL2,BCL2L1,DDIT4,EPHA2,EZR,F2RL1,FIGNL1,FOXM1,HMGCR,HSPA1A,HYOU1,ITGA3,ITGB1BP1,IVNS1ABP,KLF4,LEMD2,LIF,LYN,MUC1,MYADM,PAFAH1B1,PBK,PLAUR,PRKCD,RASAL1,RGS2,RGS4,SERPINB3,SERPINE2,SLC9A3R1,SLIT2,SNAI2,SOCS2,SORL1,SPRY1,STAT1,STMN3,THBS1,TNFAIP3,WWC1,XDH
GO:0018107	0.0113796	2.50161	4.36623	10	76	peptidyl-threonine phosphorylation	GO_BP	CALM1,CDK1,DDIT4,PKN1,PLK1,PRKAG2,PRKCD,STK39,TAF1,VRK1
GO:0003007	0.0116995	1.80289	12.2944	21	214	heart morphogenesis	GO_BP	ADAM15,ADAMTS1,BMP2,COL11A1,CYR61,DHRS3,DSP,ENG,FKBP1A,GATA3,JUN,LEMD2,LY6E,MEGF8,MICAL2,NRG1,SEMA3C,SLC8A1,SNAI2,STIL,THBS1
GO:0001952	0.0118477	2.3595	5.05564	11	88	regulation of cell-matrix adhesion	GO_BP	ADAM15,CORO1C,FMN1,ITGB1BP1,MMP14,PLAU,PRKCZ,RAC1,RHOD,THBS1,VEGFC
GO:0007346	0.0118835	2.17137	6.42611	13	114	regulation of mitotic cell cycle	GO_BP	AFAP1L2,ANAPC15,ANLN,ASNS,AURKA,BCL2L1,BIRC5,BORA,BUB1,BUB1B,CCNB1,CCND1,CDC20,CDC25C,CDC45,CDC6,CDCA5,CDK1,CDKN2B,CENPF,DLGAP5,EGFR,ESPL1,FANCI,GTSE1,KIF11,KIF14,MAP4K4,MUC1,NABP1,NEK2,NUSAP1,OVOL1,PAFAH1B1,PAK4,PKMYT1,PLK1,PLK2,PRKDC,PSMD3,PSME3,RCC1,SLC9A3R1,SMC1A,STK39,SYNE4,TOP2A,TP53,TPX2,TTK,UBE2C
GO:2001240	0.0119422	3.53163	1.95331	6	34	negative regulation of extrinsic apoptotic signaling pathway in absence of ligand	GO_BP	BCL2L1,FYN,HSPA1A,IFI6,NRG1,SNAI2
GO:0010976	0.0121608	2.03371	7.86728	15	138	positive regulation of neuron projection development	GO_BP	ABL2,ADAMTS1,ARHGDIA,ATP8A2,BDNF,CNR1,COBL,CRABP2,ENC1,FGFR1,FYN,ITGA3,L1CAM,LIF,LRP8,LYN,MEGF8,METRN,PAFAH1B1,PTK7,RASAL1,SEMA7A,SERPINE2,SLIT2,TIAM1,TNFRSF12A
GO:0022408	0.012191	2.03349	7.87071	15	137	negative regulation of cell-cell adhesion	GO_BP	ABL2,ADRB2,ASS1,BMP2,CD276,EPCAM,HLA-G,KLF4,MYADM,PRKCD,SERPINE2,SNAI2,SPINT2,TNFRSF21,UBASH3B
GO:0034379	0.012227	8.22598	0.517054	3	9	very-low-density lipoprotein particle assembly	GO_BP	ACSL3,APOC1,SOAT1
GO:0035457	0.012227	8.22598	0.517054	3	9	cellular response to interferon-alpha	GO_BP	AXL,GATA3,OAS1
GO:0044252	0.012227	8.22598	0.517054	3	9	negative regulation of multicellular organismal metabolic process	GO_BP	CYGB,IL6,PPARG
GO:0045842	0.012227	8.22598	0.517054	3	9	positive regulation of mitotic metaphase/anaphase transition	GO_BP	DLGAP5,ESPL1,PLK1
GO:0048087	0.012227	8.22598	0.517054	3	9	positive regulation of developmental pigmentation	GO_BP	ADAMTS9,BAX,KITLG
GO:0032940	0.0122671	1.3604	53.4863	70	931	secretion by cell	GO_BP	ABL2,ACTN4,ADCY3,ANXA3,ANXA4,ARL4D,ATP2A2,AXL,BDNF,CALM1,CD276,CFL1,CNR1,ENSA,ERP29,EXOC4,EZR,F2RL1,FAM3B,FLNA,FZD4,GATA3,GIPC1,GLUL,HMGCR,HSPA5,IL6,IRF3,IRS2,ITPR3,LAMP1,LIF,LLGL2,LY6E,LYN,MYO18A,NAPA,PAFAH1B1,PAX8,PCSK5,PDIA4,PFKL,PFN1,PFN2,PNP,PRKCZ,RAB11FIP1,RAC2,RALA,RAPGEF3,SAA1,SDC1,SLC22A2,SLC25A6,STEAP2,STXBP2,SYBU,SYTL1,SYTL2,SYTL3,THBS1,TLN1,TLR2,TMEM27,TNFAIP2,TNFRSF21,UCP2,VEGFC,WNT7…
GO:0046718	0.0124259	2.46412	4.42368	10	77	viral entry into host cell	GO_BP	ANPEP,AXL,DPP4,HSPA1A,ICAM1,ITGA2,ITGB6,LGALS1,SERPINB3,TMPRSS2
GO:0031114	0.0125773	4.11799	1.43626	5	25	regulation of microtubule depolymerization	GO_BP	AURKA,AURKB,CCNB1,MID1,SYNE4
GO:0048856	0.0127458	1.53317	25.275	37	519	anatomical structure development	GO_BP	ABL2,ABLIM3,ACSL3,ACSL4,ACTN4,ACTR2,ADAM15,ADAMTS1,ADAMTS9,ADRB2,AGR2,AKIP1,AKT2,ALCAM,ALDH1A3,ANGPTL4,ANLN,ANPEP,ANXA2,ANXA3,ANXA4,AP2B1,AREG,ARG2,ARHGDIA,ARID1A,ARPC3,ASNS,ASPH,ASPM,ASS1,ATF5,ATP2A2,ATP8A2,ATP8B1,AURKA,AXL,B3GNT5,BAX,BCAR3,BCL2L1,BDNF,BIK,BMP2,BNC1,BNC2,BRCA1,C3,CA2,CALM1,CALR,CAPN1,CASC5,CCDC85C,CCNB1,CCNB2,CCND1,CD276,CDC20,CDC42EP1,CDC42EP2,CDH3,CDK1,CDKN2B,CENPF,CENPI,CFL1,…
GO:0030855	0.0129289	1.87992	10.1316	18	181	epithelial cell differentiation	GO_BP	ADAMTS9,AGR2,AKT2,ANXA4,BMP2,CCND1,CDH3,CDK1,CDKN2B,DSP,E2F4,E2F8,EHF,ELF3,ENG,EPHA2,EZR,F2RL1,FGFR1,FOSL2,FZD7,GATA3,HOXB5,ICAM1,IRF6,JUN,KAZN,KITLG,KLF4,KLF5,LAMA5,LHX1,LIF,MAFF,MARVELD2,MREG,MYADM,NRG1,PAFAH1B1,PAX8,PPARG,PRKCH,PTER,PTK7,RAC1,RAPGEF3,SCEL,SDC1,SFN,SLC7A11,SLC9A3R1,SPINT2,ST14,STAT1,STC1,SYNE4,TFCP2L1,TJP2,TYMS,UPK1B,VDR,WDR77,WNT7A,WWTR1,XDH
GO:0006665	0.0129765	2.01683	7.92816	15	138	sphingolipid metabolic process	GO_BP	ACER3,BAX,CYR61,ITGB8,PPAP2C,PRKCD,SERINC2,SGPP1,SGPP2,SMPDL3B,SPNS2,ST3GAL1,STS,TEX2,VAPB
GO:0009416	0.0130217	1.60687	19.5331	30	340	response to light stimulus	GO_BP	ABL2,ASNS,ATP8A2,AURKB,BAX,BDNF,CALM1,CCND1,CDC25A,CDS1,DHRS3,DTL,EGFR,FEN1,HMGCR,HMGCS1,HRH1,HSPG2,HYAL1,KIAA0101,LDLR,LRAT,LRP8,PBK,RAD18,RBP1,RDH10,SDC1,TANC1,TP53
GO:0031589	0.0130301	5.19451	0.953858	4	17	cell-substrate adhesion	GO_BP	ACTN4,ADAM15,AGR2,AKIP1,AXL,CALR,CCDC80,COL17A1,CORO1C,CYR61,EPHB1,FLNA,FMN1,FZD4,FZD7,HOXD3,ITGA2,ITGA3,ITGA5,ITGA6,ITGB1BP1,ITGB6,KIF14,LAMA5,LAMC1,LGALS1,MMP14,MSLN,MYADM,NID2,PLAU,PRKCZ,PXN,RAC1,RAC2,RHOD,SPOCK2,THBS1,THY1,TIAM1,TNFRSF12A,VEGFC
GO:0030100	0.0132623	1.83972	10.9156	19	190	regulation of endocytosis	GO_BP	ABL2,ACTN4,ANXA2,APOC1,AXL,C3,CALR,CD47,EHD4,F2RL1,MFGE8,PACSIN2,PACSIN3,PPARG,PROM2,RAB17,RAC1,SNX12,TSPAN1
GO:1903900	0.0133434	1.87388	10.1687	18	177	regulation of viral life cycle	GO_BP	APOBEC3A,IFIT1,ISG15,JUN,LGALS1,LTF,MX1,NCBP2,OAS1,OAS3,OASL,SLPI,SMARCB1,SP100,TMPRSS2,TOP2A,TRIM14,VAPB
GO:0032496	0.0134554	1.66517	16.3734	26	285	response to lipopolysaccharide	GO_BP	ASS1,AXL,CNR1,CXCL1,CXCL16,CXCL5,CXCL6,F3,ICAM1,IL6,IRAK1,IRF3,JUN,LTF,LYN,MAPKAPK3,MGST1,PLAU,PTGES,RPS6KA3,S100A9,SLPI,STAT1,TLR2,TNFAIP3,UGT1A1
GO:0006897	0.0134651	1.5429	23.6725	35	416	endocytosis	GO_BP	ABL2,ACTN4,ACTR2,ADRB2,ANXA2,ANXA3,AP1S1,AP2B1,APOC1,ARHGAP27,ARPC3,AXL,BCL2L1,C3,CALR,CD47,CFL1,CORO1C,CXCL16,EHD4,EZR,F2RL1,FCHO1,FYN,HSP90AA1,HYOU1,ITPR3,LDLR,LOXL2,LRP8,LYN,MAPKAPK3,MFGE8,PACSIN2,PACSIN3,PPARG,PRKCD,PROM2,RAB17,RAC1,SAA1,SH3GL1,SH3KBP1,SNX12,SORL1,SORT1,STEAP2,TFRC,TGM2,THBS1,TINAGL1,TMPRSS2,TMPRSS4,TSPAN1,VRK1
GO:0010975	0.0135397	2.5747	3.82516	9	68	regulation of neuron projection development	GO_BP	ABL2,ADAMTS1,ARHGDIA,ATP8A2,BDNF,CDC20,CFL1,CNR1,COBL,CRABP2,ENC1,FGFR1,FYN,GATA3,GDI1,ITGA3,KLK6,KLK8,L1CAM,LGALS1,LIF,LRP8,LYN,MEGF8,METRN,MT3,NRCAM,PAFAH1B1,PLK2,PTK7,PTPRF,RAB17,RASAL1,SEMA3A,SEMA3F,SEMA4F,SEMA7A,SERPINE2,SIPA1L1,SLIT2,THY1,TIAM1,TNFRSF12A,WNT7A
GO:0045926	0.0135402	1.77495	12.4667	21	217	negative regulation of growth	GO_BP	ADAM15,ADRB2,CDA,CRLF3,DCBLD2,HYAL1,IP6K2,MT1A,MT1G,MT3,NOG,PPARG,SEMA3A,SEMA3F,SEMA4F,SERPINE2,SLIT2,STC2,TLR2,TP53,WWC1
GO:0072088	0.013543	2.42772	4.48113	10	78	nephron epithelium morphogenesis	GO_BP	BMP2,CTNNBIP1,FMN1,GATA3,LAMA5,LHX1,LIF,NOG,PAX8,STAT1
GO:0043535	0.0135473	3.03723	2.58527	7	45	regulation of blood vessel endothelial cell migration	GO_BP	EPHA2,HDAC9,ITGB1BP1,KLF4,SH3BGRL3,THBS1,VEGFC
GO:0006790	0.0136436	1.90798	9.44393	17	166	sulfur compound metabolic process	GO_BP	ACACA,ACOT7,ACSL1,ACSL3,ACSL4,ACSS2,AHCY,B3GNT3,B3GNT4,B4GALT2,B4GALT6,CBS,CHST11,ELOVL7,FAR2,FASN,G6PD,GGCT,GSR,HSPG2,HYAL1,IDH1,MGST1,MICAL2,MVD,OCLN,PAX8,PDP1,PHGDH,PMVK,SDC1,SLC25A1,SLC26A2,SPOCK2,ST3GAL1,SUCLG2,SULT1C2
GO:0035329	0.0137307	3.40963	2.01076	6	35	hippo signaling	GO_BP	AMOTL2,TEAD1,TJP2,WWC1,WWTR1,YWHAE
GO:0035850	0.0137307	3.40963	2.01076	6	35	epithelial cell differentiation involved in kidney development	GO_BP	GATA3,LHX1,LIF,PAX8,STAT1,WWTR1
GO:0090630	0.0137307	3.40963	2.01076	6	35	activation of GTPase activity	GO_BP	AKT2,ARHGEF16,CORO1C,DOCK7,EPHA2,SIPA1L1
GO:1902743	0.0137307	3.40963	2.01076	6	35	regulation of lamellipodium organization	GO_BP	CORO1C,EPHA2,FSCN1,RAC1,RAC2,SLIT2
GO:1904377	0.0137307	3.40963	2.01076	6	35	positive regulation of protein localization to cell periphery	GO_BP	ACSL3,AGR2,ARHGEF16,EPHA2,EZR,ITGA3
GO:0007417	0.0137498	1.77182	12.4842	21	221	central nervous system development	GO_BP	ABL2,ACSL3,ALDH1A3,ANXA3,ARID1A,ASPM,ATF5,AXL,B3GNT5,BAX,BMP2,CALM1,CCDC85C,CLCF1,DDIT4,DOCK7,EGFR,ENG,EPHB1,FGFR1,FPGS,FYN,FZD4,G6PD,HAPLN3,HMGCS1,HSPA5,HSPG2,IRS2,KIF14,KLK6,LHX1,LIF,LRP8,LYN,MAL,MAP2,MBOAT7,MBP,MDK,MT3,MYRF,NAPA,NOG,NPAS2,NRCAM,NRG1,OGDH,PADI2,PAFAH1B1,PAX8,PHGDH,PLXNA2,PPARG,PRKDC,PRPF19,RAC1,RPS6KA3,SEMA3A,SEMA3F,SEMA7A,SERPINE2,SH3GL1,SLC7A11,SLC8A1,SLIT2,STIL,TACC3,TNFRSF2…
GO:0006334	0.0138009	2.00043	7.98561	15	139	nucleosome assembly	GO_BP	ASF1B,CASC5,CENPA,CENPI,CENPK,CENPM,CENPN,CENPW,CHAF1A,HIRA,HJURP,MCM2,MIS18A,NPM1,OIP5
GO:0042698	0.0139347	2.2027	5.85994	12	102	ovulation cycle	GO_BP	ADAMTS1,ADRB2,AXL,BAX,BCL2L1,CENPI,FZD4,ICAM1,KITLG,MMP14,MMP7,SLIT2
GO:0042246	0.0141094	2.74912	3.21722	8	56	tissue regeneration	GO_BP	ADAM15,CCNB1,CFLAR,FZD7,KLK6,PKM,PLAU,WNT7A
GO:0002902	0.014122	5.06521	0.976657	4	17	regulation of B cell apoptotic process	GO_BP	AURKB,BAX,IRS2,LYN
GO:0006337	0.014122	5.06521	0.976657	4	17	nucleosome disassembly	GO_BP	ARID1A,HMGA1,SMARCB1,SMARCD2
GO:0032703	0.014122	5.06521	0.976657	4	17	negative regulation of interleukin-2 production	GO_BP	CD276,EZR,GATA3,TNFAIP3
GO:0033866	0.014122	5.06521	0.976657	4	17	nucleoside bisphosphate biosynthetic process	GO_BP	ACACA,ACOT7,PANK3,SLC26A2
GO:0042659	0.014122	5.06521	0.976657	4	17	regulation of cell fate specification	GO_BP	FGFR1,FZD7,JUP,POU5F1
GO:0072202	0.014122	5.06521	0.976657	4	17	cell differentiation involved in metanephros development	GO_BP	LIF,PAX8,STAT1,WWTR1
GO:0098901	0.014122	5.06521	0.976657	4	17	regulation of cardiac muscle cell action potential	GO_BP	ATP2A2,DSG2,DSP,JUP
GO:1902531	0.0141996	1.39512	42.4787	57	770	regulation of intracellular signal transduction	GO_BP	ABL2,ACTN4,ADRB2,ARHGAP29,ARHGDIA,ARHGDIB,ARHGEF16,ARHGEF5,ASPH,AVPI1,AXL,BAX,BCL2L1,BIRC3,BMP2,BUB1,C3,CALM1,CDK1,CFLAR,CLCF1,CRLF3,CYR61,CYTH3,DDIT4,DEPDC1B,ECM1,EGFR,EPHA2,EPHB1,EPS8L1,EPS8L2,ERBB3,ERP29,EZR,F2RL1,F3,FAM83D,FGFR1,FIGNL1,FKBP1A,FLNA,FOXM1,FYN,FZD4,FZD5,FZD7,FZD8,GAREM,GATA3,GDI1,GNAI2,HMGCR,HSPA1A,HYOU1,ICAM1,IGFBP3,IGFBP4,IL6,IQSEC1,IRAK1,IRF3,IRS2,ITGA3,ITGB1BP1,IVNS1ABP,KIAA…
GO:0071396	0.0142307	1.55746	22.1184	33	385	cellular response to lipid	GO_BP	ABL2,ACACA,ADAMTS1,ADCY3,ASS1,AXL,CCNB1,CXCL16,EGFR,FZD4,FZD7,HMGCS1,ICAM1,IL6,IRAK1,IRF3,KLF4,LRP8,LTF,LYN,PAQR7,PLAU,PPARG,PTK7,SERPINB9,SNAI2,STAT1,STC1,TLR2,TNFAIP3,UGT1A1,VDR,WBP2
GO:0006656	0.0147354	3.92996	1.49075	5	26	phosphatidylcholine biosynthetic process	GO_BP	ACSL3,CDS1,FABP5,LPCAT1,LPIN1,SLC44A1,SLC44A2
GO:0065008	0.0150017	1.23774	121.617	144	2240	regulation of biological quality	GO_BP	ABL2,ACACA,ACTN4,ACTR2,ADCY3,ADCY7,ADRB2,AGR2,ALDH1A1,ALDH1A3,ALDH2,AMPD3,ANGPTL4,ANPEP,ANXA2,ARFIP2,ARPC1B,ARPC3,ASPH,ASPM,ATP2A2,ATP8A2,ATP8B1,AURKA,AXL,BACE2,BAX,BCL2L1,BDNF,BMP2,C3,CA12,CA2,CALM1,CALR,CARHSP1,CCNB2,CCND1,CD47,CDC20,CDC42EP1,CDC42EP2,CDH3,CFL1,CLDN16,CLDN4,CNR1,CP,CRABP2,CTNNBIP1,CTSH,DGKA,DHRS3,DOCK9,DSG2,DSP,E2F4,ECE1,ENG,ENSA,EPAS1,EPHB1,EZR,F2RL1,F3,FAM3B,FBLIM1,FEN1,FLNA,…
GO:0006369	0.0152097	2.95916	2.64272	7	46	termination of RNA polymerase II transcription	GO_BP	MAGOH,NCBP2,RNPS1,SNRPF,SRSF3,SRSF5,TTF2
GO:0090109	0.0152097	2.95916	2.64272	7	46	regulation of cell-substrate junction assembly	GO_BP	CORO1C,FMN1,ITGB1BP1,MMP14,RAC1,RHOD,THBS1
GO:0090287	0.0152182	1.72746	13.3859	22	233	regulation of cellular response to growth factor stimulus	GO_BP	CDKN2B,CHRDL1,CHST11,CYR61,ENG,FKBP8,FSTL3,FZD4,GATA3,GIPC1,HSPA5,ITGA3,ITGA5,MT3,NOG,SLIT2,SPRY1,THBS1,TP53,TWSG1,VEGFC,XDH
GO:0030879	0.0152548	2.37711	4.56172	10	80	mammary gland development	GO_BP	AKT2,AREG,BAX,CAPN1,CCND1,ELF3,EPHA2,ETV4,FASN,GATA3,HK2,HOXB9,IRF6,IRS2,NRG1,SLC12A2,SLIT2,STAT6,VDR,XDH
GO:0048513	0.0152728	1.31092	67.5358	85	1294	organ development	GO_BP	ABL2,ACSL3,ADAM15,ADAMTS1,ADRB2,AGR2,AKT2,ALDH1A3,ANLN,ANXA2,ANXA3,AREG,ARG2,ARID1A,ASNS,ASPM,ASS1,ATF5,ATP8A2,ATP8B1,AXL,BAX,BCAR3,BCL2L1,BDNF,BIK,BMP2,BNC2,CA2,CALM1,CALR,CAPN1,CCDC85C,CCNB1,CCNB2,CCND1,CD276,CDH3,CDKN2B,CENPF,CENPI,CFL1,CFLAR,CHRDL1,CHST11,CLCF1,CLDN4,CLPTM1,COBL,COL11A1,COL4A4,COL6A3,CORO1C,CTNNBIP1,CTSH,CYR61,DDIT4,DHCR24,DHCR7,DHRS3,DOCK7,DSG2,DSP,E2F4,E2F8,EBP,ECE1,ECM1,EG…
GO:0010863	0.0153634	2.51703	3.90663	9	68	positive regulation of phospholipase C activity	GO_BP	ABL2,ADCY3,ADCY7,CALM1,EGFR,FGFR1,ITPR3,LPAR2,PRKCD
GO:0044238	0.0153753	1.16935	512.976	544	9147	primary metabolic process	GO_BP	ABL2,ABLIM3,ACACA,ACAT2,ACER3,ACOT7,ACSL1,ACSL3,ACSL4,ACSS2,ACTN4,ADAM15,ADAMTS1,ADAMTS9,ADCY3,ADCY7,ADRB2,AFAP1L2,AHCY,AKT2,ALDH1A1,ALDH1A3,ALDH1B1,ALDH2,ALDH4A1,ALPK2,AMPD3,ANGPTL4,ANPEP,ANXA2,ANXA3,ANXA4,APOA1BP,APOBEC3A,APOC1,APOL2,AREG,ARF3,ARG2,ARHGEF5,ARID1A,ASF1B,ASL,ASNS,ASPH,ASRGL1,ASS1,ATAD2,ATF5,ATP8B1,AURKA,AURKB,AVPI1,AXL,B3GALNT1,B3GNT3,B3GNT4,B3GNT5,B4GALT2,B4GALT6,BACE2,BANF1,BAX…
GO:0007051	0.0153925	2.94723	2.6468	7	47	spindle organization	GO_BP	ASPM,AURKA,AURKB,BIRC5,BORA,CCNB1,ESPL1,EZR,FLNA,HAUS6,KIF11,KIF23,KIF4A,KIFC1,KNSTRN,NDC80,NEK2,PLK1,PLK2,PRC1,RACGAP1,RCC1,SMC1A,SPAG5,STIL,SUN2,SYNE4,TACC3,TPX2,TTK
GO:0007126	0.0154798	1.92138	8.83141	16	154	meiotic nuclear division	GO_BP	ACTR2,ADCY3,ASPM,AURKA,CALR,CDC20,ESPL1,FANCA,FANCD2,LIF,MKI67,NCAPD3,PLK1,RPS6KA2,SMC1A,SMC2,TOP2A,TRIP13
GO:0009581	0.0156366	1.83882	10.3411	18	180	detection of external stimulus	GO_BP	ATP8A2,CALM1,CDS1,COL11A1,DHRS3,EPHB1,FYN,HSPG2,JUP,LDLR,LRAT,LRP8,MMP24,RBP1,RDH10,SDC1,SERPINE2,SLC12A2
GO:0006730	0.0156978	3.29576	2.06821	6	36	one-carbon metabolic process	GO_BP	AHCY,CA12,CA2,DHFR,FPGS,TYMS
GO:0010596	0.0156978	3.29576	2.06821	6	36	negative regulation of endothelial cell migration	GO_BP	ITGB1BP1,KLF4,SLIT2,SP100,STC1,THBS1
GO:0034405	0.0156978	3.29576	2.06821	6	36	response to fluid shear stress	GO_BP	ASS1,CA2,F3,KLF4,PLAU,SREBF2
GO:0044003	0.0156978	3.29576	2.06821	6	36	modification by symbiont of host morphology or physiology	GO_BP	BCL2L1,SERPINB9,SLC25A6,TLR2,TYMS,VAPB
GO:0097305	0.0157444	2.08433	6.66234	13	118	response to alcohol	GO_BP	ADAMTS1,ADCY7,ADRB2,AREG,ASS1,AURKA,BAX,BCL2L1,BRCA1,C3,CALM1,CALR,CCND1,CNR1,EGFR,F3,FOSL1,FYN,G6PD,GATA3,HMGCR,HMGCS1,ICAM1,IL6,JUP,KLF4,LRP8,MAP2,MMP15,PMVK,S100A9,SLIT2,SNAI2,SOCS2,STC1,STC2,TK1,TYMS,UGT1A1,VDR,WNT7A
GO:0002690	0.0160007	2.35805	4.59603	10	80	positive regulation of leukocyte chemotaxis	GO_BP	CALR,CXCL1,CXCL5,CXCL6,F2RL1,IL6,RAC1,RAC2,THBS1,VEGFC
GO:0008366	0.0160755	2.15454	5.97484	12	104	axon ensheathment	GO_BP	AKT2,CLDN11,KIF14,KLK6,KLK8,MAL,MBP,MYRF,NDRG1,NRG1,PLLP,TNFRSF21
GO:0009615	0.016124	1.53069	23.1525	34	403	response to virus	GO_BP	AP1B1,AP1M2,AP1S1,AP2B1,APOBEC3A,APOBEC3B,BANF1,BCL2L1,BIRC3,CFL1,CLDN7,DDIT4,EIF2S1,F2RL1,FOSL1,FYN,GATA3,HERC5,HILPDA,HMGA1,HNRNPUL1,HYAL1,IFIT1,IL6,IRF3,ISG15,IVNS1ABP,MX1,OAS1,OAS3,OASL,RAC1,STAT1,TNFAIP3
GO:0042770	0.0162354	2.01221	7.4111	14	129	signal transduction in response to DNA damage	GO_BP	BRCA1,FOXM1,GTSE1,MUC1,NDRG1,PRKDC,PRPF19,PSMD3,PSME3,SETD8,SMC1A,SNAI2,SP100,TP53
GO:0001765	0.0167303	7.05038	0.574504	3	10	membrane raft assembly	GO_BP	ANXA2,PACSIN2,RFTN1
GO:0014067	0.0167303	7.05038	0.574504	3	10	negative regulation of phosphatidylinositol 3-kinase signaling	GO_BP	KLF4,SERPINE2,SLC9A3R1
GO:0032494	0.0167303	7.05038	0.574504	3	10	response to peptidoglycan	GO_BP	IL6,IRAK1,TLR2
GO:0033690	0.0167303	7.05038	0.574504	3	10	positive regulation of osteoblast proliferation	GO_BP	BMP2,CYR61,LTF
GO:0034975	0.0167303	7.05038	0.574504	3	10	protein folding in endoplasmic reticulum	GO_BP	CALR,EMC1,HSPA5
GO:0035414	0.0167303	7.05038	0.574504	3	10	negative regulation of catenin import into nucleus	GO_BP	SLC9A3R1,SNAI2,WWTR1
GO:0043129	0.0167303	7.05038	0.574504	3	10	surfactant homeostasis	GO_BP	CTSH,EPAS1,LPCAT1
GO:0048703	0.0167303	7.05038	0.574504	3	10	embryonic viscerocranium morphogenesis	GO_BP	CHST11,LHX1,RDH10
GO:0060068	0.0167303	7.05038	0.574504	3	10	vagina development	GO_BP	AXL,BAX,LHX1
GO:1902337	0.0167303	7.05038	0.574504	3	10	regulation of apoptotic process involved in morphogenesis	GO_BP	BAX,PAX8,VDR
GO:1902668	0.0167303	7.05038	0.574504	3	10	negative regulation of axon guidance	GO_BP	SEMA3A,SEMA3F,SLIT2
GO:0046660	0.0168071	2.06537	6.7217	13	117	female sex differentiation	GO_BP	ADAMTS1,AXL,BAX,BCL2L1,CENPI,FANCA,FZD4,ICAM1,IDH1,KITLG,LHX1,MMP14,SLIT2
GO:0044786	0.0170121	2.88499	2.70017	7	47	cell cycle DNA replication	GO_BP	CDC45,E2F8,FEN1,GINS2,POLA2,POLE2,SMC1A
GO:0061077	0.0170121	2.88499	2.70017	7	47	chaperone-mediated protein folding	GO_BP	CALR,FKBP1A,FKBP2,FKBP8,FKBP9,PDIA4,TTC9
GO:0046777	0.0171115	1.73023	12.754	21	222	protein autophosphorylation	GO_BP	ABL2,AURKA,AURKB,CALM1,EGFR,EIF2S1,ENG,EPHB1,FGFR1,FYN,IRAK1,JUN,KIAA1804,LYN,MAPKAPK3,MKNK2,NEK2,TAF1,THY1,VEGFC,VRK1
GO:0051785	0.0172275	2.63881	3.33212	8	58	positive regulation of nuclear division	GO_BP	AURKA,BIRC5,CDCA5,DLGAP5,ESPL1,NUSAP1,PLK1,UBE2C
GO:0034620	0.0172681	1.99473	7.46855	14	130	cellular response to unfolded protein	GO_BP	AGR2,ASNS,BAX,CALR,CCND1,EIF2S1,HDGF,HSPA1A,HSPA5,HYOU1,SDF2L1,STC2,TLN1,VAPB
GO:0000003	0.0172802	1.33218	55.2673	71	962	reproduction	GO_BP	ACSL4,ACTR2,ADAMTS1,ADCY3,ADCY7,ADRB2,APOL2,ASF1B,ASPM,AURKA,AXL,BAX,BCL2L1,BIK,CALR,CASC5,CCNB1,CDC20,CDC25C,CDK1,CENPI,CLDN11,CNR1,DSG2,ESPL1,FANCA,FANCD2,FOSL1,FSTL3,FZD4,HOOK1,HPGD,ICAM1,IGSF8,ITGA3,KIFC1,KITLG,LIF,MFGE8,MKI67,MMP14,MMP7,MND1,NCAPD3,NEK2,OVOL1,PAFAH1B1,PAQR7,PLAU,PLK1,PRKDC,RACGAP1,RAD18,RAD23B,RGS2,RPS6KA2,SERPINE2,SGOL2,SLIT2,SMC1A,SMC2,SPAG1,SPAG9,STC1,STC2,TK1,TOP2A,TRIP1…
GO:0038034	0.0173468	2.32469	4.65348	10	81	signal transduction in absence of ligand	GO_BP	BAX,BCL2L1,ERBB3,FGFR1,FYN,HSPA1A,IFI6,KITLG,NRG1,SNAI2
GO:0030903	0.0173481	4.70311	1.03411	4	18	notochord development	GO_BP	COBL,EPHA2,NOG,STIL
GO:0034123	0.0173481	4.70311	1.03411	4	18	positive regulation of toll-like receptor signaling pathway	GO_BP	F2RL1,LTF,PIK3AP1,TLR2
GO:1902284	0.0173481	4.70311	1.03411	4	18	neuron projection extension involved in neuron projection guidance	GO_BP	MEGF8,SEMA3A,SEMA3F,SLIT2
GO:0003197	0.0173878	3.74315	1.55116	5	27	endocardial cushion development	GO_BP	BMP2,ENG,ERBB3,SNAI2,THBS1
GO:0010543	0.0173878	3.74315	1.55116	5	27	regulation of platelet activation	GO_BP	ADRB2,LYN,PRKCD,SERPINE2,UBASH3B
GO:0042730	0.0173878	3.74315	1.55116	5	27	fibrinolysis	GO_BP	ANXA2,PLAT,PLAU,PLAUR,THBS1
GO:1900101	0.0173878	3.74315	1.55116	5	27	regulation of endoplasmic reticulum unfolded protein response	GO_BP	AGR2,BAX,HSPA1A,HSPA5,SDF2L1
GO:1901214	0.0174018	1.70291	13.5583	22	236	regulation of neuron death	GO_BP	AXL,BAX,BCL2L1,BDNF,CLCF1,DDIT4,DHCR24,EPHB1,ERBB3,FYN,G6PD,GATA3,HYOU1,IL6,JUN,KIF14,MDK,MT3,SIGMAR1,SORL1,TOX3,TP53
GO:0006732	0.0174267	1.7529	11.9978	20	211	coenzyme metabolic process	GO_BP	ACACA,ACOT7,ACSL1,ACSL3,ACSL4,ACSS2,AHCY,APOA1BP,DDIT4,DHFR,ELOVL7,FAR2,FASN,FPGS,G6PD,HK2,HMGCR,IDH1,MOCOS,MVD,OCLN,OGDH,PANK3,PDP1,PDXK,PFKL,PKM,PMVK,PNP,PRKAG2,SLC25A1,SUCLG2,TP53,TYMS
GO:0043087	0.017427	1.44147	31.7126	44	552	regulation of GTPase activity	GO_BP	AKT2,ALDH1A1,ARHGAP27,ARHGAP29,ARHGDIA,ARHGDIB,ARHGEF16,ARHGEF5,BCAR3,CDC42EP1,CDC42EP2,CORO1C,CYTH3,DEPDC1,DEPDC1B,DOCK7,DOCK9,EPHA2,EPS8L1,EPS8L2,GDI1,ICAM1,IQSEC1,ITGA6,ITGB1BP1,JUN,LLGL2,PAFAH1B1,PROM2,RACGAP1,RANGAP1,RAPGEF3,RASAL1,RCC1,RGS2,RGS4,SH3BGRL3,SIPA1L1,SIPA1L2,SLIT2,SPRY1,STMN3,THY1,TIAM1
GO:0007160	0.017651	2.12284	6.05143	12	106	cell-matrix adhesion	GO_BP	ADAM15,COL17A1,CORO1C,FMN1,HOXD3,ITGA2,ITGA3,ITGA6,ITGB1BP1,ITGB6,LAMA5,MMP14,MSLN,NID2,PLAU,PRKCZ,PXN,RAC1,RHOD,THBS1,THY1,TIAM1,VEGFC
GO:0051983	0.017808	16.6903	0.226544	2	4	regulation of chromosome segregation	GO_BP	ANAPC15,AURKB,BUB1,BUB1B,CCNB1,CDC20,CDC6,CDCA5,CENPF,DLGAP5,ESPL1,KIF2C,KNSTRN,NEK2,PLK1,RACGAP1,RAD18,SPAG5,TTK,UBE2C
GO:0009314	0.0178419	1.985	7.49815	14	132	response to radiation	GO_BP	ABL2,ASNS,ATP8A2,AURKB,BAX,BCL2L1,BDNF,BRCA1,CALM1,CCND1,CDC25A,CDS1,DHRS3,DTL,EGFR,FANCD2,FEN1,FIGNL1,GATA3,HMGCR,HMGCS1,HRH1,HSPG2,HYAL1,ICAM1,JUN,KIAA0101,LDLR,LRAT,LRP8,NABP1,PBK,PRKDC,RAD18,RAD51AP1,RBP1,RDH10,SDC1,SERPINE2,SMC1A,SNAI2,TANC1,TP53,ZAK
GO:0032467	0.0178515	3.18924	2.12567	6	37	positive regulation of cytokinesis	GO_BP	AURKB,CDC6,GIPC1,KIF14,KIF23,RACGAP1
GO:0033875	0.0178515	3.18924	2.12567	6	37	ribonucleoside bisphosphate metabolic process	GO_BP	ACACA,ACOT7,HMGCR,PANK3,SLC26A2,SULT1C2
GO:0034032	0.0178515	3.18924	2.12567	6	37	purine nucleoside bisphosphate metabolic process	GO_BP	ACACA,ACOT7,HMGCR,PANK3,SLC26A2,SULT1C2
GO:0055114	0.0179205	1.31699	59.8275	76	1046	oxidation-reduction process	GO_BP	ACACA,ACSS2,ADCY3,ADCY7,AKT2,ALDH1A1,ALDH1A3,ALDH1B1,ALDH2,ALDH4A1,ASPH,BAX,BDNF,BMP2,CALM1,CBS,CNR1,CP,CREG1,CYB5R3,CYGB,CYP51A1,DHCR24,DHCR7,DHFR,DHRS3,DHRS4,FADS1,FADS2,FADS3,FAR2,FASN,FDFT1,G6PD,GLDC,GPD2,GSR,GYS1,HK2,HMGCR,HPGD,HSD17B14,IDH1,IDH2,IL4I1,IRS2,ITPR3,LOXL2,MGST1,MICAL2,MSMO1,MT3,NSDHL,OGDH,PFKL,PHGDH,PHLDA2,PKM,PPARG,PRKAG2,PYGL,QSOX1,QSOX2,RAPGEF3,RDH10,RRM2,SC5D,SCD,SCD5,SDHC,…
GO:0090559	0.0181433	16.5191	0.228752	2	4	regulation of membrane permeability	GO_BP	BAX,BCL2L1,HEBP2,HK2,HSPA1A,MT3,SFN,TJP2,TP53,YWHAE
GO:0040001	0.0182002	16.4905	0.229125	2	4	establishment of mitotic spindle localization	GO_BP	CENPA,ESPL1,NDC80,NUSAP1,PAFAH1B1,SPRY1
GO:0007165	0.0182145	1.19217	196.56	222	3644	signal transduction	GO_BP	ABL2,ACSL1,ACTN4,ACTR2,ADAM15,ADAMTS1,ADCY3,ADCY7,ADRB2,AFAP1L2,AGR2,AKT2,ALCAM,AMOTL2,ANXA2,ANXA4,AP2B1,APPL2,AREG,ARF3,ARFIP2,ARHGAP27,ARHGAP29,ARHGDIA,ARHGDIB,ARHGEF16,ARHGEF5,ARID1A,ARL4D,ARPC3,ASNS,ASPH,ASPM,ATP2A2,AURKB,AVPI1,AXL,BAX,BCAR3,BCL2L1,BDNF,BIK,BIRC3,BIRC5,BMP2,BRCA1,BTBD11,BUB1,BUB1B,C3,CA2,CALM1,CALR,CARHSP1,CASC5,CCND1,CD151,CD47,CD70,CDA,CDC20,CDC25C,CDC42EP1,CDC42EP2,CDCA8,C…
GO:0051384	0.018279	1.92602	8.25794	15	144	response to glucocorticoid	GO_BP	ADRB2,ANXA3,AREG,ASS1,BAX,C3,CALM1,CCND1,FOSL1,IL6,MDK,SDC1,SLIT2,STC1,TK1,TYMS,UGT1A1
GO:0000727	0.0183037	16.4388	0.229802	2	4	double-strand break repair via break-induced replication	GO_BP	CDC45,GINS2
GO:0003011	0.0183037	16.4388	0.229802	2	4	involuntary skeletal muscle contraction	GO_BP	ADRB2,ATP8A2
GO:0006528	0.0183037	16.4388	0.229802	2	4	asparagine metabolic process	GO_BP	ASNS,ASRGL1
GO:0006564	0.0183037	16.4388	0.229802	2	4	L-serine biosynthetic process	GO_BP	PHGDH,PSAT1
GO:0006933	0.0183037	16.4388	0.229802	2	4	negative regulation of cell adhesion involved in substrate-bound cell migration	GO_BP	ITGB1BP1,SNAI2
GO:0009786	0.0183037	16.4388	0.229802	2	4	regulation of asymmetric cell division	GO_BP	ASPM,POU5F1
GO:0014834	0.0183037	16.4388	0.229802	2	4	skeletal muscle satellite cell maintenance involved in skeletal muscle regeneration	GO_BP	FZD7,WNT7A
GO:0015811	0.0183037	16.4388	0.229802	2	4	L-cystine transport	GO_BP	SLC1A4,SLC3A1
GO:0022009	0.0183037	16.4388	0.229802	2	4	central nervous system vasculogenesis	GO_BP	ENG,WNT7A
GO:0034136	0.0183037	16.4388	0.229802	2	4	negative regulation of toll-like receptor 2 signaling pathway	GO_BP	LYN,TNFAIP3
GO:0042816	0.0183037	16.4388	0.229802	2	4	vitamin B6 metabolic process	GO_BP	PDXK,PSAT1
GO:0043622	0.0183037	16.4388	0.229802	2	4	cortical microtubule organization	GO_BP	EZR,PAFAH1B1
GO:0043987	0.0183037	16.4388	0.229802	2	4	histone H3-S10 phosphorylation	GO_BP	CCNB1,VRK1
GO:0044531	0.0183037	16.4388	0.229802	2	4	modulation of programmed cell death in other organism	GO_BP	BCL2L1,SERPINB9
GO:0046490	0.0183037	16.4388	0.229802	2	4	isopentenyl diphosphate metabolic process	GO_BP	MVD,PMVK
GO:0048295	0.0183037	16.4388	0.229802	2	4	positive regulation of isotype switching to IgE isotypes	GO_BP	CLCF1,STAT6
GO:0048549	0.0183037	16.4388	0.229802	2	4	positive regulation of pinocytosis	GO_BP	ACTN4,AXL
GO:0052040	0.0183037	16.4388	0.229802	2	4	modulation by symbiont of host programmed cell death	GO_BP	BCL2L1,SERPINB9
GO:0052433	0.0183037	16.4388	0.229802	2	4	modulation by organism of apoptotic process in other organism involved in symbiotic interaction	GO_BP	BCL2L1,SERPINB9
GO:0060058	0.0183037	16.4388	0.229802	2	4	positive regulation of apoptotic process involved in mammary gland involution	GO_BP	BAX,VDR
GO:0061209	0.0183037	16.4388	0.229802	2	4	cell proliferation involved in mesonephros development	GO_BP	BMP2,GATA3
GO:0061502	0.0183037	16.4388	0.229802	2	4	early endosome to recycling endosome transport	GO_BP	MYO1D,SORL1
GO:0070668	0.0183037	16.4388	0.229802	2	4	positive regulation of mast cell proliferation	GO_BP	KITLG,LYN
GO:0072108	0.0183037	16.4388	0.229802	2	4	positive regulation of mesenchymal to epithelial transition involved in metanephros morphogenesis	GO_BP	LIF,PAX8
GO:0072278	0.0183037	16.4388	0.229802	2	4	metanephric comma-shaped body morphogenesis	GO_BP	LHX1,PAX8
GO:0090074	0.0183037	16.4388	0.229802	2	4	negative regulation of protein homodimerization activity	GO_BP	HSPA5,SPAG9
GO:0090240	0.0183037	16.4388	0.229802	2	4	positive regulation of histone H4 acetylation	GO_BP	BRCA1,MUC1
GO:0097490	0.0183037	16.4388	0.229802	2	4	sympathetic neuron projection extension	GO_BP	SEMA3A,SEMA3F
GO:0097491	0.0183037	16.4388	0.229802	2	4	sympathetic neuron projection guidance	GO_BP	SEMA3A,SEMA3F
GO:1901166	0.0183037	16.4388	0.229802	2	4	neural crest cell migration involved in autonomic nervous system development	GO_BP	SEMA3A,SEMA3F
GO:1902969	0.0183037	16.4388	0.229802	2	4	mitotic DNA replication	GO_BP	CDC45,GINS2
GO:1903519	0.0183037	16.4388	0.229802	2	4	regulation of mammary gland involution	GO_BP	BAX,VDR
GO:2000667	0.0183037	16.4388	0.229802	2	4	positive regulation of interleukin-13 secretion	GO_BP	GATA3,PRKCZ
GO:0051701	0.0185323	2.03524	6.80824	13	119	interaction with host	GO_BP	ANPEP,AXL,BCL2L1,DPP4,HSPA1A,ICAM1,IFIT1,ITGA2,ITGB6,LGALS1,LTF,SERPINB3,SERPINB9,SLC25A6,TAP2,TLR2,TMPRSS2,TYMS,VAPB
GO:0010033	0.0186682	2.02893	6.80606	13	131	response to organic substance	GO_BP	ABL2,ACACA,ACSL1,ACSL3,ACSL4,ADAMTS1,ADCY3,ADCY7,ADRB2,AGR2,AKT2,ANXA3,AP2B1,AREG,ARHGDIA,ARHGEF16,ASNS,ASPH,ASS1,ATP2A2,AURKA,AXL,BAX,BCL2L1,BDNF,BIRC3,BMP2,BRCA1,C3,CA2,CALM1,CALR,CCNB1,CCND1,CD70,CDKN2B,CFL1,CHRDL1,CHST11,CLCF1,CLDN4,CNR1,CTSH,CTSS,CXCL1,CXCL16,CXCL5,CXCL6,CYR61,DDIT4,DDOST,DHCR24,DHFR,DNMT1,DSG2,E2F4,ECM1,EGFR,EHD4,EIF2S1,EIF4A2,EIF4E3,ENG,ENSA,EPHA2,ERBB3,EZR,F2RL1,F3,FASN,F…
GO:0010639	0.0186783	1.8347	9.77856	17	172	negative regulation of organelle organization	GO_BP	ANAPC15,ATAD2,AURKA,AURKB,BCL2L1,BRCA1,BUB1,BUB1B,CCNB1,CDC20,CENPF,DNMT1,ESPL1,HMGA1,HSPA1A,INSIG1,LIF,LIMA1,MID1,MYADM,NEK2,NPM1,PFN1,PFN2,PIF1,PLK1,PRKCD,RPS6KA2,SLIT2,SYNE4,TP53,TTK,UBE2C,VAT1
GO:0051649	0.018699	1.26461	86.2938	105	1550	establishment of localization in cell	GO_BP	ABL2,ABLIM3,ACACA,ACSL3,ACTN4,ACTR2,ADCY3,ADRB2,AKT2,ANXA2,ANXA3,ANXA4,AP1B1,AP1M2,AP1S1,AP2B1,ARL4D,ASPH,ATP2A2,AXL,BAX,BCL2L1,BDNF,BIRC5,CALM1,CALR,CCNB1,CD276,CDCA5,CDCA8,CDH3,CENPA,CENPF,CFL1,CNR1,COPE,CYTH3,DDOST,DDX39A,DLGAP5,EGFR,EHD4,ENSA,ERGIC1,ERP29,ESPL1,EXOC4,EZR,F2RL1,FAM3B,FAM83D,FLNA,FZD4,FZD5,FZD7,GATA3,GDI1,GGA2,GIPC1,GLUL,HEBP2,HK2,HMGCR,HOOK1,HSP90AA1,HSPA1A,HSPA5,IFI27,IFIT1,I…
GO:1902582	0.0188121	1.2578	89.9099	109	1565	single-organism intracellular transport	GO_BP	ABLIM3,ACACA,ACSL3,ADRB2,AKT2,ANXA2,AP1B1,AP1M2,AP1S1,ASPH,ATP2A2,BAX,BCL2L1,CALM1,CALR,COPE,CYTH3,DDOST,DDX39A,EGFR,EHD4,ERGIC1,EZR,FLNA,FZD5,FZD7,GDI1,GIPC1,HEBP2,HK2,HOOK1,HSP90AA1,HSPA1A,IFI27,IL6,INSIG1,ITGB1BP1,ITPR3,JUN,JUP,KIF14,KIF4A,KRT18,LAMP1,LMAN1,LYN,MAGOH,MIS18A,MT3,MYADM,MYO18A,MYO1D,NAPA,NBEAL2,NCBP2,NRG1,NUS1,OS9,PAFAH1B1,POLA2,POU5F1,PRKAG2,PRKCZ,RAB17,RAB1B,RAB38,RAC2,RANGAP1,…
GO:0051656	0.0188396	1.66652	14.4521	23	255	establishment of organelle localization	GO_BP	ACTN4,ACTR2,AP1M2,BIRC5,CCNB1,CDCA5,CDCA8,CDH3,CENPA,CENPF,COPE,DLGAP5,ESPL1,EZR,FAM83D,KIF14,KIF18A,KIF22,KIF2C,KIFC1,LLGL2,MREG,NAPA,NDC80,NUSAP1,PAFAH1B1,PFN2,PRKCZ,RAB17,RRS1,SLC9A3R1,SPAG5,SPRY1,SUN2,SYTL1,SYTL2,SYTL3,TMED9,YKT6
GO:0051056	0.0188688	2.18544	5.40334	11	95	regulation of small GTPase mediated signal transduction	GO_BP	ABL2,ARHGAP29,ARHGDIA,ARHGDIB,ARHGEF16,ARHGEF5,CYTH3,DEPDC1B,EPS8L1,EPS8L2,F2RL1,FOXM1,GDI1,IQSEC1,ITGA3,KIF14,KITLG,LPAR2,NRG1,RAC1,RAC2,RACGAP1,RASAL1,RHOD,RHOF,SIPA1L1,SIPA1L2,SLIT2,SPRY1,STMN3,TIAM1
GO:0006953	0.0189601	2.81445	2.75762	7	48	acute-phase response	GO_BP	APOL2,ASS1,CNR1,IL6,SAA1,TFRC,UGT1A1
GO:1903391	0.0189601	2.81445	2.75762	7	48	regulation of adherens junction organization	GO_BP	CORO1C,FMN1,ITGB1BP1,MMP14,RAC1,RHOD,THBS1
GO:0009582	0.0191594	1.79404	10.5709	18	184	detection of abiotic stimulus	GO_BP	ATP8A2,CALM1,CDS1,COL11A1,DHRS3,EPHB1,FYN,HSPG2,JUP,LDLR,LRAT,LRP8,MMP24,RBP1,RDH10,SDC1,SERPINE2,SLC12A2
GO:0044712	0.0192539	1.301	64.5245	81	1131	single-organism catabolic process	GO_BP	ACOT7,ADAM15,ADRB2,AHCY,AKT2,ALDH1B1,ALDH2,ALDH4A1,AMPD3,APOBEC3A,APOC1,ASL,ASRGL1,BUB1,BUB1B,CALM1,CBS,CDA,CDC20,CDC6,CENPF,CNR1,COL11A1,COL17A1,COL4A4,COL6A3,CTSS,DDIT4,DLGAP5,EIF2S1,ENTPD3,ESPL1,FABP5,FBXO2,FUCA1,FUT4,FZD5,GLDC,GLUL,GPD2,GPT2,HK2,HMMR,HSD17B14,HSPA5,HYAL1,IDH1,IL4I1,IRS2,KLK6,KRT15,LDLR,LIPG,LIPH,LPIN1,MMP14,MMP15,MMP2,MMP7,MT3,OGDH,OS9,PAFAH1B1,PDE4A,PFKL,PKM,PLCB4,PLCXD2,PLK…
GO:0010557	0.0193086	1.25763	89.088	108	1558	positive regulation of macromolecule biosynthetic process	GO_BP	ABLIM3,ADRB2,AFAP1L2,AKT2,ANXA3,AREG,ARHGEF5,ARID1A,ASPH,ATAD2,ATF5,BDNF,BMP2,BRCA1,CALR,CD276,CDKN2B,CFLAR,CHURC1,CRLF3,CYR61,E2F4,E2F8,EGFR,EHF,ELF3,ENG,EPAS1,EPCAM,ETV4,F2RL1,FAM129A,FOSL1,FOSL2,FOXE1,FOXM1,FSTL3,FZD4,FZD5,FZD7,FZD8,GATA3,HAS3,HELZ2,HMGA1,HOXB4,HOXB5,HOXB9,HSPA1A,HSPA5,ICAM1,IL6,INSIG1,IRAK1,IRF6,IRS2,ITGA6,ITGB1BP1,JUN,JUP,KITLG,KLF4,KLF5,LHX1,LIF,LPIN1,LRP8,LTB,LTF,MAFF,MALT…
GO:0044763	0.0194285	1.25917	207.321	227	5692	single-organism cellular process	GO_BP	ABCB1,ABL2,ABLIM3,ACACA,ACER3,ACOT7,ACSL1,ACSL3,ACSL4,ACSS2,ACTN4,ACTR2,ADAM15,ADAMTS1,ADAMTS9,ADCY3,ADCY7,ADRB2,AFAP1L2,AGR2,AHCY,AKIP1,AKT2,ALCAM,ALDH1A1,ALDH1A3,ALDH2,ALDH4A1,AMOTL2,AMPD3,ANAPC15,ANGPTL4,ANLN,ANPEP,ANXA2,ANXA3,ANXA4,AP1M2,AP2B1,APOA1BP,APOBEC3A,APOBEC3B,APOC1,APPL2,AREG,ARF3,ARFIP2,ARG2,ARHGAP27,ARHGAP29,ARHGDIA,ARHGDIB,ARHGEF16,ARHGEF5,ARID1A,ARL4D,ARPC1B,ARPC3,ASF1B,ASL,ASNS…
GO:0051046	0.0194377	1.39276	37.9747	51	661	regulation of secretion	GO_BP	ABL2,ACSL3,ACSL4,ANXA4,ATP2A2,CD276,CNR1,ENSA,ERBB3,ERP29,EZR,F2RL1,GATA3,GLUL,HMGCR,IL6,IRF3,IRS2,ITPR3,LAMP1,LIF,LLGL2,LYN,MYO18A,NAPA,NRG1,PAX8,PFKL,PFN2,PRKCZ,RAB11FIP1,RAC2,RALA,RAPGEF3,S100A9,SAA1,SDC1,SLC25A6,SLC9A3R1,STC1,STK39,STXBP2,SYBU,SYTL1,SYTL2,SYTL3,TLR2,TMEM27,TNFRSF21,UCP2,VEGFC
GO:0032526	0.0197402	2.0861	6.14719	12	107	response to retinoic acid	GO_BP	ABL2,CTSH,FZD4,FZD7,KLF4,LYN,MEST,PPARG,PTGES,PTK7,SP100,TFRC
GO:0097306	0.019928	2.16609	5.44795	11	95	cellular response to alcohol	GO_BP	ADAMTS1,ADCY7,ASS1,BRCA1,EGFR,HMGCS1,IL6,JUP,KLF4,LRP8,SNAI2,UGT1A1,VDR
GO:0010812	0.0199772	3.09764	2.17767	6	38	negative regulation of cell-substrate adhesion	GO_BP	ACTN4,ADAM15,CORO1C,FZD4,FZD7,ITGB1BP1,LGALS1,MMP14,THBS1
GO:1901575	0.0201387	1.27504	76.4517	94	1349	organic substance catabolic process	GO_BP	ACOT7,ADAMTS9,ADRB2,AHCY,AKT2,ALDH1B1,ALDH2,ALDH4A1,AMPD3,ANPEP,ANXA2,APOBEC3A,APOC1,ASL,ASRGL1,AURKA,AURKB,BACE2,BAX,BUB1,BUB1B,CALM1,CAPN1,CBS,CCNB1,CDA,CDC20,CDC6,CDK1,CENPF,CNR1,CTSH,CTSS,DDIT4,DLGAP5,DTL,ECE1,EGFR,EIF4A2,ENC1,ENTPD3,ERI1,ERI3,ESPL1,EZR,FABP5,FAM83D,FBXL19,FBXO2,FEN1,FLNA,FUCA1,FUT4,FYN,GIPC1,GLDC,GLUL,GPD2,GPT2,HK2,HMMR,HSD17B14,HSPA5,HSPG2,HYAL1,IDH1,IL4I1,IRS2,ISG15,KIF14,…
GO:0007043	0.0201668	2.1619	5.45779	11	95	cell-cell junction assembly	GO_BP	ACTN4,CRB3,FSCN1,FZD5,GJC1,JUP,MARVELD2,OCLN,PRKCH,SNAI2,TLN1
GO:0001738	0.0201993	3.08938	2.18312	6	38	morphogenesis of a polarized epithelium	GO_BP	LAMA5,PAFAH1B1,PTK7,RAC1,SLC9A3R1,SYNE4
GO:0031532	0.0202869	2.26071	4.76838	10	83	actin cytoskeleton reorganization	GO_BP	ABL2,EZR,FLNA,PRKCZ,PTK7,RALA,RAPGEF3,RHOD,S100A9,SIPA1L1
GO:0044409	0.0202869	2.26071	4.76838	10	83	entry into host	GO_BP	ANPEP,AXL,DPP4,HSPA1A,ICAM1,ITGA2,ITGB6,LGALS1,SERPINB3,TMPRSS2
GO:0051806	0.0202869	2.26071	4.76838	10	83	entry into cell of other organism involved in symbiotic interaction	GO_BP	ANPEP,AXL,DPP4,HSPA1A,ICAM1,ITGA2,ITGB6,LGALS1,SERPINB3,TMPRSS2
GO:0052192	0.0202869	2.26071	4.76838	10	83	movement in environment of other organism involved in symbiotic interaction	GO_BP	ANPEP,AXL,DPP4,HSPA1A,ICAM1,ITGA2,ITGB6,LGALS1,SERPINB3,TMPRSS2
GO:0007009	0.0203018	1.65363	14.5569	23	254	plasma membrane organization	GO_BP	ACSL3,AGR2,AKT2,ANXA2,ARHGEF16,ATP2A2,BCL2L1,CRB3,EPHA2,EZR,ITGA3,JUP,KRT18,LAMA5,MYADM,MYRF,NDRG1,PACSIN2,PACSIN3,PRKCD,PRKCZ,RAC1,S100A9,SLC9A3R1,TMBIM1,TSPAN15
GO:0006639	0.0206672	1.94407	7.6409	14	133	acylglycerol metabolic process	GO_BP	ACACA,ACSL1,ACSL3,ACSL4,APOC1,C3,ELOVL7,FABP5,FASN,INSIG1,LDLR,LPCAT1,LPIN1,SLC25A1
GO:0051091	0.0207913	2.15039	5.48187	11	96	positive regulation of sequence-specific DNA binding transcription factor activity	GO_BP	ANXA3,ARHGEF5,BDNF,CFLAR,FOSL1,FZD4,HSPA1A,ICAM1,IL6,IRAK1,JUP,LRP8,LTF,MALT1,NPM1,PPARG,PRKCH,PRKCZ,RBCK1,S100A9,SMARCB1,SP100,TLR2,TRIM14
GO:0048010	0.020808	1.59618	17.0053	26	296	vascular endothelial growth factor receptor signaling pathway	GO_BP	AXL,CALM1,EGFR,ERBB3,FGFR1,FYN,FZD4,HSP90AA1,IRS2,ITGA5,ITPR3,JUP,KITLG,MAPK13,MAPKAPK3,MT3,NRG1,PEA15,PRKCD,PRKCZ,PSMD3,PSME3,PXN,RAC1,RASAL1,VEGFC
GO:0001991	0.0209977	4.38929	1.09156	4	19	regulation of systemic arterial blood pressure by circulatory renin-angiotensin	GO_BP	ANPEP,ECE1,F2RL1,PCSK5
[truncated: 719 more rows]
