# Supplementary material for: The FGF, TGFβ and WNT axis Modulate Self-renewal of Human SIX2+ Urine Derived Renal Progenitor Cells
Source: Sci Rep. 2020 Jan 20;10:739. doi: 10.1038/s41598-020-57723-2 (PMC6970988; doi:10.1038/s41598-020-57723-2)
Supplement: Supplementary file 3 — Supplemental Table S5. [file 41598_2020_57723_MOESM3_ESM.xls]

## Sheet: 4411_GO_intersection_all
GOID	Pvalue	OddsRatio	ExpCount	Count	Size	Term	GO_type	genes
GO:0006518	1.1917e-59	3.48018	168.548	369	783	peptide metabolic process	GO_BP	AARS,AARS2,ACO1,AEBP1,AIMP2,AKT1,ANPEP,APEH,APH1A,APOE,APP,ATF4,ATP13A2,ATP6AP2,ATXN2,AURKAIP1,BCL3,BECN1,BIN1,BTG2,C1QBP,CALR,CAPRIN1,CASC3,CDC123,CDK4,CIRBP,CLN5,CNDP2,CNOT1,CNOT10,CNOT2,CNOT6L,CNOT8,COPS5,CPD,CTNS,CTSA,CTSH,CYFIP1,DAP3,DARS,DDX1,DDX3X,DENR,DHPS,DHX29,DHX33,DHX36,DHX9,DNAJC1,DNAJC3,DNPEP,DPH2,DPH3,ECE1,EEF1A1,EEF1B2,EEF1E1,EEF2,EFNA1,EGFR,EIF1,EIF1AX,EIF1B,EIF2A,EIF2AK1,EIF2AK2…
GO:0043604	4.0401e-58	3.28505	183.178	388	847	amide biosynthetic process	GO_BP	AARS,AARS2,ACAT1,ACLY,ACO1,ACSL1,ACSL3,ACSL4,AIMP2,AKT1,APEH,APP,ARG2,ASL,ASNS,ASNSD1,ASS1,ATF4,ATIC,ATXN2,AURKAIP1,B4GALT3,BCL3,BTG2,C1QBP,CALR,CAPRIN1,CASC3,CDC123,CDK4,CIRBP,CNDP2,CNOT1,CNOT10,CNOT2,CNOT6L,CNOT8,COPS5,CYFIP1,CYR61,DAP3,DARS,DDX1,DDX3X,DEGS1,DENR,DHPS,DHX29,DHX33,DHX36,DHX9,DLAT,DLD,DNAJC1,DNAJC3,DPH2,DPH3,EEF1A1,EEF1B2,EEF1E1,EEF2,EGFR,EIF1,EIF1AX,EIF1B,EIF2A,EIF2AK1,EIF2AK2,E…
GO:0042886	5.04326e-56	2.26272	440.709	732	2037	amide transport	GO_BP	ABCA1,ABL1,ACD,ACOX3,ACSL3,ACTN4,ADAMTS9,AFTPH,AGPS,AHCTF1,AHCYL1,AIP,AKAP12,AKAP8,AKAP8L,AKT1,AKTIP,ALKBH5,ANP32B,ANXA1,ANXA5,AP1B1,AP1G1,AP1M1,AP1S2,AP2B1,AP2M1,AP2S1,AP3B1,AP3D1,AP3M1,APBA3,APOE,APPBP2,ARCN1,ARF1,ARF3,ARF4,ARF5,ARFGAP3,ARFIP1,ARG2,ARHGAP1,ARHGEF2,ARIH2,ARL1,ARL2,ARL4A,ARL5A,ARL6IP1,ARRDC1,ARRDC4,ATG3,ATG4B,ATG4C,ATG7,ATG9A,ATP13A2,ATP1B1,ATP6AP1,ATP6V0A1,ATP6V0B,ATP6V0D1,ATP6V…
GO:1901566	4.41677e-54	2.66663	265.467	497	1249	organonitrogen compound biosynthetic process	GO_BP	A4GALT,AARS,AARS2,AASDHPPT,ABCA1,ABHD3,ACADM,ACAT1,ACLY,ACO1,ACOT7,ACSL1,ACSL3,ACSL4,ADA,ADK,ADM,ADPGK,ADSL,ADSS,AFMID,AGPAT2,AGPAT3,AGPAT5,AGRN,AIMP2,AK1,AK2,AK3,AKR1A1,AKT1,ALDH3A2,ALDH9A1,ALDOA,ALG14,ALG2,ALG3,ALG5,ALG8,AMD1,APEH,APIP,APOE,APP,APRT,ARG2,ASL,ASNS,ASNSD1,ASS1,ATF4,ATG12,ATG7,ATIC,ATXN2,AURKAIP1,AZIN1,B3GALNT1,B3GALT6,B3GAT3,B3GNT2,B4GALT1,B4GALT3,B4GALT5,B4GALT7,BCAT2,BCL3,BGN,B…
GO:0051649	3.66627e-51	2.17005	450.231	730	2093	establishment of localization in cell	GO_BP	ABCA1,ABL1,ACD,ACOX3,ACTG1,ACTN4,ACTR10,ACTR1A,ACTR2,AFTPH,AGPS,AHCYL1,AIP,AKAP12,AKAP13,AKAP8L,AKT1,AKTIP,ALKBH5,ALS2,ANKRD54,ANP32B,ANXA2,AP1B1,AP1G1,AP1M1,AP1S2,AP2B1,AP2M1,AP2S1,AP3B1,AP3D1,AP3M1,APOE,APP,APPBP2,ARCN1,ARF1,ARF3,ARF4,ARF5,ARFGAP3,ARFIP1,ARHGAP1,ARHGAP21,ARHGEF2,ARIH2,ARL1,ARL4A,ARL5A,ARL6IP1,ARV1,ATAD1,ATG3,ATG4C,ATP13A2,ATP1B1,ATP2A2,AUP1,B3GAT3,BAD,BAG3,BAG4,BANF1,BAP1,BAX,B…
GO:0019538	2.7854e-43	1.81218	797.532	1109	3867	protein metabolic process	GO_BP	A4GALT,AARS,AARS2,ABCA1,ABHD12,ABI2,ABL1,ACO1,ACP1,ACSL1,ACTB,ACTL6A,ACTR8,ACVR1,ACVR1B,ACVR2A,ADAM17,ADAM19,ADAMTS9,ADAR,ADCK2,ADD1,ADRM1,AEBP1,AFG3L2,AGA,AGTPBP1,AIFM1,AIMP2,AIP,AKAP13,AKAP8,AKAP8L,AKIRIN2,AKT1,AKTIP,ALG14,ALG2,ALG3,ALG5,ALG8,ALS2,AMFR,AMZ2,ANAPC10,ANAPC11,ANAPC13,ANAPC5,ANKRD54,ANKRD9,ANP32B,ANPEP,ANTXR1,ANXA1,ANXA2,AP2B1,AP2M1,AP2S1,APEH,APH1A,APIP,APLP2,APOE,APOL2,APP,ARAF,A…
GO:1901565	5.30478e-36	2.22589	270.55	457	1251	organonitrogen compound catabolic process	GO_BP	ABHD12,ACAT1,ACOT7,ADA,ADAMTS9,ADO,ADRM1,AFMID,AGRN,AHCY,AKT1,AMFR,ANAPC10,ANAPC11,ANAPC5,ANPEP,ANXA2,AP2B1,AP2M1,AP2S1,APOBEC3C,APOE,ARAF,ARG2,ARIH2,ARRDC1,ARSB,ATE1,ATG4B,ATG7,ATP13A2,AUH,AUP1,AZIN1,BAG5,BAP1,BCAP31,BCAT2,BCKDK,BGN,BIRC2,BLVRA,BLVRB,BNIP3,BNIP3L,BUB3,CAPN2,CAV1,CCDC115,CCDC47,CD44,CD81,CDC16,CDC20,CDC26,CDC34,CDK2,CDKN1B,CHMP4B,CHMP6,CLN5,CLN6,CLOCK,CLPP,CLTA,CLTC,CNOT4,COMMD1,…
GO:0034655	1.52801e-35	3.25943	107.787	231	499	nucleobase-containing compound catabolic process	GO_BP	ACAT1,ACOT7,ADA,ADPGK,AHCY,AIFM1,AKT1,ALDOA,ANGEL2,APEX1,APOBEC3C,BAX,BTG2,CASC3,CIRBP,CNOT1,CNOT10,CNOT2,CNOT4,CNOT6L,CNOT8,CSDC2,DCP1A,DCPS,DCTPP1,DDIT4,DDX5,DEDD2,DERA,DFFA,DHTKD1,DHX34,DHX36,DHX9,DICER1,DKC1,DNASE2,ECD,EDC3,EIF3E,EIF4A3,EIF4G1,EIF6,ELAVL1,ENDOG,ENO1,ENPP4,ENTPD4,ENTPD6,ETF1,EXOSC1,EXOSC10,EXOSC4,EXOSC5,EXOSC6,EXOSC7,EXOSC9,FEN1,FXR1,FXR2,GALK1,GAPDH,GPI,GPX1,GSPT1,H1F0,HINT1,…
GO:0070972	6.01309e-35	8.98892	29.6102	97	137	protein localization to endoplasmic reticulum	GO_BP	ANKRD13C,BCAP29,BCAP31,CHMP4B,DDRGK1,GBF1,GPAA1,HSPA5,INSIG1,KDELR1,KDELR2,OS9,PMM2,PPP1R15A,RAB10,RAB3GAP1,RER1,RPL10A,RPL11,RPL12,RPL13,RPL13A,RPL14,RPL15,RPL18,RPL18A,RPL19,RPL21,RPL22,RPL23,RPL23A,RPL24,RPL27,RPL27A,RPL28,RPL29,RPL3,RPL30,RPL31,RPL32,RPL34,RPL35,RPL35A,RPL36,RPL36A,RPL37A,RPL38,RPL39,RPL4,RPL41,RPL5,RPL6,RPL7,RPL8,RPL9,RPLP0,RPLP1,RPLP2,RPS10,RPS11,RPS12,RPS14,RPS15,RPS15A,RP…
GO:0044265	8.0869e-35	3.82884	77.3472	183	372	cellular macromolecule catabolic process	GO_BP	ADAMTS9,ADRM1,AIFM1,AKT1,AMFR,ANAPC10,ANAPC11,ANAPC5,ANGEL2,ANXA2,AP2B1,AP2M1,AP2S1,APEX1,APOE,ARAF,ARIH2,ARRDC1,ATE1,ATP13A2,AUP1,BAG5,BAP1,BAX,BCAP31,BIRC2,BNIP3,BNIP3L,BTG2,BUB3,CAPN2,CASC3,CAV1,CCDC115,CCDC47,CD81,CDC16,CDC20,CDC26,CDC34,CDK2,CHMP4B,CIRBP,CLN6,CLOCK,CLPP,CLTA,CLTC,CNOT1,CNOT10,CNOT2,CNOT4,CNOT6L,CNOT8,COMMD1,COPS3,CRBN,CSDC2,CSNK1A1,CSNK1D,CSNK1E,CSNK2A2,CST3,CTSA,CTSB,CTSC,C…
GO:0071702	1.26268e-34	1.82076	533.941	776	2501	organic substance transport	GO_BP	ABCA1,ABCB7,ABCC4,ABCD3,ABL1,ACD,ACOX3,ACSL1,ACSL3,ACSL4,ACTB,ACTN4,ADA,ADAMTS9,ADIPOR2,AFTPH,AGPS,AHCTF1,AHCYL1,AIP,AKAP12,AKAP8,AKAP8L,AKT1,AKTIP,ALKBH5,ANO6,ANP32B,ANXA1,ANXA2,ANXA5,AP1B1,AP1G1,AP1M1,AP1S2,AP2B1,AP2M1,AP2S1,AP3B1,AP3D1,AP3M1,APBA3,APOE,APOL2,APOO,APPBP2,ARCN1,ARF1,ARF3,ARF4,ARF5,ARFGAP3,ARFIP1,ARG2,ARHGAP1,ARHGEF2,ARIH2,ARL1,ARL2,ARL4A,ARL5A,ARL6IP1,ARL6IP5,ARPP19,ARRDC1,ARRDC…
GO:0006413	7.56118e-34	10.7022	24.8945	86	116	translational initiation	GO_BP	ATF4,CDC123,COPS5,DDX1,DDX3X,DENR,DHX29,DHX33,DNAJC3,EIF1,EIF1AX,EIF1B,EIF2A,EIF2AK1,EIF2AK2,EIF2AK4,EIF2B1,EIF2B2,EIF2B4,EIF2B5,EIF2S3,EIF3A,EIF3B,EIF3D,EIF3E,EIF3F,EIF3G,EIF3H,EIF3I,EIF3J,EIF3K,EIF3L,EIF3M,EIF4A2,EIF4B,EIF4E2,EIF4EBP2,EIF4G1,EIF4G2,EIF4G3,EIF4H,EIF5,EIF5B,EIF6,GLE1,HABP4,HSPB1,KHDRBS1,LARP1,MTFMT,MTIF2,MTIF3,NCBP1,NCK1,NCK2,PABPC1,PAIP1,PAIP2,POLR2D,POLR2G,PPP1CA,PPP1R15A,PPP1R…
GO:0000184	1.38973e-32	10.1358	25.0772	85	116	nuclear-transcribed mRNA catabolic process, nonsense-mediated decay	GO_BP	CASC3,DCP1A,DHX34,EIF3E,EIF4A3,EIF4G1,ETF1,EXOSC10,GSPT1,NBAS,NCBP1,PABPC1,PPP2CA,PPP2R1A,PPP2R2A,RNPS1,RPL10A,RPL11,RPL12,RPL13,RPL13A,RPL14,RPL15,RPL18,RPL18A,RPL19,RPL21,RPL22,RPL23,RPL23A,RPL24,RPL27,RPL27A,RPL28,RPL29,RPL3,RPL30,RPL31,RPL32,RPL34,RPL35,RPL35A,RPL36,RPL36A,RPL37A,RPL38,RPL39,RPL4,RPL41,RPL5,RPL6,RPL7,RPL8,RPL9,RPLP0,RPLP1,RPLP2,RPS10,RPS11,RPS12,RPS14,RPS15,RPS15A,RPS16,RPS19…
GO:0043412	1.44243e-31	1.64988	787.864	1053	3685	macromolecule modification	GO_BP	A4GALT,AARS,AARS2,ABCA1,ABHD12,ABI2,ABL1,ACP1,ACSL1,ACTB,ACTL6A,ACTR8,ACVR1,ACVR1B,ACVR2A,ADAM17,ADAR,ADCK2,ADRM1,AGA,AGTPBP1,AIMP2,AKAP13,AKAP8,AKAP8L,AKT1,AKTIP,ALG14,ALG2,ALG3,ALG5,ALG8,ALKBH2,ALKBH3,ALKBH5,ALS2,AMFR,ANAPC10,ANAPC11,ANAPC13,ANAPC5,ANKRD54,ANKRD9,ANXA1,ANXA2,APEX1,APIP,APLP2,APOBEC3C,APOE,APP,ARAF,ARF4,ARHGEF2,ARID4B,ARID5B,ARIH2,ARL6IP5,ARPP19,ARRDC1,ARRDC3,ARRDC4,ASB6,ASCC2,A…
GO:0072594	1.48119e-29	4.82168	46.7449	123	220	establishment of protein localization to organelle	GO_BP	ACD,ACOX3,AGPS,AIP,AKT1,AP3B1,AP3D1,AP3M1,ARIH2,BAD,BAG3,BAG4,BAP1,BAX,BCL3,BCL6,BID,BNIP3L,CALM1,CAT,CCT2,CCT3,CCT6A,CCT7,CCT8,CHCHD4,CHMP4B,COX18,CRAT,CSE1L,CSNK2A2,DDIT3,DKC1,DMAP1,DNAJA1,DNAJC15,DNAJC19,ECH1,ECT2,FBXO7,FIS1,FZD5,GAS6,GLI3,GNPAT,GNPTAB,GNPTG,GOSR2,GRPEL1,GRPEL2,GSTK1,H2AFY,H2AFY2,HAX1,HDAC3,HEATR3,HGS,HK1,HMGCL,HSP90AA1,HSP90AB1,HSPA4,HSPA8,HSPD1,HYAL2,IDE,IDH1,IMMP2L,IPO11,IP…
GO:0070125	1.07697e-28	12.5108	19.039	68	88	mitochondrial translational elongation	GO_BP	AURKAIP1,DAP3,ERAL1,GFM1,MRPL10,MRPL11,MRPL12,MRPL13,MRPL14,MRPL15,MRPL17,MRPL18,MRPL2,MRPL20,MRPL21,MRPL22,MRPL23,MRPL24,MRPL27,MRPL3,MRPL32,MRPL33,MRPL34,MRPL35,MRPL36,MRPL37,MRPL39,MRPL40,MRPL41,MRPL42,MRPL43,MRPL44,MRPL46,MRPL47,MRPL48,MRPL49,MRPL50,MRPL51,MRPL52,MRPL54,MRPL55,MRPL9,MRPS10,MRPS11,MRPS12,MRPS15,MRPS16,MRPS17,MRPS18A,MRPS18C,MRPS2,MRPS21,MRPS22,MRPS23,MRPS26,MRPS27,MRPS30,MRPS3…
GO:0140053	7.02495e-28	6.54584	31.1177	92	144	mitochondrial gene expression	GO_BP	AARS2,AURKAIP1,C1QBP,DAP3,ELAC2,ERAL1,FASTKD5,FOXO3,GARS,GFM1,HARS,HSD17B10,IARS2,LRPPRC,MRPL10,MRPL11,MRPL12,MRPL13,MRPL14,MRPL15,MRPL17,MRPL18,MRPL2,MRPL20,MRPL21,MRPL22,MRPL23,MRPL24,MRPL27,MRPL3,MRPL32,MRPL33,MRPL34,MRPL35,MRPL36,MRPL37,MRPL39,MRPL40,MRPL41,MRPL42,MRPL43,MRPL44,MRPL46,MRPL47,MRPL48,MRPL49,MRPL50,MRPL51,MRPL52,MRPL54,MRPL55,MRPL9,MRPS10,MRPS11,MRPS12,MRPS15,MRPS16,MRPS17,MRPS1…
GO:0006614	8.74406e-27	10.1702	20.3136	69	94	SRP-dependent cotranslational protein targeting to membrane	GO_BP	RPL10A,RPL11,RPL12,RPL13,RPL13A,RPL14,RPL15,RPL18,RPL18A,RPL19,RPL21,RPL22,RPL23,RPL23A,RPL24,RPL27,RPL27A,RPL28,RPL29,RPL3,RPL30,RPL31,RPL32,RPL34,RPL35,RPL35A,RPL36,RPL36A,RPL37A,RPL38,RPL39,RPL4,RPL41,RPL5,RPL6,RPL7,RPL8,RPL9,RPLP0,RPLP1,RPLP2,RPS10,RPS11,RPS12,RPS14,RPS15,RPS15A,RPS16,RPS19,RPS2,RPS20,RPS21,RPS23,RPS24,RPS27,RPS27A,RPS28,RPS29,RPS3,RPS3A,RPS4X,RPS5,RPS6,RPS7,RPSA,SEC61A1,SEC6…
GO:0070126	4.44075e-26	10.5514	19.2553	66	89	mitochondrial translational termination	GO_BP	AURKAIP1,DAP3,ERAL1,MRPL10,MRPL11,MRPL12,MRPL13,MRPL14,MRPL15,MRPL17,MRPL18,MRPL2,MRPL20,MRPL21,MRPL22,MRPL23,MRPL24,MRPL27,MRPL3,MRPL32,MRPL33,MRPL34,MRPL35,MRPL36,MRPL37,MRPL39,MRPL40,MRPL41,MRPL42,MRPL43,MRPL44,MRPL46,MRPL47,MRPL48,MRPL49,MRPL50,MRPL51,MRPL52,MRPL54,MRPL55,MRPL9,MRPS10,MRPS11,MRPS12,MRPS15,MRPS16,MRPS17,MRPS18A,MRPS18C,MRPS2,MRPS21,MRPS22,MRPS23,MRPS26,MRPS27,MRPS30,MRPS31,MRP…
GO:0043624	7.29133e-26	8.42137	22.6697	73	105	cellular protein complex disassembly	GO_BP	ADD1,ADD3,APEH,ARHGEF2,AURKAIP1,CAPG,CAPZA1,CAPZA2,CAPZB,CFL1,CIB1,CKAP2,CKAP5,CLASP1,DAP3,DSTN,EIF5A,EPS8,ERAL1,ETF1,F2RL1,GAK,GLE1,GSN,GSPT1,HSPA8,LIMA1,MID1IP1,MRPL10,MRPL11,MRPL12,MRPL13,MRPL14,MRPL15,MRPL17,MRPL18,MRPL2,MRPL20,MRPL21,MRPL22,MRPL23,MRPL24,MRPL27,MRPL3,MRPL32,MRPL33,MRPL34,MRPL35,MRPL36,MRPL37,MRPL39,MRPL40,MRPL41,MRPL42,MRPL43,MRPL44,MRPL46,MRPL47,MRPL48,MRPL49,MRPL50,MRPL51,…
GO:0043312	7.73964e-24	2.66968	104.931	202	485	neutrophil degranulation	GO_BP	ACLY,ACTR10,ACTR1B,ACTR2,AGA,AGPAT2,ALDOA,ANO6,ANPEP,ANXA2,AP1M1,APEH,APRT,ARPC5,ARSB,ASAH1,ATG7,ATP11B,ATP6AP2,ATP6V0A1,ATP6V1D,B2M,B4GALT1,BCR,BRI3,C1orf35,CAB39,CANT1,CAP1,CAPN1,CAT,CCT2,CCT8,CD44,CD58,CD59,CD63,CEP290,CKAP4,CMTM6,CNN2,COMMD3,COMMD9,COPB1,CPNE1,CPNE3,CREG1,CST3,CSTB,CTSA,CTSB,CTSC,CTSD,CTSH,CYB5R3,CYBA,CYFIP1,DBNL,DDOST,DDX3X,DEGS1,DERA,DGAT1,DIAPH1,DNAJC13,DNAJC3,DPP7,DYNC1H1…
GO:0002444	2.23597e-23	2.51263	118.561	220	548	myeloid leukocyte mediated immunity	GO_BP	ACLY,ACTR10,ACTR1B,ACTR2,ADAM17,AGA,AGPAT2,ALDOA,ANO6,ANPEP,ANXA2,AP1M1,APEH,APRT,ARPC5,ARSB,ASAH1,ATG7,ATP11B,ATP6AP2,ATP6V0A1,ATP6V1D,B2M,B4GALT1,BCR,BRI3,C1orf35,CAB39,CANT1,CAP1,CAPN1,CAT,CCT2,CCT8,CD44,CD58,CD59,CD63,CEP290,CKAP4,CMTM6,CNN2,COMMD3,COMMD9,COPB1,CPNE1,CPNE3,CREG1,CST3,CSTB,CTSA,CTSB,CTSC,CTSD,CTSH,CYB5R3,CYBA,CYFIP1,DBNL,DDOST,DDX1,DDX21,DDX3X,DEGS1,DERA,DGAT1,DHX36,DIAPH1,DNA…
GO:0044257	7.307e-23	2.54371	111.406	209	522	cellular protein catabolic process	GO_BP	ADRM1,AKT1,AMFR,ANAPC10,ANAPC11,ANAPC5,ANXA2,AP2B1,AP2M1,AP2S1,APOE,ARAF,ARIH2,ARRDC1,ATE1,ATP13A2,AUP1,BAG5,BAP1,BCAP31,BIRC2,BNIP3,BNIP3L,BUB3,CAPN2,CAV1,CCDC115,CCDC47,CD81,CDC16,CDC20,CDC26,CDC34,CDK2,CHMP4B,CLOCK,CLPP,CLTA,CLTC,CNOT4,COMMD1,COPS3,CRBN,CSNK1A1,CSNK1D,CSNK1E,CSNK2A2,CTSA,CTSB,CTSC,CTSF,CTSH,CUL1,CUL2,CUL4A,CUL5,DAB2,DDA1,DDB1,DDIT3,DDRGK1,DERL1,DERL2,DNAJB12,DNAJB9,DNAJC10,DNA…
GO:0042119	1.36834e-22	2.57226	107.743	203	498	neutrophil activation	GO_BP	ACLY,ACTR10,ACTR1B,ACTR2,AGA,AGPAT2,ALDOA,ANO6,ANPEP,ANXA2,AP1M1,APEH,APRT,ARPC5,ARSB,ASAH1,ATG7,ATP11B,ATP6AP2,ATP6V0A1,ATP6V1D,B2M,B4GALT1,BCR,BRI3,C1orf35,CAB39,CANT1,CAP1,CAPN1,CAT,CCT2,CCT8,CD44,CD58,CD59,CD63,CEP290,CKAP4,CMTM6,CNN2,COMMD3,COMMD9,COPB1,CPNE1,CPNE3,CREG1,CST3,CSTB,CTSA,CTSB,CTSC,CTSD,CTSH,CYB5R3,CYBA,CYFIP1,DBNL,DDOST,DDX3X,DEGS1,DERA,DGAT1,DIAPH1,DNAJC13,DNAJC3,DPP7,DYNC1H1…
GO:0044419	1.83415e-22	2.48484	115.729	214	542	interspecies interaction between organisms	GO_BP	ABI2,ADAR,ANPEP,ANXA2,AP1B1,AP1G1,AP1M1,AP1S2,AP2B1,AP2M1,AP2S1,AP3M1,APOBEC3C,APOE,ARF1,ATG7,ATP6V1H,AXL,B2M,BAD,BANF1,BAX,BCL2L1,BECN1,BIN1,BNIP3,BNIP3L,BRD4,C1QBP,CADM1,CALCOCO2,CALM1,CAMLG,CAV1,CAV2,CBLL1,CBX5,CCDC86,CCNT1,CD46,CD74,CD81,CDC42,CDK9,CFL1,CFLAR,CHD1,CHMP1A,CHMP1B,CHMP2A,CHMP2B,CHMP4B,CHMP5,CHMP6,CLDN1,COPB1,COPS6,CPSF4,CREB1,CREB3,CREBBP,CTBP1,CTSB,CUL1,CUL2,CUL4A,CUL5,DDB1,DDX…
GO:0006886	1.41336e-21	2.6904	89.8736	176	435	intracellular protein transport	GO_BP	ACD,ACOX3,AGPS,AHCYL1,AIP,AKAP12,AKAP8L,AKT1,ALKBH5,ANP32B,AP1B1,AP1G1,AP1M1,AP1S2,AP2B1,AP2M1,AP2S1,AP3B1,AP3D1,AP3M1,APPBP2,ARCN1,ARF1,ARF3,ARF4,ARF5,ARFGAP3,ARFIP1,ARHGEF2,ARIH2,ARL1,ARL4A,ARL5A,ARL6IP1,ATG3,ATG4C,ATP13A2,ATP1B1,AUP1,B3GAT3,BAG3,BAG4,BAP1,BCAP29,BCAP31,BCCIP,BCL3,BCL6,BCR,BID,BNIP3L,CALR,CASC3,CAT,CD24,CD74,CDC37,CDC42,CEP290,CHCHD4,CHM,CHML,CHMP4B,CIB1,CLIP1,CLSTN1,CLTA,CLTB,…
GO:0002275	1.49993e-21	2.43578	116.83	213	540	myeloid cell activation involved in immune response	GO_BP	ACLY,ACTR10,ACTR1B,ACTR2,AGA,AGPAT2,ALDOA,ANO6,ANPEP,ANXA2,AP1M1,APEH,APRT,ARPC5,ARSB,ASAH1,ATG7,ATP11B,ATP6AP2,ATP6V0A1,ATP6V1D,B2M,B4GALT1,BCR,BRI3,C1orf35,CAB39,CANT1,CAP1,CAPN1,CAT,CCT2,CCT8,CD44,CD58,CD59,CD63,CEP290,CKAP4,CMTM6,CNN2,COMMD3,COMMD9,COPB1,CPNE1,CPNE3,CREG1,CST3,CSTB,CTSA,CTSB,CTSC,CTSD,CTSH,CYB5R3,CYBA,CYFIP1,DBNL,DDOST,DDX3X,DEGS1,DERA,DGAT1,DIAPH1,DNAJC13,DNAJC3,DPP7,DYNC1H1…
GO:0051173	7.84264e-21	1.52683	676.702	877	3130	positive regulation of nitrogen compound metabolic process	GO_BP	ABL1,ACD,ACSL1,ACSL3,ACTA2,ACTL6A,ACTN1,ACTN4,ACTR2,ACVR1,ACVR1B,ACVR2A,ADAM17,ADRM1,AGRN,AHI1,AHR,AIFM1,AIMP2,AIP,AKAP13,AKAP8,AKAP8L,AKIRIN2,AKT1,AKTIP,ALS2,ANP32B,ANTXR1,ANXA2,APEX1,APOE,APP,ARAF,ARF4,ARHGEF2,ARID1A,ARID3A,ARID3B,ARID4B,ARID5B,ARIH2,ARL6IP5,ARRDC3,ARRDC4,ASF1A,ASH2L,ASS1,ATF3,ATF4,ATF5,ATF6,ATG4B,ATG7,ATMIN,ATP6AP1,ATR,ATXN7L3,AURKAIP1,AVPI1,AXL,BAD,BAG4,BAMBI,BAX,BCAP31,BCL3,…
GO:0071826	1.41046e-20	3.15987	62.5258	133	289	ribonucleoprotein complex subunit organization	GO_BP	ADAR,ATR,ATXN2,BOP1,BRIX1,C1QBP,CD2BP2,CIRBP,CLNS1A,CLP1,CNOT1,CNOT2,CNOT6L,DDX1,DDX20,DDX23,DDX28,DDX3X,DENR,DHX30,DHX9,DICER1,DYNC1H1,EDC3,EIF2A,EIF2S3,EIF3A,EIF3B,EIF3D,EIF3E,EIF3F,EIF3G,EIF3H,EIF3I,EIF3J,EIF3K,EIF3L,EIF3M,EIF4B,EIF4H,EIF5,EIF6,ERAL1,GEMIN4,GEMIN6,GRB7,HSP90AA1,HSP90AB1,ISY1,KIF5B,LSM3,LSM4,LUC7L,MRPL11,MRPL20,MRPL22,MRPS11,MRPS2,MRPS7,MRRF,MRTO4,MTIF2,MTIF3,NCBP1,NIP7,NLE1,NO…
GO:0006412	2.4719e-19	4.69612	30.0023	79	144	translation	GO_BP	AARS,AARS2,ACO1,AIMP2,AKT1,APEH,APP,ATF4,ATXN2,AURKAIP1,BCL3,BTG2,C1QBP,CALR,CAPRIN1,CASC3,CDC123,CDK4,CIRBP,CNOT1,CNOT10,CNOT2,CNOT6L,CNOT8,COPS5,CYFIP1,DAP3,DARS,DDX1,DDX3X,DENR,DHPS,DHX29,DHX33,DHX36,DHX9,DNAJC1,DNAJC3,DPH2,DPH3,EEF1A1,EEF1B2,EEF1E1,EEF2,EGFR,EIF1,EIF1AX,EIF1B,EIF2A,EIF2AK1,EIF2AK2,EIF2AK4,EIF2B1,EIF2B2,EIF2B4,EIF2B5,EIF2S3,EIF3A,EIF3B,EIF3D,EIF3E,EIF3F,EIF3G,EIF3H,EIF3I,EIF3J…
GO:0002263	1.3754e-18	2.08862	151.663	251	701	cell activation involved in immune response	GO_BP	ABL1,ACLY,ACTR10,ACTR1B,ACTR2,ADA,AGA,AGPAT2,ALDOA,ANO6,ANPEP,ANXA1,ANXA2,AP1G1,AP1M1,APEH,APP,APRT,ARPC5,ARSB,ASAH1,ATG7,ATP11B,ATP6AP2,ATP6V0A1,ATP6V1D,B2M,B4GALT1,BCL3,BCL6,BCR,BRI3,C1orf35,CAB39,CANT1,CAP1,CAPN1,CAT,CCT2,CCT8,CD40,CD44,CD46,CD58,CD59,CD63,CEP290,CKAP4,CLCF1,CMTM6,CNN2,COMMD3,COMMD9,COPB1,CPNE1,CPNE3,CREG1,CST3,CSTB,CTSA,CTSB,CTSC,CTSD,CTSH,CYB5R3,CYBA,CYFIP1,DBNL,DDOST,DDX3X,…
GO:0006807	2.61088e-18	1.6812	389.676	531	2196	nitrogen compound metabolic process	GO_BP	A4GALT,AARS,AARS2,AASDHPPT,ABCA1,ABCD4,ABHD12,ABHD3,ABI2,ABL1,ACADM,ACAT1,ACBD6,ACD,ACIN1,ACLY,ACO1,ACOT7,ACP1,ACSL1,ACSL3,ACSL4,ACTA2,ACTB,ACTL6A,ACTN1,ACTN4,ACTR2,ACTR8,ACVR1,ACVR1B,ACVR2A,ADA,ADAM17,ADAM19,ADAMTS9,ADAR,ADAT3,ADCK2,ADD1,ADK,ADM,ADNP2,ADO,ADPGK,ADRM1,ADSL,ADSS,AEBP1,AES,AFF1,AFG3L2,AFMID,AGA,AGPAT2,AGPAT3,AGPAT5,AGRN,AGTPBP1,AHCTF1,AHCY,AHCYL1,AHI1,AHNAK,AHR,AIFM1,AIMP2,AIP,AK1,…
GO:0043687	1.78463e-17	2.60551	78.1031	149	361	post-translational protein modification	GO_BP	AGTPBP1,ANKRD9,APLP2,APOE,APP,ASB6,ATG12,ATG7,BTBD6,CALU,CDH2,CHM,CHML,CKAP4,COMMD1,COPS2,COPS3,COPS4,COPS5,COPS6,COPS7A,COPS8,CRTAP,CST3,CUL1,CUL2,CUL4A,CUL5,CYR61,DCAF16,DCAF6,DCUN1D1,DCUN1D3,DDA1,DDB1,DNAJC3,EPAS1,FAM20C,FBXL15,FBXL5,FBXO11,FBXO17,FBXO21,FBXO30,FBXO6,FBXO7,FBXW11,FBXW2,FBXW4,FBXW5,FBXW8,FBXW9,FEM1C,FN3KRP,FSTL3,FUCA2,GAS6,GOLM1,GPS1,HSP90B1,ICMT,IGFBP3,IGFBP4,IGFBP5,IGFBP7,IL6…
GO:0048518	7.30717e-17	1.38815	1092.28	1299	5095	positive regulation of biological process	GO_BP	ABCA1,ABCC4,ABI2,ABL1,ACD,ACIN1,ACLY,ACSL1,ACSL3,ACTA2,ACTB,ACTG1,ACTL6A,ACTN1,ACTN4,ACTR2,ACVR1,ACVR1B,ACVR2A,ADA,ADAM17,ADAM19,ADAMTS9,ADAR,ADD1,ADIPOR1,ADIPOR2,ADM,ADNP2,ADRM1,AES,AGGF1,AGPAT2,AGRN,AHCYL1,AHI1,AHR,AIFM1,AIMP2,AIP,AKAP12,AKAP13,AKAP8,AKAP8L,AKIRIN1,AKIRIN2,AKR1B1,AKT1,AKTIP,ALS2,AMOTL1,ANAPC11,ANAPC5,ANGEL2,ANGPTL4,ANKRD54,ANO6,ANP32B,ANTXR1,ANXA1,ANXA2,ANXA5,AP1G1,AP2B1,AP3B1,…
GO:0016032	8.59911e-17	2.72734	66.4211	131	314	viral process	GO_BP	ABI2,ADAR,ANPEP,ANXA2,AP1B1,AP1G1,AP1M1,AP1S2,AP2B1,AP2M1,AP2S1,AP3M1,APOBEC3C,APOE,ARF1,ATG7,ATP6V1H,AXL,B2M,BAD,BANF1,BAX,BCL2L1,BECN1,BIN1,BNIP3,BNIP3L,BRD4,C1QBP,CADM1,CALCOCO2,CAMLG,CAV1,CAV2,CBX5,CCDC86,CCNT1,CD46,CD74,CD81,CDC42,CDK9,CFL1,CFLAR,CHD1,CHMP1A,CHMP1B,CHMP2A,CHMP2B,CHMP4B,CHMP5,CHMP6,CLDN1,COPB1,COPS6,CPSF4,CREB1,CREB3,CREBBP,CTBP1,CTSB,CUL1,CUL2,CUL4A,CUL5,DDB1,DDX3X,DDX5,DEK,…
GO:0044085	1.1015e-16	1.49403	568.05	733	2723	cellular component biogenesis	GO_BP	AARS2,ABCA1,ABCC4,ABI2,ABL1,ABLIM1,ACAD9,ACAT1,ACD,ACSL3,ACTB,ACTG1,ACTN1,ACTN4,ACTR1A,ACTR2,ADAR,ADD1,ADD3,ADRM1,ADSL,AGRN,AHCTF1,AHI1,AHNAK,AIF1L,AIMP2,AKAP13,AKIRIN1,ALDOA,AMFR,ANGPTL4,ANO6,ANP32B,ANTXR1,ANXA2,ANXA5,AP2B1,AP2S1,APIP,APOE,APP,ARF1,ARHGEF2,ARL2,ARL6IP1,ARPC1A,ARPC2,ARPC3,ARPC4,ARPC5,ARPC5L,ARRDC1,ARRDC4,ASAP1,ASF1A,ASH2L,ATG12,ATG3,ATG4B,ATG4C,ATG7,ATG9A,ATL3,ATMIN,ATP13A2,ATP6V…
GO:0002181	1.4621e-16	5.80341	20.1207	57	93	cytoplasmic translation	GO_BP	AARS,DENR,DHX36,DHX9,DPH2,DPH3,EEF2,EIF2S3,EIF3A,EIF3B,EIF3D,EIF3E,EIF3F,EIF3G,EIF3H,EIF3I,EIF3J,EIF3K,EIF3L,EIF3M,EIF4B,EIF4G1,EIF4H,EIF5,ETF1,FTSJ1,GSPT1,NCK1,RPL10A,RPL11,RPL13A,RPL15,RPL18,RPL18A,RPL19,RPL24,RPL26L1,RPL29,RPL30,RPL31,RPL32,RPL35A,RPL36,RPL36A,RPL38,RPL39,RPL41,RPL6,RPL8,RPL9,RPLP0,RPLP1,RPS21,RPS23,RPS28,RPS29,RWDD1
GO:0070647	1.89529e-16	1.90673	176.729	276	828	protein modification by small protein conjugation or removal	GO_BP	ABL1,ACTB,ACTL6A,ACTR8,ADRM1,AIMP2,AKT1,AMFR,ANAPC10,ANAPC11,ANAPC13,ANAPC5,ARIH2,ARRDC1,ARRDC3,ARRDC4,ASB6,ATG3,ATG7,ATXN7L3,BAG5,BAP1,BECN1,BIRC2,BIRC3,BRCC3,CAV1,CBLL1,CCNB1IP1,CDC16,CDC20,CDC26,CDC34,CDC42,CDK9,CNOT4,COMMD1,COPS2,COPS3,COPS4,COPS5,COPS6,COPS7A,COPS8,CRBN,CTR9,CUL1,CUL2,CUL4A,CUL5,DCAF16,DCAF6,DCUN1D1,DCUN1D3,DCUN1D4,DCUN1D5,DDB1,DDRGK1,DERL1,DNAJA1,EGR1,EIF3F,ENY2,FBXL15,FBXL…
GO:0006508	4.65289e-16	1.64207	319.106	446	1483	proteolysis	GO_BP	ACTB,ACTL6A,ACTR8,ADAM17,ADAM19,ADAMTS9,ADRM1,AEBP1,AFG3L2,AGA,AGTPBP1,AIFM1,AKIRIN2,AKT1,AMFR,AMZ2,ANAPC10,ANAPC11,ANAPC5,ANP32B,ANPEP,ANTXR1,ANXA2,APEH,APH1A,APLP2,APOE,APP,ARAF,ARIH2,ARL6IP1,ARL6IP5,ARRDC1,ATE1,ATG4B,ATG4C,ATP13A2,ATP6AP2,ATXN7L3,AUP1,AURKAIP1,BAD,BAG5,BAP1,BAX,BCAP31,BECN1,BID,BIN1,BIRC2,BIRC3,BOK,BRCC3,BUB3,C1QB,C1QBP,CAMK2N1,CAPN1,CAPN2,CAPNS1,CASP2,CASP6,CASP7,CAV1,CCDC47,…
GO:0061919	7.62117e-16	2.25337	100.82	176	466	process utilizing autophagic mechanism	GO_BP	ABL1,AKT1,ANXA7,ARSB,ATG12,ATG3,ATG4B,ATG4C,ATG7,ATG9A,ATP13A2,ATP6V0A1,ATP6V0B,ATP6V0D1,ATP6V0E1,ATP6V1A,ATP6V1B2,ATP6V1C1,ATP6V1D,ATP6V1E1,ATP6V1G1,ATP6V1H,BAD,BECN1,BNIP3,BNIP3L,BOK,C19orf12,C6orf106,CALCOCO2,CAPN1,CAPNS1,CDC37,CHMP2A,CHMP2B,CHMP4B,CHMP6,CISD2,CLTC,CSNK2A2,CTSA,CTTN,DAP,DNM1L,DRAM1,DYNLL1,DYNLL2,EEF1A1,EI24,EIF2AK4,EIF4G1,EIF4G2,EP300,EXOC7,FBXO7,FEZ2,FIS1,FOXO1,FUNDC1,FZD5,GA…
GO:0045055	9.24676e-16	2.00402	142.314	230	660	regulated exocytosis	GO_BP	ABCC4,ACLY,ACTN1,ACTN4,ACTR10,ACTR1B,ACTR2,AGA,AGPAT2,ALDOA,ANO6,ANPEP,ANXA2,ANXA5,AP1G1,AP1M1,APEH,APLP2,APP,APRT,ARF1,ARHGAP17,ARPC5,ARSB,ASAH1,ATG7,ATP11B,ATP2A2,ATP6AP2,ATP6V0A1,ATP6V1D,B2M,B4GALT1,BCR,BRI3,C1orf35,CAB39,CALM1,CANT1,CAP1,CAPN1,CASK,CAT,CCT2,CCT8,CD44,CD58,CD59,CD63,CD9,CEP290,CKAP4,CMTM6,CNN2,COMMD3,COMMD9,COPB1,CPNE1,CPNE3,CREG1,CST3,CSTB,CTSA,CTSB,CTSC,CTSD,CTSH,CYB5R1,CYB5…
GO:0006888	1.07355e-15	3.32507	41.9269	92	194	ER to Golgi vesicle-mediated transport	GO_BP	ACTR10,ACTR1A,ARCN1,ARF1,ARF4,ARFGAP3,BCAP29,BCAP31,CAPZA1,CAPZA2,CAPZB,CD59,CNIH4,COG1,COG2,COG4,COG7,COG8,COL7A1,COPA,COPB1,COPB2,COPE,COPZ1,CREB3L2,CSNK1D,CTSC,DCTN1,DCTN2,DCTN3,DCTN5,DCTN6,DDHD2,DYNC1H1,DYNC1I2,DYNC1LI1,DYNC1LI2,DYNLL1,DYNLL2,ERGIC1,ERGIC3,GAS6,GBF1,GOLGA2,GOLGB1,GOSR2,IER3IP1,INSIG1,KDELR1,KDELR2,LMAN2,LMAN2L,MCFD2,MIA3,PDCD6,PEF1,PPP6C,PREB,PROS1,RAB12,RAB1A,RAB1B,SAR1A,SAR…
GO:0006364	1.28426e-15	4.09721	29.4745	72	137	rRNA processing	GO_BP	BMS1,BOP1,BYSL,DDX17,DDX21,DDX27,DDX51,DDX56,DHX37,DKC1,EBNA1BP2,EIF4A3,EMG1,EXOSC1,EXOSC10,EXOSC4,EXOSC5,EXOSC6,EXOSC7,EXOSC9,FCF1,GAR1,GEMIN4,GTF2H5,GTPBP4,HEATR1,IMP3,IMP4,KRI1,LYAR,MPHOSPH10,MRPS11,MRPS9,MRTO4,NAT10,NGDN,NHP2,NOB1,NOC4L,NOL10,NOL11,NOL6,NOLC1,NOP10,NOP14,NOP2,NPM3,NSA2,NSUN3,NSUN4,NSUN5,NUDT16,PA2G4,PELP1,PIH1D1,POP5,RIOK1,RIOK2,RIOK3,RPF1,RPF2,RPL10A,RPL11,RPL14,RPL27,RPL35,…
GO:0051169	1.4679e-15	2.46755	77.8868	144	360	nuclear transport	GO_BP	AHCYL1,AKAP13,AKAP8L,AKT1,ALKBH5,ANKRD54,ANP32B,BAG3,BANF1,BCCIP,BCL3,BCL6,CALR,CASC3,CPSF1,CPSF2,CPSF4,CSE1L,CTDSPL2,DDX20,DHX38,DHX9,DMAP1,ECT2,EIF4A3,EIF5A,EIF6,EMD,ENY2,FIP1L1,FYTTD1,GAS6,GEMIN4,GEMIN6,GLE1,GLI3,GSK3B,HDAC3,HEATR3,HMGA1,HSP90AB1,HYAL2,IPO11,IPO13,IPO9,JUP,KHDRBS1,KPNA4,KPNA6,KPNB1,LMNA,LZTS2,MAPK14,MBTPS1,NCBP1,NEDD4,NFKBIA,NOL6,NOLC1,NUP155,NUP188,NUP205,NUP210,NUP37,NUP43,N…
GO:0022900	3.78047e-15	3.36858	39.3761	87	182	electron transport chain	GO_BP	AKR1A1,AKR1B1,AKR7A2,ALDH2,BID,COQ9,COX10,COX15,COX4I1,COX5A,COX5B,COX6A1,COX6B1,COX6C,COX7A2,COX7B,COX7C,COX8A,CYB5A,CYBA,CYC1,CYCS,DEGS1,DHRS3,DLD,DNAJC15,ETFA,ETFB,ETFDH,FDX1,GLDC,GLRX,GLRX5,GPD2,GSR,IDH3B,IMMP2L,ME2,NDUFA1,NDUFA10,NDUFA12,NDUFA4,NDUFA8,NDUFA9,NDUFAB1,NDUFAF1,NDUFAF2,NDUFB10,NDUFB2,NDUFB3,NDUFB5,NDUFB6,NDUFB7,NDUFB8,NDUFC1,NDUFS1,NDUFS2,NDUFS3,NDUFS4,NDUFS5,NDUFV1,NQO1,NQO2,P4…
GO:0031329	1.45879e-14	3.00904	45.8911	96	217	regulation of cellular catabolic process	GO_BP	ABL1,AIFM1,AKT1,ANGEL2,ANXA2,APEX1,APOE,ARAF,ARIH2,ATG7,ATP13A2,ATP6V0A1,ATP6V0B,ATP6V0D1,ATP6V0E1,ATP6V1A,ATP6V1B2,ATP6V1C1,ATP6V1D,ATP6V1E1,ATP6V1G1,ATP6V1H,BAD,BAG5,BAX,BCAP31,BECN1,BNIP3,BNIP3L,BOK,BTG2,CALCOCO2,CAPN1,CAPNS1,CAV1,CD81,CDC37,CHMP4B,CIRBP,CISD2,CNOT1,CNOT6L,CNOT8,COMMD1,CSDC2,CSNK1A1,CSNK1D,CSNK1E,CSNK2A2,CST3,CTSA,CTSC,CTTN,DAB2,DAP,DCP1A,DDA1,DDIT4,DDRGK1,DERL2,DFFA,DHX34,DHX…
GO:0009123	1.53813e-14	2.50124	69.6654	130	322	nucleoside monophosphate metabolic process	GO_BP	ADA,ADK,ADPGK,ADSL,ADSS,AK1,AK2,AK3,ALDOA,APRT,ATIC,ATP1B1,ATP6V1A,ATP6V1B2,BAD,BID,CARD11,CASK,CMPK1,COQ9,COX10,COX15,COX4I1,COX5A,COX5B,COX6A1,COX7A2,COX7C,CTNS,CYC1,CYCS,DCTD,DDIT4,DGUOK,DHTKD1,DLD,DNAJC15,DNM1L,ECD,EIF6,ENO1,FAM20C,GALK1,GAPDH,GPI,GUK1,HDDC2,HK1,HKDC1,HPRT1,HSPA8,IMPDH1,IMPDH2,LDHA,MSH2,NADK,NDUFA1,NDUFA10,NDUFA12,NDUFA4,NDUFA8,NDUFA9,NDUFAB1,NDUFAF1,NDUFB10,NDUFB2,NDUFB3,NDU…
GO:0019693	1.64554e-14	2.11063	109.804	184	508	ribose phosphate metabolic process	GO_BP	ACAT1,ACBD6,ACLY,ACOT7,ACSL1,ACSL3,ACSL4,ADK,ADM,ADPGK,ADSL,ADSS,AK1,AK2,AK3,ALDOA,APRT,ATIC,ATP1B1,ATP6V1A,ATP6V1B2,BAD,BID,CARD11,CASK,CMPK1,COASY,COQ9,COX10,COX15,COX4I1,COX5A,COX5B,COX6A1,COX7A2,COX7C,CTNS,CTPS2,CYC1,CYCS,DBI,DCAKD,DDIT4,DERA,DGAT1,DHTKD1,DLAT,DLD,DNAJC15,DNM1L,ECD,EIF6,ELOVL1,ELOVL5,ENO1,ENTPD4,FAM20C,FAR1,FASN,GALK1,GAPDH,GPHN,GPI,GUK1,HINT1,HK1,HKDC1,HMGCL,HMGCR,HMGCS1,HPR…
GO:0000375	2.19284e-14	2.33812	81.5648	146	377	RNA splicing, via transesterification reactions	GO_BP	AQR,BUD31,C1QBP,C9orf78,CASC3,CD2BP2,CHERP,CIRBP,CLNS1A,CLP1,CPSF1,CPSF2,CPSF4,CSTF3,CTNNBL1,CWC15,DAZAP1,DCPS,DDX1,DDX17,DDX20,DDX23,DDX41,DDX42,DDX5,DHX15,DHX38,DHX40,DHX9,DNAJC8,EFTUD2,EIF4A3,ELAVL1,FIP1L1,FUS,GEMIN4,GEMIN6,GTF2F1,GTF2F2,HNRNPA0,HNRNPC,HNRNPD,HNRNPL,HNRNPU,HSPA8,IK,ISY1,JMJD6,KHDRBS1,KHDRBS3,KHSRP,LSM1,LSM3,LSM4,LSM5,LSM7,LUC7L,MBNL1,MBNL2,MPHOSPH10,NCBP1,PABPC1,PABPN1,PAPOLA,…
GO:0034645	2.49176e-14	2.85052	48.5214	100	247	cellular macromolecule biosynthetic process	GO_BP	A4GALT,AARS,AARS2,ABCA1,ABL1,ACD,ACO1,ACTA2,ACTL6A,ACTR2,ACVR1,ACVR1B,ACVR2A,ADNP2,ADRM1,AEBP1,AES,AFF1,AGRN,AHCTF1,AHI1,AHR,AIMP2,AKAP8L,AKIRIN2,AKT1,ALG14,ALG2,ALG3,ALG5,ALG8,APEH,APOE,APP,ARF4,ARHGEF2,ARID1A,ARID3A,ARID3B,ARID4B,ARID5B,ASCC2,ASF1A,ASH2L,ATF3,ATF4,ATF5,ATF6,ATG12,ATG7,ATMIN,ATR,ATXN2,ATXN7L3,AURKAIP1,B3GALNT1,B3GALT6,B3GAT3,B3GNT2,B4GALT1,B4GALT3,B4GALT5,B4GALT7,BAG3,BAMBI,BASP…
GO:0044260	6.28293e-14	1.50056	467.719	601	2560	cellular macromolecule metabolic process	GO_BP	A4GALT,AARS,AARS2,ABCA1,ABHD12,ABI2,ABL1,ACD,ACO1,ACP1,ACSL1,ACTA2,ACTB,ACTL6A,ACTR2,ACTR8,ACVR1,ACVR1B,ACVR2A,ADAM17,ADAMTS9,ADAR,ADCK2,ADD1,ADM,ADNP2,ADRM1,AEBP1,AES,AFF1,AFG3L2,AGA,AGRN,AGTPBP1,AHCTF1,AHI1,AHR,AIFM1,AIMP2,AKAP13,AKAP8,AKAP8L,AKIRIN2,AKT1,AKTIP,ALG14,ALG2,ALG3,ALG5,ALG8,ALKBH2,ALKBH3,ALKBH5,ALS2,AMFR,ANAPC10,ANAPC11,ANAPC13,ANAPC5,ANGEL2,ANKRD13C,ANKRD54,ANKRD9,ANP32B,ANTXR1,AN…
GO:0006403	8.92467e-14	2.9374	45.7876	94	212	RNA localization	GO_BP	AHCTF1,AKAP8L,ALKBH5,ATR,ATXN2,BCCIP,BICD2,CASC3,CCT2,CCT3,CCT6A,CCT7,CCT8,CKAP5,CPSF1,CPSF2,CPSF4,DDX19A,DHX36,DHX38,DHX9,DKC1,EIF4A3,EIF5A,EIF6,ENY2,EXOSC10,FIP1L1,FYTTD1,GLE1,HNRNPU,HSF1,IGF2BP2,KHDRBS1,KHSRP,LRPPRC,MCM3AP,MRPL18,MVP,NCBP1,NHP2,NOL6,NOP10,NUP155,NUP188,NUP205,NUP210,NUP37,NUP43,NUP50,NUP54,NUP62,NUP88,NUP93,NUPL2,NXF1,NXT1,PA2G4,PABPN1,PCID2,PHAX,PIH1D1,PNPT1,POLDIP3,POLR2D,PR…
GO:0051168	1.23155e-13	3.05216	41.9723	88	194	nuclear export	GO_BP	AHCYL1,AKAP13,AKAP8L,ALKBH5,ANP32B,BAG3,BCCIP,CALR,CASC3,CPSF1,CPSF2,CPSF4,CSE1L,CTDSPL2,DHX38,DHX9,EIF4A3,EIF5A,EIF6,EMD,ENY2,FIP1L1,FYTTD1,GAS6,GLE1,GSK3B,KHDRBS1,LZTS2,NCBP1,NOL6,NUP155,NUP188,NUP205,NUP210,NUP37,NUP43,NUP50,NUP54,NUP62,NUP88,NUP93,NUPL2,NXF1,NXT1,PA2G4,PABPN1,PARK7,PCID2,PHAX,POLDIP3,POLR2D,PTPN11,PTPN14,RAE1,RANGAP1,RBM22,RIOK2,RNPS1,RPS15,RPSA,SDAD1,SEH1L,SETD2,SLBP,SLU7,SM…
GO:0044238	1.80079e-13	1.54791	409.516	529	2398	primary metabolic process	GO_BP	A4GALT,AARS,AARS2,AASDHPPT,ABCA1,ABCD3,ABHD10,ABHD12,ABHD15,ABHD2,ABHD3,ABI2,ABL1,ACAA2,ACAD9,ACADM,ACADS,ACADVL,ACAT1,ACAT2,ACBD3,ACBD6,ACD,ACIN1,ACLY,ACO1,ACO2,ACOT7,ACOX3,ACP1,ACSL1,ACSL3,ACSL4,ACTA2,ACTB,ACTL6A,ACTN1,ACTN4,ACTR2,ACTR8,ACVR1,ACVR1B,ACVR2A,ADA,ADAM17,ADAM19,ADAMTS9,ADAR,ADAT3,ADCK2,ADD1,ADIPOR1,ADIPOR2,ADK,ADM,ADNP2,ADO,ADPGK,ADRM1,ADSL,ADSS,AEBP1,AES,AFF1,AFG3L2,AFMID,AGA,AGPA…
GO:0044271	2.08036e-13	1.37575	785.806	949	3867	cellular nitrogen compound biosynthetic process	GO_BP	AARS,AARS2,ABL1,ACADM,ACAT1,ACD,ACLY,ACO1,ACOT7,ACSL1,ACSL3,ACSL4,ACTA2,ACTL6A,ACTN1,ACTN4,ACTR2,ACVR1,ACVR1B,ACVR2A,ADA,ADK,ADM,ADNP2,ADPGK,ADRM1,ADSL,ADSS,AEBP1,AES,AFF1,AFMID,AGPAT2,AGPAT3,AGPAT5,AGRN,AHCTF1,AHI1,AHR,AIMP2,AIP,AK1,AK2,AK3,AKAP8L,AKIRIN2,AKT1,ALDH9A1,ALDOA,AMD1,APEH,APEX1,APOE,APP,APRT,ARF4,ARG2,ARHGEF2,ARID1A,ARID3A,ARID3B,ARID4B,ARID5B,ASCC2,ASF1A,ASH2L,ASL,ASNS,ASNSD1,ASS1,A…
GO:0060548	2.26299e-13	1.68471	225.223	323	1041	negative regulation of cell death	GO_BP	AARS,ABL1,ACAA2,ACVR1,ADA,ADNP2,AHI1,AKR1B1,AKT1,ANGPTL4,ANXA1,ANXA5,AP2B1,API5,APIP,APOE,ARAF,ARF4,ARG2,ARHGAP10,ARHGDIA,ARHGEF2,ARL6IP1,ASNS,ATAD3A,ATF4,ATF5,ATG7,ATP13A2,AVEN,AXL,BAD,BAG3,BAG4,BAG5,BAX,BCL2L1,BCL2L2,BCL3,BCL6,BECN1,BID,BIRC2,BIRC3,BNIP2,BNIP3,BNIP3L,BOK,BTBD10,BTG2,CASP2,CAT,CAV1,CD44,CD74,CDKN1A,CDKN1B,CDKN2D,CEBPB,CFDP1,CFL1,CFLAR,CHD8,CHMP2A,CHMP4B,CIB1,CITED2,CLCF1,COPS5,C…
GO:0090304	2.77274e-13	1.3172	1218.93	1407	5634	nucleic acid metabolic process	GO_BP	AARS,AARS2,ABL1,ACD,ACIN1,ACTA2,ACTL6A,ACTN1,ACTN4,ACTR2,ACTR8,ACVR1,ACVR1B,ACVR2A,ADAR,ADAT3,ADNP2,ADRM1,AEBP1,AES,AFF1,AGRN,AHCTF1,AHCYL1,AHI1,AHNAK,AHR,AIFM1,AIMP2,AIP,AKAP8L,AKIRIN2,AKT1,ALKBH2,ALKBH3,ALKBH5,ANGEL2,APEX1,APEX2,APOBEC3C,APOE,APP,AQR,ARF4,ARHGEF2,ARID1A,ARID3A,ARID3B,ARID4B,ARID5B,ASCC2,ASF1A,ASH2L,ATF3,ATF4,ATF5,ATF6,ATG7,ATMIN,ATR,ATXN2,ATXN7L3,AURKAIP1,BAG3,BAMBI,BANF1,BASP1…
GO:0006099	2.87216e-13	16.4034	7.13962	27	33	tricarboxylic acid cycle	GO_BP	ACO1,ACO2,CS,DHTKD1,DLAT,FAHD1,FH,IDH1,IDH2,IDH3A,IDH3B,IDH3G,MDH1,MDH2,ME2,ME3,NNT,OGDH,PDHA1,PDHB,SDHA,SDHB,SDHC,SDHD,SUCLA2,SUCLG1,SUCLG2
GO:0055086	3.45017e-13	2.03237	109.844	180	512	nucleobase-containing small molecule metabolic process	GO_BP	ACAT1,ACBD6,ACLY,ACOT7,ACSL1,ACSL3,ACSL4,ADA,ADK,ADM,ADPGK,ADSL,ADSS,AFMID,AGPAT2,AGPAT3,AGPAT5,AHCY,AK1,AK2,AK3,ALDOA,AMD1,APIP,APOBEC3C,APRT,ATIC,ATP1B1,ATP6V1A,ATP6V1B2,BAD,BID,CARD11,CASK,CDIPT,CDS1,CDS2,CMPK1,COASY,COQ9,COX10,COX15,COX4I1,COX5A,COX5B,COX6A1,COX7A2,COX7C,CTNS,CTPS2,CYC1,CYCS,DBI,DCAKD,DCTD,DCTPP1,DCXR,DDIT4,DERA,DGAT1,DGUOK,DHTKD1,DLAT,DLD,DNAJC15,DNM1L,DPAGT1,ECD,EIF6,ELOVL1…
GO:1901362	5.83925e-13	1.34364	914.22	1084	4248	organic cyclic compound biosynthetic process	GO_BP	ABL1,ACAA2,ACAT1,ACAT2,ACBD3,ACD,ACLY,ACOT7,ACSL1,ACSL3,ACSL4,ACTA2,ACTL6A,ACTN1,ACTN4,ACTR2,ACVR1,ACVR1B,ACVR2A,ADA,ADK,ADM,ADNP2,ADPGK,ADRM1,ADSL,ADSS,AEBP1,AES,AFF1,AFMID,AGPAT2,AGPAT3,AGPAT5,AGRN,AHCTF1,AHI1,AHR,AIP,AK1,AK2,AK3,AKAP8L,AKIRIN2,AKR1B1,AKT1,ALDOA,AMD1,APEX1,APOE,APP,APRT,ARF4,ARHGEF2,ARID1A,ARID3A,ARID3B,ARID4B,ARID5B,ARV1,ASCC2,ASF1A,ASH2L,ATF3,ATF4,ATF5,ATF6,ATIC,ATMIN,ATP1A1,…
GO:1903320	1.05784e-12	2.97645	40.5738	84	188	regulation of protein modification by small protein conjugation or removal	GO_BP	ABL1,AIMP2,AKT1,ARRDC3,ARRDC4,BAG5,BIRC2,BIRC3,CAV1,CDC20,CDK9,COMMD1,CTR9,DCUN1D1,DCUN1D3,DCUN1D4,DCUN1D5,DERL1,DNAJA1,EGR1,FBXO5,FKBP1A,FYN,GCLC,GNL3,GNL3L,GOLGA2,GTPBP4,HERPUD1,HMG20B,HSP90AA1,HSP90AB1,HSPA5,ISG15,ITCH,IVNS1ABP,MAD2L2,MAPK9,NDFIP1,NDFIP2,NXN,OGT,PARK7,PDCD6,PEF1,PELI1,PIAS1,PIAS4,PIN1,PINK1,PINX1,PRMT3,PSMD10,PTEN,PTTG1IP,RAB1A,RCHY1,RIPK2,RNF20,RPL11,RPL23,RPL5,RPS2,RPS3,RPS7…
GO:0019438	1.16519e-12	1.33878	908.711	1076	4211	aromatic compound biosynthetic process	GO_BP	ABL1,ACAT1,ACD,ACLY,ACOT7,ACSL1,ACSL3,ACSL4,ACTA2,ACTL6A,ACTN1,ACTN4,ACTR2,ACVR1,ACVR1B,ACVR2A,ADA,ADK,ADM,ADNP2,ADPGK,ADRM1,ADSL,ADSS,AEBP1,AES,AFF1,AFMID,AGPAT2,AGPAT3,AGPAT5,AGRN,AHCTF1,AHI1,AHR,AIP,AK1,AK2,AK3,AKAP8L,AKIRIN2,AKT1,ALDOA,AMD1,APEX1,APOE,APP,APRT,ARF4,ARHGEF2,ARID1A,ARID3A,ARID3B,ARID4B,ARID5B,ASCC2,ASF1A,ASH2L,ATF3,ATF4,ATF5,ATF6,ATIC,ATMIN,ATR,ATXN7L3,BAG3,BAMBI,BASP1,BAX,BAZ1…
GO:0018130	1.34597e-12	1.34198	881.078	1046	4094	heterocycle biosynthetic process	GO_BP	ABL1,ACAT1,ACD,ACLY,ACOT7,ACSL1,ACSL3,ACSL4,ACTA2,ACTL6A,ACTN1,ACTN4,ACTR2,ACVR1,ACVR1B,ACVR2A,ADA,ADK,ADM,ADNP2,ADPGK,ADRM1,ADSL,ADSS,AEBP1,AES,AFF1,AFMID,AGPAT2,AGPAT3,AGPAT5,AGRN,AHCTF1,AHI1,AHR,AIP,AK1,AK2,AK3,AKAP8L,AKIRIN2,AKT1,ALDOA,AMD1,APEX1,APOE,APP,APRT,ARF4,ARHGEF2,ARID1A,ARID3A,ARID3B,ARID4B,ARID5B,ASCC2,ASF1A,ASH2L,ATF3,ATF4,ATF5,ATF6,ATIC,ATMIN,ATR,ATXN7L3,BAG3,BAMBI,BASP1,BAX,BAZ1…
GO:0034622	1.41077e-12	1.66282	220.518	314	1030	cellular protein-containing complex assembly	GO_BP	AARS2,ABI2,ABL1,ACAD9,ACD,ACTR2,ADAR,ADD1,ADD3,ADRM1,AHCTF1,ANP32B,AP2B1,AP2S1,ARF1,ARL2,ARPC1A,ARPC2,ARPC3,ARPC4,ARPC5,ARPC5L,ASF1A,ATPAF1,ATPAF2,ATR,ATXN2,BAG4,BIN1,BOP1,BRF2,BRIX1,C1QBP,CALR,CAPG,CAPZA1,CAPZA2,CAPZB,CCNH,CCT2,CD2BP2,CDC42EP1,CDC42EP4,CENPV,CETN2,CETN3,CHD1L,CHMP2A,CIRBP,CKAP5,CLASP1,CLIP1,CLNS1A,CLP1,CLTA,CLTB,CLTC,CNOT1,CNOT2,CNOT6L,COG4,COPS8,CORO1B,COX10,COX15,COX17,COX18,C…
GO:0006082	1.81997e-12	1.63788	234.526	330	1084	organic acid metabolic process	GO_BP	AARS,AARS2,AASDHPPT,ABCD3,ABHD10,ABHD2,ABHD3,ACAA2,ACAD9,ACADM,ACADS,ACADVL,ACAT1,ACAT2,ACLY,ACO1,ACO2,ACOT7,ACOX3,ACSL1,ACSL3,ACSL4,ADIPOR1,ADIPOR2,ADO,ADPGK,ADSS,AFMID,AHCY,AIG1,AIMP2,AKR1A1,AKT1,ALDH3A2,ALDOA,ALKBH7,ANXA1,APIP,ARG2,ARSB,ARV1,ASL,ASNS,ASNSD1,ASS1,ATF4,ATIC,AUH,AZIN1,B3GALT6,B3GNT2,B4GALT1,B4GALT3,B4GALT5,BCAT2,BCKDK,BGN,BNIP2,BSG,CAV1,CBR1,CBR4,CD44,CD74,CHPF,CHST14,CHST3,CHSY1…
GO:0046034	4.31035e-12	3.46336	28.919	65	134	ATP metabolic process	GO_BP	ADPGK,AK1,AK2,ALDOA,ATP1B1,ATP6V1A,ATP6V1B2,BAD,BID,COQ9,COX10,COX15,COX4I1,COX5A,COX5B,COX6A1,COX7A2,COX7C,CTNS,CYC1,CYCS,DDIT4,DHTKD1,DLD,DNAJC15,DNM1L,ECD,EIF6,ENO1,FAM20C,GALK1,GAPDH,GPI,GUK1,HK1,HKDC1,HSPA8,LDHA,MSH2,NADK,NDUFA1,NDUFA10,NDUFA12,NDUFA4,NDUFA8,NDUFA9,NDUFAB1,NDUFAF1,NDUFB10,NDUFB2,NDUFB3,NDUFB5,NDUFB6,NDUFB7,NDUFB8,NDUFC1,NDUFS1,NDUFS2,NDUFS3,NDUFS4,NDUFS5,NDUFV1,NUDT5,OGDH,OG…
GO:0010942	9.23939e-12	1.85335	131.097	202	608	positive regulation of cell death	GO_BP	ABL1,ADM,AES,AIFM1,AIMP2,AKAP13,AKT1,ANO6,ANP32B,ANXA1,ANXA5,ARHGEF17,ARHGEF2,ARHGEF3,ARL6IP5,ATF3,ATF4,ATF6,ATG7,B4GALT1,BAD,BAX,BCAP31,BCL2L1,BCL6,BCLAF1,BID,BIN1,BMP2,BNIP3,BNIP3L,BOK,BRMS1,BTG1,C1QBP,C3orf38,CASP2,CAV1,CD40,CDC34,CDC42,CDK4,CDKN1A,CDKN1B,COL18A1,CREB1,CTGF,CTNNA1,CTNNBL1,CTSC,CTSH,CYCS,CYR61,DAP,DCUN1D3,DDIT3,DDIT4,DDX20,DDX3X,DEDD2,DFFA,DLC1,DNAJA1,DNM1L,DNM2,DUSP1,DUSP6,E2F…
GO:0043488	9.39054e-12	3.66134	25.5296	59	118	regulation of mRNA stability	GO_BP	AKT1,ANGEL2,APEX1,CIRBP,CNOT6L,CSDC2,DCP1A,DHX36,DHX9,EIF4G1,ELAVL1,EXOSC1,EXOSC4,EXOSC5,EXOSC6,EXOSC7,EXOSC9,FXR1,FXR2,HNRNPA0,HNRNPC,HNRNPD,HNRNPU,HSPA8,HSPB1,IGF2BP2,KHSRP,LARP1,MAPK14,PABPC1,PABPC4,PAIP1,PCBP4,PCID2,PRKCA,PRKCD,PUM1,PUM2,RBM10,RBM23,RPS27A,SAMD4B,SERBP1,SET,SYNCRIP,TNPO1,UBA52,UBB,UBC,UPF1,VIM,XPO1,XRN1,YBX1,YWHAB,YWHAZ,ZC3H12A,ZFP36,ZFP36L1
GO:0015931	1.32757e-11	2.62523	47.7476	92	221	nucleobase-containing compound transport	GO_BP	AHCTF1,AKAP8L,ALKBH5,ATXN2,BCCIP,BICD2,CASC3,CKAP5,CPSF1,CPSF2,CPSF4,DDX19A,DHX38,DHX9,EIF4A3,EIF5A,EIF6,ENY2,FIP1L1,FYTTD1,GLE1,HNRNPU,HSF1,IGF2BP2,KHDRBS1,KHSRP,LRPPRC,MCM3AP,MRPL18,MVP,NCBP1,NOL6,NUP155,NUP188,NUP205,NUP210,NUP37,NUP43,NUP50,NUP54,NUP62,NUP88,NUP93,NUPL2,NXF1,NXT1,PA2G4,PABPN1,PCID2,PHAX,PNPT1,POLDIP3,POLR2D,RAE1,RFTN1,RIOK2,RIPK1,RNPS1,RPS15,RPSA,SDAD1,SEH1L,SETD2,SLBP,SLC25A…
GO:0045321	2.73251e-11	1.54994	271.955	368	1257	leukocyte activation	GO_BP	ABL1,ACLY,ACTR10,ACTR1B,ACTR2,ADA,ADAM17,AGA,AGPAT2,AHR,AKT1,ALDOA,ANO6,ANPEP,ANXA1,ANXA2,AP1G1,AP1M1,AP3B1,AP3D1,APEH,APP,APRT,ARG2,ARPC5,ARSB,ASAH1,ATG7,ATP11B,ATP11C,ATP6AP2,ATP6V0A1,ATP6V1D,AXL,B2M,B4GALT1,BAD,BAX,BCL3,BCL6,BCR,BRI3,C1orf35,CAB39,CANT1,CAP1,CAPN1,CARD11,CAT,CAV1,CCND3,CCT2,CCT8,CD151,CD24,CD320,CD40,CD44,CD46,CD58,CD59,CD63,CD74,CD81,CDC42,CEBPB,CEBPG,CEP290,CKAP4,CLCF1,CLPTM…
GO:0042773	3.75368e-11	4.29466	18.8226	47	87	ATP synthesis coupled electron transport	GO_BP	BID,COQ9,COX10,COX15,COX4I1,COX5A,COX5B,COX6A1,COX7C,CYC1,CYCS,DLD,DNAJC15,NDUFA1,NDUFA10,NDUFA12,NDUFA4,NDUFA8,NDUFA9,NDUFAB1,NDUFAF1,NDUFB10,NDUFB2,NDUFB3,NDUFB5,NDUFB6,NDUFB7,NDUFB8,NDUFC1,NDUFS1,NDUFS2,NDUFS3,NDUFS4,NDUFS5,NDUFV1,PARK7,PINK1,PMPCB,SDHA,SDHC,SDHD,UQCRB,UQCRC1,UQCRFS1,UQCRH,UQCRHL,UQCRQ
GO:0000398	8.22289e-11	2.28929	61.432	109	285	mRNA splicing, via spliceosome	GO_BP	AQR,BUD31,C1QBP,C9orf78,CASC3,CD2BP2,CHERP,CIRBP,CLNS1A,CLP1,CPSF1,CPSF2,CPSF4,CSTF3,CTNNBL1,CWC15,DAZAP1,DCPS,DDX1,DDX17,DDX20,DDX23,DDX41,DDX42,DDX5,DHX15,DHX38,DHX40,DHX9,DNAJC8,EFTUD2,EIF4A3,ELAVL1,FIP1L1,FUS,GEMIN4,GEMIN6,GTF2F1,GTF2F2,HNRNPA0,HNRNPC,HNRNPD,HNRNPL,HNRNPU,HSPA8,IK,ISY1,JMJD6,KHDRBS1,KHDRBS3,LSM3,LSM4,LSM5,LSM7,LUC7L,MBNL1,MBNL2,NCBP1,PABPC1,PABPN1,PAPOLA,PCBP1,PCBP2,PDCD7,PHF…
GO:0072350	1.18717e-10	9.48443	7.78105	26	36	tricarboxylic acid metabolic process	GO_BP	ACLY,ACO1,ACO2,ASS1,CS,DHTKD1,DLAT,FAHD1,FH,GLUD1,IDH1,IDH2,IDH3A,IDH3B,IDH3G,MDH1,MDH2,ME2,ME3,NNT,OGDH,PDHA1,PDHB,SDHA,SDHB,SDHC,SDHD,STAT5B,SUCLA2,SUCLG1,SUCLG2
GO:1903311	1.20908e-10	4.14106	18.6768	46	87	regulation of mRNA metabolic process	GO_BP	AHCYL1,AKT1,ANGEL2,APEX1,BTG2,C1QBP,C9orf78,CCNT1,CDK9,CIRBP,CNOT1,CNOT6L,CNOT8,CPSF4,CSDC2,CTR9,DAZAP1,DCP1A,DDX17,DDX5,DHX34,DHX36,DHX9,EIF4G1,ELAVL1,EXOSC1,EXOSC4,EXOSC5,EXOSC6,EXOSC7,EXOSC9,FXR1,FXR2,HNRNPA0,HNRNPC,HNRNPD,HNRNPL,HNRNPU,HSF1,HSPA8,HSPB1,IGF2BP2,JMJD6,KHDRBS1,KHDRBS3,KHSRP,LARP1,MAPK14,MBNL1,MBNL2,NBAS,NCBP1,PABPC1,PABPC4,PABPN1,PAF1,PAIP1,PAPOLA,PCBP4,PCID2,PNPT1,POLR2G,PRDX6,…
GO:0006283	1.30881e-10	4.6785	15.7937	41	73	transcription-coupled nucleotide-excision repair	GO_BP	AQR,CCNH,COPS2,COPS3,COPS4,COPS5,COPS6,COPS7A,COPS8,CUL4A,DDB1,EP300,ERCC1,ERCC3,GPS1,GTF2H5,HMGN1,ISY1,PCNA,POLR2A,POLR2C,POLR2D,POLR2G,POLR2H,POLR2I,POLR2J,POLR2L,PPIE,PRPF19,RBX1,RFC1,RPA1,RPA2,RPA3,RPS27A,TCEA1,UBA52,UBB,UBC,USP7,XRCC1
GO:0030433	1.7193e-10	5.20248	13.6115	37	63	ubiquitin-dependent ERAD pathway	GO_BP	AMFR,AUP1,BCAP31,CAV1,CCDC47,DERL1,DERL2,DNAJB9,DNAJC10,EDEM2,EDEM3,ERLIN1,FAF2,FBXO6,HERPUD1,HSP90B1,HSPA13,HSPA5,NFE2L2,NPLOC4,OS9,PSMC6,RNF103,RNF121,RNF185,SEC61B,SEL1L,SGTA,STT3B,STUB1,TMEM129,TMUB1,TRIM13,TRIM25,UBE2G2,UBE2J1,UBE4A,UBE4B,UBQLN1,UBQLN2,UBXN4,USP14,VCP,WFS1
GO:0000027	1.73341e-10	10.9258	6.92327	24	32	ribosomal large subunit assembly	GO_BP	BOP1,BRIX1,DDX28,DHX30,MRPL11,MRPL20,MRTO4,NLE1,NOP2,PPAN,RPF1,RPF2,RPL11,RPL12,RPL23A,RPL24,RPL3,RPL38,RPL5,RPL6,RPLP0,RSL24D1,TRAF7,WDR18
GO:0051172	1.77471e-10	1.39548	473.533	590	2197	negative regulation of nitrogen compound metabolic process	GO_BP	ABL1,ACD,ADAR,AEBP1,AES,AHR,AKIRIN2,AKT1,ANGEL2,ANXA2,APEX1,APLP2,APOE,APP,ARID1A,ARID5B,ARL6IP1,ARPP19,ASF1A,ATF3,ATF4,ATF5,ATG7,ATP13A2,ATR,AZIN1,BAG3,BAG5,BASP1,BAX,BCL3,BCL6,BCLAF1,BEX4,BIN1,BIRC2,BIRC3,BMP2,BMPR2,BRD7,BRMS1,BTAF1,BTG2,C1QBP,CALM1,CALR,CAMK2N1,CAPRIN1,CAV1,CBX3,CBX5,CBX6,CBY1,CCND1,CCND3,CCNT1,CD44,CD59,CDK2,CDK9,CDKN1A,CDKN1B,CDKN2D,CEBPB,CFLAR,CGGBP1,CHCHD3,CHD8,CHMP1A,CHMP…
GO:0006446	1.97216e-10	13.4154	6.03448	22	28	regulation of translational initiation	GO_BP	ATF4,CDC123,DDX1,DDX3X,DHX29,DNAJC3,EIF1,EIF1B,EIF2AK1,EIF2AK2,EIF2AK4,EIF2B2,EIF2B5,EIF3B,EIF3E,EIF3H,EIF3K,EIF4A2,EIF4B,EIF4EBP2,EIF4G1,EIF4G2,EIF4G3,EIF4H,EIF5,EIF5B,GLE1,HABP4,HSPB1,KHDRBS1,MTIF2,NCBP1,NCK1,NCK2,PAIP1,PAIP2,POLR2D,POLR2G,PPP1CA,PPP1R15A,PPP1R15B,RPL13A,RPS6KB1,RPS6KB2,RXRA,TPR,UHMK1,YTHDF1
GO:0050821	2.41683e-10	2.7869	36.5635	73	169	protein stabilization	GO_BP	ATP1B1,ATP1B3,BAG3,BAG5,CALR,CCNH,CCT2,CCT3,CCT6A,CCT7,CCT8,CDC37,CDKN1A,COG7,CREB1,CRTAP,CRYAB,DVL1,EFNA1,EP300,FLOT2,GAPDH,GOLGA7,GTPBP4,HCFC1,HSP90AA1,HSP90AB1,HSPD1,LAMP1,LAMP2,PARK7,PDCD10,PEX19,PEX6,PFN1,PFN2,PHB,PHB2,PIK3R1,PIN1,PINK1,PPIB,PRKCD,PRKRA,PTEN,PTGES3,RPL11,RPL23,RPL5,RPS7,RTN4,SAV1,SEL1L,SMAD3,SMAD7,SMO,SOX4,STK3,STK4,STX12,SUGT1,TBL1X,TELO2,TNIP2,TRIM44,TSPAN1,USP13,USP36,USP…
GO:0055114	2.48155e-10	1.66332	171.856	246	804	oxidation-reduction process	GO_BP	ABCC4,ABCD3,ACAA2,ACAD9,ACADM,ACADS,ACADVL,ACAT1,ACAT2,ACO1,ACO2,ACOX3,ADIPOR1,ADIPOR2,ADO,ADPGK,ADSL,AGPS,AIFM1,AKR1A1,AKR1B1,AKR7A2,AKT1,ALDH16A1,ALDH1A1,ALDH2,ALDH3A2,ALDH9A1,ALDOA,ALKBH2,ALKBH3,ALKBH5,ALKBH7,APEX1,AUH,BID,BLOC1S1,BLVRA,BLVRB,BMP2,BNIP3,CAT,CBR1,CBR4,CCS,CHCHD4,CISD1,COQ10B,COQ9,COX10,COX15,COX4I1,COX5A,COX5B,COX6A1,COX6B1,COX6C,COX7A2,COX7B,COX7C,COX8A,CPT2,CRAT,CRYL1,CRYZ,CR…
GO:0032774	4.58837e-10	2.87485	32.8117	67	155	RNA biosynthetic process	GO_BP	ABL1,ACTA2,ACTL6A,ACTN1,ACTN4,ACTR2,ACVR1,ACVR1B,ACVR2A,ADNP2,ADRM1,AEBP1,AES,AFF1,AGRN,AHCTF1,AHI1,AHR,AIP,AKAP8L,AKIRIN2,AKT1,APEX1,APOE,APP,ARF4,ARHGEF2,ARID1A,ARID3A,ARID3B,ARID4B,ARID5B,ASCC2,ASF1A,ASH2L,ATF3,ATF4,ATF5,ATF6,ATMIN,ATXN7L3,BAG3,BAMBI,BASP1,BAX,BAZ1B,BBX,BCL3,BCL6,BCLAF1,BIRC2,BLZF1,BMP2,BMPR1A,BMPR2,BOLA3,BRD3,BRD4,BRD7,BRF2,BRMS1,BRPF1,BRWD1,BTAF1,BTF3,BTG1,BTG2,BUD31,C1QBP,C…
GO:0070482	6.57708e-10	2.05419	75.5069	125	349	response to oxygen levels	GO_BP	ACAA2,ACTN4,ADA,ADAM17,ADM,ADSL,AGTRAP,AHCY,AIFM1,AKT1,ALKBH5,ANGPTL4,ATF4,ATG7,ATP1B1,ATP6AP1,ATP6V0D1,ATP6V1A,ATP6V1G1,BAD,BECN1,BIRC2,BMP2,BNIP3,BNIP3L,CAPN2,CAT,CAV1,CCDC115,CD24,CDK4,CDKN1A,CFLAR,CHCHD2,CITED2,CREB1,CREBBP,CRYAB,CTGF,CUL2,CYBA,DDAH1,DDIT4,DNM1L,DPP4,EGR1,ENDOG,ENO1,EP300,EPAS1,ERCC3,ETS1,FAM162A,FIS1,FOXO1,FOXO3,FUNDC1,GNB1,HDAC2,HIGD1A,HIPK2,HMOX1,HSF1,HSP90B1,HSPD1,IRAK1,I…
GO:0001701	7.80249e-10	2.12818	67.2855	114	311	in utero embryonic development	GO_BP	ACVR1,ACVR1B,ADA,ADD1,ADM,AKT1,ALS2,ANKRD11,APBA3,BCL2L1,BMP2,BMPR1A,BYSL,CAPN2,CCM2,CCNB1IP1,CEBPB,CHD8,CNOT2,COL4A3BP,COPS3,CTR9,CUL4A,CYR61,DAD1,DNAJB6,EGFR,EIF4E2,ELF3,EMG1,ENDOG,EPAS1,EPB41L5,EPN1,FBXW8,FLVCR1,FOSL1,FOXC1,FUT8,FZD5,GABPA,GLI3,GNA13,GPI,HEG1,HSF1,ITGB1,JUNB,KAT2A,KEAP1,KIDINS220,KLF2,KRT19,KRT8,LIG4,MAFF,MAFG,MAN2A1,MAP2K1,MBD3,MBNL1,MFN2,MGAT1,MSH2,MYH10,MYH9,NASP,NBN,NCOA1,…
GO:0000715	7.99939e-10	17.2823	4.9761	19	23	nucleotide-excision repair, DNA damage recognition	GO_BP	CETN2,COPS2,COPS3,COPS4,COPS5,COPS6,COPS7A,COPS8,CUL4A,DDB1,GPS1,PARP1,RAD23B,RBX1,RPS27A,UBA52,UBB,UBC,XPC
GO:0051254	8.63947e-10	1.4416	343.469	441	1595	positive regulation of RNA metabolic process	GO_BP	ACTA2,ACTL6A,ACTN1,ACTN4,ACTR2,ACVR1,ACVR1B,ACVR2A,AGRN,AHI1,AHR,AIP,AKAP8L,AKIRIN2,AKT1,APEX1,APP,ARF4,ARHGEF2,ARID1A,ARID3A,ARID3B,ARID4B,ARID5B,ASF1A,ASH2L,ATF3,ATF4,ATF5,ATF6,ATMIN,ATXN7L3,BAMBI,BCL3,BCLAF1,BIRC2,BMP2,BMPR1A,BMPR2,BRD4,BRD7,BRPF1,BTG2,BUD31,CASK,CCNH,CCNT1,CD40,CD74,CD81,CDK2,CDK9,CEBPB,CEBPD,CEBPG,CEBPZ,CEP290,CHCHD2,CHD8,CHUK,CIRBP,CITED2,CITED4,CKAP2,CLOCK,CNBP,CNOT1,CNOT6…
GO:0043161	1.06303e-09	2.6484	37.5011	73	176	proteasome-mediated ubiquitin-dependent protein catabolic process	GO_BP	AKT1,AMFR,ANAPC10,ANAPC11,ANAPC5,ARAF,ARIH2,AUP1,BAG5,BCAP31,BIRC2,BUB3,CAV1,CCDC47,CDC16,CDC20,CDC26,CDC34,CDK2,CLOCK,COMMD1,CRBN,CSNK1A1,CSNK1D,CSNK1E,CUL1,CUL4A,DAB2,DDA1,DDB1,DDIT3,DDRGK1,DERL1,DERL2,DNAJB9,DNAJC10,DVL1,EDEM2,EDEM3,ERLIN1,FAF1,FAF2,FAM122A,FBXL15,FBXL5,FBXO5,FBXO6,FBXW11,FBXW4,FBXW5,FBXW8,GCLC,GIPC1,GSK3B,HECTD3,HERPUD1,HSP90AB1,HSP90B1,HSPA13,HSPA5,ITCH,KCTD2,KCTD5,KEAP1,KLH…
GO:0016043	1.15046e-09	1.48801	280.817	369	1478	cellular component organization	GO_BP	A4GALT,AARS2,ABCA1,ABCC4,ABCD3,ABI2,ABL1,ABLIM1,ACAA2,ACAD9,ACAT1,ACD,ACIN1,ACOX3,ACP2,ACSL3,ACSL4,ACTB,ACTG1,ACTL6A,ACTN1,ACTN4,ACTR1A,ACTR2,ACTR6,ACTR8,ACVR1B,ADAM17,ADAM19,ADAMTS9,ADAR,ADD1,ADD3,ADIPOR1,ADIPOR2,ADM,ADNP2,ADRM1,ADSL,AEBP1,AFAP1,AFG3L2,AGPS,AGRN,AGTPBP1,AHCTF1,AHI1,AHNAK,AIF1L,AIFM1,AIMP2,AIP,AKAP13,AKAP8,AKAP8L,AKIRIN1,AKT1,AKTIP,ALCAM,ALDOA,ALKBH7,ALS2,AMFR,AMOTL1,ANAPC11,ANAP…
GO:0034613	1.28957e-09	1.89257	92.1785	146	461	cellular protein localization	GO_BP	ACD,ACOX3,ACSL3,ACTB,AGPS,AGRN,AHCYL1,AHI1,AIP,AKAP12,AKAP8L,AKT1,ALKBH5,ANKRD13C,ANKRD9,ANP32B,ANXA2,AP1B1,AP1G1,AP1M1,AP1S2,AP2B1,AP2M1,AP2S1,AP3B1,AP3D1,AP3M1,APOE,APPBP2,ARCN1,ARF1,ARF3,ARF4,ARF5,ARFGAP3,ARFIP1,ARHGEF2,ARIH2,ARL1,ARL2,ARL4A,ARL5A,ARL6IP1,ATG3,ATG4C,ATG9A,ATP13A2,ATP1B1,ATP1B3,ATP6V1D,ATR,AUP1,B3GAT3,BAD,BAG3,BAG4,BAP1,BAX,BCAP29,BCAP31,BCCIP,BCL2L1,BCL3,BCL6,BCR,BECN1,BICD2,B…
GO:0071426	1.29915e-09	3.28968	24.1992	53	112	ribonucleoprotein complex export from nucleus	GO_BP	AKAP8L,ALKBH5,BCCIP,CASC3,CPSF1,CPSF2,CPSF4,DHX38,EIF4A3,EIF5A,EIF6,ENY2,FIP1L1,FYTTD1,GLE1,NCBP1,NOL6,NUP155,NUP188,NUP205,NUP210,NUP37,NUP43,NUP50,NUP54,NUP62,NUP88,NUP93,NUPL2,NXF1,NXT1,PA2G4,PABPN1,PCID2,POLDIP3,POLR2D,RAE1,RIOK2,RNPS1,RPS15,RPSA,SDAD1,SEH1L,SETD2,SLBP,SLU7,SMG5,SMG7,SRRM1,SSB,SUPT6H,THOC2,THOC5,THOC6,THOC7,TPR,U2AF2,UPF1,UPF2,UPF3B,XPO1,ZC3H3
GO:0009117	1.39973e-09	1.87939	96.6446	151	451	nucleotide metabolic process	GO_BP	ACAT1,ACBD6,ACLY,ACOT7,ACSL1,ACSL3,ACSL4,ADA,ADK,ADM,ADPGK,ADSL,ADSS,AFMID,AGPAT2,AGPAT3,AGPAT5,AK1,AK2,AK3,ALDOA,APRT,ATIC,ATP1B1,ATP6V1A,ATP6V1B2,BAD,BID,CARD11,CASK,CDIPT,CDS1,CDS2,CMPK1,COASY,COQ9,COX10,COX15,COX4I1,COX5A,COX5B,COX6A1,COX7A2,COX7C,CTNS,CTPS2,CYC1,CYCS,DBI,DCAKD,DCTD,DCTPP1,DCXR,DDIT4,DERA,DGAT1,DGUOK,DHTKD1,DLAT,DLD,DNAJC15,DNM1L,ECD,EIF6,ELOVL1,ELOVL5,ENO1,ENTPD4,ERH,FAM20C,…
GO:0006457	1.82777e-09	2.95546	28.9872	60	135	protein folding	GO_BP	AIP,AMFR,ATF6,B2M,BAG3,BAG4,BAG5,CALR,CANX,CCT2,CCT3,CCT6A,CCT7,CCT8,CD74,CDC37,CHCHD4,CRTAP,CRYAB,DERL1,DFFA,DNAJA1,DNAJA2,DNAJB1,DNAJB11,DNAJB12,DNAJB14,DNAJB6,DNAJC1,DNAJC10,DNAJC19,DNAJC25,DNAJC3,DNAJC7,ERP29,ERP44,FKBP1A,FKBP4,FKBP5,GAK,GNAI2,GNB1,GNB2,GRPEL1,GRPEL2,HSP90AA1,HSP90AB1,HSP90B1,HSPA13,HSPA2,HSPA5,HSPA8,HSPA9,HSPB1,HSPD1,HSPE1,HSPH1,LMAN2L,MKKS,MLEC,MOGS,MPDU1,NFYC,NGLY1,NUDC,NU…
GO:0044248	2.71408e-09	1.65767	149.407	215	748	cellular catabolic process	GO_BP	ABCD3,ABHD10,ABHD12,ABHD2,ABHD3,ABL1,ACAA2,ACADM,ACADS,ACADVL,ACAT1,ACAT2,ACOT7,ACOX3,ACSL1,ADA,ADAMTS9,ADO,ADPGK,ADRM1,AFMID,AHCY,AIFM1,AIG1,AKR1A1,AKT1,ALDH2,ALDH3A2,ALDOA,AMFR,ANAPC10,ANAPC11,ANAPC5,ANGEL2,ANPEP,ANXA2,ANXA7,AP2B1,AP2M1,AP2S1,APEX1,APOBEC3C,APOE,ARAF,ARG2,ARIH2,ARRDC1,ARSB,ATE1,ATG12,ATG3,ATG4B,ATG4C,ATG7,ATG9A,ATP13A2,ATP6V0A1,ATP6V0B,ATP6V0D1,ATP6V0E1,ATP6V1A,ATP6V1B2,ATP6V1C…
GO:0072521	2.89122e-09	1.82143	103.994	159	483	purine-containing compound metabolic process	GO_BP	ACAT1,ACBD6,ACLY,ACOT7,ACSL1,ACSL3,ACSL4,ADA,ADK,ADM,ADPGK,ADSL,ADSS,AHCY,AK1,AK2,AK3,ALDOA,AMD1,APIP,APRT,ATIC,ATP1B1,ATP6V1A,ATP6V1B2,BAD,BID,CARD11,CASK,COASY,COQ9,COX10,COX15,COX4I1,COX5A,COX5B,COX6A1,COX7A2,COX7C,CTNS,CYC1,CYCS,DBI,DCAKD,DDIT4,DGAT1,DGUOK,DHTKD1,DLAT,DLD,DNAJC15,DNM1L,ECD,EIF6,ELOVL1,ELOVL5,ENO1,ENOPH1,ENPP4,FAM20C,FAR1,FASN,GALK1,GAMT,GAPDH,GPHN,GPI,GPX1,GUK1,HINT1,HK1,HKDC…
GO:0090150	3.30865e-09	3.10461	25.309	54	119	establishment of protein localization to membrane	GO_BP	ACSL3,ARL6IP1,ATG3,ATG4C,ATP1B1,BAD,BAX,BID,BLZF1,C16orf70,CALM1,CD24,CHM,CHMP4B,CIB1,CLIP1,CLSTN1,COX18,CSK,EGFR,FIS1,FYN,GDI1,GOLGA7,GOLPH3,GOLPH3L,GRIPAP1,HSP90AA1,HSPA4,ICMT,ITGB1BP1,LYPLA1,MACF1,MAL,MFF,NDUFA13,NMT1,NPC1,OPTN,PAK1,PDCD5,PEX16,PEX19,PRNP,RAB10,RAB31,RAB3GAP1,RAB3IP,RAB8A,RAB8B,RFTN1,RILPL1,RILPL2,RPL10A,RPL11,RPL12,RPL13,RPL13A,RPL14,RPL15,RPL18,RPL18A,RPL19,RPL21,RPL22,RPL23…
GO:0016579	3.50751e-09	2.25967	52.1915	92	242	protein deubiquitination	GO_BP	ACTB,ACTL6A,ACTR8,ADRM1,ATXN7L3,BAP1,BECN1,BIRC2,BIRC3,BRCC3,CDC20,COPS5,EIF3F,ENY2,FOXK1,HCFC1,INO80C,ITCH,JOSD1,JOSD2,KAT2A,KEAP1,MAP3K7,MCRS1,MYC,NEDD8,NFKBIA,OGT,OTUD1,OTUD6B,PARK7,POLB,PSMA1,PSMA2,PSMA3,PSMA4,PSMA5,PSMB1,PSMB10,PSMB2,PSMB4,PSMB5,PSMB6,PSMB7,PSMC1,PSMC2,PSMC3,PSMC5,PSMC6,PSMD1,PSMD10,PSMD11,PSMD12,PSMD14,PSMD2,PSMD4,PSMD5,PSMD6,PSMD7,PSMD8,PSME1,PSME2,PSME4,PSMF1,PTEN,RAD23A,…
GO:0043123	3.58303e-09	2.53336	39.1597	74	181	positive regulation of I-kappaB kinase/NF-kappaB signaling	GO_BP	ABL1,AKAP13,AKT1,ATP2C1,BIRC2,BIRC3,BRD4,CANT1,CARD11,CD40,CD74,CFLAR,CHUK,CXXC5,DDRGK1,DDX1,DDX21,DHX36,ECT2,F2R,F2RL1,FKBP1A,FYN,GJA1,HMOX1,IRAK1,LGALS1,LITAF,LPAR1,LTBR,MAP3K3,MAP3K7,MTDH,NDFIP1,NDFIP2,NEK6,NUP62,PELI1,PINK1,RBCK1,RHOA,RHOC,RIPK1,RIPK2,S100A13,S100A4,SHARPIN,SHISA5,SLC20A1,SLC44A2,TBK1,TERF2IP,TFG,TGM2,TICAM1,TMED4,TMEM101,TMEM9B,TNFRSF10B,TNFRSF19,TNFRSF1A,TNFSF10,TNIP2,TRADD…
GO:0046903	4.28552e-09	1.41637	349.192	443	1614	secretion	GO_BP	ABCA1,ABCC4,ABL1,ACLY,ACSL3,ACTN1,ACTN4,ACTR10,ACTR1B,ACTR2,ADA,ADM,AGA,AGPAT2,ALDOA,ANO6,ANPEP,ANXA1,ANXA2,ANXA5,AP1G1,AP1M1,APEH,APLP2,APP,APRT,ARF1,ARFGAP3,ARFIP1,ARG2,ARHGAP17,ARL2,ARPC5,ARSB,ASAH1,ATG7,ATP11B,ATP13A2,ATP2A2,ATP6AP1,ATP6AP2,ATP6V0A1,ATP6V1D,AXL,B2M,B4GALT1,BAD,BCR,BRI3,C1orf35,CA2,CAB39,CADM1,CALM1,CANT1,CANX,CAP1,CAPN1,CARD11,CASK,CAT,CAV1,CCND1,CCT2,CCT8,CD40,CD44,CD58,CD59…
GO:0036498	4.5728e-09	5.47264	10.8084	30	50	IRE1-mediated unfolded protein response	GO_BP	ACADVL,ADD1,ATP6V0D1,BAX,COPS5,CTDSP2,CXXC1,DCTN1,DNAJB11,DNAJB9,DNAJC3,EXTL2,EXTL3,FKBP14,GFPT1,GOSR2,HDGF,HSPA5,KLHDC3,LMNA,PDIA5,PDIA6,PREB,PTPN1,SEC31A,SHC1,SRPRB,SSR1,TATDN2,TLN1,TMEM33,TPP1,TSPYL2,WFS1,YIF1A,ZBTB17
GO:0048194	5.26013e-09	3.83691	17.3082	41	80	Golgi vesicle budding	GO_BP	ARFGAP3,CD59,COL7A1,CSNK1D,CTSC,GBF1,GOLGA2,GOLPH3,GOLPH3L,GOSR2,INSIG1,MCFD2,MIA3,PDCD6,PEF1,PPP6C,PREB,RAB1A,RAB1B,SAR1A,SAR1B,SCFD1,SEC16A,SEC22B,SEC23A,SEC23B,SEC23IP,SEC24C,SEC31A,STX5,TFG,TGFA,TMED10,TMED2,TMED9,TRAPPC1,TRAPPC2L,TRAPPC3,TRAPPC6A,USO1,VAPA
GO:0080090	7.23217e-09	1.40049	377.803	472	1822	regulation of primary metabolic process	GO_BP	AARS,ABCA1,ABL1,ACADM,ACADVL,ACD,ACO1,ACSL1,ACSL3,ACTA2,ACTB,ACTL6A,ACTN1,ACTN4,ACTR2,ACVR1,ACVR1B,ACVR2A,ADAM17,ADAR,ADIPOR1,ADIPOR2,ADNP2,ADRM1,AEBP1,AES,AFF1,AGRN,AHCTF1,AHCYL1,AHI1,AHNAK,AHR,AIFM1,AIMP2,AIP,AKAP13,AKAP8,AKAP8L,AKIRIN2,AKT1,AKTIP,ALS2,ANGEL2,ANGPTL4,ANKRD54,ANP32B,ANTXR1,ANXA1,ANXA2,APEX1,APIP,APLP2,APOE,APP,ARAF,ARF1,ARF4,ARHGEF2,ARID1A,ARID3A,ARID3B,ARID4B,ARID5B,ARIH2,ARL6I…
GO:0006725	8.31726e-09	1.38566	405.467	502	2012	cellular aromatic compound metabolic process	GO_BP	AARS,AARS2,ABCD4,ABL1,ACAT1,ACBD6,ACD,ACIN1,ACLY,ACOT7,ACSL1,ACSL3,ACSL4,ACTA2,ACTL6A,ACTN1,ACTN4,ACTR2,ACTR8,ACVR1,ACVR1B,ACVR2A,ADA,ADAR,ADAT3,ADK,ADM,ADNP2,ADPGK,ADRM1,ADSL,ADSS,AEBP1,AES,AFF1,AFMID,AGPAT2,AGPAT3,AGPAT5,AGRN,AHCTF1,AHCY,AHCYL1,AHI1,AHNAK,AHR,AIFM1,AIMP2,AIP,AK1,AK2,AK3,AKAP8L,AKIRIN2,AKR1B1,AKR7A2,AKT1,ALDOA,ALKBH2,ALKBH3,ALKBH5,AMD1,ANGEL2,APEX1,APEX2,APIP,APOBEC3C,APOE,APP,A…
GO:0045727	9.74485e-09	3.97976	15.735	38	73	positive regulation of translation	GO_BP	BCL3,C1QBP,CDC123,CDK4,CIRBP,DDX3X,DHX29,DHX36,DHX9,DNAJC3,EEF2,EIF2AK4,EIF2B5,EIF3D,EIF3E,EIF4A3,EIF5A,EIF6,ELAVL1,FXR1,FXR2,HABP4,HNRNPD,HNRNPL,IL6,KHDRBS1,LARP1,LARP4,LARP4B,LARP6,MRPS27,NCK1,NCK2,NGRN,NSUN4,PABPC1,PAIP1,PINK1,POLDIP3,POLR2D,POLR2G,PPP1R15A,RBM3,RHOA,RMND1,RPL5,RPS27L,RPS4X,RPS6KB1,RPS6KB2,RPUSD3,RPUSD4,RXRA,SOX4,TARBP2,THBS1,TRUB2,UHMK1,UPF3A,UPF3B,USP16,VIM,YTHDF1
GO:0016236	1.03432e-08	3.6096	18.2133	42	85	macroautophagy	GO_BP	AKT1,ATG12,ATG3,ATG4B,ATG4C,ATG7,ATG9A,ATP13A2,ATP6V0A1,ATP6V0B,ATP6V0D1,ATP6V0E1,ATP6V1A,ATP6V1B2,ATP6V1C1,ATP6V1D,ATP6V1E1,ATP6V1G1,ATP6V1H,BECN1,BNIP3,BNIP3L,C6orf106,CALCOCO2,CAPN1,CAPNS1,CDC37,CHMP2A,CHMP2B,CHMP4B,CHMP6,DYNLL1,DYNLL2,EI24,EXOC7,FEZ2,FUNDC1,GABARAPL1,GABARAPL2,GAPDH,GPSM1,HGS,HMOX1,LAMP2,LARP1,LRSAM1,MAP1LC3A,MAP1LC3B,MAP3K7,MCOLN1,MFN2,MTMR14,NEDD4,NPC1,NSFL1C,OPTN,PIK3R4,PI…
GO:0010557	1.08388e-08	1.39197	369.516	463	1724	positive regulation of macromolecule biosynthetic process	GO_BP	ACD,ACTA2,ACTL6A,ACTN1,ACTN4,ACTR2,ACVR1,ACVR1B,ACVR2A,AGRN,AHI1,AHR,AIP,AKAP8L,AKIRIN2,AKT1,APEX1,APP,ARF4,ARHGEF2,ARID1A,ARID3A,ARID3B,ARID4B,ARID5B,ASF1A,ASH2L,ATF3,ATF4,ATF5,ATF6,ATMIN,ATR,ATXN7L3,BAMBI,BCL3,BCLAF1,BIRC2,BMP2,BMPR1A,BMPR2,BRD4,BRD7,BRPF1,BUD31,C1QBP,CARD11,CASK,CCNH,CCNT1,CCT2,CCT3,CCT6A,CCT7,CCT8,CD40,CD74,CD81,CDC123,CDC42,CDK2,CDK4,CDK9,CEBPB,CEBPD,CEBPG,CEBPZ,CEP290,CHCHD…
GO:0007167	1.11951e-08	1.51259	219.814	294	1016	enzyme linked receptor protein signaling pathway	GO_BP	ABL1,ACTB,ACTG1,ACTR2,ACVR1,ACVR1B,ACVR2A,ADAM17,ADIPOR1,AHI1,AKT1,ANKS1A,AP2B1,AP2M1,AP2S1,APP,ARF4,ARID5B,ARPC1A,ARPC2,ARPC3,ARPC4,ARPC5,ATP6AP1,ATP6V0A1,ATP6V0B,ATP6V0D1,ATP6V0E1,ATP6V1A,ATP6V1B2,ATP6V1C1,ATP6V1D,ATP6V1E1,ATP6V1F,ATP6V1G1,ATP6V1H,AXL,BAMBI,BCAR1,BCR,BMP2,BMPR1A,BMPR2,BTBD11,CAMLG,CAV1,CAV2,CCND3,CD63,CDC37,CDC42,CDK4,CHMP6,CITED2,COL1A2,COL4A1,COL4A2,CPNE3,CREB1,CREBBP,CRK,CTD…
GO:0006796	1.12406e-08	1.75746	108.987	163	523	phosphate-containing compound metabolic process	GO_BP	ABHD12,ABHD3,ABI2,ABL1,ACAT1,ACBD6,ACLY,ACOT7,ACP1,ACP2,ACSL1,ACSL3,ACSL4,ACTB,ACVR1,ACVR1B,ACVR2A,ACYP1,ACYP2,ADA,ADAM17,ADAR,ADCK2,ADK,ADM,ADPGK,ADSL,ADSS,AFMID,AGPAT2,AGPAT3,AGPAT5,AK1,AK2,AK3,AKAP13,AKAP8,AKAP8L,AKR1A1,AKT1,AKTIP,ALDH1A1,ALDOA,ALS2,ANKRD54,ANXA2,APEX1,APIP,APOE,APP,APRT,ARAF,ARF1,ARF3,ARHGEF2,ARL6IP5,ARPP19,ATF3,ATIC,ATP13A2,ATP1A1,ATP1B1,ATP6AP1,ATP6AP2,ATP6V1A,ATP6V1B2,ATR,…
GO:0043038	1.31037e-08	5.28308	10.6013	29	49	amino acid activation	GO_BP	AARS,AARS2,AIMP2,DARS,EEF1E1,EPRS,FARS2,FARSA,GARS,HARS,HARS2,IARS,IARS2,KARS,LARS,MARS,NARS,NARS2,PPA1,PPA2,QARS,RARS,RARS2,SARS,TARS,TARSL2,WARS,YARS,YARS2
GO:0016071	1.37894e-08	1.9111	78.7107	125	376	mRNA metabolic process	GO_BP	ACIN1,ADAR,AHCYL1,AKAP8L,AKT1,ALKBH5,ANGEL2,APEX1,APP,AQR,ATF4,AURKAIP1,BTG2,BUD31,C1QBP,C9orf78,CASC3,CBLL1,CCNH,CCNT1,CD2BP2,CDK9,CEBPG,CHERP,CIRBP,CLNS1A,CLP1,CNOT1,CNOT10,CNOT2,CNOT4,CNOT6L,CNOT8,CPSF1,CPSF2,CPSF4,CSDC2,CSTF3,CTNNBL1,CTR9,CWC15,DAZAP1,DCP1A,DCPS,DDIT3,DDX1,DDX17,DDX20,DDX23,DDX41,DDX42,DDX5,DHX15,DHX34,DHX36,DHX38,DHX40,DHX9,DKC1,DNAJC8,ECD,EDC3,EFTUD2,EIF3E,EIF4A3,EIF4G1,ELA…
GO:0098781	1.4965e-08	3.18734	22.2843	48	103	ncRNA transcription	GO_BP	CCNT1,CDK9,ELL2,GTF2A2,GTF2B,GTF2E2,GTF2F1,GTF2F2,GTF3A,GTF3C2,GTF3C3,GTF3C5,GTF3C6,H2AFY,H2AFY2,INTS1,INTS10,INTS12,INTS4,INTS5,INTS6,MARS,NCBP1,NOL11,NPM3,PHAX,PIH1D1,POLR2A,POLR2C,POLR2D,POLR2G,POLR2H,POLR2I,POLR2J,POLR2L,PWP1,RPAP2,RPRD1A,SMARCA4,SNAPC1,SNAPC2,SNAPC3,SNAPC4,SNAPC5,SP1,SPIN1,TAF1B,TBP
GO:0048524	1.54909e-08	3.97781	15.335	37	71	positive regulation of viral process	GO_BP	ADAR,ANXA2,APOE,CAV2,CCNT1,CD74,CDK9,CFL1,CHD1,CHMP2A,CHMP2B,CHMP4B,DDB1,DDX3X,DHX9,EP300,GTF2B,HSPA8,JUN,LARP1,LGALS1,NOTCH1,NUCKS1,P4HB,PABPC1,PPIA,PPIB,PPIE,PPIH,RAB7A,RAD23A,SMARCA4,SMC3,SP1,SRPK1,SRPK2,STAU1,STOM,TARBP2,TOP2B,TRIM21,TRIM38,TSG101,VAPA,VPS37B,VPS4A,VPS4B
GO:0043903	1.79672e-08	2.35223	42.5926	77	197	regulation of symbiosis, encompassing mutualism through parasitism	GO_BP	ADAR,ANXA2,APOBEC3C,APOE,BAD,BANF1,CAV1,CAV2,CCNT1,CD74,CDK9,CFL1,CHD1,CHMP2A,CHMP2B,CHMP4B,DDB1,DDX3X,DDX5,DHX9,DYNLT1,EIF2AK2,EIF2AK4,EP300,EXOC7,F2RL1,FUCA2,GAPDH,GSN,GTF2B,HDAC1,HSPA8,IFITM1,IFITM2,IFITM3,ILF3,ISG15,ITGAV,JUN,LARP1,LGALS1,NOTCH1,NUCKS1,OSBP,P4HB,PABPC1,PPIA,PPIB,PPIE,PPIH,PSMC3,RAB7A,RAD23A,SMARCA4,SMC3,SNF8,SNX3,SP1,SQSTM1,SRPK1,SRPK2,STAT1,STAU1,STOM,TARBP2,TNIP1,TOP2B,TRIM…
GO:0051701	1.84368e-08	2.47196	37.547	70	174	interaction with host	GO_BP	ANPEP,ATG7,AXL,BAD,BCL2L1,CAV1,CAV2,CBLL1,CD46,CD74,CD81,CHMP2A,CHMP2B,CHMP4B,CLDN1,CPSF4,CTSB,DDB1,DPP4,DYNLT1,EFNB2,EGFR,EIF2AK2,EIF2AK4,EXOC7,F11R,FUCA2,GAPDH,GAS6,GSN,HIPK2,HYAL2,IDE,IFITM1,IFITM2,IFITM3,ITCH,ITGA5,ITGAV,ITGB1,ITGB5,KPNA4,KPNB1,LAMP1,LDLR,LGALS1,NEDD4,NPC1,P4HB,PABPN1,PPIA,PVR,RAB7A,RPSA,RRAGA,RXRA,SCARB2,SERPINB9,SLC1A5,SLC20A2,SMAD3,SMC3,SNX3,SRC,TFRC,THOC2,THOC5,THOC6,THOC…
GO:0019068	1.85407e-08	6.72126	8.00503	24	37	virion assembly	GO_BP	APOE,CHMP1A,CHMP1B,CHMP2A,CHMP2B,CHMP4B,CHMP5,CHMP6,LRSAM1,PPIA,RAB1A,RAB1B,RPS27A,SNF8,TSG101,UBA52,UBB,UBC,VPS28,VPS37B,VPS37C,VPS37D,VPS4A,VPS4B
GO:0022613	2.96141e-08	2.30564	42.9164	77	203	ribonucleoprotein complex biogenesis	GO_BP	ADAR,ATR,ATXN2,BCCIP,BMS1,BOP1,BRIX1,BYSL,C1QBP,CD2BP2,CIRBP,CLNS1A,CLP1,CNOT1,CNOT2,CNOT6L,DDX1,DDX17,DDX20,DDX21,DDX23,DDX27,DDX28,DDX3X,DDX51,DDX56,DENR,DHX30,DHX37,DHX9,DICER1,DKC1,DYNC1H1,EBNA1BP2,EDC3,EIF2A,EIF2S3,EIF3A,EIF3B,EIF3D,EIF3E,EIF3F,EIF3G,EIF3H,EIF3I,EIF3J,EIF3K,EIF3L,EIF3M,EIF4A3,EIF4B,EIF4H,EIF5,EIF6,EMG1,ERAL1,EXOSC1,EXOSC10,EXOSC4,EXOSC5,EXOSC6,EXOSC7,EXOSC9,FCF1,GAR1,GEMIN4,…
GO:0071310	3.16151e-08	1.88544	78.1389	123	376	cellular response to organic substance	GO_BP	ABCA1,ABCD4,ABHD2,ABL1,ACADVL,ACSL1,ACTB,ACTG1,ACTR2,ACVR1,ACVR1B,ACVR2A,ADAM17,ADAR,ADD1,ADIPOR1,ADIPOR2,ADNP2,AGPAT2,AGRN,AGTRAP,AHCYL1,AHR,AIFM1,AIP,AKAP13,AKAP8,AKR1B1,AKT1,AMFR,ANXA1,ANXA2,ANXA5,APEX1,APP,APRT,ARF1,ARHGEF2,ARID1A,ARID5B,ARPC3,ASNS,ASS1,ATF3,ATF4,ATF6,ATG7,ATP1A1,ATP6AP1,ATP6V0A1,ATP6V0B,ATP6V0D1,ATP6V0E1,ATP6V1A,ATP6V1B2,ATP6V1C1,ATP6V1D,ATP6V1E1,ATP6V1F,ATP6V1G1,ATP6V1H,AXL…
GO:0045893	3.55034e-08	1.9446	70.5291	113	330	positive regulation of transcription, DNA-templated	GO_BP	ACTA2,ACTR2,ACVR1,ACVR1B,ACVR2A,AGRN,AHI1,AHR,AKAP8L,AKIRIN2,AKT1,APP,ARF4,ARHGEF2,ARID1A,ARID3A,ARID3B,ARID4B,ASF1A,ASH2L,ATF3,ATF4,ATF5,ATF6,ATMIN,ATXN7L3,BAMBI,BCL3,BCLAF1,BMP2,BMPR1A,BMPR2,BRD4,BRD7,BRPF1,CASK,CCNH,CCNT1,CD40,CD74,CD81,CDK2,CDK9,CEBPB,CEBPD,CEBPG,CEBPZ,CEP290,CHCHD2,CHD8,CHUK,CITED2,CITED4,CKAP2,CLOCK,CNBP,COPS5,CREB1,CREB3,CREB3L2,CREBBP,CTCF,CTR9,CXXC1,CYR61,DAB2,DCAF6,DDIT…
GO:0010243	3.60826e-08	1.89333	76.7873	121	362	response to organonitrogen compound	GO_BP	ABCA1,ABCC4,ABL1,ACTB,ACTR2,ADA,ADIPOR1,ADM,ADSS,AGTRAP,AHCYL1,AHR,AIFM1,AKR1B1,AKT1,AMFR,ANXA1,ANXA5,APEX1,APOE,APP,APRT,ARHGEF2,ASNS,ASS1,ATF4,ATG7,ATP6AP1,ATP6V0A1,ATP6V0B,ATP6V0D1,ATP6V0E1,ATP6V1A,ATP6V1B2,ATP6V1C1,ATP6V1D,ATP6V1E1,ATP6V1F,ATP6V1G1,ATP6V1H,AUP1,BAD,BCAP31,BCAR1,BCL2L1,BIRC2,BSG,BTG1,BTG2,CA2,CALM1,CAPN2,CASP6,CASP7,CAT,CAV1,CAV2,CCDC47,CCND1,CCND3,CD40,CD81,CD9,CDK4,CDKN1A,CE…
GO:0045454	3.64169e-08	3.9878	14.4956	35	67	cell redox homeostasis	GO_BP	APEX1,DDIT3,DLD,DNAJC10,ERP44,GCLC,GLRX,GLRX5,GPX1,GSR,NFE2L2,NNT,NXN,P4HB,PDIA4,PDIA5,PDIA6,PRDX1,PRDX2,PRDX3,PRDX4,PRDX5,PRDX6,PTGES2,QSOX1,SCO2,SH3BGRL3,TMX1,TMX3,TMX4,TXN,TXNDC11,TXNDC12,TXNDC9,TXNRD1
GO:0051129	4.90737e-08	1.84534	82.8041	128	385	negative regulation of cellular component organization	GO_BP	ACAA2,ACD,ACTN4,ADD1,ADD3,AKT1,ANTXR1,APOE,ARHGDIA,ARHGEF2,ASAP1,ASF1A,ATG3,ATG7,ATXN2,AURKAIP1,B2M,BAG3,BAG4,BAG5,BCL2L1,BECN1,BIRC2,BNIP3,BOK,BUB3,CAPG,CAPZA1,CAPZA2,CAPZB,CAV1,CDC20,CDC42,CDK10,CFLAR,CHMP2A,CHMP4B,CIB1,CKAP2,CLASP1,CORO1B,CORO1C,CRBN,CRYAB,CSK,CST3,CTBP1,DDX3X,DENND5A,DFFA,DGUOK,DLC1,DNAJB1,DNAJB6,DNAJC15,DNM1L,DNM2,DNMT1,DPP4,DPYSL3,DUSP1,DUSP22,DYNC1LI1,EFNA1,EFNB2,EP300,EPS…
GO:0070301	5.00345e-08	3.21177	20.3371	44	94	cellular response to hydrogen peroxide	GO_BP	ABL1,AIFM1,ANXA1,APEX1,AXL,BECN1,BNIP3,ECT2,ENDOG,ETS1,FOXO1,FOXO3,HDAC2,HSF1,IL6,KLF2,KLF4,MAP1LC3A,MAPK13,NET1,NFE2L2,NQO1,NUP93,PARK7,PAWR,PCNA,PDCD10,PINK1,PLEKHA1,PPIF,PRKAA1,PRKCD,PSAP,RIPK1,RPS3,SIGMAR1,SIRPA,STAT6,STK25,TNFAIP3,TRAP1,TXN,ZNF277,ZNF580
GO:0001666	5.45213e-08	1.95182	67.9346	109	314	response to hypoxia	GO_BP	ACAA2,ACTN4,ADA,ADAM17,ADM,ADSL,AGTRAP,AHCY,AKT1,ALKBH5,ANGPTL4,ATP1B1,BAD,BECN1,BIRC2,BMP2,BNIP3,BNIP3L,CAPN2,CAT,CAV1,CD24,CFLAR,CHCHD2,CITED2,CREB1,CREBBP,CRYAB,CUL2,CYBA,DDAH1,DDIT4,DNM1L,DPP4,EGR1,ENDOG,ENO1,EP300,EPAS1,ERCC3,ETS1,FAM162A,FIS1,FOXO3,FUNDC1,GNB1,HIGD1A,HIPK2,HMOX1,HSF1,HSP90B1,HSPD1,IRAK1,ITPR2,LDHA,LMNA,LONP1,MYC,NFE2L2,NOTCH1,NPEPPS,OPA1,P4HB,PAK1,PAM,PDLIM1,PGK1,PINK1,PLAT…
GO:0007568	6.12431e-08	1.95274	67.2855	108	311	aging	GO_BP	ABL1,ADA,ADM,AKT1,AMFR,APEX1,APP,ARG2,ASS1,ATG7,ATR,BCL6,BECN1,BMPR1A,CALR,CANX,CASP2,CAT,CDKN1A,CISD2,CLDN1,COL4A2,CREB1,CRYAB,CTGF,CTNNA1,CTSC,DLD,EEF1E1,EEF2,EIF2B5,EIF5A,ENDOG,ENG,ERCC1,FBXO5,FOS,FOXO3,GCLC,GCLM,GPX4,GSN,GSS,HMGA1,HMGCR,HYAL2,ID2,IDE,IGFBP2,IGFBP5,ING2,IRAK1,JUN,JUND,KRAS,LIMS1,LITAF,LMNA,LONP1,MAP2K1,MAP3K3,MAPK14,MBD3,MMP7,MSH2,MSH6,NEK6,NFE2L2,NFKB2,NQO1,NSMCE2,NUAK1,NUDT1…
GO:0046483	6.39521e-08	1.36353	391.948	481	1955	heterocycle metabolic process	GO_BP	AARS,AARS2,ABCD4,ABL1,ACAT1,ACBD6,ACD,ACIN1,ACLY,ACOT7,ACSL1,ACSL3,ACSL4,ACTA2,ACTL6A,ACTN1,ACTN4,ACTR2,ACTR8,ACVR1,ACVR1B,ACVR2A,ADA,ADAR,ADAT3,ADK,ADM,ADNP2,ADPGK,ADRM1,ADSL,ADSS,AEBP1,AES,AFF1,AFMID,AGPAT2,AGPAT3,AGPAT5,AGRN,AHCTF1,AHCY,AHCYL1,AHI1,AHNAK,AHR,AIFM1,AIMP2,AIP,AK1,AK2,AK3,AKAP8L,AKIRIN2,AKT1,ALDOA,ALKBH2,ALKBH3,ALKBH5,AMD1,ANGEL2,APEX1,APEX2,APIP,APOBEC3C,APOE,APP,APRT,AQR,ARF4,A…
GO:0048519	7.89839e-08	1.26515	781.53	898	3692	negative regulation of biological process	GO_BP	AARS,ABCA1,ABHD2,ABL1,ACAA2,ACADVL,ACD,ACTN1,ACTN4,ACVR1,ACVR1B,ADA,ADAM17,ADAMTS9,ADAR,ADD1,ADD3,ADIPOR1,ADIPOR2,ADM,ADNP2,AEBP1,AES,AHI1,AHR,AIMP2,AKAP8,AKIRIN1,AKIRIN2,AKR1B1,AKT1,ALDH1A1,ANGEL2,ANGPTL4,ANP32B,ANTXR1,ANXA1,ANXA2,ANXA5,ANXA7,AP2B1,AP2M1,APEX1,API5,APIP,APLP2,APOBEC3C,APOE,APP,ARAF,ARF1,ARF4,ARG2,ARHGAP1,ARHGAP10,ARHGDIA,ARHGDIB,ARHGEF2,ARID1A,ARID3A,ARID5B,ARL2,ARL6IP1,ARL6IP5,…
GO:0010604	8.73463e-08	1.42549	270.125	346	1303	positive regulation of macromolecule metabolic process	GO_BP	ABL1,ACD,ACSL1,ACTA2,ACTB,ACTL6A,ACTN1,ACTN4,ACTR2,ACVR1,ACVR1B,ACVR2A,ADAM17,ADAM19,ADRM1,AGRN,AHI1,AHR,AIFM1,AIMP2,AIP,AKAP13,AKAP8,AKAP8L,AKIRIN2,AKT1,AKTIP,ALS2,ANGEL2,ANP32B,ANTXR1,ANXA2,APEX1,APOE,APP,ARAF,ARF4,ARHGEF2,ARID1A,ARID3A,ARID3B,ARID4B,ARID5B,ARIH2,ARL6IP5,ARRDC3,ARRDC4,ASF1A,ASH2L,ATAD1,ATF3,ATF4,ATF5,ATF6,ATG4B,ATG7,ATMIN,ATP6AP1,ATR,ATXN7L3,AURKAIP1,AVPI1,AXL,BAD,BAG4,BAMBI,BA…
GO:1901653	1.05023e-07	1.86981	75.0169	117	347	cellular response to peptide	GO_BP	ADIPOR1,AGTRAP,AHCYL1,AKR1B1,AKT1,ANXA5,APEX1,APP,APRT,ARHGEF2,ASS1,ATP6AP1,ATP6V0A1,ATP6V0B,ATP6V0D1,ATP6V0E1,ATP6V1A,ATP6V1B2,ATP6V1C1,ATP6V1D,ATP6V1E1,ATP6V1F,ATP6V1G1,ATP6V1H,BCAR1,CA2,CAV1,CAV2,CCND3,CDK4,CFLAR,CHMP5,CREB1,CRK,CSK,CYBA,CYFIP1,EIF4EBP2,EPRS,ERRFI1,ESRRA,FIS1,FOXC2,FOXO1,FOXO3,FYN,GCLC,GDF15,GNAI2,GOT1,GRB10,GSK3B,GSTP1,HSF1,ID1,IDE,KLF10,KLF11,KLF2,KLF4,LDOC1,LEPROT,LGMN,LPIN…
GO:0007033	1.17905e-07	2.53945	31.1299	59	144	vacuole organization	GO_BP	ABCA1,ACP2,AKTIP,ANXA2,ARF1,ARSB,ATG12,ATG3,ATG4B,ATG4C,ATG7,ATG9A,ATP13A2,BECN1,CCDC115,CHMP4B,CHMP5,CLN5,CLN6,FAM160A2,FEZ2,FIG4,GAA,GABARAPL1,GABARAPL2,GNPTAB,HEXB,HOOK1,HOOK3,LAPTM4B,LRSAM1,MAN2A1,MAP1LC3A,MAP1LC3B,MBTPS1,MFN2,MFSD8,NAGLU,NSFL1C,PINK1,PPT1,RAB1A,RAB1B,RAB23,RAB3GAP1,RAB7A,RALB,SCARB2,SCFD1,SEC22B,SH3GLB1,STX12,TMEM106B,TMEM41B,TP53INP1,TP53INP2,TPP1,UBQLN1,UBQLN2,UBXN2A,VPS16…
GO:1901360	1.36432e-07	1.34478	413.557	502	2066	organic cyclic compound metabolic process	GO_BP	AARS,AARS2,ABCA1,ABCD4,ABL1,ACAA2,ACADVL,ACAT1,ACAT2,ACBD3,ACBD6,ACD,ACIN1,ACLY,ACOT7,ACSL1,ACSL3,ACSL4,ACTA2,ACTL6A,ACTN1,ACTN4,ACTR2,ACTR8,ACVR1,ACVR1B,ACVR2A,ADA,ADAR,ADAT3,ADK,ADM,ADNP2,ADPGK,ADRM1,ADSL,ADSS,AEBP1,AES,AFF1,AFMID,AGPAT2,AGPAT3,AGPAT5,AGRN,AHCTF1,AHCY,AHCYL1,AHI1,AHNAK,AHR,AIFM1,AIMP2,AIP,AK1,AK2,AK3,AKAP8L,AKIRIN2,AKR1B1,AKR7A2,AKT1,ALDOA,ALKBH2,ALKBH3,ALKBH5,AMD1,ANGEL2,APEX1…
GO:0051301	1.6276e-07	1.62924	125.616	178	581	cell division	GO_BP	ACTR2,ACTR8,AHCTF1,ANAPC10,ANAPC11,ANAPC13,ANAPC5,ANXA11,ARF1,ARHGEF2,ARL8B,ARPP19,BCAR1,BCL2L1,BECN1,BRCC3,BUB3,CABLES1,CALM1,CAT,CCDC124,CCND1,CCND3,CCNG1,CCNG2,CCNT1,CCNY,CDC123,CDC16,CDC20,CDC26,CDC42,CDK2,CDK2AP2,CDK4,CENPV,CETN2,CETN3,CFL1,CHMP1A,CHMP1B,CHMP2A,CHMP2B,CHMP4B,CHMP5,CHMP6,CIB1,CKAP2,CKAP5,CKS1B,CKS2,CLASP1,CLTA,CLTC,CSNK1A1,CSPP1,DCLRE1A,DCTN1,DCTN3,DOCK7,DYNC1H1,DYNC1LI1,DYNL…
GO:0000028	1.67649e-07	16.9589	3.67799	14	17	ribosomal small subunit assembly	GO_BP	ERAL1,MRPS11,MRPS7,RPL38,RPS10,RPS14,RPS15,RPS19,RPS27,RPS27L,RPS28,RPS5,RPSA,RRP7A
GO:0031328	1.80344e-07	1.3432	390.151	477	1821	positive regulation of cellular biosynthetic process	GO_BP	ACD,ACSL3,ACTA2,ACTL6A,ACTN1,ACTN4,ACTR2,ACVR1,ACVR1B,ACVR2A,AGRN,AHI1,AHR,AIP,AKAP8L,AKIRIN2,AKT1,ANXA1,APEX1,APP,ARF4,ARHGEF2,ARID1A,ARID3A,ARID3B,ARID4B,ARID5B,ARPP19,ASF1A,ASH2L,ASS1,ATF3,ATF4,ATF5,ATF6,ATMIN,ATR,ATXN7L3,BAMBI,BCL3,BCLAF1,BIRC2,BMP2,BMPR1A,BMPR2,BRD4,BRD7,BRPF1,BUD31,C1QBP,CARD11,CASK,CCNH,CCNT1,CCT2,CCT3,CCT6A,CCT7,CCT8,CD40,CD74,CD81,CDC123,CDC42,CDK2,CDK4,CDK9,CEBPB,CEBPD,…
GO:0034976	2.00644e-07	2.93306	21.7622	45	102	response to endoplasmic reticulum stress	GO_BP	ACADVL,ADD1,AIFM1,AMFR,ASNS,ATF3,ATF4,ATF6,ATP2A2,ATP6V0D1,AUP1,BAX,BCAP31,BOK,CALR,CAV1,CCDC47,CCND1,CEBPB,COL4A3BP,COPS5,CREB3,CREB3L2,CTDSP2,CXXC1,DCTN1,DDIT3,DDRGK1,DERL1,DERL2,DNAJB11,DNAJB12,DNAJB9,DNAJC10,DNAJC3,EDEM2,EDEM3,EEF2,EIF2AK2,EIF2AK4,EIF2B5,EP300,ERLIN1,ERP29,ERP44,EXTL2,EXTL3,FAF2,FBXO6,FKBP14,GFPT1,GOSR2,GRINA,GSK3B,HDGF,HERPUD1,HM13,HSP90B1,HSPA13,HSPA5,JUN,KLHDC3,LMNA,MBTPS1…
GO:0006915	2.24411e-07	1.86074	71.0194	111	342	apoptotic process	GO_BP	AARS,ABL1,ACAA2,ACIN1,ACTN1,ACTN4,ACVR1,ACVR1B,ADA,ADAM17,ADM,AES,AHI1,AHR,AIFM1,AIMP2,AKAP13,AKR1B1,AKT1,AKTIP,ANGPTL4,ANKRD13C,ANO6,ANP32B,ANXA1,ANXA5,APEX1,API5,APIP,APOE,APP,ARAF,ARF4,ARG2,ARHGAP10,ARHGDIA,ARHGEF17,ARHGEF2,ARHGEF3,ARL6IP1,ARL6IP5,ASNS,ATAD3A,ATF3,ATF4,ATF5,ATF6,ATG3,ATG7,AVEN,AXL,B4GALT1,BAD,BAG3,BAG4,BAG5,BAX,BCAP29,BCAP31,BCAR1,BCL2L1,BCL2L2,BCL3,BCL6,BCL7B,BCL7C,BCLAF1,BEC…
GO:1901657	2.33905e-07	2.49319	30.9384	58	143	glycosyl compound metabolic process	GO_BP	ABHD10,ADA,ADK,AHCY,AK3,AKR1B1,AKR7A2,AMD1,APIP,APOBEC3C,APRT,ATIC,CARD11,CASK,CBR4,CMPK1,CTPS2,DERA,DGUOK,ENOPH1,ENPP4,ENTPD4,ERH,FUCA1,FUCA2,GAMT,GBA2,GLA,GPHN,GUK1,GUSB,HPRT1,IMPDH1,IMPDH2,MACROD1,MOCS2,MTAP,MTRR,NAGA,NME1,NME3,NME4,NME6,NME7,NT5C,NT5C2,NUDT18,OPA1,PEMT,PRPS1,PRPS2,RAB23,RHOA,RHOQ,TJP2,TK1,UCKL1,UPP1
GO:0042769	2.37633e-07	5.58021	8.22138	23	38	DNA damage response, detection of DNA damage	GO_BP	CUL4A,DDB1,DNAJA1,MRPS11,MRPS26,MRPS35,MRPS9,NEK1,PARP1,PCNA,PNKP,RBX1,RFC1,RPA1,RPA2,RPA3,RPS27A,RPS3,SOX4,UBA52,UBB,UBC,WDR48
GO:0006890	2.47807e-07	3.17136	18.6063	40	86	retrograde vesicle-mediated transport, Golgi to ER	GO_BP	ARCN1,ARF3,ARF4,ARF5,ARFGAP3,ATP9A,BICD2,COG4,COG7,COPA,COPB1,COPB2,COPE,COPZ1,ERGIC1,ERGIC3,GBF1,GOLPH3,GOLPH3L,KDELR1,KDELR2,KIF3B,KIFAP3,LMAN2,NBAS,PITPNB,RAB1A,RAB1B,RAB6A,RER1,SCFD1,SCYL1,SEC22B,TMED10,TMED2,TMED3,TMED7,TMED9,TMEM115,USE1
GO:0006986	2.78853e-07	5.80053	7.70196	22	36	response to unfolded protein	GO_BP	ACADVL,ADD1,AMFR,ASNS,ATF3,ATF4,ATF6,ATP6V0D1,BAX,BOK,CALR,CCND1,COPS5,CREB3,CREB3L2,CTDSP2,CXXC1,DCTN1,DDIT3,DERL1,DERL2,DNAJA1,DNAJB1,DNAJB11,DNAJB9,DNAJC3,EDEM2,EDEM3,EIF2AK2,EP300,ERP44,EXTL2,EXTL3,FAF2,FBXO6,FKBP14,GFPT1,GOSR2,HDGF,HERPUD1,HERPUD2,HSF1,HSP90AA1,HSP90AB1,HSP90B1,HSPA13,HSPA2,HSPA4,HSPA5,HSPA8,HSPA9,HSPB1,HSPD1,HSPE1,HSPH1,KLHDC3,LMNA,MBTPS1,MFN2,NCK1,NCK2,NFE2L2,OPTN,PDIA5,PD…
GO:1903052	3.19767e-07	2.68435	25.5296	50	118	positive regulation of proteolysis involved in cellular protein catabolic process	GO_BP	AKT1,ARIH2,BCAP31,CAV1,CSNK1A1,CSNK1D,CSNK1E,CTSC,DAB2,DDRGK1,DVL1,EDEM2,FAM122A,FBXW8,GCLC,GSK3B,HERPUD1,KEAP1,MAPK9,NFE2L2,NUB1,PIAS1,PSMC1,PSMC2,PSMC3,PSMC5,PSMC6,PSMD10,PTEN,PTK2,RAD23A,RBX1,RCHY1,RNF14,RNF19B,SGTA,SMAD7,SOCS4,STUB1,SUMO2,TRIB1,TRIB2,TRIB3,UBE2V2,UBQLN1,UBQLN2,USP13,USP5,VCP,ZFAND2A
GO:0048013	3.70382e-07	3.29156	16.8689	37	78	ephrin receptor signaling pathway	GO_BP	ACTB,ACTG1,ACTR2,ANKS1A,AP2B1,AP2M1,AP2S1,ARPC1A,ARPC2,ARPC3,ARPC4,ARPC5,CDC42,CRK,EFNA1,EFNA4,EFNB1,EFNB2,EPHB1,EPHB4,FYN,GIT1,ITSN1,LYN,NCK1,NCK2,PAK1,PTK2,PTPN11,RAC1,RASA1,RBPJ,RHOA,ROCK2,SDCBP,SRC,SS18,WASL,YES1
GO:0048199	3.71739e-07	3.36475	16.2264	36	75	vesicle targeting, to, from or within Golgi	GO_BP	ARFGAP3,CD59,COL7A1,CSNK1D,CTSC,GBF1,GOLGA2,GOSR2,MCFD2,PDCD6,PEF1,PPP6C,PREB,RAB1A,RAB1B,SAR1A,SAR1B,SCFD1,SEC16A,SEC22B,SEC23A,SEC23B,SEC23IP,SEC24C,SEC31A,STX5,TFG,TGFA,TMED10,TMED2,TMED9,TRAPPC1,TRAPPC2L,TRAPPC3,TRAPPC6A,USO1
GO:0009408	4.08356e-07	2.43554	31.3711	58	145	response to heat	GO_BP	AKT1,ATP2A2,ATR,BAG3,BAG4,BAG5,CDKN1A,CREBBP,CRYAB,DHX36,DNAJA1,DNAJA2,DNAJB1,DNAJB6,DNAJC7,EIF2B1,EIF2B2,EIF2B4,EIF2B5,EP300,FKBP4,GCLC,GSK3B,HDAC2,HMOX1,HSBP1,HSF1,HSP90AA1,HSP90AB1,HSPA13,HSPA2,HSPA5,HSPA8,HSPA9,HSPB8,HSPD1,HSPH1,IGFBP7,IRAK1,LRP11,LYN,MAP2K7,PDCD6,PEBP1,POLR2D,PTGES3,RPA1,RPA2,RPA3,RPS6KB1,SLU7,SOD1,STUB1,TGFB1I1,THBS1,TP53INP1,TPR,VCP
GO:0006399	4.40641e-07	3.78442	13.1431	31	61	tRNA metabolic process	GO_BP	AARS,AARS2,ADAT3,AIMP2,CLP1,DARS,DDX1,DPH3,DTD1,DUS3L,EEF1E1,ELAC2,ELP2,ELP3,EPRS,EXOSC7,EXOSC9,FARS2,FARSA,FTSJ1,GARS,GRSF1,GTF3C2,GTF3C3,GTF3C5,GTF3C6,HARS,HARS2,HSD17B10,IARS,IARS2,KARS,LARS,MARS,METTL1,MTFMT,NARS,NARS2,NAT10,NSUN2,NSUN3,OSGEP,POLR3K,POP5,POP7,PPA1,PPA2,PUS1,PUS3,PUSL1,QARS,RARS,RARS2,RPP40,RPUSD4,SARS,SEPHS2,SSB,TARS,TARSL2,THG1L,TPRKB,TRIT1,TRMT1,TRMT11,TRMT112,TRMT5,TRPT1,T…
GO:0008219	4.68295e-07	1.5469	146.851	201	705	cell death	GO_BP	AARS,ABL1,ACAA2,ACIN1,ACTN1,ACTN4,ACVR1,ACVR1B,ADA,ADAM17,ADM,ADNP2,AES,AHI1,AHR,AIFM1,AIMP2,AKAP13,AKR1B1,AKT1,AKTIP,ALKBH7,ALS2,ANGPTL4,ANKRD13C,ANO6,ANP32B,ANXA1,ANXA5,AP2B1,APEX1,API5,APIP,APOE,APP,ARAF,ARF4,ARG2,ARHGAP10,ARHGDIA,ARHGEF17,ARHGEF2,ARHGEF3,ARL6IP1,ARL6IP5,ASNS,ATAD3A,ATF3,ATF4,ATF5,ATF6,ATG3,ATG7,ATP13A2,AVEN,AXL,B4GALT1,BAD,BAG3,BAG4,BAG5,BAX,BCAP29,BCAP31,BCAR1,BCL2L1,BCL2L2,…
GO:0001732	6.06058e-07	21.7949	3.02893	12	14	formation of cytoplasmic translation initiation complex	GO_BP	EIF3A,EIF3B,EIF3D,EIF3E,EIF3F,EIF3G,EIF3H,EIF3I,EIF3J,EIF3K,EIF3L,EIF3M
GO:1901699	7.06972e-07	1.57122	132.408	183	612	cellular response to nitrogen compound	GO_BP	ABL1,ACTB,ACTR2,ADIPOR1,AGRN,AGTRAP,AHCYL1,AHR,AIFM1,AKR1B1,AKT1,ANXA5,APEX1,APP,APRT,ARHGEF2,ASS1,ATF4,ATG7,ATP6AP1,ATP6V0A1,ATP6V0B,ATP6V0D1,ATP6V0E1,ATP6V1A,ATP6V1B2,ATP6V1C1,ATP6V1D,ATP6V1E1,ATP6V1F,ATP6V1G1,ATP6V1H,BCAR1,BCL2L1,CA2,CAPN2,CASP6,CASP7,CAV1,CAV2,CCND3,CDK2,CDK4,CEBPB,CFLAR,CHMP5,COL1A2,COL4A1,COL6A1,CREB1,CRK,CSK,CTNNA1,CYBA,CYFIP1,DHX9,DIAPH1,DNM2,DNMT1,EGFR,EGR1,EIF4EBP2,EPRS…
GO:1901293	7.07766e-07	1.79483	75.0742	114	347	nucleoside phosphate biosynthetic process	GO_BP	ACAT1,ACLY,ACOT7,ACSL1,ACSL3,ACSL4,ADA,ADK,ADM,ADPGK,ADSL,ADSS,AFMID,AGPAT2,AGPAT3,AGPAT5,AK1,AK2,AK3,ALDOA,APRT,ATIC,CDS1,CDS2,CMPK1,COASY,COX5B,CTPS2,CYC1,DCAKD,DCTD,DDIT4,DGUOK,DHTKD1,DLAT,DLD,ECD,EIF6,ELOVL1,ELOVL5,ENO1,ERH,FASN,FLAD1,GALK1,GAPDH,GARS,GPI,GUK1,HDDC2,HK1,HKDC1,HPRT1,HSD17B12,IDH2,IMPDH1,IMPDH2,KARS,LCLAT1,LDHA,MTHFD1,NADK,NME1,NME3,NME4,NME6,NME7,OGDH,OGT,PAICS,PANK2,PAPSS1,PA…
GO:0033043	8.53439e-07	1.60146	118.26	166	557	regulation of organelle organization	GO_BP	ABI2,ABL1,ACAA2,ACD,ACTR2,ADD1,ADD3,AFAP1,AKAP13,AKAP8,AKAP8L,AKT1,ANAPC11,ANAPC5,ANXA1,ANXA2,ARF1,ARHGAP17,ARHGDIA,ARHGDIB,ARHGEF2,ARIH2,ARL2,ARPC1A,ARPC2,ARPC3,ARPC4,ARPC5,ARPC5L,ASAP1,ASF1A,ATF5,ATG3,ATG7,ATL3,ATMIN,ATP13A2,ATR,ATXN2,AURKAIP1,BAD,BAG3,BAG4,BAP1,BAX,BCL2L1,BCL6,BECN1,BICD2,BID,BIN1,BNIP3,BNIP3L,BOK,BRD4,BRD7,BUB3,CALCOCO2,CALR,CAPG,CAPN2,CAPZA1,CAPZA2,CAPZB,CAV2,CCND1,CCND3,CCN…
GO:0043066	1.18713e-06	1.51476	152.214	205	709	negative regulation of apoptotic process	GO_BP	AARS,ABL1,ACAA2,ACVR1,ADA,AHI1,AKR1B1,AKT1,ANGPTL4,ANXA1,ANXA5,API5,APIP,APOE,ARAF,ARF4,ARG2,ARHGAP10,ARHGDIA,ARHGEF2,ARL6IP1,ASNS,ATAD3A,ATF5,AVEN,AXL,BAG3,BAG4,BAG5,BAX,BCL2L1,BCL2L2,BCL3,BCL6,BECN1,BID,BIRC2,BIRC3,BNIP2,BNIP3,BNIP3L,BOK,BTG2,CASP2,CAT,CAV1,CD44,CD74,CDKN1A,CDKN1B,CDKN2D,CEBPB,CFDP1,CFL1,CFLAR,CHD8,CIB1,CITED2,CLCF1,COPS5,CREB3,CRLF1,CRYAB,CSNK2A2,CTNNA1,CTSH,CTTN,CYR61,DAB2,DA…
GO:0006605	1.50888e-06	3.44086	13.6782	31	65	protein targeting	GO_BP	ACOX3,AGPS,AIP,AKAP12,AP3B1,AP3D1,AP3M1,ARIH2,ARL6IP1,ATG3,ATG4C,BAG3,BAG4,BAP1,BID,BNIP3L,CAT,CDC37,CHCHD4,CHM,CHMP4B,CIB1,CRAT,CSNK2A2,DNAJC15,DNAJC19,ECH1,FBXO7,FIS1,FYN,FZD5,GDI1,GIPC1,GNPAT,GNPTAB,GNPTG,GOLGA7,GOSR2,GRPEL1,GRPEL2,GSTK1,HAX1,HGS,HMGCL,HOMER3,HSP90AA1,HSPA4,HSPA8,HSPD1,ICMT,IDE,IDH1,IMMP2L,ITGB1BP1,LAMP2,LARS,LEPROT,LONP2,MFF,MFN2,MIPEP,MPV17,NCOA4,NDUFA13,NEDD4,NPEPPS,NUCB1,N…
GO:0032781	1.51082e-06	3.93462	11.2437	27	52	positive regulation of ATPase activity	GO_BP	AHSA1,ATP1B1,ATP1B3,DHX9,DNAJA1,DNAJA2,DNAJB1,DNAJB11,DNAJB6,DNAJC1,DNAJC10,DNAJC15,DNAJC19,DNAJC7,DNAJC9,DNAL4,DNM2,DYNLL1,DYNLL2,GABARAPL2,HNRNPU,HSCB,HSPA2,PFN1,PFN2,SETMAR,TMSB4X,TOR1AIP1,TOR1AIP2,TPM1
GO:1903900	1.57469e-06	2.36244	30.2893	55	140	regulation of viral life cycle	GO_BP	ADAR,ANXA2,APOBEC3C,BANF1,CAV2,CD74,CHMP2A,CHMP2B,CHMP4B,DDB1,DDX3X,DDX5,EIF2AK2,EIF2AK4,GSN,HSPA8,IFITM1,IFITM2,IFITM3,ILF3,ISG15,LARP1,LGALS1,NOTCH1,NUCKS1,P4HB,PABPC1,PPIA,PPIB,PPIE,PPIH,RAD23A,SMC3,SNF8,SNX3,SRPK1,SRPK2,STAU1,STOM,TARBP2,TNIP1,TOP2B,TRIM13,TRIM21,TRIM25,TRIM28,TRIM38,TRIM8,TSG101,VAPA,VPS37B,VPS4A,VPS4B,ZC3H12A,ZC3HAV1
GO:0071559	1.68393e-06	1.93106	53.8717	86	249	response to transforming growth factor beta	GO_BP	ACVR1,ACVR1B,ACVR2A,ADAM17,BAMBI,BMPR1A,BMPR2,CAV1,CAV2,CFLAR,CITED2,CLDN1,COL1A2,COL4A2,CREB1,CREBBP,CRK,CRKL,DAB2,DNM2,DUSP22,EID2,ENG,EP300,EPB41L5,F11R,FAM89B,FERMT2,FNTA,FOS,FURIN,FUT8,FYN,GDF15,GIPC1,GLG1,GOT1,HDAC2,HIPK2,HPGD,HSP90AB1,HSPA5,HTRA1,HYAL2,ID1,ING2,ITGA3,ITGB5,JUN,KLF10,LEMD3,LIMS1,LRRC32,MAP3K7,MTMR4,PARP1,PDCD5,PDPK1,PIN1,PTK2,PXN,RHOA,ROCK2,RPS27A,SDCBP,SKI,SMAD3,SMAD5,SMAD…
GO:0046434	1.88731e-06	2.05316	43.9195	73	203	organophosphate catabolic process	GO_BP	ABHD12,ACAT1,ACOT7,ADA,ADPGK,ALDOA,DCTPP1,DDIT4,DERA,DHTKD1,ECD,EIF6,ENO1,ENTPD4,GALK1,GAPDH,GDE1,GPD2,GPI,GPX1,HINT1,HK1,HKDC1,HPRT1,IDH1,IMPA1,IMPA2,INPP1,INPP5A,INPP5F,ITPA,LDHA,LDLR,MBD4,MTMR2,NEIL2,NT5C,NT5C2,NTHL1,NUDT1,NUDT11,NUDT15,NUDT16,NUDT18,NUDT3,NUDT5,NUDT9,OCRL,OGDH,OGT,PDE7A,PDXP,PFKFB3,PFKL,PFKP,PGAM1,PGK1,PGM1,PGM2L1,PLA2G15,PRDX6,PRKAA1,PRKAG1,PRKAG2,PRKCD,PTEN,SMPDL3A,STAT3,SY…
GO:0031401	2.01982e-06	2.02352	45.5039	75	212	positive regulation of protein modification process	GO_BP	ABL1,ACSL1,ACVR1,ACVR1B,ACVR2A,ADAM17,AIMP2,AKAP13,AKAP8,AKAP8L,AKT1,AKTIP,ALS2,ANXA2,APP,ARAF,ARHGEF2,ARL6IP5,ARRDC3,ARRDC4,ATG7,ATP6AP1,AVPI1,AXL,BAG4,BCL6,BIRC2,BIRC3,BMP2,BMPR1A,BMPR2,BRD4,BRD7,BRMS1,CAB39,CALM1,CARD10,CAV1,CAV2,CCND1,CCND3,CCNY,CCNYL1,CD24,CD40,CD44,CD74,CD81,CDC20,CDC42,CDH2,CDK10,CDK9,CDKN1A,CFLAR,CIB1,CKS1B,CKS2,CLCF1,COMMD1,COPS8,CRK,CRKL,CRLF1,CSK,CSNK1D,CTBP1,CTGF,CTR9…
GO:0045333	2.04343e-06	3.01766	17.1463	36	80	cellular respiration	GO_BP	ACO1,ACO2,ADSL,BID,BLOC1S1,BNIP3,CAT,CISD1,COQ10B,COQ9,COX10,COX15,COX4I1,COX5A,COX5B,COX6A1,COX7C,CS,CYC1,CYCS,DHTKD1,DLAT,DLD,DNAJC15,ETFDH,FAHD1,FASTKD5,FH,GPD2,IDH1,IDH2,IDH3A,IDH3B,IDH3G,IMMP2L,MDH1,MDH2,ME2,ME3,MTFR1,NDUFA1,NDUFA10,NDUFA12,NDUFA4,NDUFA8,NDUFA9,NDUFAB1,NDUFAF1,NDUFAF2,NDUFB10,NDUFB2,NDUFB3,NDUFB5,NDUFB6,NDUFB7,NDUFB8,NDUFC1,NDUFS1,NDUFS2,NDUFS3,NDUFS4,NDUFS5,NDUFV1,NNT,OGDH,…
GO:0000462	2.04665e-06	5.76047	6.70429	19	31	maturation of SSU-rRNA from tricistronic rRNA transcript (SSU-rRNA, 5.8S rRNA, LSU-rRNA)	GO_BP	BMS1,BYSL,DHX37,HEATR1,KRI1,MRPS11,MRPS9,NGDN,NOL10,NOP14,RPS14,RPS16,RPS19,RPS21,RPSA,TBL3,TSR1,TSR2,UTP23,UTP3,UTP6
GO:0008637	2.17928e-06	3.95668	10.7887	26	50	apoptotic mitochondrial changes	GO_BP	ACAA2,AKT1,ATG3,BAD,BAX,BCL2L1,BID,BLOC1S2,BNIP3,BNIP3L,BOK,DNM1L,FAM162A,FIS1,GCLC,GCLM,GGCT,GPX1,GSK3B,HIGD1A,HSPD1,IFI6,JUN,LMNA,MFF,MLLT11,NDUFS1,NMT1,OPA1,PDCD5,PINK1,PLAUR,PPIF,PPP2CB,PRELID1,PSMD10,PYCARD,RHOT1,RHOT2,SLC25A4,SLC25A5,TFDP1,TMEM14A,TNFSF10,TP53BP2,TRIAP1,VPS35,YWHAB,YWHAG,YWHAH,YWHAQ,YWHAZ
GO:1903008	2.38892e-06	2.93694	17.9304	37	83	organelle disassembly	GO_BP	ATG12,ATG3,ATG7,ATG9A,ATP13A2,BECN1,BNIP3,BNIP3L,CDC37,CISD2,CSNK2A2,CTTN,DENR,DNM1L,FBXO7,FIS1,FUNDC1,FZD5,GABARAPL1,GABARAPL2,GBF1,GOLGA2,HAX1,KIF5B,MAP1LC3A,MAP1LC3B,MFN2,MRRF,MTIF2,MTIF3,OPTN,PARK7,PELO,PINK1,SPAST,SQSTM1,SREBF1,STX5,TSPO,USP36,VCP,VDAC1,VRK1,WDR45,WIPI2,ZFAND1
GO:0002504	2.45547e-06	2.65765	22.0679	43	102	antigen processing and presentation of peptide or polysaccharide antigen via MHC class II	GO_BP	ACTR10,ACTR1A,ACTR1B,AP1B1,AP1G1,AP1M1,AP1S2,AP2B1,AP2M1,AP2S1,ARF1,CANX,CAPZA1,CAPZA2,CAPZB,CD74,CLTA,CLTC,CTSD,CTSF,DCTN1,DCTN2,DCTN3,DCTN5,DCTN6,DNM2,DYNC1H1,DYNC1I2,DYNC1LI1,DYNC1LI2,DYNLL1,DYNLL2,KIF3B,KIFAP3,LGMN,PYCARD,RAB7A,SAR1B,SEC23A,SEC24C,SEC31A,THBS1,TRAF6
GO:0016073	2.62862e-06	2.68662	21.4189	42	99	snRNA metabolic process	GO_BP	CCNT1,CDK9,DKC1,ELL2,EXOSC4,EXOSC5,EXOSC6,EXOSC7,EXOSC9,GTF2A2,GTF2B,GTF2E2,GTF2F1,GTF2F2,INTS1,INTS10,INTS12,INTS4,INTS5,INTS6,MEPCE,NCBP1,NHP2,NOP10,PHAX,POLR2A,POLR2C,POLR2D,POLR2G,POLR2H,POLR2I,POLR2J,POLR2L,RPAP2,RPRD1A,SNAPC1,SNAPC2,SNAPC3,SNAPC4,SNAPC5,SP1,TBP
GO:0007032	2.66131e-06	3.03622	16.6591	35	77	endosome organization	GO_BP	AKTIP,ALS2,CHMP1A,CHMP1B,CHMP2A,CHMP2B,CHMP4B,CHMP5,CHMP6,DNAJC13,FAM160A2,HGS,HOOK1,HOOK3,LAPTM4B,PLEKHJ1,RAB22A,RAB27A,RAB5B,RAB7A,RNF26,SCARB2,SNF8,SNX10,SNX3,SQSTM1,STX6,TSG101,VPS25,VPS28,VPS37B,VPS37C,VPS37D,VPS4A,VPS4B
GO:0008283	2.73157e-06	1.66701	89.2714	129	419	cell proliferation	GO_BP	ABCC4,ABL1,ACVR2A,ADA,ADAM17,ADM,AGGF1,AHR,AIMP2,AKIRIN1,AKIRIN2,AKR1B1,AKT1,ALKBH3,ANXA1,ANXA2,ANXA7,APOE,APP,APPL2,ARG2,ARHGEF2,ARIH2,ASH2L,ATF3,ATF5,B4GALT1,B4GALT7,BAD,BAMBI,BAP1,BAX,BCAR1,BCL2L1,BCL2L2,BCL6,BECN1,BEX4,BID,BIN1,BIRC2,BLZF1,BMP2,BMPR1A,BMPR2,BOK,BOP1,BRD7,BTBD10,BTG1,BTG2,BTG3,BYSL,CALR,CAMK2N1,CAPN1,CAPNS1,CARD11,CASK,CAV1,CAV2,CCND1,CCND3,CCNG1,CCNG2,CCNI,CD151,CD24,CD320,CD…
GO:0042795	2.78069e-06	3.16335	15.361	33	71	snRNA transcription by RNA polymerase II	GO_BP	CCNT1,CDK9,ELL2,GTF2A2,GTF2B,GTF2E2,GTF2F1,GTF2F2,INTS1,INTS10,INTS12,INTS4,INTS5,INTS6,NCBP1,PHAX,POLR2A,POLR2C,POLR2D,POLR2G,POLR2H,POLR2I,POLR2J,POLR2L,RPAP2,RPRD1A,SNAPC1,SNAPC2,SNAPC3,SNAPC4,SNAPC5,SP1,TBP
GO:0006294	2.96399e-06	5.94933	6.27421	18	29	nucleotide-excision repair, preincision complex assembly	GO_BP	CCNH,CETN2,CHD1L,CUL4A,DDB1,ERCC3,GTF2H5,PARP1,RAD23B,RBX1,RPA1,RPA2,RPA3,RPS27A,UBA52,UBB,UBC,XPC
GO:0019752	3.09409e-06	2.17362	35.2542	61	166	carboxylic acid metabolic process	GO_BP	AARS,AARS2,AASDHPPT,ABCD3,ABHD10,ABHD2,ABHD3,ACAA2,ACAD9,ACADM,ACADS,ACADVL,ACAT1,ACAT2,ACLY,ACO1,ACO2,ACOT7,ACOX3,ACSL1,ACSL3,ACSL4,ADIPOR1,ADIPOR2,ADO,ADPGK,ADSS,AFMID,AHCY,AIG1,AIMP2,AKR1A1,AKT1,ALDH3A2,ALDOA,ALKBH7,ANXA1,APIP,ARG2,ARV1,ASL,ASNS,ASNSD1,ASS1,ATF4,ATIC,AUH,AZIN1,BCAT2,BCKDK,BGN,BSG,CAV1,CBR1,CBR4,CD44,CD74,CHST14,CKB,CLTC,CMAS,COMT,CPT2,CRAT,CRTAP,CRYL1,CS,CTNS,CTPS2,CYB5A,CYB5R…
GO:0090087	3.16252e-06	1.49105	151.663	202	701	regulation of peptide transport	GO_BP	ABL1,ACSL3,AKAP8L,ANP32B,ANXA1,ANXA5,ARF1,ARFIP1,ARG2,ARIH2,ARL2,ATP13A2,B3GAT3,BAD,BAG3,BAG4,BAP1,BCAP31,BNIP3L,CA2,CADM1,CD40,CD58,CD74,CDC42,CEP290,CHUK,CIB1,CLOCK,CSK,CSNK2A2,CTDSPL2,DERL2,DHX36,DHX9,DISP1,DMAP1,DNAJA1,DNAJC1,DNM1L,DPH3,DPP4,DYNLL1,ECT2,EDEM2,EGFR,EMD,ENSA,ENY2,ERP29,F2R,F2RL1,FIS1,FYN,FZD5,GAPDH,GAPVD1,GAS6,GDI1,GLI3,GLUD1,GOLPH3,GOLPH3L,GPI,GPR27,GRIPAP1,GSK3B,HADH,HAX1,HDA…
GO:0006418	3.35776e-06	4.78342	7.99248	21	37	tRNA aminoacylation for protein translation	GO_BP	AARS,AARS2,AIMP2,DARS,EEF1E1,EPRS,FARS2,FARSA,GARS,HARS,HARS2,IARS,IARS2,KARS,LARS,MARS,NARS,NARS2,PPA1,PPA2,QARS,RARS,RARS2,SARS,TARS,TARSL2,WARS,YARS,YARS2
GO:0006402	3.38525e-06	4.08906	9.72378	24	46	mRNA catabolic process	GO_BP	AKT1,ANGEL2,APEX1,BTG2,CASC3,CIRBP,CNOT1,CNOT10,CNOT2,CNOT4,CNOT6L,CNOT8,CSDC2,DCP1A,DCPS,DDX5,DHX34,DHX36,DHX9,EDC3,EIF3E,EIF4A3,EIF4G1,ELAVL1,ETF1,EXOSC1,EXOSC10,EXOSC4,EXOSC5,EXOSC6,EXOSC7,EXOSC9,FXR1,FXR2,GSPT1,HNRNPA0,HNRNPC,HNRNPD,HNRNPU,HSPA8,HSPB1,IGF2BP2,KHSRP,LARP1,LSM1,LSM3,LSM4,LSM5,LSM7,MAPK14,MRTO4,NBAS,NCBP1,NUDT16,PABPC1,PABPC4,PAIP1,PATL1,PCBP4,PCID2,PELO,PNPT1,POLR2D,POLR2G,PPP2…
GO:0009260	3.50268e-06	1.88428	54.7371	86	253	ribonucleotide biosynthetic process	GO_BP	ACAT1,ACLY,ACOT7,ACSL1,ACSL3,ACSL4,ADK,ADM,ADPGK,ADSL,ADSS,AK1,AK2,AK3,ALDOA,APRT,ATIC,CMPK1,COASY,COX5B,CTPS2,CYC1,DCAKD,DDIT4,DHTKD1,DLAT,DLD,ECD,EIF6,ELOVL1,ELOVL5,ENO1,FASN,GALK1,GAPDH,GPI,GUK1,HK1,HKDC1,HPRT1,HSD17B12,IMPDH1,IMPDH2,LDHA,NME1,NME3,NME4,NME6,NME7,OGDH,OGT,PAICS,PANK2,PAPSS1,PAPSS2,PARP1,PDHA1,PDHB,PFKFB3,PFKL,PFKP,PGAM1,PGK1,PGM1,PGM2L1,PINK1,PPCS,PPT1,PRKAA1,PRKAG1,PRKAG2,PRP…
GO:0044409	3.53864e-06	2.34275	28.7748	52	133	entry into host	GO_BP	ANPEP,AXL,CAV1,CAV2,CBLL1,CD46,CD74,CD81,CLDN1,CTSB,DPP4,DYNLT1,EFNB2,EGFR,EXOC7,F11R,FUCA2,GAS6,GSN,HYAL2,IDE,IFITM1,IFITM2,IFITM3,ITCH,ITGA5,ITGAV,ITGB1,ITGB5,LAMP1,LDLR,LGALS1,NPC1,P4HB,PPIA,PVR,RPSA,SCARB2,SLC1A5,SLC20A2,SNX3,SRC,TFRC,TRIM21,TRIM25,TRIM38,TRIM8,TYRO3,VAMP8,WWP1,WWP2,XPR1
GO:0051806	3.53864e-06	2.34275	28.7748	52	133	entry into cell of other organism involved in symbiotic interaction	GO_BP	ANPEP,AXL,CAV1,CAV2,CBLL1,CD46,CD74,CD81,CLDN1,CTSB,DPP4,DYNLT1,EFNB2,EGFR,EXOC7,F11R,FUCA2,GAS6,GSN,HYAL2,IDE,IFITM1,IFITM2,IFITM3,ITCH,ITGA5,ITGAV,ITGB1,ITGB5,LAMP1,LDLR,LGALS1,NPC1,P4HB,PPIA,PVR,RPSA,SCARB2,SLC1A5,SLC20A2,SNX3,SRC,TFRC,TRIM21,TRIM25,TRIM38,TRIM8,TYRO3,VAMP8,WWP1,WWP2,XPR1
GO:0006996	3.61426e-06	1.49004	147.292	197	747	organelle organization	GO_BP	AARS2,ABCA1,ABCC4,ABCD3,ABI2,ABL1,ABLIM1,ACAA2,ACAD9,ACD,ACIN1,ACOX3,ACP2,ACTB,ACTG1,ACTL6A,ACTN1,ACTN4,ACTR1A,ACTR2,ACTR6,ACTR8,ADD1,ADD3,AFAP1,AFG3L2,AGPS,AGRN,AGTPBP1,AHCTF1,AHI1,AIF1L,AIFM1,AIP,AKAP13,AKAP8,AKAP8L,AKT1,AKTIP,ALDOA,ALKBH7,ALS2,AMOTL1,ANAPC11,ANAPC5,ANP32B,ANTXR1,ANXA1,ANXA2,AP1G1,AP1M1,AP2M1,AP3B1,AP3D1,APEX1,APOE,APOO,ARF1,ARFGAP3,ARHGAP10,ARHGAP17,ARHGAP21,ARHGDIA,ARHGDIB,AR…
GO:0006997	3.73779e-06	2.528	23.7751	45	110	nucleus organization	GO_BP	AHCTF1,AKAP8L,BANF1,BIN1,CHMP1A,CHMP1B,CHMP2A,CHMP2B,CHMP4B,CHMP5,CHMP6,DCTN1,EMD,EMG1,ETS1,GOLM1,H3F3A,HIPK2,HMGB2,LEMD2,LEMD3,LMNA,NDEL1,NEK6,NOLC1,NSFL1C,NUP155,NUP205,NUP54,NUP93,PAFAH1B1,PITPNB,PRKCA,PSME4,RPS19,RTN4,SEH1L,SPAST,SRPK1,SRPK2,TBPL1,TMEM43,TOR1A,TOR1AIP1,TOR1B,TPR,UBXN2A,USP36,VPS4A,VPS4B,VRK1,ZMPSTE24
GO:2001233	3.77816e-06	1.987	45.3889	74	212	regulation of apoptotic signaling pathway	GO_BP	ACAA2,ACVR1,AKT1,ARHGEF2,ATF3,BAD,BAG5,BAX,BCAP31,BCL2L1,BCL2L2,BCLAF1,BID,BNIP3,BOK,CASP2,CAV1,CD44,CD74,CDKN2D,CFLAR,CREB3,CSNK2A2,CTNNA1,CTSC,CTSH,CTTN,DDIT3,DDX3X,DEDD2,DNAJA1,DNM1L,ENO1,ERP29,FAF1,FAM162A,FIS1,FYN,G0S2,GCLC,GCLM,GNAI2,GPX1,GRINA,GSK3B,GSN,GSTP1,HDAC1,HERPUD1,HIGD1A,HMGB2,HMOX1,HSPB1,HYAL2,IFI6,ING2,ITGA6,ITGAV,ITM2C,IVNS1ABP,LGALS3,LMNA,LTBR,MAGED1,MAL,MAPK9,MCL1,MFF,MLLT11,…
GO:0006406	4.40049e-06	2.77788	18.995	38	88	mRNA export from nucleus	GO_BP	AKAP8L,ALKBH5,CASC3,CPSF1,CPSF2,CPSF4,DHX38,EIF4A3,EIF5A,ENY2,FIP1L1,FYTTD1,GLE1,NCBP1,NUP155,NUP188,NUP205,NUP210,NUP37,NUP43,NUP50,NUP54,NUP62,NUP88,NUP93,NUPL2,NXF1,NXT1,PABPN1,PCID2,POLDIP3,POLR2D,RAE1,RNPS1,SEH1L,SETD2,SLBP,SLU7,SMG5,SMG7,SRRM1,SUPT6H,THOC2,THOC5,THOC6,THOC7,TPR,U2AF2,UPF1,UPF2,UPF3B,ZC3H3
GO:0009108	4.56118e-06	1.99694	44.0786	72	204	coenzyme biosynthetic process	GO_BP	ACAT1,ACLY,ACOT7,ACSL1,ACSL3,ACSL4,ADPGK,AFMID,AKR1A1,ALDOA,ATIC,COASY,COQ10B,COQ2,COQ3,COQ5,COQ9,DCAKD,DDIT4,DHTKD1,DLAT,DLD,ECD,EIF6,ELOVL1,ELOVL5,ENO1,FASN,FLAD1,GALK1,GAPDH,GPHN,GPI,HK1,HKDC1,HSD17B12,IDH2,LDHA,LIAS,MAT2A,MAT2B,MOCS2,MTHFD1,NADK,NDUFA9,OGDH,OGT,PANK2,PARP9,PCBD1,PDHA1,PDHB,PDSS1,PDSS2,PDXK,PFKFB3,PFKL,PFKP,PGAM1,PGK1,PGM1,PGM2L1,PNPO,PPCS,PPT1,PRKAA1,PRKAG1,PRKAG2,PTS,QDPR,QP…
GO:0006120	5.16153e-06	3.97118	9.9483	24	46	mitochondrial electron transport, NADH to ubiquinone	GO_BP	COQ9,DLD,DNAJC15,NDUFA1,NDUFA10,NDUFA4,NDUFA8,NDUFA9,NDUFAB1,NDUFAF1,NDUFB10,NDUFB2,NDUFB3,NDUFB5,NDUFB6,NDUFB7,NDUFB8,NDUFC1,NDUFS1,NDUFS2,NDUFS3,NDUFS4,NDUFS5,NDUFV1,PARK7,PINK1
GO:0006733	5.18421e-06	2.14786	35.049	60	162	oxidoreduction coenzyme metabolic process	GO_BP	ADPGK,AFMID,ALDOA,COQ10B,COQ2,COQ3,COQ5,COQ9,DCXR,DDIT4,DERA,DHTKD1,DLD,ECD,EIF6,ENO1,GALK1,GAPDH,GPD2,GPI,HK1,HKDC1,HMGCR,IDH1,IDH2,LDHA,MDH1,MDH2,ME2,NADK,NDUFA9,NNT,OGDH,OGT,PARP9,PDHA1,PDHB,PDSS1,PDSS2,PFKFB3,PFKL,PFKP,PGAM1,PGD,PGK1,PGLS,PGM1,PGM2L1,PRKAA1,PRKAG1,PRKAG2,QPRT,SHPK,STAT3,TALDO1,TKT,TP53I3,TPI1,UBIAD1,VCP
GO:0019886	5.247e-06	2.62199	21.2025	41	98	antigen processing and presentation of exogenous peptide antigen via MHC class II	GO_BP	ACTR10,ACTR1A,ACTR1B,AP1B1,AP1G1,AP1M1,AP1S2,AP2B1,AP2M1,AP2S1,ARF1,CANX,CAPZA1,CAPZA2,CAPZB,CD74,CLTA,CLTC,CTSD,CTSF,DCTN1,DCTN2,DCTN3,DCTN5,DCTN6,DNM2,DYNC1H1,DYNC1I2,DYNC1LI1,DYNC1LI2,DYNLL1,DYNLL2,KIF3B,KIFAP3,LGMN,RAB7A,SAR1B,SEC23A,SEC24C,SEC31A,TRAF6
GO:0007044	5.63783e-06	2.65075	20.5535	40	95	cell-substrate junction assembly	GO_BP	ABL1,ACTN1,CD151,CLASP1,CORO1C,CTTN,DLC1,DUSP22,DUSP3,EPB41L5,FERMT2,ITGA5,ITGA6,ITGB1BP1,LAMA5,LAMC1,LAMC2,LIMS1,MACF1,NRP1,PDPK1,PPM1F,PTEN,PTK2,RAC1,RHOA,RHOD,ROCK2,S100A10,SDC4,SLC9A1,SLK,SMAD3,SRC,TAOK2,THBS1,TLN1,TRIP6,VEGFA,WHAMM
GO:1901137	6.15915e-06	1.70175	75.647	111	353	carbohydrate derivative biosynthetic process	GO_BP	A4GALT,ACAT1,ACLY,ACOT7,ACSL1,ACSL3,ACSL4,ADA,ADK,ADM,ADPGK,ADSL,ADSS,AGRN,AK1,AK2,AK3,AKR1A1,ALDOA,ALG14,ALG2,ALG3,ALG5,ALG8,AMD1,APRT,ATIC,B3GALNT1,B3GALT6,B3GAT3,B3GNT2,B4GALT1,B4GALT3,B4GALT5,B4GALT7,BGN,BMPR2,C1GALT1,C1GALT1C1,CANT1,CHPF,CHST14,CHST3,CHSY1,CLTC,CMPK1,COASY,COG7,COX5B,CRYL1,CTPS2,CYC1,DAD1,DCAKD,DCTD,DCXR,DDIT4,DDOST,DHDDS,DHTKD1,DLAT,DLD,DOLK,DOLPP1,DPAGT1,DPM1,DPM2,DPM3,DPY…
GO:0032981	6.29537e-06	3.21256	13.8465	30	64	mitochondrial respiratory chain complex I assembly	GO_BP	ACAD9,ECSIT,NDUFA1,NDUFA10,NDUFA11,NDUFA12,NDUFA13,NDUFA8,NDUFA9,NDUFAB1,NDUFAF1,NDUFAF2,NDUFAF3,NDUFB10,NDUFB11,NDUFB2,NDUFB3,NDUFB5,NDUFB6,NDUFB7,NDUFB8,NDUFC1,NDUFS1,NDUFS2,NDUFS3,NDUFS4,NDUFS5,NDUFV1,OXA1L,TMEM126B
GO:0051336	6.97802e-06	1.34407	273.709	337	1267	regulation of hydrolase activity	GO_BP	ABL1,ADAP2,ADRM1,AGRN,AHSA1,AIFM1,AIP,AKIRIN2,AKT1,ALDH1A1,ALS2,ANGPTL4,ANP32B,ANTXR1,ANXA1,APLP2,APP,ARAP2,ARF4,ARFGAP3,ARHGAP1,ARHGAP10,ARHGAP17,ARHGAP21,ARHGAP24,ARHGDIA,ARHGDIB,ARL1,ARL2,ARL6IP1,ARL6IP5,ARPP19,ASAP1,ATP13A2,ATP1B1,ATP1B3,B3GAT3,BAD,BAG4,BAX,BCAP31,BCL6,BCR,BID,BIN1,BIRC2,BIRC3,BMP2,BNIP2,BOK,CALM1,CAV1,CAV2,CD2BP2,CD40,CD44,CDC42SE1,CDKN2D,CFLAR,CHM,CHML,CNN3,COL7A1,CORO1C,CR…
GO:0042542	7.58247e-06	3.82556	10.1081	24	47	response to hydrogen peroxide	GO_BP	ABL1,ADA,AIFM1,ANXA1,APEX1,AXL,BAD,BECN1,BNIP3,CAT,CRK,CRYAB,DUSP1,ECT2,EEF2,ENDOG,ETS1,FOSL1,FOXO1,FOXO3,FYN,GPX1,HBB,HDAC2,HMOX1,HSF1,HSPD1,IL6,JUN,KLF2,KLF4,KPNA4,LDHA,MAP1LC3A,MAPK13,NET1,NFE2L2,NQO1,NUP93,PARK7,PAWR,PCNA,PDCD10,PINK1,PLEKHA1,PPIF,PPP1R15B,PPP2CB,PRDX3,PRKAA1,PRKCD,PSAP,RIPK1,RPS3,SDC1,SIGMAR1,SIRPA,SOD1,SRC,STAT1,STAT6,STK24,STK25,TNFAIP3,TRAP1,TXN,ZNF277,ZNF580
GO:0009119	7.66077e-06	2.60324	20.7698	40	96	ribonucleoside metabolic process	GO_BP	ADA,ADK,AHCY,AK3,AMD1,APIP,APOBEC3C,APRT,CARD11,CASK,CMPK1,CTPS2,DGUOK,ENOPH1,ENPP4,ENTPD4,GAMT,GPHN,GUK1,HPRT1,IMPDH1,IMPDH2,MOCS2,MTAP,MTRR,NME1,NME3,NME4,NME6,NME7,NT5C2,NUDT18,OPA1,PEMT,RAB23,RHOA,RHOQ,TJP2,UCKL1,UPP1
GO:0000338	8.30844e-06	32.6701	2.16352	9	10	protein deneddylation	GO_BP	COPS2,COPS3,COPS4,COPS5,COPS6,COPS7A,COPS8,GPS1,TOR1A
GO:0010499	8.45333e-06	6.81322	4.9761	15	23	proteasomal ubiquitin-independent protein catabolic process	GO_BP	KEAP1,NFE2L2,PSMA1,PSMA2,PSMA3,PSMA4,PSMA5,PSMB1,PSMB10,PSMB2,PSMB4,PSMB5,PSMB6,PSMB7,PSME4
GO:0007049	8.63755e-06	1.49372	134.576	180	641	cell cycle	GO_BP	ABL1,ACD,ACTB,ACTR1A,ACTR2,ACTR8,ACVR1,ACVR1B,AHCTF1,AHR,AKAP8,AKAP8L,ANAPC10,ANAPC11,ANAPC13,ANAPC5,ANGEL2,ANXA1,ANXA11,APEX1,APEX2,APP,APPL2,ARF1,ARHGEF2,ARID3A,ARL2,ARL8B,ARPP19,ASNS,ATF5,ATR,AURKAIP1,AVPI1,BAD,BANF1,BAP1,BAX,BCCIP,BCL2L1,BCL6,BCR,BECN1,BEX2,BID,BIN1,BIRC2,BLCAP,BMP2,BOP1,BRCC3,BRD4,BRD7,BTG1,BTG2,BTG3,BUB3,CAB39,CABLES1,CALM1,CALR,CAMK2N1,CASP2,CAV2,CBX3,CBX5,CCDC124,CCNB1IP1…
GO:0051234	8.821e-06	1.23825	590.972	677	2986	establishment of localization	GO_BP	ABCA1,ABCB7,ABCC4,ABCD3,ABCD4,ABL1,ACAA2,ACD,ACLY,ACO1,ACOX3,ACSL1,ACSL3,ACSL4,ACTB,ACTG1,ACTN1,ACTN4,ACTR10,ACTR1A,ACTR1B,ACTR2,ADA,ADAMTS9,ADD1,ADD3,ADIPOR2,ADM,AFG3L2,AFTPH,AGA,AGPAT2,AGPS,AHCTF1,AHCYL1,AHI1,AHNAK,AIP,AKAP12,AKAP13,AKAP8,AKAP8L,AKT1,AKTIP,ALDOA,ALKBH5,ALKBH7,ALS2,ANKRD54,ANO10,ANO6,ANP32B,ANPEP,ANTXR1,ANTXR2,ANXA1,ANXA11,ANXA2,ANXA5,AP1B1,AP1G1,AP1M1,AP1S2,AP2B1,AP2M1,AP2S1,AP…
GO:0031400	9.85955e-06	2.10025	34.8847	59	163	negative regulation of protein modification process	GO_BP	ABL1,ADAR,AKT1,APOE,ARPP19,ATF3,BAG5,BAX,BEX4,CALM1,CAMK2N1,CAV1,CDKN1A,CDKN1B,CHMP6,CIB1,CNKSR3,CORO1C,CRKL,CRTAP,CSK,CTBP1,CTDSP1,CTDSP2,CTDSPL,DDIT4,DNAJA1,DNAJC10,DNAJC3,DNMT1,DUSP1,DUSP10,DUSP22,DUSP3,DUSP5,DUSP6,DVL1,EFNA1,EIF3A,EIF4G1,ENG,ENSA,ERRFI1,F2RL1,FAM122A,FBLN1,FBXO5,FBXO7,FKBP1A,FKBP8,FOXO1,FYN,GADD45A,GADD45B,GCLC,GMFB,GNAI2,GNL3L,GPS1,GSK3B,GSTP1,GTPBP4,H2AFY,HDAC2,HDAC3,HINT2,…
GO:1903363	1.01078e-05	2.73216	18.1736	36	84	negative regulation of cellular protein catabolic process	GO_BP	ANXA2,ATP13A2,BAG5,CSNK2A2,DDRGK1,DERL2,EFNA1,FURIN,GABARAPL2,GIPC1,HIPK2,HSP90AB1,LAPTM4B,OGT,OS9,PARK7,PDCL3,PSMF1,RGP1,RPL11,RPL23,RPL5,RPS7,SCO1,SDCBP,SGTA,SMARCC1,UBAC2,UBE2G2,UBE2J1,UBXN1,UCHL5,USP14,USP7,VPS35,WAC
GO:0016241	1.04254e-05	2.59322	20.2802	39	94	regulation of macroautophagy	GO_BP	AKT1,ATP13A2,ATP6V0A1,ATP6V0B,ATP6V0D1,ATP6V0E1,ATP6V1A,ATP6V1B2,ATP6V1C1,ATP6V1D,ATP6V1E1,ATP6V1G1,ATP6V1H,BECN1,BNIP3,BNIP3L,CALCOCO2,CAPN1,CAPNS1,CDC37,CHMP4B,EXOC7,FEZ2,GAPDH,GPSM1,HMOX1,LARP1,LRSAM1,MAP3K7,MFN2,NEDD4,NPC1,OPTN,PINK1,POLDIP2,QSOX1,RAB12,RAB1B,RAB3GAP1,RALB,RHEB,RIPK2,RRAGA,RRAGB,RRAGC,RRAGD,SCFD1,SCOC,SEC22B,SESN2,SH3GLB1,SNX5,SNX6,SPTLC1,SUPT5H,TBK1,TRIM13,UBQLN2,UBQLN4,USP3…
GO:0019219	1.13074e-05	1.20823	773.137	868	3601	regulation of nucleobase-containing compound metabolic process	GO_BP	ABL1,ACD,ACTA2,ACTL6A,ACTN1,ACTN4,ACTR2,ACVR1,ACVR1B,ACVR2A,ADNP2,AEBP1,AES,AFF1,AGRN,AHCTF1,AHCYL1,AHI1,AHNAK,AHR,AIFM1,AIP,AKAP8L,AKIRIN2,AKT1,ANGEL2,APEX1,APOE,APP,ARF4,ARHGEF2,ARID1A,ARID3A,ARID3B,ARID4B,ARID5B,ASCC2,ASF1A,ASH2L,ATF3,ATF4,ATF5,ATF6,ATG7,ATMIN,ATR,ATXN7L3,BAG3,BAMBI,BASP1,BAX,BAZ1B,BBX,BCL3,BCL6,BCLAF1,BIRC2,BLZF1,BMP2,BMPR1A,BMPR2,BOLA3,BRCC3,BRD3,BRD4,BRD7,BRF2,BRMS1,BRPF1,B…
GO:0032869	1.13979e-05	2.92959	15.509	32	72	cellular response to insulin stimulus	GO_BP	ADIPOR1,AKT1,APRT,ATP6AP1,ATP6V0A1,ATP6V0B,ATP6V0D1,ATP6V0E1,ATP6V1A,ATP6V1B2,ATP6V1C1,ATP6V1D,ATP6V1E1,ATP6V1F,ATP6V1G1,ATP6V1H,BCAR1,CAV2,CCND3,CDK4,CFLAR,CYFIP1,EIF4EBP2,EPRS,ERRFI1,ESRRA,FOXC2,FOXO1,FOXO3,GCLC,GNAI2,GOT1,GRB10,GSTP1,IDE,LPIN2,MARS,NCK1,NCOA5,NDEL1,NUCKS1,OGT,OSBPL8,PAK1,PARP1,PDPK1,PIK3R1,PPARG,PRKCD,PRKDC,PTEN,PTPN1,PTPN11,PTPRA,PTPRE,RAB10,RAB13,RAB31,RAB8A,RAB8B,RHOQ,RPS6K…
GO:1900034	1.2737e-05	3.80285	9.73585	23	45	regulation of cellular response to heat	GO_BP	ATR,BAG3,BAG4,BAG5,CREBBP,CRYAB,DNAJB1,DNAJB6,DNAJC7,EP300,FKBP4,GSK3B,HSBP1,HSF1,HSP90AA1,HSP90AB1,HSPA8,HSPB8,HSPH1,PTGES3,RPA1,RPA2,RPA3
GO:0034333	1.2968e-05	2.64299	19.039	37	88	adherens junction assembly	GO_BP	ABL1,ACTN1,CLASP1,CORO1C,CTTN,DLC1,DUSP22,DUSP3,EPB41L5,FERMT2,ITGB1BP1,LAMA5,LIMS1,MACF1,NRP1,PDPK1,PIP5K1C,PPM1F,PTEN,PTK2,RAC1,RHOA,RHOD,ROCK2,S100A10,SDC4,SLC9A1,SLK,SMAD3,SMAD7,SRC,TAOK2,THBS1,TRIP6,VCL,VEGFA,WHAMM
GO:0071806	1.35168e-05	3.03366	14.2792	30	66	protein transmembrane transport	GO_BP	BCR,CHCHD4,DNAJC15,DNAJC19,GRPEL1,GRPEL2,HSPA8,HSPD1,LONP2,MCL1,NDUFA13,PEX13,PEX16,PEX6,SEC61A1,SEC61B,SEC61G,SRP19,SRP54,SRP9,TIMM10,TIMM17B,TIMM23,TIMM44,TIMM9,TOMM20,TOMM22,TOMM40,TRAM1,ZFAND2B
GO:2000116	1.52388e-05	1.85116	50.1937	78	232	regulation of cysteine-type endopeptidase activity	GO_BP	AIFM1,AKT1,ANP32B,ARL6IP1,ARL6IP5,BAD,BAX,BCAP31,BID,BIRC2,BIRC3,BOK,CD44,CDKN2D,CFLAR,CRYAB,CTGF,CTSH,CYCS,CYFIP2,CYR61,DAP,DDX3X,DLC1,DNAJB6,F2R,FAM162A,FIS1,FYN,GAS6,GPI,GPX1,GSN,HERPUD1,HSF1,HSPD1,HSPE1,IFI6,IGBP1,KLF4,LGMN,MGMT,MTCH1,MYC,NDUFA13,NLE1,PAK2,PARK7,PCID2,PDCD2,PDCD5,PDCD6,PIH1D1,PLAUR,POR,PPARG,PPM1F,PRDX3,PRDX5,PYCARD,RAF1,RHOA,RIPK1,RIPK2,RNF34,RPS27L,RPS3,SERPINB9,SMAD3,SRC,T…
GO:1903509	1.54177e-05	2.42974	22.717	42	105	liposaccharide metabolic process	GO_BP	A4GALT,ASAH1,B3GALNT1,B4GALT3,BAX,CERK,CLN6,CTSA,DPM1,DPM2,DPM3,FUCA1,GBA2,GLA,GLB1,GLTP,GPAA1,HEXB,NAGA,NDUFAB1,PIGA,PIGF,PIGG,PIGH,PIGK,PIGM,PIGN,PIGQ,PIGS,PIGT,PIGU,PIGX,PRKAA1,PRKCD,PSAP,SCCPDH,ST6GALNAC4,ST6GALNAC6,SUMF1,SUMF2,UGCG,UGT8
GO:0006164	1.55055e-05	1.79656	55.8189	85	258	purine nucleotide biosynthetic process	GO_BP	ACAT1,ACLY,ACOT7,ACSL1,ACSL3,ACSL4,ADA,ADK,ADM,ADPGK,ADSL,ADSS,AK1,AK2,AK3,ALDOA,APRT,ATIC,COASY,COX5B,CYC1,DCAKD,DDIT4,DHTKD1,DLAT,DLD,ECD,EIF6,ELOVL1,ELOVL5,ENO1,FASN,GALK1,GAPDH,GPI,GUK1,HK1,HKDC1,HPRT1,HSD17B12,IMPDH1,IMPDH2,LDHA,MTHFD1,NME1,NME3,NME4,NME6,NME7,OGDH,OGT,PAICS,PANK2,PAPSS1,PAPSS2,PARP1,PDHA1,PDHB,PFKFB3,PFKL,PFKP,PGAM1,PGK1,PGM1,PGM2L1,PINK1,PPCS,PPT1,PRKAA1,PRKAG1,PRKAG2,PRPS…
GO:0104004	1.7478e-05	1.69569	69.0163	101	319	cellular response to environmental stimulus	GO_BP	ADSS,AKR1B1,AKT1,ARHGEF2,ATF4,ATP1A1,ATR,BAD,BAG3,BAX,BCL2L1,BNIP3,CAB39,CALM1,CASP2,CD40,CDKN1A,CLOCK,CNN2,CREBBP,CRYAB,CYBA,DDB1,DDX3X,DHX36,DNM2,ECT2,EGFR,EGR1,EIF2AK4,ELK1,ENG,EP300,ERCC1,ERRFI1,GADD45A,GCLC,GNA11,GNB1,GOT1,GTF2H5,HABP4,HSF1,HSPA5,HYAL2,IRF1,LRRC8D,LTBR,MAP2K4,MAP3K1,MAPK13,MAPK14,MCOLN1,METAP1,METAP2,MGMT,MMP7,MYC,NEDD4,NET1,NFKB1,NMT1,NMT2,NUCKS1,OPN3,OXSR1,PARP1,PCNA,PIK3R…
GO:0006458	1.77582e-05	4.01921	8.65409	21	40	'de novo' protein folding	GO_BP	CCT2,CD74,CHCHD4,DNAJB1,DNAJB12,DNAJB14,DNAJC7,FKBP1A,GAK,HSPA13,HSPA2,HSPA5,HSPA8,HSPA9,HSPD1,HSPE1,HSPH1,PTGES3,ST13,TOR1A,TOR1B
GO:0042278	1.97557e-05	3.01971	13.8325	29	64	purine nucleoside metabolic process	GO_BP	ADA,ADK,AHCY,AK3,AMD1,APIP,APRT,CARD11,CASK,DGUOK,ENOPH1,ENPP4,GAMT,GPHN,GUK1,HPRT1,IMPDH1,IMPDH2,MACROD1,MOCS2,MTAP,MTRR,NME1,NME3,NME4,NME6,NME7,NT5C2,NUDT18,OPA1,PEMT,RAB23,RHOA,RHOQ,TJP2
GO:0048208	2.03759e-05	3.09158	13.1853	28	61	COPII vesicle coating	GO_BP	CD59,COL7A1,CSNK1D,CTSC,GOLGA2,GOSR2,MCFD2,PDCD6,PEF1,PPP6C,PREB,RAB1A,RAB1B,SAR1A,SAR1B,SCFD1,SEC16A,SEC22B,SEC23A,SEC23B,SEC23IP,SEC24C,SEC31A,STX5,TFG,TGFA,TMED10,TMED2,TRAPPC1,TRAPPC2L,TRAPPC3,TRAPPC6A,USO1
GO:0006826	2.07478e-05	3.0879	13.1975	28	61	iron ion transport	GO_BP	ARHGAP1,ATP6AP1,ATP6V0A1,ATP6V0B,ATP6V0D1,ATP6V0E1,ATP6V1A,ATP6V1B2,ATP6V1C1,ATP6V1D,ATP6V1E1,ATP6V1F,ATP6V1G1,ATP6V1H,B2M,CLTC,DNM2,FTH1,FTL,MCOLN1,MMGT1,SFXN1,SLC11A2,SLC25A28,SLC25A37,SLC39A14,SLC40A1,TFRC
GO:1903071	2.20974e-05	Inf	1.51446	7	7	positive regulation of ER-associated ubiquitin-dependent protein catabolic process	GO_BP	BCAP31,CAV1,HERPUD1,NFE2L2,SGTA,UBQLN1,UBQLN2
GO:0009889	2.24525e-05	1.23034	559.811	640	2634	regulation of biosynthetic process	GO_BP	AARS,ABL1,ACADVL,ACD,ACO1,ACSL3,ACTA2,ACTL6A,ACTN1,ACTN4,ACTR2,ACVR1,ACVR1B,ACVR2A,ADIPOR1,ADIPOR2,ADNP2,AEBP1,AES,AFF1,AGRN,AHCTF1,AHI1,AHR,AIP,AKAP8L,AKIRIN2,AKT1,ANKRD13C,ANXA1,APEX1,APOE,APP,ARF4,ARG2,ARHGEF2,ARID1A,ARID3A,ARID3B,ARID4B,ARID5B,ARPP19,ASCC2,ASF1A,ASH2L,ASS1,ATF3,ATF4,ATF5,ATF6,ATG7,ATMIN,ATP1A1,ATR,ATXN2,ATXN7L3,BAG3,BAMBI,BASP1,BAZ1B,BBX,BCL3,BCL6,BCLAF1,BIRC2,BLZF1,BMP2,BMPR…
GO:0034404	2.28269e-05	2.13771	30.4315	52	141	nucleobase-containing small molecule biosynthetic process	GO_BP	ACAT1,ACOT7,ADA,ADK,ADPGK,ALDOA,AMD1,APRT,CMPK1,CTPS2,DCTPP1,DDIT4,DERA,DHTKD1,ECD,EIF6,ENO1,ENTPD4,GALK1,GAPDH,GPI,GPX1,GUK1,HINT1,HK1,HKDC1,HPRT1,IMPDH1,IMPDH2,ITPA,LDHA,MBD4,MTAP,NEIL2,NME1,NME3,NME4,NME6,NME7,NT5C,NT5C2,NTHL1,NUDT1,NUDT11,NUDT15,NUDT16,NUDT18,NUDT3,NUDT5,NUDT9,OGDH,OGT,PDE7A,PFKFB3,PFKL,PFKP,PGAM1,PGK1,PGM1,PGM2L1,PRKAA1,PRKAG1,PRKAG2,SMPDL3A,STAT3,TDG,TK1,TPI1,UCKL1,UPP1,VCP
GO:0009057	2.30792e-05	1.88862	43.3542	69	215	macromolecule catabolic process	GO_BP	ABHD12,ADAMTS9,ADRM1,AGRN,AIFM1,AKT1,AMFR,ANAPC10,ANAPC11,ANAPC5,ANGEL2,ANXA2,AP2B1,AP2M1,AP2S1,APEX1,APOE,ARAF,ARIH2,ARRDC1,ARSB,ATE1,ATG4B,ATG7,ATP13A2,AUP1,AZIN1,BAG5,BAP1,BAX,BCAP31,BECN1,BGN,BIRC2,BNIP3,BNIP3L,BTG2,BUB3,CAPN1,CAPN2,CASC3,CAV1,CCDC115,CCDC47,CD44,CD81,CDC16,CDC20,CDC26,CDC34,CDK2,CDKN1B,CHMP4B,CHMP6,CIRBP,CLN5,CLN6,CLOCK,CLPP,CLTA,CLTC,CNOT1,CNOT10,CNOT2,CNOT4,CNOT6L,CNOT8,CO…
GO:0023057	2.3935e-05	1.30774	295.753	357	1367	negative regulation of signaling	GO_BP	ABL1,ACAA2,ACVR1,ADA,ADAM17,ADIPOR1,ADM,AES,AKT1,ANXA5,APOE,ARF1,ARHGEF2,ARRDC1,ARRDC3,ATAD1,ATF3,AXL,BAG5,BAMBI,BAX,BCL2L1,BCL2L2,BCL3,BCL6,BID,BMP2,BOK,C1QBP,CALM1,CALR,CAMK2N1,CAV1,CAV2,CBY1,CD44,CD46,CD74,CDC34,CDC42,CDH2,CDKN2D,CFLAR,CGNL1,CHD8,CHMP6,CIB1,CLOCK,CNKSR3,CNOT1,CNOT2,CPNE1,CREB3,CSK,CSNK1A1,CSNK2A2,CTDSPL2,CTHRC1,CTNNA1,CTTN,DAB2,DDIT3,DDIT4,DDX3X,DHRS3,DLC1,DNAJA1,DNAJB9,DNM2,D…
GO:0043170	2.42986e-05	3.41393	9.80568	23	53	macromolecule metabolic process	GO_BP	A4GALT,AARS,AARS2,ABCA1,ABHD12,ABI2,ABL1,ACD,ACIN1,ACO1,ACP1,ACSL1,ACTA2,ACTB,ACTL6A,ACTN1,ACTN4,ACTR2,ACTR8,ACVR1,ACVR1B,ACVR2A,ADAM17,ADAM19,ADAMTS9,ADAR,ADAT3,ADCK2,ADD1,ADM,ADNP2,ADRM1,AEBP1,AES,AFF1,AFG3L2,AGA,AGRN,AGTPBP1,AHCTF1,AHCYL1,AHI1,AHNAK,AHR,AIFM1,AIMP2,AIP,AKAP13,AKAP8,AKAP8L,AKIRIN2,AKT1,AKTIP,ALG14,ALG2,ALG3,ALG5,ALG8,ALKBH2,ALKBH3,ALKBH5,ALS2,AMFR,AMZ2,ANAPC10,ANAPC11,ANAPC13,A…
GO:0010648	2.43072e-05	1.3079	294.888	356	1363	negative regulation of cell communication	GO_BP	ABL1,ACAA2,ACVR1,ADA,ADAM17,ADIPOR1,ADM,AES,AKT1,ANXA5,APOE,ARF1,ARHGEF2,ARRDC1,ARRDC3,ATAD1,ATF3,AXL,BAG5,BAMBI,BAX,BCL2L1,BCL2L2,BCL3,BCL6,BID,BMP2,BOK,C1QBP,CALM1,CALR,CAMK2N1,CAV1,CAV2,CBY1,CD44,CD46,CD74,CDC34,CDC42,CDH2,CDKN2D,CFLAR,CGNL1,CHD8,CHMP6,CIB1,CLOCK,CNKSR3,CNOT1,CNOT2,CPNE1,CREB3,CSK,CSNK1A1,CSNK2A2,CTDSPL2,CTHRC1,CTNNA1,CTTN,DAB2,DDIT3,DDIT4,DDX3X,DHRS3,DLC1,DNAJA1,DNAJB9,DNM2,D…
GO:0045936	2.58473e-05	1.48856	122.239	163	565	negative regulation of phosphate metabolic process	GO_BP	ABL1,ADAR,AKT1,APOE,ARPP19,ATF3,BAG4,BAX,CALM1,CAMK2N1,CAV1,CD2BP2,CDKN1A,CDKN1B,CDKN2D,CHMP6,CIB1,CNKSR3,CORO1C,CRKL,CSK,CTDSP1,CTDSP2,CTDSPL,DDIT4,DNAJA1,DNAJC10,DNAJC15,DNAJC3,DUSP1,DUSP10,DUSP22,DUSP3,DUSP5,DUSP6,DVL1,DYNLL1,EFNA1,EIF3A,EIF4G1,ENG,ENSA,ERRFI1,F2RL1,FAM122A,FARP1,FBLN1,FBXO7,FKBP1A,FKBP8,FOXO1,GADD45A,GADD45B,GMFB,GNAI2,GPS1,GRB10,GSK3B,GSTP1,H2AFY,HDAC3,HMGCR,HNRNPU,HSPB1,HYA…
GO:0042273	2.70871e-05	3.83903	8.83251	21	41	ribosomal large subunit biogenesis	GO_BP	BOP1,BRIX1,DDX28,DHX30,EBNA1BP2,EIF6,GTF3A,GTPBP4,HEATR3,MRPL11,MRPL20,MRTO4,NHP2,NIP7,NLE1,NOP2,PAK1IP1,PPAN,RPF1,RPF2,RPL10A,RPL11,RPL12,RPL14,RPL23A,RPL24,RPL26L1,RPL3,RPL35,RPL35A,RPL38,RPL5,RPL6,RPL7,RPL7L1,RPLP0,RSL1D1,RSL24D1,SDAD1,TRAF7,WDR12,WDR18,WDR74,ZNF622,ZNHIT6
GO:0071025	2.72425e-05	9.98546	3.24528	11	15	RNA surveillance	GO_BP	EXOSC10,EXOSC4,EXOSC5,EXOSC6,EXOSC7,EXOSC9,PCID2,PELO,PRPF18,SUPV3L1,XRN1
GO:1902188	2.72425e-05	9.98546	3.24528	11	15	positive regulation of viral release from host cell	GO_BP	CAV2,CHMP2A,CHMP2B,CHMP4B,DDB1,SMC3,TSG101,VAPA,VPS37B,VPS4A,VPS4B
GO:1903543	2.72425e-05	9.98546	3.24528	11	15	positive regulation of exosomal secretion	GO_BP	ATP13A2,CHMP2A,HGS,RAB7A,SDC1,SDC4,SDCBP,SNF8,TSG101,VPS4A,VPS4B
GO:1905475	2.75194e-05	1.96778	38.2943	62	177	regulation of protein localization to membrane	GO_BP	ACSL3,ACTB,AKT1,AP2B1,AP2M1,BAD,BCL2L1,BID,CDH2,CIB1,CLTC,CRIPT,CSK,DAB2,EGFR,FIS1,FYN,GDI1,GPC4,GPC6,GRIPAP1,GSN,ITGA3,ITGB1,ITGB1BP1,KIF5B,LGALS3,LYPD1,LYPLA1,MFF,NMT1,PAK1,PDCD5,PDPK1,PIK3R1,PLS1,PPFIA1,PPP2R5A,PRNP,PTN,RAB11FIP2,RER1,RHOG,RHOQ,SPTBN1,SQSTM1,STOM,STX3,STX4,STX7,STX8,TFDP1,TMBIM1,TMEM59,TP53BP2,VAMP8,VPS4A,YWHAB,YWHAG,YWHAH,YWHAQ,YWHAZ
GO:0009060	2.90521e-05	3.50783	10.118	23	47	aerobic respiration	GO_BP	ACO1,ACO2,ADSL,BLOC1S1,BNIP3,CAT,COX10,COX15,COX4I1,COX5A,COX5B,COX6A1,COX7C,CS,CYCS,DHTKD1,DLAT,FAHD1,FH,IDH1,IDH2,IDH3A,IDH3B,IDH3G,MDH1,MDH2,ME2,ME3,MTFR1,NNT,OGDH,OXA1L,PANK2,PDHA1,PDHB,PMPCB,SDHA,SDHB,SDHC,SDHD,SHMT2,SUCLA2,SUCLG1,SUCLG2,UQCRB,UQCRC1,UQCRC2,UQCRH,UQCRHL,VCP
GO:0036258	3.06106e-05	4.75253	6.49056	17	30	multivesicular body assembly	GO_BP	CHMP1A,CHMP1B,CHMP2A,CHMP2B,CHMP4B,CHMP5,CHMP6,HGS,SNF8,TSG101,VPS25,VPS28,VPS37B,VPS37C,VPS37D,VPS4A,VPS4B
GO:0071897	3.22727e-05	2.119	30.0113	51	139	DNA biosynthetic process	GO_BP	ACD,ATR,BMPR2,CCT2,CCT3,CCT6A,CCT7,CCT8,CDKN2D,CHRAC1,CTGF,DKC1,DUSP1,EXOSC10,FAM129B,GAR1,GNL3L,HMBOX1,HNRNPC,HNRNPD,HNRNPU,HSP90AA1,HSP90AB1,ISG15,KLF4,LIG4,MAD2L2,MAP2K7,MYC,NAT10,NHP2,NOP10,NPLOC4,PARP4,PCNA,PHB,PINX1,PNKP,POLA2,POLB,POLE3,POLE4,PPARG,PPIA,PTGES3,RAD50,RCHY1,REV1,RFC1,RPA1,RPA2,RPA3,RPS27A,SMG5,SMG7,SRC,TERF1,TERF2IP,TFDP1,TINF2,TK1,TNKS1BP1,TRIM25,UBA52,UBB,UBC,UBE2L6,VCP,WR…
GO:0045116	3.29982e-05	12.1075	2.81148	10	13	protein neddylation	GO_BP	DCUN1D1,DCUN1D3,DCUN1D4,DCUN1D5,NAE1,NEDD8,RBX1,RNF7,RPL11,RPL5,UBE2F,UBE2M
GO:0009792	3.4822e-05	1.46851	127.215	168	588	embryo development ending in birth or egg hatching	GO_BP	ABL1,ACSL4,ACVR1,ACVR1B,ACVR2A,ADA,ADD1,ADM,AKIRIN2,AKT1,ALS2,ANKRD11,APBA3,ARID1A,ATP6AP2,BCL2L1,BMP2,BMPR1A,BMPR2,BYSL,CAPN2,CCM2,CCNB1IP1,CEBPB,CFL1,CHD8,CNOT2,COL4A3BP,COPS3,CTHRC1,CTR9,CUL4A,CYR61,DAD1,DEAF1,DLC1,DNAJB6,DVL1,DVL2,ECE1,EGFR,EIF4A3,EIF4E2,ELF3,EMG1,ENDOG,EP300,EPAS1,EPB41L5,EPN1,EXT1,FBXW8,FKBP8,FLVCR1,FOSL1,FOXC1,FUT8,FZD1,FZD5,GABPA,GLI3,GNA13,GNAS,GPI,HEG1,HES4,HOXA5,HOXA9,…
GO:0032436	3.53115e-05	2.75849	15.5499	31	72	positive regulation of proteasomal ubiquitin-dependent protein catabolic process	GO_BP	AKT1,ARIH2,BCAP31,CAV1,CSNK1A1,CSNK1D,CSNK1E,DAB2,DDRGK1,DVL1,FAM122A,FBXW8,GCLC,GSK3B,HERPUD1,KEAP1,MAPK9,NFE2L2,NUB1,PIAS1,PSMD10,RAD23A,RBX1,RCHY1,RNF14,RNF19B,SGTA,SMAD7,SOCS4,STUB1,SUMO2,TRIB1,TRIB2,TRIB3,UBE2V2,UBQLN1,UBQLN2,USP5,VCP,ZFAND2A
GO:2001238	3.54315e-05	4.3677	7.1319	18	33	positive regulation of extrinsic apoptotic signaling pathway	GO_BP	ATF3,BID,CAV1,CTNNA1,DEDD2,FAF1,G0S2,HYAL2,ITM2C,LTBR,MAL,PAK2,PEA15,PPP1CA,PPP2R1A,PTEN,PYCARD,RBCK1,RIPK1,STK3,STK4,THBS1,TNFRSF12A,TNFSF10,TNFSF12,TRAF2
GO:0043928	3.59817e-05	4.36164	7.13962	18	33	exonucleolytic nuclear-transcribed mRNA catabolic process involved in deadenylation-dependent decay	GO_BP	CNOT8,DCP1A,DCPS,EDC3,EXOSC1,EXOSC4,EXOSC5,EXOSC6,EXOSC7,EXOSC9,LSM1,LSM3,LSM4,LSM5,LSM7,PATL1,TTC37,WDR61
GO:0051443	3.59817e-05	4.36164	7.13962	18	33	positive regulation of ubiquitin-protein transferase activity	GO_BP	ARRDC3,ARRDC4,CDC20,DCUN1D1,DCUN1D3,DCUN1D4,DCUN1D5,GOLGA2,PIN1,PINK1,PTEN,RAB1A,RPS2,STUB1,TOPORS,TRIB3,UBE2L3,UBE2N
GO:0018279	3.60287e-05	5.44982	5.4088	15	25	protein N-linked glycosylation via asparagine	GO_BP	ALG5,DAD1,DDOST,FUT8,MAGT1,NUDT14,OSTC,RPN1,RPN2,ST6GAL1,STT3A,STT3B,UBE2G2,UBE2J1,VCP
GO:0043085	3.61122e-05	1.40868	162.416	208	760	positive regulation of catalytic activity	GO_BP	ABL1,ACD,ACSL1,ADAM17,ADAP2,ADRM1,AGRN,AHSA1,AIFM1,AIMP2,AKAP13,AKIRIN2,AKT1,ALDH1A1,ALS2,ANP32B,ANTXR1,APH1A,APOE,APP,ARAP2,ARF1,ARF4,ARFGAP3,ARHGAP1,ARHGAP10,ARHGAP17,ARHGAP21,ARHGAP24,ARHGDIA,ARHGDIB,ARL1,ARL6IP5,ARRDC3,ARRDC4,ASAP1,ATP1B1,ATP1B3,AVPI1,AZIN1,B3GAT3,BAD,BAX,BCAP31,BCR,BID,BMP2,BNIP2,BOK,CAB39,CALM1,CARD10,CAV1,CAV2,CCND1,CCND3,CCNY,CCNYL1,CCS,CCT2,CD24,CD40,CD74,CD81,CDC20,CDC4…
GO:0070584	3.65589e-05	6.74541	4.32704	13	20	mitochondrion morphogenesis	GO_BP	BAX,BCL2L1,COL4A3BP,DNM1L,FIS1,MFF,OPA1,OPA3,PANK2,PNPT1,POLDIP2,SSBP1,SUPV3L1
GO:0097734	3.65589e-05	6.74541	4.32704	13	20	extracellular exosome biogenesis	GO_BP	ATP13A2,CHMP2A,COPS5,HGS,RAB27A,RAB7A,SDC1,SDC4,SDCBP,SNF8,TSG101,VPS4A,VPS4B
GO:0051651	3.84443e-05	2.4283	20.5535	38	95	maintenance of location in cell	GO_BP	AKT1,ANKRD13C,APOE,ARHGAP21,ARL2,BCL3,CAV1,DBN1,EPB41L3,FLNB,FTH1,FTL,GAA,GOLPH3,GPAA1,GSN,HK1,HNRNPU,HSPA5,INSIG1,JUP,KDELR1,KDELR2,OS9,PAFAH1B1,PARK7,PINK1,RANGAP1,RER1,SP100,SRI,TLN1,TMSB10,TMSB4X,TOPORS,TSPO,TWF2,TXN
GO:0046718	3.91521e-05	2.27315	24.2129	43	112	viral entry into host cell	GO_BP	ANPEP,AXL,CAV1,CAV2,CD46,CD74,CD81,CLDN1,CTSB,DPP4,DYNLT1,EFNB2,EGFR,F11R,GAS6,GSN,HYAL2,IDE,IFITM1,IFITM2,IFITM3,ITCH,ITGA5,ITGAV,ITGB1,ITGB5,LAMP1,LDLR,LGALS1,NPC1,P4HB,PPIA,PVR,RPSA,SCARB2,SLC1A5,SLC20A2,SNX3,TFRC,TRIM21,TRIM25,TRIM38,TRIM8,TYRO3,VAMP8,WWP1,WWP2,XPR1
GO:0051174	4.03088e-05	1.26454	376.02	442	1738	regulation of phosphorus metabolic process	GO_BP	ABL1,ACSL1,ACSL3,ACTB,ACVR1,ACVR1B,ACVR2A,ADAM17,ADAR,AKAP13,AKAP8,AKAP8L,AKT1,AKTIP,ALS2,ANKRD54,ANXA2,APIP,APOE,APP,ARAF,ARF1,ARHGEF2,ARL6IP5,ARPP19,ATF3,ATP6AP1,ATP6AP2,AVPI1,AXL,B3GAT3,BAD,BAG4,BAX,BCCIP,BMP2,BMPR1A,BMPR2,BRD4,BTBD10,CAB39,CALM1,CAMK2N1,CARD10,CAV1,CAV2,CCND1,CCND3,CCNG1,CCNG2,CCNH,CCNI,CCNT1,CCNY,CCNYL1,CD24,CD2BP2,CD40,CD44,CD74,CD81,CDC37,CDC42,CDH2,CDK10,CDK9,CDKN1A,CDKN1…
GO:0031571	4.30225e-05	2.91105	13.6302	28	63	mitotic G1 DNA damage checkpoint	GO_BP	ARID3A,BAX,BTG2,CASP2,CCND1,CDK2,CDKN1A,CDKN1B,CNOT1,CNOT10,CNOT2,CNOT4,CNOT6L,CNOT8,E2F4,EP300,GADD45A,PCBP4,PCNA,PRKDC,PRMT1,RBL2,RPA2,RPS27L,SOX4,TFDP1,TNKS1BP1,TRIAP1
GO:1901998	4.38188e-05	3.82686	8.43773	20	39	toxin transport	GO_BP	ANTXR1,ANTXR2,ARID1A,ATP6V0A1,BNIP3,CCT2,CCT3,CCT7,CCT8,COPB2,COPZ1,DNAJA1,DNAJC17,GGA1,HSPA5,LRP5,NRP1,RAB28,SCFD1,TRIP4
GO:0007004	4.68717e-05	3.23998	11.0155	24	51	telomere maintenance via telomerase	GO_BP	ACD,ATR,CCT2,CCT3,CCT6A,CCT7,CCT8,DKC1,EXOSC10,GAR1,GNL3L,HMBOX1,HNRNPC,HNRNPU,HSP90AA1,HSP90AB1,MAP2K7,NAT10,NHP2,NOP10,PINX1,PNKP,PTGES3,RAD50,RFC1,RPA1,RPA2,SMG5,SMG7,SRC,TERF1,TERF2IP,TINF2,TNKS1BP1,XRN1
GO:0033554	4.73406e-05	1.72778	55.5192	83	274	cellular response to stress	GO_BP	ABL1,ACAA2,ACADVL,ACD,ACTL6A,ACTR2,ACTR8,ADD1,ADM,ADNP2,ADPRHL2,AIFM1,AKR1B1,AKT1,ALKBH2,ALKBH3,ALKBH5,ALKBH7,AMFR,ANXA1,APEX1,APEX2,APP,AQR,ARG2,ARHGEF2,ARID3A,ARL6IP5,ASCC2,ASF1A,ASH2L,ASNS,ASS1,ATF3,ATF4,ATF6,ATG7,ATMIN,ATP13A2,ATP2A2,ATP6V0D1,ATR,AUP1,AXL,BAD,BAG3,BAG4,BAG5,BAX,BAZ1B,BCAP31,BCCIP,BCL2L1,BCL2L2,BCL3,BCL6,BCLAF1,BECN1,BID,BMP2,BMPR1A,BMPR2,BNIP3,BNIP3L,BOK,BRCC3,BRD4,BRF2,BTG2,…
GO:0030970	5.04807e-05	7.27373	3.88984	12	18	retrograde protein transport, ER to cytosol	GO_BP	AUP1,BCAP31,DERL1,DERL2,EDEM2,FAF2,HERPUD1,HM13,HSP90B1,NPLOC4,OS9,RHBDD1,SEC61B,SEL1L,TMEM129,UBAC2,UBE2G2,UBE2J1,VCP
GO:0070262	5.10996e-05	7.26297	3.89434	12	18	peptidyl-serine dephosphorylation	GO_BP	DUSP1,NCK1,PPM1F,PPP1CA,PPP1R15A,PPP1R15B,PPP2CA,PPP2CB,PPP2R1A,PPP2R2A,PPP2R2D,SWAP70
GO:0042157	5.31966e-05	2.14139	27.4767	47	127	lipoprotein metabolic process	GO_BP	ABCA1,ABHD12,APOE,APOL2,ATG12,ATG7,DPM1,DPM2,DPM3,GOLGA7,GPAA1,ITGAV,LDLR,LYPLA1,LYPLA2,LYPLAL1,NMT1,NMT2,PEMT,PIGA,PIGF,PIGG,PIGH,PIGK,PIGM,PIGN,PIGQ,PIGS,PIGT,PIGU,PIGX,PPM1B,PPT1,RAB3GAP1,WDR45,WIPI2,ZDHHC1,ZDHHC12,ZDHHC14,ZDHHC16,ZDHHC24,ZDHHC3,ZDHHC5,ZDHHC6,ZDHHC7,ZDHHC8,ZDHHC9
GO:0051085	5.4133e-05	4.41276	6.70692	17	31	chaperone cofactor-dependent protein refolding	GO_BP	CD74,DNAJB1,DNAJB12,DNAJB14,DNAJC7,GAK,HSPA13,HSPA2,HSPA5,HSPA8,HSPA9,HSPE1,HSPH1,PTGES3,ST13,TOR1A,TOR1B
GO:0034599	5.72101e-05	2.3964	20.1223	37	94	cellular response to oxidative stress	GO_BP	ABL1,ADNP2,ADPRHL2,AIFM1,AKT1,ANXA1,APEX1,ARL6IP5,ATF4,ATG7,ATP13A2,ATP2A2,AXL,BAG5,BECN1,BNIP3,BRF2,CAT,CCS,CDK2,CFLAR,CHUK,CRK,CYBA,CYCS,DNM2,ECT2,EGFR,ENDOG,EPAS1,ETS1,ETV5,FBXO7,FOS,FOXO1,FOXO3,FUT8,FYN,FZD1,GPX1,GPX3,GPX7,GSR,HDAC2,HMOX1,HNRNPD,HSF1,HSPB1,IL6,JUN,KLF2,KLF4,LONP1,MAP1LC3A,MAPK13,MAPK9,MCL1,MGMT,MGST1,MPV17,MSRB2,MSRB3,NCOA7,NET1,NFE2L1,NFE2L2,NONO,NQO1,NUDT2,NUP93,OXR1,P4HB,P…
GO:0055076	6.63801e-05	3.13438	11.2028	24	52	transition metal ion homeostasis	GO_BP	ABCB7,ACO1,AP3D1,APP,ARF1,ATOX1,ATP13A2,ATP6AP1,ATP6V0D1,ATP6V1A,ATP6V1G1,B2M,CCDC115,COMMD1,COX19,CUL1,CUTC,CYBRD1,EIF2AK1,EPAS1,FBXL5,FLVCR1,FTH1,FTL,HMOX1,HYAL2,ISCU,MT1E,MT1F,MT1G,MT1X,MT2A,MYC,NCOA4,NDFIP1,NEDD8,NUBP1,PRNP,SCO1,SCO2,SFXN1,SFXN4,SLC11A2,SLC25A28,SLC25A37,SLC30A1,SLC30A5,SLC30A7,SLC30A9,SLC31A1,SLC39A10,SLC39A14,SLC39A4,SLC39A6,SLC40A1,SOD1,SRI,STEAP1,TFRC
GO:0070911	6.81214e-05	4.95404	5.62516	15	26	global genome nucleotide-excision repair	GO_BP	CETN2,CHD1L,CUL4A,DDB1,ERCC1,ERCC3,GTF2H5,PARP1,RAD23B,RBX1,RPS27A,UBA52,UBB,UBC,XPC
GO:0016999	6.8479e-05	2.48465	18.1221	34	84	antibiotic metabolic process	GO_BP	ACLY,ACO1,ACO2,AKR1B1,AKR7A2,ALDH1A1,ALDH2,CAT,CBR4,CMAS,CS,CTNS,CYBA,DHTKD1,DLAT,EGFR,ESD,FAHD1,FH,FYN,GNPDA1,GNPDA2,GPX1,GPX3,HBB,IDH1,IDH2,IDH3A,IDH3B,IDH3G,MDH1,MDH2,ME2,ME3,NAGK,NNT,OGDH,PARK7,PDHA1,PDHB,PINK1,PRDX1,PRDX2,PRDX3,PRDX4,PRDX5,PRDX6,RAC1,SDHA,SDHB,SDHC,SDHD,SOD1,ST3GAL1,ST6GAL1,STAT3,STAT5B,SUCLA2,SUCLG1,SUCLG2
GO:0032509	6.93171e-05	7.99874	3.45794	11	16	endosome transport via multivesicular body sorting pathway	GO_BP	CHMP1A,CHMP1B,CHMP2A,CHMP2B,LAPTM4B,LEPROT,LEPROTL1,SNF8,SORT1,TMEM50A,VCP,VPS25,VPS28,VPS37B,VPS37C,VPS37D,VPS4B
GO:0070936	6.93704e-05	3.0311	11.8994	25	55	protein K48-linked ubiquitination	GO_BP	AMFR,ARIH2,BIRC2,CDC34,ITCH,NEDD4L,PELI1,RNF126,RNF34,RNF4,SKP2,TNFAIP3,TOPORS,TRIM38,TRIM44,TTC3,UBE2A,UBE2D2,UBE2D3,UBE2D4,UBE2E1,UBE2E2,UBE2E3,UBE2G2,UBE2Q2
GO:0006497	7.18976e-05	2.47727	18.1639	34	84	protein lipidation	GO_BP	ABCA1,ATG12,ATG7,DPM1,DPM2,DPM3,GOLGA7,GPAA1,NMT1,NMT2,PIGA,PIGF,PIGG,PIGH,PIGK,PIGM,PIGN,PIGQ,PIGS,PIGT,PIGU,PIGX,PPM1B,RAB3GAP1,WDR45,WIPI2,ZDHHC1,ZDHHC12,ZDHHC14,ZDHHC16,ZDHHC24,ZDHHC3,ZDHHC5,ZDHHC6,ZDHHC7,ZDHHC8,ZDHHC9
GO:0051253	7.7368e-05	1.2885	287.748	344	1330	negative regulation of RNA metabolic process	GO_BP	AEBP1,AES,AHR,AKIRIN2,ANGEL2,APEX1,ARID1A,ARID5B,ASF1A,ATF3,ATF5,BAG3,BASP1,BCL3,BCL6,BCLAF1,BMP2,BRD7,BRMS1,BTAF1,BTG2,C1QBP,CALR,CAV1,CBX3,CBX5,CBX6,CBY1,CCND1,CCND3,CCNT1,CDK2,CDK9,CDKN1B,CEBPB,CGGBP1,CHCHD3,CHD8,CHMP1A,CIRBP,CITED2,CLOCK,CNBP,CNOT1,CNOT2,COMMD7,COPS2,CREB1,CREBBP,CREG1,CTBP1,CTCF,CTR9,CXXC5,DAB2,DAP,DDIT3,DDX20,DDX5,DEAF1,DEDD2,DHX34,DHX36,DHX9,DICER1,DKC1,DMAP1,DNAJB1,DNAJB6…
GO:0009166	7.79818e-05	2.23278	23.3363	41	108	nucleotide catabolic process	GO_BP	ACAT1,ACOT7,ADA,ADPGK,ALDOA,DCTPP1,DDIT4,DERA,DHTKD1,ECD,EIF6,ENO1,ENTPD4,GALK1,GAPDH,GPI,GPX1,HINT1,HK1,HKDC1,HPRT1,ITPA,LDHA,MBD4,NEIL2,NT5C,NT5C2,NTHL1,NUDT1,NUDT11,NUDT15,NUDT16,NUDT18,NUDT3,NUDT9,OGDH,OGT,PDE7A,PFKFB3,PFKL,PFKP,PGAM1,PGK1,PGM1,PGM2L1,PRKAA1,PRKAG1,PRKAG2,STAT3,TDG,TPI1,UPP1,VCP
GO:0061077	7.88282e-05	4.48666	6.25804	16	29	chaperone-mediated protein folding	GO_BP	CALR,CANX,CCT2,CD74,CRTAP,DFFA,DNAJB1,DNAJB12,DNAJB14,DNAJC7,FKBP1A,FKBP4,FKBP5,GAK,HSPA13,HSPA2,HSPA5,HSPA8,HSPA9,HSPB1,HSPE1,HSPH1,PDCD5,PDIA4,PEX19,PPIB,PTGES3,SGTA,ST13,TOR1A,TOR1B,TRAP1,UNC45A
GO:0045070	8.05673e-05	4.47685	6.26874	16	29	positive regulation of viral genome replication	GO_BP	ADAR,DDB1,DDX3X,HSPA8,LARP1,NOTCH1,NUCKS1,PABPC1,PPIA,PPIB,PPIE,PPIH,RAD23A,SRPK1,SRPK2,STAU1,STOM,TARBP2,TOP2B,TRIM38,VAPA
GO:0009394	9.22555e-05	4.11829	6.92327	17	32	2'-deoxyribonucleotide metabolic process	GO_BP	ADA,ADK,DCTD,DCTPP1,DGUOK,GUK1,HDDC2,MBD4,NEIL2,NT5C,NTHL1,NUDT1,NUDT15,NUDT16,NUDT18,TBPL1,TDG
GO:0006281	9.39106e-05	1.49904	99.8031	134	463	DNA repair	GO_BP	ABL1,ACTL6A,ACTR2,ACTR8,ALKBH2,ALKBH3,ALKBH5,APEX1,APEX2,AQR,ASCC2,ASF1A,ATR,BCCIP,BRCC3,BTG2,CCNH,CDK2,CDK9,CDKN2D,CEBPG,CETN2,CHD1L,CIB1,COPS2,COPS3,COPS4,COPS5,COPS6,COPS7A,COPS8,CSNK1E,CUL4A,DCLRE1A,DDB1,DDX1,DEK,DHX9,DMAP1,EGFR,EP300,ERCC1,ERCC3,FBXO6,FEN1,FTO,GADD45A,GPS1,GTF2H5,HMGA1,HMGB2,HMGN1,HSF1,IGHMBP2,INO80C,ISG15,ISY1,LIG4,MAD2L2,MBD4,MCRS1,MGMT,MORF4L1,MORF4L2,MSH2,MSH3,MSH6,NBN,N…
GO:0072659	9.58055e-05	1.91587	35.7871	57	166	protein localization to plasma membrane	GO_BP	ACSL3,ACTB,AKT1,ANKRD9,ANXA2,AP2M1,ATP1B1,ATP1B3,BAG4,BCL2L1,BLZF1,BSG,C16orf70,CDH2,CIB1,CLTC,CRB3,CSK,DAB2,EFR3A,EGFR,EPB41L3,F11R,FAM126B,FLOT2,GAK,GAS6,GOLGA7,GOLPH3,GOLPH3L,GRIPAP1,ITGA3,ITGB1,JUP,KIF5B,LAMA5,LGALS3,LYPD1,LYPLA1,MACF1,MPP5,OPTN,PACS1,PDPK1,PIK3R1,PLS1,PPFIA1,PPP2R5A,PRNP,RAB10,RAB11FIP2,RAB13,RAB31,RAB8A,RAB8B,RAMP1,RAP2A,RDX,RER1,RHOG,RHOQ,RILPL1,RILPL2,ROCK2,S100A10,SLC9A3…
GO:0016125	9.89146e-05	1.92653	35.049	56	162	sterol metabolic process	GO_BP	ABCA1,ACAA2,ACADVL,ACAT2,ACLY,APOE,APOL2,APP,ARV1,CAT,CLN6,CNBP,CYB5R1,CYB5R3,CYP27A1,CYP51A1,DHCR7,EBP,EBPL,ERLIN1,FASN,FDFT1,FDPS,FDX1,GGPS1,HDLBP,HMGCR,HMGCS1,HSD17B7,HSD3B7,IDI1,INSIG1,INSIG2,KPNB1,LBR,LDLR,LIPA,MBTPS1,MVD,NFE2L1,NFYC,NPC1,NPC2,NSDHL,PMVK,POR,PRKAA1,PRKAG2,RXRA,SCAP,SCD,SNX17,SOD1,SP1,SREBF1,VLDLR
GO:0032870	9.92177e-05	1.51946	92.1589	125	429	cellular response to hormone stimulus	GO_BP	ABHD2,ACSL1,ADIPOR1,ADIPOR2,AGRN,AGTRAP,AHCYL1,AIFM1,AKAP13,AKAP8,AKT1,ANXA1,ANXA5,APEX1,APRT,ARID1A,ASNS,ASS1,ATP1A1,ATP6AP1,ATP6V0A1,ATP6V0B,ATP6V0D1,ATP6V0E1,ATP6V1A,ATP6V1B2,ATP6V1C1,ATP6V1D,ATP6V1E1,ATP6V1F,ATP6V1G1,ATP6V1H,BCAR1,BUD31,CA2,CALR,CAV1,CAV2,CCND3,CDK4,CFLAR,CLOCK,CNOT1,CNOT2,CREB1,CRK,CSK,CTSB,CTSH,CYBA,CYFIP1,DAB2,DDIT4,DDRGK1,DDX17,DDX18,DDX5,DNAJA1,DUSP1,EGFR,EIF4EBP2,EIF5A,…
GO:0035891	0.000100318	3.84797	7.57232	18	35	exit from host cell	GO_BP	CAV2,CHMP2A,CHMP2B,CHMP4B,DDB1,PPIA,RAB7A,SMC3,TRIM13,TRIM21,TRIM25,TRIM28,TRIM8,TSG101,VAPA,VPS37B,VPS4A,VPS4B
GO:0052126	0.000100318	3.84797	7.57232	18	35	movement in host environment	GO_BP	CAV2,CHMP2A,CHMP2B,CHMP4B,DDB1,PPIA,RAB7A,SMC3,TRIM13,TRIM21,TRIM25,TRIM28,TRIM8,TSG101,VAPA,VPS37B,VPS4A,VPS4B
GO:0018193	0.000100865	1.35155	188.376	234	876	peptidyl-amino acid modification	GO_BP	ABI2,ABL1,ACTL6A,ACVR1,ACVR1B,ADAM17,AGTPBP1,AKT1,ALG5,APP,ARAF,ARHGEF2,ARID4B,ASH2L,ATP13A2,ATR,AXL,BAG4,BAX,BAZ1B,BCR,BGN,BLOC1S1,BRD1,BRD4,BRD7,BRPF1,CAB39,CALM1,CAV1,CD24,CD40,CD44,CD74,CD81,CDC37,CDK10,CDK2,CHCHD4,CHMP6,CHUK,CLCF1,CLK1,CLK3,CLOCK,CNKSR3,CREBBP,CRLF1,CRTAP,CSK,CSNK1A1,CSNK1D,CSNK1E,CSNK1G2,CSNK2A2,CTBP1,CTCF,CTR9,CXXC1,DAD1,DDIT4,DDOST,DHPS,DMAP1,DNMT1,DOCK7,DPF2,DPH2,DPH3,DP…
GO:0009156	0.000103324	1.94938	33.5346	54	155	ribonucleoside monophosphate biosynthetic process	GO_BP	ADA,ADK,ADPGK,ADSL,ADSS,AK1,AK2,AK3,ALDOA,APRT,ATIC,CMPK1,COX5B,CYC1,DDIT4,DHTKD1,ECD,EIF6,ENO1,GALK1,GAPDH,GPI,HK1,HKDC1,HPRT1,IMPDH1,IMPDH2,LDHA,OGDH,OGT,PAICS,PARP1,PFKFB3,PFKL,PFKP,PGAM1,PGK1,PGM1,PGM2L1,PINK1,PRKAA1,PRKAG1,PRKAG2,PRPS1,PRPS2,RFK,SLC25A13,STAT3,STOML2,TMSB4X,TPI1,UCKL1,UPP1,VCP
GO:0006383	0.000105796	3.10023	10.8103	23	50	transcription by RNA polymerase III	GO_BP	BRF2,CHD8,CRCP,DHX36,GTF3A,GTF3C2,GTF3C3,GTF3C5,GTF3C6,IVNS1ABP,MAF1,POLR1C,POLR2H,POLR2L,POLR3A,POLR3F,POLR3H,POLR3K,PRDX5,SNAPC1,SNAPC2,SNAPC3,SNAPC4,SNAPC5,TBP,TBPL1,TROVE2
GO:0045540	0.000106957	3.09755	10.8176	23	50	regulation of cholesterol biosynthetic process	GO_BP	APOE,CYP51A1,DHCR7,ERLIN1,FASN,FDFT1,FDPS,GGPS1,HMGCR,HMGCS1,IDI1,KPNB1,MBTPS1,MVD,NFYC,PMVK,POR,PRKAA1,SCAP,SCD,SOD1,SP1,SREBF1
GO:0007030	0.000110156	2.03722	28.9561	48	134	Golgi organization	GO_BP	ARHGAP21,ARL1,ATL3,BAG5,BLZF1,CDC42,CLASP1,COG1,COG2,COG4,COG7,CSNK1A1,CSNK1D,DNM2,DYM,FBXW8,GAK,GBF1,GOLGA2,GOLGA5,GOLGA8A,GOLGB1,GOLPH3,GOLPH3L,GORASP2,HOOK1,LMAN2,LMAN2L,MAP2K1,MAP2K2,NPLOC4,NSFL1C,OPTN,PDCD10,PLEKHM2,RAB1A,SEC16A,SEC23A,SEC23B,SEC23IP,STK25,STX5,STX6,TMED1,TMED10,TMED2,TMED3,TMED4,TMED5,TMED7,TMED9,UBXN2A,USO1,VRK1,YWHAZ
GO:0006622	0.000110873	6.2281	4.10908	12	19	protein targeting to lysosome	GO_BP	AP3B1,AP3M1,GNPTAB,GNPTG,HGS,HSPA8,LAMP2,LARS,NCOA4,NEDD4,RAB7A,SCARB2,VPS4A,ZFYVE16
GO:0006337	0.000111321	6.22498	4.11069	12	19	nucleosome disassembly	GO_BP	ARID1A,GRWD1,HMGA1,PBRM1,SET,SMARCA4,SMARCC1,SMARCC2,SMARCD1,SMARCD2,SMARCE1,SUPT16H
GO:0070987	0.000111321	6.22498	4.11069	12	19	error-free translesion synthesis	GO_BP	NPLOC4,PCNA,RCHY1,RFC1,RPA1,RPA2,RPA3,RPS27A,UBA52,UBB,UBC,VCP
GO:0005975	0.000112164	1.62774	65.2743	93	303	carbohydrate metabolic process	GO_BP	ABHD10,ADIPOR1,ADPGK,AKR1A1,AKR1B1,AKR7A2,AKT1,ALDH1A1,ALDH2,ALDOA,ARPP19,ATF3,ATF4,B3GALNT1,B3GNT2,B4GALT1,B4GALT3,B4GALT5,B4GALT7,BAD,CASD1,CHST10,CHST14,CHST3,CLTC,COQ2,COQ3,CRYL1,CS,CTBS,CYB5A,CYB5R3,DCXR,DDIT4,DERA,DHTKD1,DLAT,DPM3,DUSP12,DYRK2,ECD,EIF6,ENO1,EPM2AIP1,EXT1,EXT2,FABP5,FAM3C,FOXO1,FUCA1,FUCA2,FUT8,G6PC3,GAA,GALE,GALK1,GALM,GALNT3,GANAB,GAPDH,GBE1,GCLC,GLA,GLB1,GLO1,GNPDA1,GNPDA…
GO:0042325	0.000114	1.26324	327.011	385	1513	regulation of phosphorylation	GO_BP	ABL1,ACSL1,ACTB,ACVR1,ACVR1B,ACVR2A,ADAM17,ADAR,AKAP13,AKAP8,AKAP8L,AKT1,AKTIP,ALS2,ANKRD54,ANXA2,APIP,APOE,APP,ARAF,ARHGEF2,ARL6IP5,ATF3,ATP6AP1,ATP6AP2,AVPI1,AXL,BAD,BAG4,BAX,BCCIP,BMP2,BMPR1A,BMPR2,BRD4,BTBD10,CAB39,CALM1,CAMK2N1,CARD10,CAV1,CAV2,CCND1,CCND3,CCNG1,CCNG2,CCNH,CCNI,CCNT1,CCNY,CCNYL1,CD24,CD40,CD44,CD74,CD81,CDC37,CDC42,CDH2,CDK10,CDK9,CDKN1A,CDKN1B,CDKN2D,CFLAR,CHMP6,CIB1,CKS1B,…
GO:0006465	0.000118842	10.8885	2.59623	9	12	signal peptide processing	GO_BP	CLN5,FURIN,HM13,IMMP2L,SEC11A,SEC11C,SPCS1,SPCS2,SPCS3
GO:0060546	0.000118842	10.8885	2.59623	9	12	negative regulation of necroptotic process	GO_BP	ARHGEF2,BIRC2,BIRC3,BOK,CAV1,CFLAR,PELI1,RBCK1,SLC25A4
GO:1905214	0.000118842	10.8885	2.59623	9	12	regulation of RNA binding	GO_BP	CDK9,EIF3D,EIF3E,EIF4A3,EIF4G1,HNRNPL,LARP6,NCBP1,NUCKS1
GO:1901988	0.000120574	1.77337	45.6503	69	211	negative regulation of cell cycle phase transition	GO_BP	ARID3A,ATF5,BAX,BRCC3,BRD7,BTG2,BUB3,CASP2,CCND1,CDC20,CDK2,CDK2AP2,CDKN1A,CDKN1B,CDKN2D,CNOT1,CNOT10,CNOT2,CNOT4,CNOT6L,CNOT8,CTDSP1,CTDSP2,CTDSPL,CUL1,DCUN1D3,DUSP1,DYNC1LI1,E2F4,EP300,FBXO5,FBXO7,GADD45A,H2AFY,IK,KLF4,LCMT1,MAD1L1,MAD2L2,MSH6,NAE1,NBN,PCBP4,PCID2,PCNA,PINX1,PKD2,PRKDC,PRMT1,PSMG2,PTEN,RAD21,RBL2,RBX1,RPA2,RPS27L,SOX4,SYF2,TAOK1,TAOK2,TFDP1,TNKS1BP1,TPR,TRIAP1,UIMC1,VPS4A,ZFP36…
GO:0032984	0.000125593	3.38611	8.91503	20	42	protein-containing complex disassembly	GO_BP	ADD1,ADD3,APEH,ARHGEF2,ARID1A,AURKAIP1,BNIP3,CALCOCO2,CAPG,CAPZA1,CAPZA2,CAPZB,CAV1,CFL1,CHMP1A,CHMP1B,CHMP2A,CHMP2B,CHMP5,CIB1,CKAP2,CKAP5,CLASP1,CSNK1A1,DAP3,DDIT4,DENR,DSTN,DVL1,DVL2,EIF5A,EPS8,ERAL1,ETF1,F2RL1,FZD1,FZD5,GABARAPL1,GABARAPL2,GAK,GLE1,GRWD1,GSK3B,GSN,GSPT1,HMGA1,HSPA8,KIF5B,LAMP2,LIMA1,MAP1LC3A,MAP1LC3B,MCOLN1,MID1IP1,MRPL10,MRPL11,MRPL12,MRPL13,MRPL14,MRPL15,MRPL17,MRPL18,MRPL2…
GO:0030490	0.000136726	14.5801	2.15601	8	10	maturation of SSU-rRNA	GO_BP	BMS1,BYSL,DHX37,HEATR1,KRI1,MRPS11,MRPS9,NAT10,NGDN,NOB1,NOL10,NOL11,NOP14,RIOK1,RIOK2,RIOK3,RPS14,RPS16,RPS19,RPS21,RPS28,RPSA,SRFBP1,TBL3,TSR1,TSR2,UTP23,UTP3,UTP6
GO:0070979	0.000139593	4.15214	6.49056	16	30	protein K11-linked ubiquitination	GO_BP	ANAPC10,ANAPC11,ANAPC13,ANAPC5,CDC16,CDC26,RNF26,RNF4,UBE2A,UBE2D2,UBE2D3,UBE2D4,UBE2E2,UBE2E3,UBE2L3,UBE2W
GO:1902400	0.000141412	2.84127	12.3321	25	57	intracellular signal transduction involved in G1 DNA damage checkpoint	GO_BP	ARID3A,BAX,BTG2,CASP2,CDK2,CDKN1A,CDKN1B,CNOT1,CNOT10,CNOT2,CNOT4,CNOT6L,CNOT8,E2F4,EP300,GADD45A,PCBP4,PCNA,PRKDC,PRMT1,RBL2,SOX4,TFDP1,TNKS1BP1,TRIAP1
GO:0051348	0.000145891	1.67473	55.7276	81	258	negative regulation of transferase activity	GO_BP	ABL1,ADAR,AKT1,APOE,BAG5,CAMK2N1,CAV1,CDKN1A,CDKN1B,CHMP6,CIB1,CORO1C,CSK,DNAJA1,DNAJC3,DUSP1,DUSP10,DUSP22,DUSP3,DUSP5,DUSP6,DVL1,EIF4A2,ERRFI1,FBXO5,FBXO7,GADD45A,GADD45B,GMFB,GPS1,GSK3B,GSTP1,H2AFY,HMGCR,HNRNPU,HSPB1,HYAL2,ITGB1BP1,LRP5,LYN,MAD2L2,MIDN,MVP,NCK1,NUP62,PAK2,PAQR3,PARK7,PDPK1,PHPT1,PINX1,PKIA,PPARG,PPM1F,PPP2CA,PPP2R1A,PPP2R5A,PRDX3,PRKAG2,PRKAR1A,PRKCD,PTPN1,PYCARD,QARS,RGS2,RPL…
GO:0030036	0.000147197	1.41719	129.612	167	600	actin cytoskeleton organization	GO_BP	ABI2,ABL1,ACTB,ACTG1,ACTN1,ACTN4,ACTR2,ADD1,ADD3,AIF1L,AKAP13,ALDOA,AMOTL1,ANTXR1,ANXA1,ARF1,ARHGAP17,ARHGDIA,ARHGDIB,ARHGEF17,ARHGEF2,ARPC1A,ARPC2,ARPC3,ARPC4,ARPC5,ARPC5L,ATP2C1,BAG4,BCAR1,BCL6,BCR,BIN1,CALR,CAP1,CAPG,CAPZA1,CAPZA2,CAPZB,CDC42,CDC42BPA,CDC42BPB,CDC42EP1,CDC42EP4,CDK10,CFL1,CFLAR,CGNL1,CLASP1,CNN2,CNN3,CORO1B,CORO1C,CRK,CTGF,CTNNA1,CTTN,CYFIP1,DAAM1,DBN1,DIAPH1,DLC1,DNAJB6,DPYSL…
GO:0009890	0.000149408	1.25166	343.841	402	1592	negative regulation of biosynthetic process	GO_BP	ACADVL,ACD,AEBP1,AES,AHR,AKIRIN2,APEX1,APOE,ARID1A,ARID5B,ASF1A,ATF3,ATF4,ATF5,ATG7,ATP1A1,ATR,BAG3,BASP1,BCL3,BCL6,BCLAF1,BMP2,BMPR2,BRD7,BRMS1,BTAF1,BTG2,C1QBP,CALR,CAPRIN1,CAV1,CBX3,CBX5,CBX6,CBY1,CCND1,CCND3,CDK2,CDKN1B,CEBPB,CFLAR,CGGBP1,CHCHD3,CHD8,CHMP1A,CIRBP,CITED2,CLOCK,CLTC,CNBP,CNOT1,CNOT10,CNOT2,CNOT6L,CNOT8,COMMD7,COPS2,CREB1,CREBBP,CREG1,CTBP1,CTCF,CTNS,CTR9,CXXC5,DAB2,DAP,DDIT3,DD…
GO:0097193	0.000149886	2.38443	17.9987	33	84	intrinsic apoptotic signaling pathway	GO_BP	ABL1,AIFM1,AKT1,ARHGEF2,ARL6IP5,ATF4,BAD,BAG5,BAX,BCAP31,BCL2L1,BCL2L2,BCL3,BCLAF1,BID,BNIP3,BOK,CASP2,CAV1,CD24,CD44,CD74,CDKN1A,CDKN2D,CEBPB,CREB3,CUL1,CUL2,CUL4A,CUL5,CYCS,DDIT3,DDIT4,DDX3X,DDX5,DNAJA1,DNAJC10,DNM1L,DYRK2,ENO1,EP300,ERP29,FIS1,GPX1,GRINA,HDAC1,HERPUD1,HINT1,HIPK2,HMOX1,HSPB1,IFI6,ING2,IVNS1ABP,MCL1,MLLT11,MSH2,MSH6,NBN,NCK1,NCK2,NDUFA13,NDUFS3,NFE2L2,NONO,OPA1,P4HB,PARK7,PARP1…
GO:0006370	0.000152046	3.86063	7.13962	17	33	7-methylguanosine mRNA capping	GO_BP	CCNH,ERCC3,GTF2F1,GTF2F2,GTF2H5,NCBP1,POLR2A,POLR2C,POLR2D,POLR2G,POLR2H,POLR2I,POLR2J,POLR2L,RNGTT,RNMT,SUPT5H
GO:0010256	0.000157078	1.9466	31.632	51	148	endomembrane system organization	GO_BP	A4GALT,ABCA1,AKAP8L,AKT1,AKTIP,ALS2,ANO6,AP3D1,ARHGAP21,ARL1,ARL6IP1,ARV1,ASAP1,ATL3,ATP2A2,BAG5,BANF1,BIN1,BLOC1S1,BLOC1S2,BLZF1,CAV1,CAV2,CCDC47,CDC42,CHMP1A,CHMP1B,CHMP2A,CHMP2B,CHMP4B,CHMP5,CHMP6,CLASP1,COG1,COG2,COG4,COG7,COL4A3BP,CREB1,CSNK1A1,CSNK1D,DCTN1,DMKN,DNAJC13,DNM2,DYM,EMD,EPB41L3,F2R,FAM160A2,FBXW8,GAK,GBF1,GOLGA2,GOLGA5,GOLGA8A,GOLGB1,GOLPH3,GOLPH3L,GORASP2,GSN,HGS,HOOK1,HOOK3,LA…
GO:0033572	0.000160227	3.63394	7.78868	18	36	transferrin transport	GO_BP	ARHGAP1,ATP6AP1,ATP6V0A1,ATP6V0B,ATP6V0D1,ATP6V0E1,ATP6V1A,ATP6V1B2,ATP6V1C1,ATP6V1D,ATP6V1E1,ATP6V1F,ATP6V1G1,ATP6V1H,CLTC,DNM2,MCOLN1,TFRC
GO:0006091	0.000165001	1.74625	46.0353	69	216	generation of precursor metabolites and energy	GO_BP	ACADVL,ACAT1,ACO1,ACO2,ADPGK,ADSL,AKR1A1,AKR1B1,AKR7A2,AKT1,ALDH1A1,ALDH2,ALDOA,BID,BLOC1S1,BNIP3,CAT,CISD1,COQ10B,COQ9,COX10,COX15,COX17,COX4I1,COX5A,COX5B,COX6A1,COX6B1,COX6C,COX7A2,COX7B,COX7C,COX8A,CS,CYB5A,CYBA,CYC1,CYCS,DDIT4,DEGS1,DHRS3,DHTKD1,DLAT,DLD,DNAJC15,DYRK2,ECD,EIF6,ENO1,EPM2AIP1,ETFA,ETFB,ETFDH,FAHD1,FASTKD5,FDX1,FECH,FH,GAA,GALK1,GAPDH,GBE1,GFPT1,GLDC,GLRX,GLRX5,GNAS,GNPDA1,GPD2…
GO:0010564	0.000170902	1.52802	82.9284	113	386	regulation of cell cycle process	GO_BP	ACTR1A,AHCTF1,ANAPC11,ANAPC5,ANXA1,APEX1,APP,ARID3A,ATF5,AURKAIP1,BAX,BCL2L1,BCL6,BECN1,BID,BIN1,BRCC3,BRD4,BRD7,BTG2,BUB3,CALM1,CALR,CASP2,CAV2,CBX3,CBX5,CCND1,CCND3,CCNG1,CCNG2,CCNI,CDC16,CDC20,CDC26,CDC42,CDK10,CDK2,CDK2AP2,CDK4,CDK9,CDKN1A,CDKN1B,CDKN2D,CENPV,CEP290,CETN2,CHMP1A,CHMP1B,CHMP2A,CHMP2B,CHMP4B,CHMP5,CKAP5,CLASP1,CLTC,CNOT1,CNOT10,CNOT2,CNOT4,CNOT6L,CNOT8,CSNK1D,CSNK1E,CSNK2A2,CSP…
GO:0051403	0.000183329	2.52674	15.2914	29	71	stress-activated MAPK cascade	GO_BP	AKT1,APP,ARL6IP5,BMP2,CCM2,CDC42,CHUK,COPS5,CRKL,CRYAB,CTGF,CUL1,DBNL,DNAJA1,DUSP1,DUSP10,DUSP22,DUSP3,DVL2,EGFR,EIF2AK2,EPHB1,F2RL1,FBXW11,FOXO1,FZD4,FZD5,FZD7,GADD45A,GADD45B,GPS1,GSTP1,HDAC3,HIPK2,HMGCR,IGBP1,IRAK1,ITCH,KARS,LTBR,MAP2K1,MAP2K2,MAP2K4,MAP2K7,MAP3K11,MAP3K3,MAP3K7,MAP4K5,MAPK13,MAPK14,MAPK9,MFHAS1,MYC,NFKB1,PAFAH1B1,PAK1,PDCD10,PINK1,PJA2,PRDX1,PRMT1,PTPN1,PYCARD,QARS,RAP2A,RAPG…
GO:0061024	0.000185447	1.49459	91.6453	123	431	membrane organization	GO_BP	A4GALT,ABCA1,ACAA2,ACTB,ACTG1,ACTR2,AFG3L2,AGRN,AKAP8L,AKT1,ALKBH7,ANO6,ANXA1,ANXA2,ANXA7,AP2B1,AP2M1,AP2S1,AP3B1,AP3D1,APOE,APOO,ARF1,ARFGAP3,ARL6IP1,ARPC1A,ARPC2,ARPC3,ARPC4,ARPC5,ARV1,ASAP1,ATG7,ATP11B,ATP11C,ATP1B1,ATP2A2,ATP9A,BAD,BANF1,BAX,BCL2L1,BECN1,BID,BIN1,BLOC1S2,BNIP3,BNIP3L,BOK,C19orf70,CALM1,CALR,CAV1,CAV2,CD24,CD59,CD9,CDC42,CDH2,CHCHD3,CHCHD6,CHMP1A,CHMP1B,CHMP2A,CHMP2B,CHMP4B,CH…
GO:0007179	0.000197365	2.30298	18.9658	34	88	transforming growth factor beta receptor signaling pathway	GO_BP	ACVR1,ACVR1B,ACVR2A,ADAM17,BAMBI,BMPR1A,BMPR2,CAV1,CAV2,CITED2,COL1A2,CREB1,CREBBP,DAB2,DNM2,DUSP22,EID2,ENG,EP300,F11R,FAM89B,FERMT2,FNTA,FOS,FURIN,FUT8,GDF15,GIPC1,GLG1,GOT1,HIPK2,HPGD,HSP90AB1,HSPA5,HTRA1,ID1,ING2,ITGA3,ITGB5,JUN,KLF10,LEMD3,LRRC32,MAP3K7,MTMR4,PARP1,PDPK1,PIN1,PTK2,PXN,RHOA,RPS27A,SDCBP,SKI,SMAD3,SMAD5,SMAD6,SMAD7,SNX6,SRC,STRAP,STUB1,TGFB1I1,TGFBR2,TGFBRAP1,THBS1,TRIM33,TWSG…
GO:0048010	0.000197592	2.37863	17.5121	32	81	vascular endothelial growth factor receptor signaling pathway	GO_BP	AXL,BCAR1,CDC42,CRK,CYBA,CYFIP1,CYFIP2,FAM129B,FOXC1,FYN,FZD4,GRB10,HGS,HSP90AA1,HSPB1,ITGA5,ITGAV,MAPK14,MAPKAPK3,NCK1,NCK2,NCKAP1,NEDD4,NRP1,PAK2,PDCD6,PIK3R1,PTK2,PTPN1,PXN,RAC1,RHOA,ROCK2,SHB,SRC,VEGFA,VEGFB
GO:0090559	0.000200332	2.37646	17.5245	32	81	regulation of membrane permeability	GO_BP	ACAA2,ALKBH7,BAD,BAX,BCL2L1,BID,BLOC1S2,BNIP3,BNIP3L,BOK,DYNLT1,F11R,GSK3B,HEBP2,LAPTM4B,NMT1,PPIF,RHOT1,RHOT2,SLC25A5,SLC9A1,SPG7,STAT3,TFDP1,TJP2,TMEM14A,TP53BP2,YWHAB,YWHAG,YWHAH,YWHAQ,YWHAZ
GO:0007005	0.000200547	2.0351	26.4576	44	125	mitochondrion organization	GO_BP	AARS2,ACAA2,ACAD9,AFG3L2,AGTPBP1,AIP,AKT1,ALKBH7,APOO,ARIH2,ATAD3A,ATG12,ATG3,ATG7,ATG9A,ATP13A2,ATPAF1,BAD,BAG3,BAG4,BAP1,BAX,BCL2L1,BECN1,BID,BLOC1S2,BNIP3,BNIP3L,BOK,C19orf70,CALM1,CAV2,CDC37,CHCHD2,CHCHD3,CHCHD4,CHCHD6,CISD2,COL4A3BP,COX10,COX17,COX18,COX19,COX7A2,CSNK2A2,CTTN,CYCS,DDHD2,DNAJC15,DNAJC19,DNM1L,DYNLT1,ECSIT,EIF4G1,EPAS1,ESRRA,FAM162A,FBXO7,FIS1,FUNDC1,FZD5,GABARAPL1,GABARAPL2,G…
GO:0006643	0.000201744	1.75745	43.9195	66	203	membrane lipid metabolic process	GO_BP	A4GALT,ALDH3A2,ARV1,ASAH1,B3GALNT1,B4GALT3,BAX,CERK,CLN6,COL4A3BP,CSNK1G2,CTSA,CYR61,DEGS1,DPM1,DPM2,DPM3,ELOVL1,ELOVL5,FUCA1,GBA2,GLA,GLB1,GLTP,GPAA1,HEXB,MGST2,NAGA,NDUFAB1,ORMDL1,ORMDL3,PEMT,PIGA,PIGF,PIGG,PIGH,PIGK,PIGM,PIGN,PIGQ,PIGS,PIGT,PIGU,PIGX,PLA2G15,PPP2CA,PPP2R1A,PPT1,PRKAA1,PRKCD,PSAP,SCCPDH,SERINC1,SERINC2,SERINC3,SGPL1,SPHK1,SPTLC1,ST6GALNAC4,ST6GALNAC6,SUMF1,SUMF2,TNFRSF1A,UGCG,U…
GO:0034330	0.000204673	1.61526	62.0931	88	287	cell junction organization	GO_BP	ABL1,ACTB,ACTG1,ACTN1,ACTN4,ADD1,ARL2,CADM1,CAPZA1,CAV1,CCM2,CD151,CD9,CDC42,CDH2,CDH6,CLASP1,CLDN1,CORO1C,CRB3,CSK,CTNNA1,CTTN,DLC1,DUSP22,DUSP3,ECT2,EPB41L3,EPB41L5,F11R,F2R,F2RL1,FERMT2,FSCN1,FZD5,GJA1,GJC1,GNPAT,HEG1,IQSEC1,ITGA5,ITGA6,ITGB1BP1,JUP,LAMA5,LAMC1,LAMC2,LIMS1,LSR,MACF1,MAPRE2,MPP5,MTDH,NRP1,PDPK1,PIP5K1C,PKP4,PPM1F,PRKCA,PTEN,PTK2,PVR,RAB13,RAB8B,RAC1,RAPGEF1,RDX,RHOA,RHOC,RHOD,R…
GO:0006979	0.000209915	1.96062	29.6094	48	139	response to oxidative stress	GO_BP	ABL1,ADA,ADNP2,ADPRHL2,AIFM1,AKT1,ALS2,ANXA1,APEX1,APOE,APP,ARL6IP5,ATF4,ATG7,ATOX1,ATP13A2,ATP2A2,ATRN,AXL,BAD,BAG5,BECN1,BNIP3,BRF2,BTG1,C19orf12,CAT,CCS,CDK2,CFLAR,CHUK,CRK,CRYAB,CYBA,CYCS,DNM2,DUSP1,ECT2,EEF2,EGFR,ENDOG,EPAS1,ERCC1,ERCC3,ETFDH,ETS1,ETV5,FBXO7,FOS,FOSL1,FOXO1,FOXO3,FUT8,FYN,FZD1,GCLC,GCLM,GPX1,GPX3,GPX4,GPX7,GSR,GSS,GSTP1,H2AFY,HBB,HDAC2,HMOX1,HNRNPD,HSF1,HSPB1,HSPD1,HYAL2,IDH…
GO:0032200	0.000217633	1.83903	36.7799	57	170	telomere organization	GO_BP	ACD,APEX1,ATR,CCT2,CCT3,CCT6A,CCT7,CCT8,DCLRE1A,DHX36,DKC1,ERCC1,EXOSC10,FEN1,GAR1,GNL3,GNL3L,H3F3A,HMBOX1,HNRNPC,HNRNPD,HNRNPU,HSP90AA1,HSP90AB1,MAP2K7,MYC,NAT10,NBN,NHP2,NOP10,NSMCE2,PARP1,PCNA,PINX1,PNKP,POLA2,PRKDC,PTGES3,RAD50,RFC1,RPA1,RPA2,RPA3,SMG5,SMG7,SP100,SRC,TELO2,TERF1,TERF2IP,TINF2,TNKS1BP1,UPF1,USP7,XRCC1,XRCC6,XRN1
GO:0016567	0.000223002	1.58918	65.5356	92	309	protein ubiquitination	GO_BP	ABL1,AIMP2,AKT1,AMFR,ANAPC10,ANAPC11,ANAPC13,ANAPC5,ARIH2,ARRDC1,ARRDC3,ARRDC4,ASB6,ATG3,ATG7,ATXN7L3,BAG5,BIRC2,BIRC3,CAV1,CBLL1,CCNB1IP1,CDC16,CDC20,CDC26,CDC34,CDC42,CDK9,CNOT4,COMMD1,CRBN,CTR9,CUL1,CUL2,CUL4A,CUL5,DCAF16,DCAF6,DCUN1D1,DCUN1D3,DCUN1D4,DCUN1D5,DDB1,DERL1,DNAJA1,FBXL15,FBXL5,FBXO11,FBXO17,FBXO21,FBXO25,FBXO3,FBXO30,FBXO33,FBXO5,FBXO6,FBXO7,FBXW11,FBXW2,FBXW4,FBXW5,FBXW8,FBXW9,FE…
GO:2000113	0.000223956	1.25415	315.658	370	1459	negative regulation of cellular macromolecule biosynthetic process	GO_BP	ACD,AEBP1,AES,AHR,AKIRIN2,ARID1A,ARID5B,ASF1A,ATF3,ATF4,ATF5,ATG7,ATR,BAG3,BASP1,BCL3,BCL6,BCLAF1,BMP2,BMPR2,BRD7,BRMS1,BTAF1,BTG2,C1QBP,CALR,CAPRIN1,CAV1,CBX3,CBX5,CBX6,CBY1,CCND1,CCND3,CDK2,CDKN1B,CEBPB,CGGBP1,CHCHD3,CHD8,CHMP1A,CIRBP,CITED2,CLOCK,CNBP,CNOT1,CNOT10,CNOT2,CNOT6L,CNOT8,COMMD7,COPS2,CREB1,CREBBP,CTBP1,CTCF,CTR9,CXXC5,DAB2,DAP,DDIT3,DDX20,DDX3X,DDX5,DEAF1,DEDD2,DHX36,DICER1,DMAP1,D…
GO:0010035	0.000224334	1.73836	44.843	67	210	response to inorganic substance	GO_BP	ABL1,ACO1,ADA,ADD1,ADPRHL2,AHCYL1,AIFM1,AKR1B1,AKT1,ALG2,ANXA1,ANXA11,ANXA5,ANXA7,APEX1,APP,ASS1,ATF4,ATG7,ATIC,ATP13A2,AXL,B2M,BAD,BAP1,BECN1,BNIP3,BSG,CA2,CALM1,CALR,CAT,CAV1,CCND1,CCS,CD9,CDK2,CDK4,CDKN1B,CFLAR,CHUK,CLDN1,CLIC4,COL18A1,CPNE1,CPNE3,CPNE8,CREB1,CRK,CRYAB,CYB5A,CYBRD1,DHX36,DNM2,DUSP1,ECT2,EEF2,EGFR,EIF2B5,EIF4A3,ENDOG,ENTPD6,ERCC1,ETS1,FECH,FIS1,FOS,FOSB,FOSL1,FOXO1,FOXO3,FSTL3,…
GO:1904874	0.000225418	7.25983	3.24528	10	15	positive regulation of telomerase RNA localization to Cajal body	GO_BP	CCT2,CCT3,CCT6A,CCT7,CCT8,DKC1,NHP2,NOP10,RUVBL1,RUVBL2
GO:0009127	0.000225646	1.94068	30.5057	49	141	purine nucleoside monophosphate biosynthetic process	GO_BP	ADA,ADK,ADPGK,ADSL,ADSS,AK1,AK2,AK3,ALDOA,APRT,ATIC,COX5B,CYC1,DDIT4,DHTKD1,ECD,EIF6,ENO1,GALK1,GAPDH,GPI,HK1,HKDC1,HPRT1,IMPDH1,IMPDH2,LDHA,OGDH,OGT,PAICS,PARP1,PFKFB3,PFKL,PFKP,PGAM1,PGK1,PGM1,PGM2L1,PINK1,PRKAA1,PRKAG1,PRKAG2,PRPS2,SLC25A13,STAT3,STOML2,TMSB4X,TPI1,VCP
GO:1990090	0.000232163	2.96213	10.6013	22	49	cellular response to nerve growth factor stimulus	GO_BP	AKT1,APP,ARPC3,CIB1,CREB1,CRK,CSNK1D,DYNC1LI2,EEF2,EHD1,EIF4A3,FOXO3,HSPA5,ID1,KAT2A,KIDINS220,KIF1B,PDPK1,PTEN,RAB35,RAPGEF1,SORT1
GO:0032481	0.000238981	3.63948	7.34622	17	34	positive regulation of type I interferon production	GO_BP	CHUK,CREBBP,DDX3X,DDX41,DHX33,DHX36,DHX9,EP300,HMGB2,HSPD1,IRAK1,IRF1,LRRFIP1,NFKB1,NFKB2,POLR3A,POLR3F,PQBP1,PRKDC,PTPN11,RIOK3,RIPK2,RNF135,SETD2,STAT1,STAT6,TBK1,TICAM1,XRCC6
GO:0070373	0.000242058	2.42542	16.2264	30	75	negative regulation of ERK1 and ERK2 cascade	GO_BP	ABL1,ATF3,CAMK2N1,CNKSR3,CSK,DUSP1,DUSP10,DUSP3,DUSP6,EIF3A,ERRFI1,FBLN1,GSTP1,ITGB1BP1,KLF4,LYN,PHB,PIN1,PTEN,PTPN1,RAPGEF1,SEMA6A,SIRPA,SLC9A3R1,SPRED1,SPRY1,SPRY2,SPRY4,SYNJ2BP,TNIP1
GO:0009185	0.000242112	2.23756	19.886	35	92	ribonucleoside diphosphate metabolic process	GO_BP	ADPGK,AK1,AK2,AK3,ALDOA,BAD,CARD11,CASK,DDIT4,DHTKD1,ECD,EIF6,ENO1,ENTPD4,GALK1,GAPDH,GPI,GUK1,HK1,HKDC1,LDHA,NUDT16,NUDT18,NUDT5,NUDT9,OGDH,OGT,PFKFB3,PFKL,PFKP,PGAM1,PGK1,PGM1,PGM2L1,PRKAA1,PRKAG1,PRKAG2,STAT3,TJP2,TPI1
GO:0006369	0.000243062	3.63328	7.35597	17	34	termination of RNA polymerase II transcription	GO_BP	CLP1,CPSF1,CPSF2,CPSF4,CSTF3,FIP1L1,LSM10,NCBP1,PABPN1,PAPOLA,SLBP,SNRPB,SNRPD3,SNRPF,SNRPG,SSU72,TTF2
GO:0036260	0.000243062	3.63328	7.35597	17	34	RNA capping	GO_BP	CCNH,ERCC3,GTF2F1,GTF2F2,GTF2H5,NCBP1,POLR2A,POLR2C,POLR2D,POLR2G,POLR2H,POLR2I,POLR2J,POLR2L,RNGTT,RNMT,SUPT5H
GO:0043001	0.000243062	3.63328	7.35597	17	34	Golgi to plasma membrane protein transport	GO_BP	ACSL3,BLZF1,C16orf70,CSK,GOLGA7,GOLPH3,GOLPH3L,LYPLA1,MACF1,OPTN,RAB10,RAB31,SPTBN1,SYS1,VAMP2,VAMP3,VAMP5
GO:0002520	0.000243239	1.32022	197.313	241	912	immune system development	GO_BP	ABL1,ACIN1,ACTN1,ACVR1B,ACVR2A,ADA,ADAM17,ADD1,AGPAT5,ANKRD54,ANXA1,ANXA2,AP3B1,AP3D1,APP,ARIH2,ARMC6,ASH2L,ATP11C,ATP6AP1,AXL,B2M,BAD,BAX,BCL3,BCL6,BCR,CA2,CARD11,CD40,CD46,CD74,CDC42,CEBPB,CEBPG,CIB1,CITED2,CLCF1,CLPTM1,CMTM7,CNOT4,CREB1,CREBBP,CRIP2,CRKL,CTNNBL1,CTR9,CUL4A,DHRS7B,DHTKD1,DHX36,DNAJB9,DNASE2,DPY30,DUSP10,EBP,EEF2,EFNA4,EGR1,EIF2AK1,EIF2AK2,EIF6,EP300,EPAS1,ERCC1,ESRRA,ETS1,ETV6,…
GO:0009135	0.000244047	2.23643	19.8938	35	92	purine nucleoside diphosphate metabolic process	GO_BP	ADPGK,AK1,AK2,AK3,ALDOA,BAD,CARD11,CASK,DDIT4,DHTKD1,ECD,EIF6,ENO1,GALK1,GAPDH,GPI,GUK1,HK1,HKDC1,LDHA,NUDT16,NUDT18,NUDT9,OGDH,OGT,PFKFB3,PFKL,PFKP,PGAM1,PGK1,PGM1,PGM2L1,PRKAA1,PRKAG1,PRKAG2,STAT3,TJP2,TPI1
GO:0006296	0.000249242	3.44245	8.00503	18	37	nucleotide-excision repair, DNA incision, 5'-to lesion	GO_BP	CHD1L,CUL4A,DDB1,ERCC1,ERCC3,GTF2H5,NTHL1,PARP1,PCNA,RBX1,RFC1,RPA1,RPA2,RPA3,RPS27A,UBA52,UBB,UBC
GO:1902042	0.000249242	3.44245	8.00503	18	37	negative regulation of extrinsic apoptotic signaling pathway via death domain receptors	GO_BP	ARHGEF2,BCL2L1,CFLAR,GPX1,HMGB2,HMOX1,PARK7,PEA15,RAF1,RIPK1,RNF34,SERPINE1,TMBIM1,TNFAIP3,TNFRSF10B,TNFSF10,TRADD,TRAF2
GO:0043413	0.000251407	1.65535	54.088	78	250	macromolecule glycosylation	GO_BP	A4GALT,ALG14,ALG2,ALG3,ALG5,ALG8,B3GALNT1,B3GALT6,B3GAT3,B3GNT2,B4GALT1,B4GALT3,B4GALT5,B4GALT7,C1GALT1,C1GALT1C1,COG7,DAD1,DDOST,DHDDS,DOLK,DOLPP1,DPAGT1,DPM1,DPM2,DPM3,DPY19L1,DPY19L4,EDEM3,EXT1,EXT2,EXTL2,EXTL3,FUT8,GALNT1,GALNT11,GALNT14,GALNT3,GALNT9,GFPT1,GOLGA2,GXYLT1,MAGT1,MAN1A1,MAN1A2,MAN2A1,MGAT1,MGAT4B,MOGS,MPDU1,MVD,NPC1,NUDT14,OGT,OSTC,PLOD3,PMM2,POFUT1,POMGNT1,RAMP1,RFNG,RPN1,RPN2,…
GO:0006879	0.000254014	2.62653	13.4138	26	62	cellular iron ion homeostasis	GO_BP	ABCB7,ACO1,ATP13A2,ATP6AP1,ATP6V0D1,ATP6V1A,ATP6V1G1,CCDC115,CUL1,CYBRD1,FBXL5,FLVCR1,FTH1,FTL,HMOX1,ISCU,MYC,NCOA4,NDFIP1,NEDD8,NUBP1,SLC11A2,SLC40A1,SOD1,SRI,TFRC
GO:0043065	0.000256291	1.54954	72.5729	100	340	positive regulation of apoptotic process	GO_BP	ABL1,ADM,AES,AIFM1,AKAP13,AKT1,ANO6,ANP32B,ANXA1,ANXA5,ARHGEF17,ARHGEF2,ARHGEF3,ARL6IP5,ATF3,ATF4,ATF6,ATG7,B4GALT1,BAD,BAX,BCAP31,BCL2L1,BCL6,BCLAF1,BID,BIN1,BMP2,BNIP3,BNIP3L,BOK,BRMS1,BTG1,C1QBP,C3orf38,CASP2,CAV1,CD40,CDC34,CDC42,CDK4,COL18A1,CREB1,CTGF,CTNNA1,CTNNBL1,CTSC,CTSH,CYCS,CYR61,DAP,DCUN1D3,DDIT3,DDX20,DDX3X,DEDD2,DFFA,DLC1,DNAJA1,DNM1L,DNM2,DUSP1,DUSP6,E2F3,ECT2,EEF1E1,EIF2B5,EIF5A…
GO:1902652	0.000259686	1.89639	32.2365	51	149	secondary alcohol metabolic process	GO_BP	ABCA1,ACAA2,ACADVL,ACAT2,ACLY,APOE,APOL2,APP,ARV1,CAT,CLN6,CNBP,CYB5R3,CYP51A1,DHCR7,EBP,ERLIN1,FASN,FDFT1,FDPS,FDX1,GGPS1,HDLBP,HMGCR,HMGCS1,HSD17B7,HSD3B7,IDI1,INSIG1,INSIG2,KPNB1,LBR,LDLR,MBTPS1,MVD,NFE2L1,NFYC,NPC1,NPC2,NSDHL,PMVK,POR,PRKAA1,RXRA,SCAP,SCD,SNX17,SOD1,SP1,SREBF1,VLDLR
GO:0072413	0.000273422	2.67376	12.7648	25	59	signal transduction involved in mitotic cell cycle checkpoint	GO_BP	ARID3A,BAX,BTG2,CASP2,CDK2,CDKN1A,CDKN1B,CNOT1,CNOT10,CNOT2,CNOT4,CNOT6L,CNOT8,E2F4,EP300,GADD45A,PCBP4,PCNA,PRKDC,PRMT1,RBL2,SOX4,TFDP1,TNKS1BP1,TRIAP1
GO:1902402	0.000273422	2.67376	12.7648	25	59	signal transduction involved in mitotic DNA damage checkpoint	GO_BP	ARID3A,BAX,BTG2,CASP2,CDK2,CDKN1A,CDKN1B,CNOT1,CNOT10,CNOT2,CNOT4,CNOT6L,CNOT8,E2F4,EP300,GADD45A,PCBP4,PCNA,PRKDC,PRMT1,RBL2,SOX4,TFDP1,TNKS1BP1,TRIAP1
GO:0031669	0.000286763	1.68405	49.3283	72	228	cellular response to nutrient levels	GO_BP	AIFM1,ASNS,ATF3,ATF4,ATG7,BECN1,BMPR2,CDKN1A,COMT,CYBA,DAP,DNAJC15,DNM1L,DSC2,EIF2AK2,EIF2AK4,EIF4G1,FADS1,FOXO1,FYN,GABARAPL1,GABARAPL2,GAS6,HIGD1A,HMOX1,HNRNPL,HSF1,HSP90B1,HSPA5,HSPA8,ITFG2,JUN,KLF10,LAMP2,LARS,MAP1LC3A,MAP1LC3B,MARS,MAX,NCOA1,NFE2L2,OPA1,PDXP,PIK3R4,PIM1,PPARG,PRKAA1,PTN,RALB,RRAGA,RRAGB,RRAGC,RRAGD,RRP8,SEH1L,SESN2,SH3GLB1,SLC2A1,SLC38A2,SLC39A4,SOD1,SRD5A1,SREBF1,SRF,STK24,…
GO:0006977	0.000292949	2.72693	12.1157	24	56	DNA damage response, signal transduction by p53 class mediator resulting in cell cycle arrest	GO_BP	ARID3A,BAX,BTG2,CASP2,CDK2,CDKN1A,CDKN1B,CNOT1,CNOT10,CNOT2,CNOT4,CNOT6L,CNOT8,E2F4,EP300,GADD45A,PCBP4,PCNA,PRMT1,RBL2,SOX4,TFDP1,TNKS1BP1,TRIAP1
GO:0017038	0.000301248	2.87901	10.7507	22	50	protein import	GO_BP	AKT1,APOE,BAG3,BCL3,BCL6,CHCHD4,CSE1L,DMAP1,DNAJC15,DNAJC19,ECT2,GAS6,GLI3,GRPEL1,GRPEL2,HDAC3,HEATR3,HSP90AA1,HSP90AB1,HSPA4,HSPA8,HSPD1,HYAL2,IPO11,IPO13,IPO9,JUP,KPNA4,KPNA6,KPNB1,LAMP2,LMNA,LONP2,MAPK14,MBTPS1,NDUFA13,NFKBIA,NOLC1,NUP155,NUP188,NUP50,NUP54,NUP62,NUP88,NUP93,NXT1,PDCD5,PEX13,PEX16,PEX19,PEX6,PHB2,PIK3R1,PKIA,PRKCD,PTTG1IP,RAB23,RAB8B,RBM22,RERE,RPAIN,RPL23,SAMM50,SEC61B,SMAD3,…
GO:0032787	0.000307808	1.39672	126.999	162	587	monocarboxylic acid metabolic process	GO_BP	AASDHPPT,ABCD3,ABHD10,ABHD2,ABHD3,ACAA2,ACAD9,ACADM,ACADS,ACADVL,ACAT1,ACAT2,ACLY,ACOT7,ACOX3,ACSL1,ACSL3,ACSL4,ADIPOR1,ADIPOR2,ADPGK,AIG1,AKR1A1,AKT1,ALDH3A2,ALDOA,ALKBH7,ANXA1,ARV1,ASNS,ASNSD1,AUH,BGN,BSG,CAV1,CBR1,CBR4,CD74,CHST14,CPT2,CRAT,CRYL1,CYP27A1,DAGLB,DCXR,DDIT4,DECR1,DEGS1,DHTKD1,DLAT,DLD,DSE,ECD,ECH1,ECHS1,EIF6,ELOVL1,ELOVL5,ENO1,ERLIN1,ETFA,ETFB,ETFDH,FABP5,FADS1,FASN,GALK1,GAPDH,G…
GO:0071243	0.000309269	8.17607	2.80982	9	13	cellular response to arsenic-containing substance	GO_BP	ATF3,ATF4,DDX3X,DHX36,GSTO1,HMOX1,HSF1,MAPK13,MKNK2,PPIF,VCP,ZC3H12A,ZFAND1,ZFAND2A
GO:0006368	0.000309726	2.52199	14.261	27	66	transcription elongation from RNA polymerase II promoter	GO_BP	ADRM1,BRD4,CCNH,CCNT1,CDK9,CTR9,ELL2,ELP2,ELP3,ENY2,ERCC3,GTF2F1,GTF2F2,GTF2H5,HNRNPU,NCBP1,PAF1,PBRM1,PCID2,POLR2A,POLR2C,POLR2D,POLR2G,POLR2H,POLR2I,POLR2J,POLR2L,SETD2,SSRP1,SUPT16H,SUPT4H1,SUPT5H,SUPT6H,TCEA1,WDR61,ZMYND11
GO:0043248	0.000311719	8.16583	2.81258	9	13	proteasome assembly	GO_BP	ADRM1,OTUD6B,POMP,PSMD10,PSMD11,PSMD4,PSMD5,PSMG1,PSMG2
GO:0071028	0.000311719	8.16583	2.81258	9	13	nuclear mRNA surveillance	GO_BP	EXOSC10,EXOSC4,EXOSC5,EXOSC6,EXOSC7,EXOSC9,PCID2,PRPF18,XRN1
GO:0046686	0.000314518	4.24664	5.6153	14	26	response to cadmium ion	GO_BP	AKT1,B2M,CAT,CHUK,CYB5A,EGFR,ERCC1,FOS,GCLC,GOT1,GPI,GSN,GSS,HMOX1,HSF1,JUN,MAPK9,MT1E,MT1F,MT1G,MT1X,MT2A,NPC1,NUDT1,PCNA,PRNP,SLC30A1,SOD1,SPARC
GO:0019318	0.00031688	1.65093	52.7899	76	244	hexose metabolic process	GO_BP	ADIPOR1,ADPGK,AKR1A1,AKR1B1,AKT1,ALDH1A1,ALDOA,ARPP19,ATF3,ATF4,B4GALT1,BAD,DCXR,DLAT,DUSP12,DYRK2,ENO1,EPM2AIP1,FABP5,FAM3C,FOXO1,FUCA1,FUCA2,FUT8,G6PC3,GAA,GALE,GALK1,GALM,GAPDH,GLB1,GOT1,GOT2,GPD2,GPI,GSK3B,HK1,HKDC1,IGFBP3,IGFBP4,IGFBP5,INPPL1,KAT2A,LCMT1,LRP5,MAEA,MAN2A1,MAPK14,MDH1,MDH2,MIDN,NISCH,OGT,PDHA1,PDHB,PFKFB3,PFKL,PFKP,PGAM1,PGK1,PGM1,PGM2L1,PGP,PMM2,POFUT1,PPP1CA,PRKAA1,SESN2,SLC…
GO:0045948	0.000318788	4.24	5.62215	14	26	positive regulation of translational initiation	GO_BP	CDC123,DDX3X,DHX29,DNAJC3,EIF2AK4,EIF2B5,HABP4,KHDRBS1,NCK1,POLR2D,POLR2G,PPP1R15A,RPS6KB1,RPS6KB2,RXRA,UHMK1,YTHDF1
GO:0050658	0.000320262	3.06251	9.43714	20	44	RNA transport	GO_BP	AHCTF1,AKAP8L,ALKBH5,ATXN2,BCCIP,BICD2,CASC3,CKAP5,CPSF1,CPSF2,CPSF4,DDX19A,DHX38,DHX9,EIF4A3,EIF5A,EIF6,ENY2,FIP1L1,FYTTD1,GLE1,HNRNPU,HSF1,IGF2BP2,KHDRBS1,KHSRP,LRPPRC,MCM3AP,MRPL18,MVP,NCBP1,NOL6,NUP155,NUP188,NUP205,NUP210,NUP37,NUP43,NUP50,NUP54,NUP62,NUP88,NUP93,NUPL2,NXF1,NXT1,PA2G4,PABPN1,PCID2,PHAX,PNPT1,POLDIP3,POLR2D,RAE1,RFTN1,RIOK2,RNPS1,RPS15,RPSA,SDAD1,SEH1L,SETD2,SLBP,SLU7,SMG5,SM…
GO:0008286	0.000321519	1.9483	28.5585	46	132	insulin receptor signaling pathway	GO_BP	ADIPOR1,AKT1,ATP6AP1,ATP6V0A1,ATP6V0B,ATP6V0D1,ATP6V0E1,ATP6V1A,ATP6V1B2,ATP6V1C1,ATP6V1D,ATP6V1E1,ATP6V1F,ATP6V1G1,ATP6V1H,BCAR1,CAV2,CCND3,CDK4,EIF4EBP2,FOXC2,FOXO1,FOXO3,GNAI2,GRB10,IDE,NCK1,NCOA5,NDEL1,NUCKS1,OGT,OSBPL8,PIK3R1,PRKCD,PTPN1,PTPN11,PTPRA,PTPRE,RHOQ,RPS6KB1,SHC1,SLC2A8,SMARCC1,SOCS1,SRC,SREBF1
GO:0071345	0.00032195	1.32026	188.168	230	875	cellular response to cytokine stimulus	GO_BP	ABCD4,ACSL1,ACTG1,ACTR2,ADAM17,ADAR,ADIPOR1,ADIPOR2,AGPAT2,AIP,AKT1,ANXA1,ANXA2,ARF1,ARHGEF2,ARID5B,ASS1,AXL,B2M,B3GNT2,BAD,BAG4,BCAT2,BCL2L1,BCL6,BCLAF1,BIRC2,BIRC3,BRWD1,CANX,CAPZA1,CAV1,CCND1,CD24,CD40,CD44,CD58,CD74,CDC34,CDC37,CDC42,CDC42EP4,CDK4,CDK9,CDKN1A,CEBPB,CEBPD,CFL1,CHUK,CIB1,CLCF1,CLDN1,CNN2,COL1A2,COMMD7,CPNE1,CREB1,CRK,CRKL,CRLF1,CTR9,CUL1,CXCL2,CYBA,DDX41,DHX9,DPYSL3,DUSP1,EGR1,…
GO:0039702	0.000328145	5.70909	3.89205	11	18	viral budding via host ESCRT complex	GO_BP	CHMP1A,CHMP1B,CHMP2A,CHMP2B,CHMP4B,CHMP6,SNF8,TSG101,VPS28,VPS37B,VPS37C,VPS37D,VPS4A,VPS4B
GO:0043555	0.000329945	5.7048	3.89434	11	18	regulation of translation in response to stress	GO_BP	ATF4,DNAJC3,EIF2AK1,EIF2AK2,EIF2AK4,NCK1,NCK2,PPP1CA,PPP1R15A,PPP1R15B,SESN2
GO:0070671	0.00033054	2.85614	10.8176	22	50	response to interleukin-12	GO_BP	AIP,ANXA2,ARF1,CAPZA1,CDC42,CFL1,CNN2,GSTO1,HSPA9,MSN,MTAP,P4HB,PAK2,PPIA,PSME2,RALA,RIPK2,RPLP0,SIRPA,SNRPA1,SOD1,TALDO1
GO:0006511	0.000335088	1.75434	40.4925	61	192	ubiquitin-dependent protein catabolic process	GO_BP	ADRM1,AKT1,AMFR,ANAPC10,ANAPC11,ANAPC5,ARAF,ARIH2,ARRDC1,ATE1,AUP1,BAG5,BAP1,BCAP31,BIRC2,BUB3,CAV1,CCDC47,CDC16,CDC20,CDC26,CDC34,CDK2,CLOCK,CNOT4,COMMD1,COPS3,CRBN,CSNK1A1,CSNK1D,CSNK1E,CSNK2A2,CUL1,CUL2,CUL4A,CUL5,DAB2,DDA1,DDB1,DDIT3,DDRGK1,DERL1,DERL2,DNAJB9,DNAJC10,DVL1,EDEM2,EDEM3,ERLIN1,FAF1,FAF2,FAM122A,FBXL15,FBXL5,FBXO11,FBXO21,FBXO5,FBXO6,FBXO7,FBXO8,FBXW11,FBXW4,FBXW5,FBXW8,GCLC,GIPC…
GO:0070302	0.000347749	1.65653	51.2755	74	237	regulation of stress-activated protein kinase signaling cascade	GO_BP	AKT1,APP,ARL6IP5,BMP2,CDC42,COPS5,CTGF,DBNL,DNAJA1,DUSP1,DUSP10,DUSP22,DUSP3,DVL2,EGFR,EIF2AK2,EPHB1,F2RL1,FOXO1,FZD4,FZD5,FZD7,GADD45A,GADD45B,GSTP1,HDAC3,HIPK2,HMGCR,IGBP1,ITCH,KARS,LTBR,LYN,MAP2K1,MAP2K2,MAP2K4,MAP2K7,MAP3K11,MAP3K3,MAP3K7,MAP4K5,MFHAS1,MYC,PAFAH1B1,PAK1,PDCD10,PINK1,PJA2,PRDX1,PRMT1,PTPN1,PYCARD,QARS,RAP2A,RAPGEF1,RIPK1,RIPK2,RPS3,SDCBP,SIRPA,SPAG9,STK25,STK3,TAOK1,TAOK2,TNFR…
GO:0043627	0.00035014	2.39742	15.7937	29	73	response to estrogen	GO_BP	ARSB,ASH2L,CA2,CAV1,CCND1,CD24,CITED2,CITED4,COMT,CTNNA1,EP300,GLI3,GSTM3,HMOX1,HSPD1,IGFBP2,KRT19,LDHA,PELP1,PPARG,RARA,SERPINB9,SMAD6,SRD5A1,TGFBR2,TNFRSF11B,TRIM24,TRIM25,WBP2
GO:0046165	0.000350607	1.83941	34.1836	53	158	alcohol biosynthetic process	GO_BP	ACAA2,ACAT2,ACLY,AKR1B1,APOE,ARV1,BMP2,CNBP,CYB5R3,CYP51A1,DHCR7,DHDDS,EBP,ERLIN1,FASN,FDFT1,FDPS,GGPS1,GOT1,HMGCR,HMGCS1,HSD17B7,IDI1,IMPA1,IMPA2,INSIG1,INSIG2,IP6K1,IP6K2,ISYNA1,KPNB1,LBR,MBTPS1,MVD,NFKB1,NFYC,NSDHL,PARK7,PCBD1,PGP,PMVK,POR,PRKAA1,PTS,QDPR,SCAP,SCD,SOD1,SP1,SPHK1,SPR,SPTLC1,SREBF1
GO:0050690	0.000350711	3.89166	6.27421	15	29	regulation of defense response to virus by virus	GO_BP	AP1B1,AP1G1,AP1M1,AP1S2,AP2B1,AP2M1,AP2S1,ARF1,ATP6V1H,B2M,EIF2AK2,FYN,PACS1,PAK2,RAC1
GO:0071364	0.000361685	3.02855	9.51949	20	44	cellular response to epidermal growth factor stimulus	GO_BP	AKT1,BAG4,BECN1,CFLAR,DUSP22,DUSP3,EEF1A1,EGFR,ERRFI1,FOXC1,GSTP1,ID1,MARS,MCM7,PDPK1,PTPN11,STAT5B,SYAP1,ZFP36,ZFP36L1
GO:0006505	0.000369244	3.63262	6.92327	16	32	GPI anchor metabolic process	GO_BP	DPM1,DPM2,DPM3,GPAA1,PIGA,PIGF,PIGG,PIGH,PIGK,PIGM,PIGN,PIGQ,PIGS,PIGT,PIGU,PIGX
GO:0032506	0.000375107	3.43378	7.56787	17	35	cytokinetic process	GO_BP	ANXA11,ARF1,CHMP1A,CHMP1B,CHMP2A,CHMP2B,CHMP4B,CHMP5,CHMP6,ECT2,KIF20B,MITD1,MYH9,NUP62,RHOA,RTKN,SPAST,SPIRE1,VPS4A,VPS4B
GO:0072666	0.000375765	3.27234	8.21699	18	38	establishment of protein localization to vacuole	GO_BP	AP3B1,AP3D1,AP3M1,GNPTAB,GNPTG,GOSR2,HGS,HSPA8,LAMP2,LARS,NCOA4,NEDD4,PIK3R4,RAB7A,SCARB2,SNF8,TNFAIP3,VPS25,VPS28,VPS4A,ZFYVE16
GO:0016055	0.000377527	1.44373	100.171	131	463	Wnt signaling pathway	GO_BP	ABL1,AES,AMOTL1,AP2B1,AP2M1,AP2S1,APOE,APP,ATP6AP2,AXL,BAMBI,BCL7B,BMP2,BRD7,C12orf43,CALM1,CAV1,CBY1,CCND1,CCNY,CD24,CDC42,CDH2,CHD8,CLTC,CSNK1A1,CSNK1D,CSNK1E,CSNK1G2,CSNK2A2,CTHRC1,CTR9,CUL1,DAAM1,DAB2,DDB1,DDIT3,DDX3X,DVL1,DVL2,EGFR,EGR1,EMD,FBXW11,FBXW4,FERMT2,FOXO1,FOXO3,FZD1,FZD4,FZD5,FZD7,GLI3,GNB1,GPC4,GPC6,GRB10,GSK3B,HBP1,HDAC1,IGFBP2,IGFBP4,IGFBP6,ITGA3,JUP,KLF4,LRP5,LZTS2,MACF1,MAD2L…
GO:0072512	0.000378381	3.2701	8.22138	18	38	trivalent inorganic cation transport	GO_BP	ARHGAP1,ATP6AP1,ATP6V0A1,ATP6V0B,ATP6V0D1,ATP6V0E1,ATP6V1A,ATP6V1B2,ATP6V1C1,ATP6V1D,ATP6V1E1,ATP6V1F,ATP6V1G1,ATP6V1H,CLTC,DNM2,MCOLN1,TFRC
GO:0042176	0.000389407	2.88718	10.2151	21	48	regulation of protein catabolic process	GO_BP	AKT1,ANXA2,APOE,ARAF,ARIH2,ATG4B,ATG7,ATP13A2,AZIN1,BAG5,BCAP31,CAV1,CD81,CDKN1B,CHMP6,COMMD1,CSNK1A1,CSNK1D,CSNK1E,CSNK2A2,CST3,CTSA,CTSC,DAB2,DDA1,DDB1,DDRGK1,DERL2,DVL1,EDEM2,EEF1A1,EFNA1,EGFR,FAF1,FAM122A,FBXL5,FBXW8,FOXO1,FURIN,FYN,GABARAPL2,GCLC,GGA1,GIPC1,GPX1,GSK3B,HERPUD1,HGS,HIPK2,HSP90AA1,HSP90AB1,IDE,ITCH,KEAP1,LAPTM4B,LDLR,MAD2L2,MAPK9,MSN,MYCBP2,NDFIP1,NDUFA13,NEDD4,NEDD4L,NFE2L2,NU…
GO:0031397	0.000392974	2.64968	12.3119	24	57	negative regulation of protein ubiquitination	GO_BP	ABL1,AKT1,BAG5,CAV1,DNAJA1,FBXO5,FYN,GCLC,GNL3L,GTPBP4,ISG15,IVNS1ABP,MAD2L2,NXN,OGT,PARK7,PINX1,PRMT3,RPL11,RPL23,RPL5,RPS3,RPS7,SMAD7,SOX4,SPOPL,TNFAIP3,TRIM44,TRIP12,TSPO,U2AF2,UBXN1,USP4,VPS28
GO:0036294	0.000407831	1.79034	36.7799	56	170	cellular response to decreased oxygen levels	GO_BP	ACAA2,AIFM1,AKT1,ATF4,BAD,BNIP3,BNIP3L,CFLAR,CHCHD2,CITED2,CREBBP,CUL2,DDAH1,DNM1L,EGR1,ENDOG,ENO1,EP300,EPAS1,FAM162A,FOXO3,GNB1,HIGD1A,HIPK2,HMOX1,IRAK1,LMNA,MYC,NFE2L2,NOTCH1,NPEPPS,OPA1,P4HB,PGK1,PINK1,PRKAA1,PTEN,PTN,RBPJ,RBX1,RPS27A,SLC29A1,SLC9A1,SRC,STC1,STUB1,SUV39H2,TBL2,TMBIM6,UBA52,UBB,UBC,UBQLN1,VEGFA,VHL,ZFP36L1
GO:1903844	0.000422536	1.98604	25.7459	42	119	regulation of cellular response to transforming growth factor beta stimulus	GO_BP	ADAM17,BAMBI,CAV1,CAV2,CFLAR,CITED2,CREBBP,DAB2,DNM2,EID2,ENG,EP300,FAM89B,GIPC1,GLG1,GOT1,HIPK2,HSP90AB1,HSPA5,HTRA1,ING2,ITGA3,LEMD3,MTMR4,PDPK1,PIN1,RPS27A,SDCBP,SKI,SMAD3,SMAD6,SMAD7,SNX6,STRAP,STUB1,TGFB1I1,TGFBR2,THBS1,TRIM33,UBA52,UBB,UBC
GO:0042147	0.000433712	2.23889	18.1736	32	84	retrograde transport, endosome to Golgi	GO_BP	ARL1,CLN5,CLTC,DCTN1,DENND5A,EVI5,GBF1,GOSR2,PLEKHJ1,PQLC1,RAB6A,RAB7A,RAB9A,RGP1,RHOBTB3,RNF126,SNX2,SNX5,SNX6,SNX8,SPAG9,STX10,STX5,STX6,TBC1D10B,TMEM87A,UBE2O,VAMP3,VPS26A,VPS26B,VPS29,VPS35
GO:0007050	0.000436687	1.91178	28.8975	46	134	cell cycle arrest	GO_BP	ABL1,ARID3A,BAX,BIN1,BTG2,CAB39,CALR,CASP2,CCND1,CDC123,CDK2,CDK4,CDK9,CDKN1A,CDKN1B,CDKN2D,CGRRF1,CNOT1,CNOT10,CNOT2,CNOT4,CNOT6L,CNOT8,CUL1,CUL2,CUL4A,CUL5,DDIT3,DUSP1,E2F4,EIF2AK4,EIF4G2,EP300,GADD45A,GAS6,HBP1,HSP90AB1,ID2,IRF1,IRF6,KHDRBS1,KIF20B,MAP2K1,MYC,NBN,NOTCH1,PA2G4,PCBP4,PCNA,PKD2,PNPT1,PPM1G,PPP1R15A,PRKAA1,PRKAB1,PRKAG1,PRKAG2,PRMT1,PRNP,RASSF1,RBL2,RHEB,RPL23,RRAGA,RRAGB,RRAGC,RR…
GO:1901796	0.00043896	1.92802	28.1258	45	130	regulation of signal transduction by p53 class mediator	GO_BP	AKT1,ATR,BOP1,BRD7,BRPF1,CD44,CD74,CDK2,CSNK2A2,DDX5,DYRK2,EEF1E1,EP300,HIPK2,ING2,MAPK14,NOP2,NUAK1,PAK1IP1,PIN1,PRMT6,PSMD10,PTTG1IP,RNF34,RPF2,RPL11,RPL23,RPL5,RPS7,SMYD2,SPRED1,SSRP1,SUPT16H,TAF10,TAF12,TAF2,TAF7,TBP,TP53BP2,TP53INP1,TRIAP1,TRIM24,TTC5,UBB,ZMPSTE24
GO:0000902	0.000446635	1.29263	212.025	255	980	cell morphogenesis	GO_BP	ABL1,ACTN1,ACTN4,ACTR2,ADD1,AFG3L2,ALCAM,ALDOA,ALS2,ANTXR1,ANXA1,ANXA7,APOE,APP,ARHGDIA,ARHGEF2,ARPC2,AXL,B3GNT2,BAMBI,BCL6,BMPR2,BRWD1,BSG,C12orf57,C1GALT1C1,C1QBP,CALR,CAP1,CAPRIN1,CAPZB,CD44,CDC42,CDC42EP1,CDC42EP4,CDC42SE1,CDC42SE2,CDH2,CFDP1,CFL1,CIB1,CLIC4,COL18A1,COL4A3BP,COL6A1,COL7A1,CORO1B,CORO1C,CPNE1,CREB1,CRK,CRKL,CSNK1A1,CTTN,CYFIP1,CYFIP2,DBNL,DHX36,DIAPH1,DICER1,DLC1,DNM1L,DNM2,DO…
GO:0019395	0.000446901	2.11317	21.2025	36	98	fatty acid oxidation	GO_BP	ABCD3,ACAA2,ACADM,ACADS,ACADVL,ACAT1,ACAT2,ACOX3,ADIPOR1,ADIPOR2,AKT1,ALDH3A2,AUH,CPT2,CRAT,DECR1,ECH1,ECHS1,ETFA,ETFB,ETFDH,HADH,HADHA,HADHB,HIBCH,IVD,LONP2,MAPK14,MCAT,PEX13,PHYH,POR,PPARG,PRKAA1,PRKAG2,SESN2
GO:0006301	0.000463562	2.75746	11.034	22	51	postreplication repair	GO_BP	ISG15,MAD2L2,MSH2,NPLOC4,NSMCE1,PCNA,RCHY1,REV1,RFC1,RPA1,RPA2,RPA3,RPS27A,TRIM25,UBA52,UBB,UBC,UBE2A,UBE2L6,UBE2N,UBE2V2,VCP
GO:0006102	0.000473102	Inf	1.08176	5	5	isocitrate metabolic process	GO_BP	ACO2,IDH1,IDH2,IDH3B,IDH3G
GO:0045040	0.000473102	Inf	1.08176	5	5	protein import into mitochondrial outer membrane	GO_BP	HSP90AA1,HSPA4,PDCD5,SAMM50,TOMM22
GO:0075525	0.000473102	Inf	1.08176	5	5	viral translational termination-reinitiation	GO_BP	EIF3A,EIF3B,EIF3D,EIF3G,EIF3L
GO:1903898	0.000473102	Inf	1.08176	5	5	negative regulation of PERK-mediated unfolded protein response	GO_BP	NCK1,NCK2,PPP1R15A,PPP1R15B,PTPN1
GO:1905898	0.000478291	6.06087	3.45653	10	16	positive regulation of response to endoplasmic reticulum stress	GO_BP	ATF6,BAX,BCAP31,BOK,CAV1,DDIT3,EDEM2,HERPUD1,NCK1,NCK2,NFE2L2,PIK3R1,PPP1R15A,PTPN1,SERINC3,SGTA,TMEM33,UBQLN1,UBQLN2,USP13
GO:0050790	0.000484527	1.46527	87.5677	116	417	regulation of catalytic activity	GO_BP	ABL1,ACD,ACSL1,ACTB,ACVR2A,ADAM17,ADAP2,ADAR,ADRM1,AGRN,AHSA1,AIFM1,AIMP2,AIP,AKAP13,AKIRIN2,AKT1,ALDH1A1,ALS2,ANGPTL4,ANKRD54,ANP32B,ANTXR1,ANXA1,ANXA2,ANXA5,APBA3,APH1A,APLP2,APOE,APP,ARAP2,ARF1,ARF4,ARFGAP3,ARHGAP1,ARHGAP10,ARHGAP17,ARHGAP21,ARHGAP24,ARHGDIA,ARHGDIB,ARL1,ARL2,ARL6IP1,ARL6IP5,ARPP19,ARRDC3,ARRDC4,ASAP1,ATP13A2,ATP1B1,ATP1B3,ATP6V1H,AUP1,AVPI1,AZIN1,B3GAT3,BAD,BAG3,BAG4,BAG5,BAX…
GO:1901576	0.000485022	1.4488	90.7816	120	490	organic substance biosynthetic process	GO_BP	A4GALT,AARS,AARS2,AASDHPPT,ABCA1,ABCD3,ABHD2,ABHD3,ABL1,ACAA2,ACADM,ACADVL,ACAT1,ACAT2,ACBD3,ACD,ACLY,ACO1,ACOT7,ACSL1,ACSL3,ACSL4,ACTA2,ACTL6A,ACTN1,ACTN4,ACTR2,ACVR1,ACVR1B,ACVR2A,ADA,ADIPOR1,ADIPOR2,ADK,ADM,ADNP2,ADPGK,ADRM1,ADSL,ADSS,AEBP1,AES,AFF1,AFMID,AGPAT2,AGPAT3,AGPAT5,AGPS,AGRN,AHCTF1,AHI1,AHR,AIMP2,AIP,AK1,AK2,AK3,AKAP8L,AKIRIN2,AKR1A1,AKR1B1,AKT1,ALDH3A2,ALDH9A1,ALDOA,ALG14,ALG2,ALG3…
GO:0010288	0.000486965	4.29135	5.19245	13	24	response to lead ion	GO_BP	ANXA5,APP,BECN1,CAT,CDK4,CLDN1,FECH,MAP1LC3A,PPP1CA,PPP2CA,PPP2CB,QDPR,SPARC
GO:2001244	0.000487362	2.82955	10.377	21	48	positive regulation of intrinsic apoptotic signaling pathway	GO_BP	BAD,BAX,BCAP31,BCL2L1,BCLAF1,BID,BOK,CAV1,DDIT3,DNM1L,FIS1,MCL1,NCK1,NCK2,PARK7,PIAS4,PRKRA,RPL11,RPS3,RPS7,SERINC3,SIAH1,SLC9A3R1,SOD1,STYXL1,UBB
GO:0070534	0.000492675	2.82677	10.3849	21	48	protein K63-linked ubiquitination	GO_BP	ARIH2,BIRC2,HECTD1,ITCH,NEDD4,PELI1,PRPF19,RNF126,RNF4,STUB1,TRAF2,TRAF6,TRIP12,UBE2D4,UBE2E2,UBE2E3,UBE2N,UBE2O,UBE2V2,WWP2,ZFP91
GO:0006839	0.000514607	2.23978	17.5638	31	82	mitochondrial transport	GO_BP	ACAA2,AFG3L2,AIP,ALKBH7,ARIH2,BAD,BAG3,BAG4,BAP1,BAX,BCL2L1,BID,BLOC1S2,BNIP3,BNIP3L,BOK,CHCHD4,COX5B,CPT2,CSNK2A2,CYC1,DNAJC15,DNAJC19,DYNLT1,FBXO7,FIS1,FLVCR1,FZD5,GRPEL1,GRPEL2,GSK3B,HAX1,HEBP2,HSP90AA1,HSPA4,HSPD1,IMMP2L,LEPROT,MFF,MFN2,MID1IP1,MIPEP,MRPL18,MRS2,MTX2,NDUFA13,NMT1,NPEPPS,OPA1,PARL,PDCD5,PINK1,PITRM1,PMPCA,PMPCB,PNPT1,PPIF,PRKAA1,RHOT1,RHOT2,SAE1,SAMM50,SH3GLB1,SLC25A1,SLC25A13…
GO:0009101	0.000521644	1.52441	70.5308	96	326	glycoprotein biosynthetic process	GO_BP	A4GALT,ALG14,ALG2,ALG3,ALG5,ALG8,B3GALNT1,B3GALT6,B3GAT3,B3GNT2,B4GALT1,B4GALT3,B4GALT5,B4GALT7,BGN,BMPR2,C1GALT1,C1GALT1C1,CANT1,CHPF,CHST14,CHST3,CHSY1,COG7,DAD1,DDOST,DHDDS,DOLK,DOLPP1,DPAGT1,DPM1,DPM2,DPM3,DPY19L1,DPY19L4,DSE,EDEM3,EXT1,EXT2,EXTL2,EXTL3,FUT8,GALNT1,GALNT11,GALNT14,GALNT3,GALNT9,GFPT1,GLCE,GOLGA2,GOLPH3,GXYLT1,HBEGF,ITM2A,ITM2B,ITM2C,MAGT1,MAN1A1,MAN1A2,MAN2A1,MGAT1,MGAT4B,MOG…
GO:1903332	0.000523604	12.6978	1.94717	7	9	regulation of protein folding	GO_BP	BAG5,HSPA5,PDCD5,PDCL,SGTA,SNRNP70,ST13
GO:0072524	0.000540375	3.12628	8.41231	18	39	pyridine-containing compound metabolic process	GO_BP	ADPGK,AFMID,ALDOA,DCXR,DDIT4,DERA,DHTKD1,DLD,ECD,EIF6,ENO1,GALK1,GAPDH,GPD2,GPI,HK1,HKDC1,IDH1,IDH2,LDHA,MDH1,MDH2,ME2,NADK,NNT,OGDH,OGT,PARP9,PDHA1,PDHB,PDXK,PDXP,PFKFB3,PFKL,PFKP,PGAM1,PGD,PGK1,PGLS,PGM1,PGM2L1,PNPO,PRKAA1,PRKAG1,PRKAG2,PSAT1,QPRT,SHPK,STAT3,TALDO1,TKT,TP53I3,TPI1,VCP
GO:0009987	0.000542223	1.27281	1500.7	1547	8800	cellular process	GO_BP	A4GALT,AARS,AARS2,AASDHPPT,ABCA1,ABCB7,ABCC4,ABCD3,ABCD4,ABHD10,ABHD12,ABHD15,ABHD2,ABHD3,ABI2,ABL1,ABLIM1,ACAA2,ACAD9,ACADM,ACADS,ACADVL,ACAT1,ACAT2,ACBD6,ACD,ACIN1,ACLY,ACO1,ACO2,ACOT7,ACOX3,ACP1,ACP2,ACSL1,ACSL3,ACSL4,ACTA2,ACTB,ACTG1,ACTL6A,ACTN1,ACTN4,ACTR10,ACTR1A,ACTR1B,ACTR2,ACTR6,ACTR8,ACVR1,ACVR1B,ACVR2A,ACYP1,ACYP2,ADA,ADAM17,ADAM19,ADAMTS9,ADAR,ADAT3,ADCK2,ADD1,ADD3,ADIPOR1,ADIPOR2,AD…
GO:0046496	0.000545479	3.12333	8.4185	18	39	nicotinamide nucleotide metabolic process	GO_BP	ADPGK,AFMID,ALDOA,DCXR,DDIT4,DERA,DHTKD1,DLD,ECD,EIF6,ENO1,GALK1,GAPDH,GPD2,GPI,HK1,HKDC1,IDH1,IDH2,LDHA,MDH1,MDH2,ME2,NADK,NNT,OGDH,OGT,PARP9,PDHA1,PDHB,PFKFB3,PFKL,PFKP,PGAM1,PGD,PGK1,PGLS,PGM1,PGM2L1,PRKAA1,PRKAG1,PRKAG2,QPRT,SHPK,STAT3,TALDO1,TKT,TP53I3,TPI1,VCP
GO:0007584	0.00054821	1.68292	44.5258	65	206	response to nutrient	GO_BP	ABCA1,ACSL1,ACSL3,ACSL4,ADA,ADIPOR2,ADSL,AHCY,AIFM1,ARSB,ASS1,BECN1,CAT,CCND1,CD40,CDKN2D,COX4I1,CREB1,CYBA,DAD1,EEF2,EGFR,ENSA,ERCC1,FYN,GAS6,GCLC,GCLM,GNAI2,GNPAT,GSN,GSTP1,HMGCL,HMGCR,HMGCS1,HMOX1,HSF1,HSP90B1,HSPD1,IGFBP2,LDHA,MGMT,NCOA1,NNT,NQO1,OGT,OPA1,PCNA,PDXP,PEMT,PIM1,POR,PPARG,PTEN,PTN,RARA,RPS6KB1,SOD1,SPARC,SPP1,SRF,STAT1,STC1,TGFBR2,TMBIM6,TNFRSF11B,TRIM24,TRIM25,TSPO,USF2,VCAM1
GO:0098876	0.000553014	2.19649	18.3899	32	85	vesicle-mediated transport to the plasma membrane	GO_BP	ACSL3,ARF1,ARF3,ARF4,ARF5,BLZF1,C16orf70,CLSTN1,COMMD1,CSK,DNM2,GOLGA7,GOLPH3,GOLPH3L,GRIPAP1,LYPLA1,MACF1,OPTN,RAB10,RAB31,RAB8A,SNX17,SNX27,SPTBN1,STX3,SYS1,VAMP2,VAMP3,VAMP5,VPS26A,VPS29,VPS35
GO:0000413	0.000561627	3.11416	8.43773	18	39	protein peptidyl-prolyl isomerization	GO_BP	FKBP11,FKBP14,FKBP1A,FKBP2,FKBP4,FKBP5,FKBP8,PIN1,PIN4,PPIA,PPIB,PPIC,PPIE,PPIF,PPIG,PPIH,PPIL1,PPIL3
GO:0006517	0.000561829	3.63196	6.49056	15	30	protein deglycosylation	GO_BP	AGA,AMFR,DERL2,EDEM2,EDEM3,MAN1A1,MAN1A2,MAN2A1,NGLY1,OS9,PARK7,RNF103,RNF185,SEL1L,TRIM13
GO:0010939	0.000561829	3.63196	6.49056	15	30	regulation of necrotic cell death	GO_BP	ARHGEF2,BIRC2,BIRC3,BNIP3,BOK,CAV1,CFLAR,FTH1,HEBP2,PELI1,PPIF,RBCK1,RIPK1,SLC25A4,TSPO
GO:0000077	0.000565752	1.84001	31.5874	49	146	DNA damage checkpoint	GO_BP	ARID3A,ATR,BAX,BRCC3,BTG2,CASP2,CCND1,CDK2,CDKN1A,CDKN1B,CLOCK,CNOT1,CNOT10,CNOT2,CNOT4,CNOT6L,CNOT8,CUL4A,E2F4,EIF2AK4,EP300,FBXO6,GADD45A,MAPK14,MSH2,MSH6,NBN,PCBP4,PCNA,PEA15,PRKDC,PRMT1,PRPF19,PTPN11,RBL2,RPA2,RPS27L,SOX4,SYF2,TAOK1,TAOK2,TFDP1,THOC5,TIPRL,TNKS1BP1,TRIAP1,UIMC1,WAC,XPC
GO:0008380	0.000569226	2.5474	12.5508	24	59	RNA splicing	GO_BP	ACIN1,AHNAK,AKAP8L,AQR,BUD31,C1QBP,C9orf78,CASC3,CD2BP2,CHERP,CIRBP,CLK1,CLK3,CLNS1A,CLP1,CPSF1,CPSF2,CPSF4,CSTF3,CTNNBL1,CWC15,DAZAP1,DCPS,DDX1,DDX17,DDX20,DDX23,DDX41,DDX42,DDX5,DHX15,DHX38,DHX40,DHX9,DNAJC8,ECD,EFTUD2,EIF4A3,ELAVL1,FASTK,FIP1L1,FUS,GEMIN4,GEMIN6,GTF2F1,GTF2F2,HABP4,HNRNPA0,HNRNPC,HNRNPD,HNRNPL,HNRNPU,HSPA8,IK,ISY1,IVNS1ABP,JMJD6,KHDRBS1,KHDRBS3,KHSRP,LGALS3,LSM1,LSM10,LSM3,LSM…
GO:0032205	0.000572614	3.25038	7.78868	17	36	negative regulation of telomere maintenance	GO_BP	ACD,ERCC1,EXOSC10,GNL3L,HNRNPC,HNRNPU,NAT10,NBN,PARP1,PINX1,RAD50,SRC,TERF1,TERF2IP,TINF2,XRCC1,XRN1
GO:0051186	0.000580651	1.80858	33.181	51	156	cofactor metabolic process	GO_BP	AASDHPPT,ABCD4,ACAT1,ACBD6,ACLY,ACOT7,ACSL1,ACSL3,ACSL4,ADPGK,AFMID,AHCY,AKR1A1,AKR1B1,AKR7A2,AKT1,ALDOA,AMD1,APIP,ATIC,BLVRA,BLVRB,CALM1,CAT,CBR4,CD320,CIAO1,CNDP2,COASY,COQ10B,COQ2,COQ3,COQ5,COQ9,COX10,COX15,CRYZL1,CTNS,CYB5A,CYB5R3,CYBA,DBI,DCAKD,DCXR,DDIT4,DERA,DGAT1,DHTKD1,DLAT,DLD,ECD,EGFR,EIF2AK1,EIF6,ELOVL1,ELOVL5,ENO1,ENOPH1,FAR1,FASN,FECH,FLAD1,FYN,GALK1,GAMT,GAPDH,GCLC,GCLM,GGCT,GGH,GL…
GO:0036491	0.00058321	21.7637	1.51446	6	7	regulation of translation initiation in response to endoplasmic reticulum stress	GO_BP	DNAJC3,EIF2AK4,NCK1,NCK2,PPP1R15A,PPP1R15B
GO:0048102	0.00058321	21.7637	1.51446	6	7	autophagic cell death	GO_BP	BNIP3,CDKN1B,CDKN2D,LAMP1,SH3GLB1,TP53INP1
GO:1903608	0.00058321	21.7637	1.51446	6	7	protein localization to cytoplasmic stress granule	GO_BP	DCP1A,DDX1,DDX3X,DHX9,SSB,YBX1
GO:0070498	0.000593949	2.61265	11.8994	23	55	interleukin-1-mediated signaling pathway	GO_BP	CHUK,CUL1,EGR1,FBXW11,IL6,IRAK1,MAP3K3,MAP3K7,NFKB1,NFKBIA,PELI1,RBX1,RIPK2,RPS27A,RPS6KA4,SQSTM1,TNIP2,TOLLIP,TRAF6,UBA52,UBB,UBC,UBE2N
GO:0045786	0.000623676	1.49946	74.2918	100	346	negative regulation of cell cycle	GO_BP	ABL1,ANGEL2,ARID3A,ATF5,ATR,AURKAIP1,BAX,BCL2L1,BCL6,BIN1,BMP2,BRCC3,BRD7,BTG1,BTG2,BTG3,BUB3,CAB39,CALR,CAMK2N1,CASP2,CBX3,CBX5,CCND1,CDC123,CDC20,CDK2,CDK2AP2,CDK4,CDK9,CDKN1A,CDKN1B,CDKN2D,CGRRF1,CHMP1A,CHMP2A,CLOCK,CNOT1,CNOT10,CNOT2,CNOT4,CNOT6L,CNOT8,CTDSP1,CTDSP2,CTDSPL,CUL1,CUL2,CUL4A,CUL5,DCUN1D3,DDIT3,DUSP1,DYNC1LI1,E2F4,EGFR,EHMT1,EIF2AK4,EIF4G2,EP300,FBXO5,FBXO6,FBXO7,FOXC1,GADD45A,GA…
GO:0090670	0.000630553	4.99135	4.11069	11	19	RNA localization to Cajal body	GO_BP	CCT2,CCT3,CCT6A,CCT7,CCT8,DKC1,EXOSC10,NHP2,NOP10,RUVBL1,RUVBL2
GO:0090672	0.000630553	4.99135	4.11069	11	19	telomerase RNA localization	GO_BP	CCT2,CCT3,CCT6A,CCT7,CCT8,DKC1,EXOSC10,NHP2,NOP10,RUVBL1,RUVBL2
GO:0009991	0.000649303	1.5929	54.7757	77	255	response to extracellular stimulus	GO_BP	ABCA1,ACAT1,ACSL1,ACSL3,ACSL4,ADA,ADIPOR2,ADM,ADSL,AES,AHCY,AIFM1,AKT1,APOE,ARSB,ASNS,ASS1,ATF3,ATF4,ATG7,AXL,BECN1,BMPR2,CAT,CCND1,CD40,CDKN1A,CDKN2D,CHSY1,COMT,COX4I1,CREB1,CYBA,DAD1,DAP,DCTPP1,DDIT3,DNAJC15,DNM1L,DSC2,EEF2,EGFR,EIF2A,EIF2AK1,EIF2AK2,EIF2AK4,EIF4G1,ENSA,ERCC1,FADS1,FIS1,FOS,FOSL1,FOXO1,FOXO3,FYN,GABARAPL1,GABARAPL2,GAS6,GCLC,GCLM,GDF15,GNAI2,GNPAT,GSN,GSS,GSTP1,HIGD1A,HMGCL,HMG…
GO:0000956	0.000670135	2.44829	13.3835	25	63	nuclear-transcribed mRNA catabolic process	GO_BP	BTG2,CASC3,CNOT1,CNOT10,CNOT2,CNOT4,CNOT6L,CNOT8,DCP1A,DCPS,DDX5,DHX34,DHX36,EDC3,EIF3E,EIF4A3,EIF4G1,ETF1,EXOSC1,EXOSC10,EXOSC4,EXOSC5,EXOSC6,EXOSC7,EXOSC9,GSPT1,LSM1,LSM3,LSM4,LSM5,LSM7,MRTO4,NBAS,NCBP1,PABPC1,PATL1,PCID2,PELO,POLR2D,POLR2G,PPP2CA,PPP2R1A,PPP2R2A,PRPF18,RNPS1,RPL10A,RPL11,RPL12,RPL13,RPL13A,RPL14,RPL15,RPL18,RPL18A,RPL19,RPL21,RPL22,RPL23,RPL23A,RPL24,RPL27,RPL27A,RPL28,RPL29,R…
GO:0007006	0.000671538	2.05102	21.6011	36	100	mitochondrial membrane organization	GO_BP	ACAA2,AFG3L2,ALKBH7,APOO,BAD,BAX,BCL2L1,BID,BLOC1S2,BNIP3,BNIP3L,BOK,C19orf70,CALM1,CHCHD3,CHCHD6,COX18,DYNLT1,GSK3B,HEBP2,HSP90AA1,HSPA4,IMMT,MFN2,NDUFA13,NMT1,OPA1,PDCD5,PINK1,PPIF,RHOT1,RHOT2,SAMM50,SLC25A5,SLC9A1,SPG7,STAT3,TFDP1,TIMM10,TIMM9,TMEM14A,TOMM20,TOMM22,TP53BP2,YWHAB,YWHAG,YWHAH,YWHAQ,YWHAZ
GO:0031334	0.000674977	1.63125	48.988	70	227	positive regulation of protein complex assembly	GO_BP	ABI2,ACTR2,ARF1,ARL2,ARPC1A,ARPC2,ARPC3,ARPC4,ARPC5,ARPC5L,ASAP1,ATR,BAG4,BAX,BCLAF1,BID,BIN1,CDC42EP1,CDC42EP4,CHD1L,CLASP1,CLIP1,CNOT1,CNOT2,CNOT6L,CORO1B,CREB1,CTTN,CUL4A,CYFIP1,DCTN1,DDB1,DHX33,DHX36,EIF4G1,ERCC1,ERCC3,FAF1,FOSL1,FSCN1,GMFB,GSK3B,GSN,GTF2B,GTF2H5,HSP90AA1,IDE,JUN,MAPK9,MAPRE1,MSN,NCK1,NCK2,NCKAP1,NR1H2,PAK1,PARP1,PFN1,PFN2,PIH1D1,PINK1,PSMC2,PSMC3,PSMC5,PSMC6,PYCARD,RAC1,RBX1…
GO:0044774	0.000676011	2.00432	23.1497	38	107	mitotic DNA integrity checkpoint	GO_BP	ARID3A,BAX,BTG2,CASP2,CCND1,CDK2,CDKN1A,CDKN1B,CNOT1,CNOT10,CNOT2,CNOT4,CNOT6L,CNOT8,E2F4,EP300,GADD45A,MSH2,MSH6,NAE1,NBN,PCBP4,PCNA,PRKDC,PRMT1,RBL2,RPA2,RPS27L,SETMAR,SOX4,SYF2,TAOK1,TAOK2,TFDP1,TNKS1BP1,TOP2B,TRIAP1,XPC
GO:0006122	0.000704872	6.53221	3.02893	9	14	mitochondrial electron transport, ubiquinol to cytochrome c	GO_BP	CYC1,CYCS,PMPCB,UQCRB,UQCRC1,UQCRFS1,UQCRH,UQCRHL,UQCRQ
GO:0006878	0.000704872	6.53221	3.02893	9	14	cellular copper ion homeostasis	GO_BP	APP,ARF1,ATOX1,COX19,MT2A,PRNP,SCO1,SCO2,SLC31A1
GO:0032802	0.000704872	6.53221	3.02893	9	14	low-density lipoprotein particle receptor catabolic process	GO_BP	ANXA2,AP2B1,AP2M1,AP2S1,APOE,CLTA,CLTC,FURIN,VLDLR
GO:0048308	0.000704872	6.53221	3.02893	9	14	organelle inheritance	GO_BP	GBF1,GOLGA2,MAP2K1,MAP2K2,PDCD10,STK25,STX5,VRK1,YWHAZ
GO:0008360	0.000707612	1.80315	32.6692	50	151	regulation of cell shape	GO_BP	ALDOA,ANXA1,ANXA7,BAMBI,BRWD1,CDC42,CDC42EP1,CDC42EP4,CDC42SE1,CDC42SE2,CFDP1,CRK,CYFIP1,DIAPH1,DLC1,EPB41L3,EPS8,FERMT2,FYN,GNA13,HEXB,LPAR1,MKLN1,MSN,MYH10,MYH9,PLXNA1,PLXNB2,PRPF40A,PTK2,PTN,RASA1,RDX,RHOA,RHOBTB3,RHOC,RHOD,RHOG,RHOQ,S100A13,SEC23A,SEC23B,SH3KBP1,SLC9A3R1,TAOK2,TPM1,VEGFA,WASF3,WDR1,ZMPSTE24
GO:1904375	0.000735857	1.97144	24.0151	39	111	regulation of protein localization to cell periphery	GO_BP	ACSL3,ACTB,AKT1,AP2M1,BCL2L1,CIB1,CLTC,CSK,DAB2,EGFR,GPC4,GPC6,GRIPAP1,ITGA3,ITGB1,KIF5B,LGALS3,LYPD1,LYPLA1,PDPK1,PIK3R1,PLS1,PPFIA1,PPP2R5A,PRNP,RAB11FIP2,RER1,RHOG,RHOQ,SPTBN1,SQSTM1,STX3,STX4,STX7,STX8,TMBIM1,TMEM59,VAMP8,VPS4A
GO:1903077	0.000740578	4.35658	4.75975	12	22	negative regulation of protein localization to plasma membrane	GO_BP	AP2M1,BCL2L1,CLTC,CSK,DAB2,LYPD1,LYPLA1,PPFIA1,PPP2R5A,RHOQ,TMBIM1,TMEM59
GO:0016310	0.000763551	1.33073	151.822	187	717	phosphorylation	GO_BP	ABI2,ABL1,ACSL1,ACTB,ACVR1,ACVR1B,ACVR2A,ADAM17,ADAR,ADCK2,ADK,ADPGK,AK1,AK2,AK3,AKAP13,AKAP8,AKAP8L,AKT1,AKTIP,ALDOA,ALS2,ANKRD54,ANXA2,APIP,APOE,APP,ARAF,ARHGEF2,ARL6IP5,ATF3,ATP13A2,ATP6AP1,ATP6AP2,ATR,AVPI1,AXL,BAD,BAG4,BAX,BAZ1B,BCCIP,BCKDK,BCR,BID,BMP2,BMPR1A,BMPR2,BRD4,BTBD10,CAB39,CALM1,CAMK2N1,CARD10,CASK,CAV1,CAV2,CCM2,CCND1,CCND3,CCNG1,CCNG2,CCNH,CCNI,CCNT1,CCNY,CCNYL1,CD24,CD40,CD44,C…
GO:0009163	0.000777673	2.8764	9.30314	19	43	nucleoside biosynthetic process	GO_BP	ADA,ADK,AMD1,APRT,CMPK1,CTPS2,GUK1,HPRT1,IMPDH1,IMPDH2,MTAP,NME1,NME3,NME4,NME6,NME7,TK1,UCKL1,UPP1
GO:0006892	0.00077781	2.05395	20.9862	35	97	post-Golgi vesicle-mediated transport	GO_BP	ACSL3,AP1G1,AP3D1,ARF1,ARF3,ARF4,ARF5,BLZF1,C16orf70,COMMD1,CSK,DNM2,GAK,GBF1,GOLGA7,GOLPH3,GOLPH3L,GOSR2,IGF2R,KLHL20,LAMP1,LYPLA1,MACF1,OPTN,RAB10,RAB31,SCAMP1,SCAMP2,SCFD1,SORT1,SPTBN1,SYS1,VAMP2,VAMP3,VAMP5
GO:1901184	0.000786168	2.10613	19.4717	33	90	regulation of ERBB signaling pathway	GO_BP	ADAM17,AKT1,APP,CDC42,CHMP6,DUSP3,EGFR,EPN1,ERRFI1,HGS,IFI6,LGMN,NCK2,NUP62,PLAUR,PTPN3,RAB7A,RBPJ,RHBDF1,RHBDF2,RNF126,RTN4,SH3KBP1,SHC1,SHKBP1,SNX5,SNX6,SOCS4,SPRY1,SPRY2,TGFA,TSG101,VPS25
GO:0007040	0.000796845	2.53522	12.1086	23	56	lysosome organization	GO_BP	ABCA1,ACP2,AKTIP,ARF1,ARSB,BECN1,CCDC115,CHMP5,CLN5,CLN6,FAM160A2,GAA,GNPTAB,HEXB,HOOK1,HOOK3,LAPTM4B,MBTPS1,MFSD8,NAGLU,PPT1,RAB7A,SCARB2,TMEM106B,TPP1,VPS35
GO:0051099	0.000801231	3.25715	7.30557	16	34	positive regulation of binding	GO_BP	ABL1,ACD,ADD1,AKTIP,AMFR,ANXA2,APOE,APP,B2M,BAMBI,BMP2,CAV1,CDK9,CEBPG,CLN5,CRBN,CTHRC1,DDRGK1,DERL1,DHX9,DPH3,EDF1,EIF3D,EIF3E,EIF4G1,EP300,EPB41L5,FAM129B,FKBP1A,FOXC1,GMNN,GNL3L,GPSM1,GSK3B,GTF2B,H1F0,HERPUD1,HIPK2,HMBOX1,HMGB2,HNRNPL,HSF1,HSP90AB1,KLF4,LARP6,LGALS3,MAPRE1,NCBP1,NME1,NRP1,PARK7,PARP1,PARP9,PIN1,PINX1,PLAUR,PPARG,PPP2CA,PPP2CB,RALB,RARA,RFNG,RIPK2,RPL11,S100A10,SKI,STK3,STK4,SY…
GO:2001141	0.000803623	1.15294	758.747	829	3507	regulation of RNA biosynthetic process	GO_BP	ABL1,ACTA2,ACTL6A,ACTN1,ACTN4,ACTR2,ACVR1,ACVR1B,ACVR2A,ADNP2,AEBP1,AES,AFF1,AGRN,AHCTF1,AHI1,AHR,AIP,AKAP8L,AKIRIN2,AKT1,APEX1,APOE,APP,ARF4,ARHGEF2,ARID1A,ARID3A,ARID3B,ARID4B,ARID5B,ASCC2,ASF1A,ASH2L,ATF3,ATF4,ATF5,ATF6,ATMIN,ATXN7L3,BAG3,BAMBI,BASP1,BAZ1B,BBX,BCL3,BCL6,BCLAF1,BIRC2,BLZF1,BMP2,BMPR1A,BMPR2,BOLA3,BRD3,BRD4,BRD7,BRF2,BRMS1,BRPF1,BRWD1,BTAF1,BTG1,BTG2,BUD31,C1QBP,C9orf40,CALR,CAR…
GO:1903146	0.00081636	2.97241	8.65409	18	40	regulation of autophagy of mitochondrion	GO_BP	ATP13A2,BNIP3,BNIP3L,CDC37,CSNK2A2,CTTN,DNM1L,FBXO7,FZD5,HAX1,MFN2,OPTN,PARK7,PINK1,SREBF1,TSPO,USP36,VDAC1
GO:0031647	0.000828927	2.45804	12.8379	24	60	regulation of protein stability	GO_BP	ATP1B1,ATP1B3,BAG3,BAG5,BMP2,CALR,CCNH,CCT2,CCT3,CCT6A,CCT7,CCT8,CD81,CDC37,CDKN1A,CDKN2AIP,CMTM6,COG7,CREB1,CREBBP,CRTAP,CRYAB,CTSA,CTSH,DERL1,DPM2,DPM3,DVL1,EFNA1,EP300,FBXO7,FBXW11,FLOT2,GAPDH,GIPC1,GNL3L,GOLGA7,GSN,GTPBP4,HCFC1,HDAC3,HSP90AA1,HSP90AB1,HSPA8,HSPD1,ID1,ISOC2,KAT2A,KRAS,LAMP1,LAMP2,LMNA,NEDD4L,PARK7,PDCD10,PEX19,PEX6,PFN1,PFN2,PHB,PHB2,PIK3R1,PIN1,PINK1,PINX1,PPIB,PRKCD,PRKDC,PR…
GO:0006778	0.000847481	3.08765	8.00503	17	37	porphyrin-containing compound metabolic process	GO_BP	BLVRA,BLVRB,COX10,COX15,EIF2AK1,FECH,HMBS,HMOX1,NFE2L1,SLC11A2,SLC25A38,SLC25A39,SUCLA2,TMEM14C,TSPO,UROD,UROS
GO:0072401	0.000850516	2.26258	15.7937	28	73	signal transduction involved in DNA integrity checkpoint	GO_BP	ARID3A,BAX,BRCC3,BTG2,CASP2,CDK2,CDKN1A,CDKN1B,CNOT1,CNOT10,CNOT2,CNOT4,CNOT6L,CNOT8,E2F4,EP300,GADD45A,PCBP4,PCNA,PRKDC,PRMT1,PRPF19,RBL2,SOX4,TFDP1,TNKS1BP1,TRIAP1,UIMC1
GO:0051130	0.000855744	1.29632	183.054	221	856	positive regulation of cellular component organization	GO_BP	ABI2,ABL1,ACD,ACTN4,ACTR2,ADD1,AGRN,AHI1,AKAP8,AKAP8L,AKIRIN1,ANAPC11,ANAPC5,ANO6,ANXA1,ANXA2,AP2B1,APOE,APP,ARF1,ARHGDIA,ARIH2,ARL2,ARPC1A,ARPC2,ARPC3,ARPC4,ARPC5,ARPC5L,ARSB,ASAP1,ATAD1,ATL3,ATMIN,ATR,AXL,B2M,BAD,BAG4,BAP1,BAX,BCL6,BCLAF1,BCR,BECN1,BID,BIN1,BMPR2,BNIP3,BOK,BRD4,BRD7,C1QBP,C21orf91,CALCOCO2,CALR,CAPRIN1,CAV1,CBLL1,CCT2,CCT3,CCT6A,CCT7,CCT8,CD151,CD63,CDC20,CDC34,CDC37,CDC42,CDC4…
GO:0033014	0.000856416	3.6313	6.05786	14	28	tetrapyrrole biosynthetic process	GO_BP	COX10,COX15,FECH,HMBS,MMAB,NFE2L1,SLC11A2,SLC25A38,SLC25A39,SUCLA2,TMEM14C,TSPO,UROD,UROS
GO:0071480	0.000856416	3.6313	6.05786	14	28	cellular response to gamma radiation	GO_BP	ATR,BCL2L1,CRYAB,CYBA,EGR1,ELK1,GTF2H5,HSF1,HSPA5,POLE3,TMEM109,XRCC6,YAP1,ZMPSTE24
GO:0072595	0.00086026	3.23157	7.35061	16	34	maintenance of protein localization in organelle	GO_BP	AKT1,ANKRD13C,ARL2,BCL3,GPAA1,HK1,HNRNPU,HSPA5,INSIG1,KDELR1,KDELR2,OS9,PARK7,PINK1,RANGAP1,RER1,SP100,TOPORS,TSPO,TXN
GO:0002831	0.000863439	1.86265	28.1258	44	130	regulation of response to biotic stimulus	GO_BP	ARG2,BIRC2,BIRC3,C1QBP,CYBA,DHX9,EIF2AK4,ELMOD2,F2RL1,HSPD1,HTRA1,ITCH,LRSAM1,NPLOC4,OPTN,PARP9,PCBP2,PPM1B,PPP2R3C,PQBP1,PRKCA,PUM1,PUM2,PVR,PYCARD,RIOK3,RIPK2,RNF26,SCARB2,SEC14L1,SIGIRR,SIN3A,STAT1,SYT11,TARBP2,TBK1,TNFAIP3,TRAF6,TRIB1,TRIM38,TRIM44,TSPAN6,ZC3H12A,ZMPSTE24
GO:0010950	0.00087085	1.72737	36.9962	55	171	positive regulation of endopeptidase activity	GO_BP	ADRM1,AIFM1,AKIRIN2,ANP32B,ARL6IP5,BAD,BAX,BCAP31,BID,BOK,CTGF,CTSH,CYCS,CYFIP2,CYR61,DAP,DDX3X,DLC1,EFNA1,F2R,FAM162A,FIS1,FYN,GSN,HSF1,HSPD1,HSPE1,LGMN,LYN,MTCH1,MYC,NDUFA13,PDCD2,PDCD5,PDCD6,PPARG,PPM1F,PRELID1,PSMD14,PSME1,PSME2,PYCARD,RHOA,RIPK1,RIPK2,ROCK2,RPS27L,RPS3,SMAD3,STAT3,TNFRSF10B,TNFSF10,TRADD,TRAF2,VCP
GO:0043405	0.000906785	1.48806	72.478	97	335	regulation of MAP kinase activity	GO_BP	AKAP13,APOE,AVPI1,BMP2,CAV1,CD24,CD40,CD74,CD81,CRK,CRKL,CSK,DBNL,DNAJA1,DUSP1,DUSP10,DUSP22,DUSP3,DUSP5,DUSP6,DVL2,EGFR,EIF2AK2,ERP29,F2R,FZD4,FZD5,GADD45A,GADD45B,GDF15,GPS1,GSTP1,HGS,HMGCR,HYAL2,IRAK1,KARS,KIDINS220,KRAS,LPAR1,LYN,MAGED1,MAP2K1,MAP2K2,MAP2K4,MAP2K7,MAP3K1,MAP3K11,MAP3K3,MAP3K7,MAP4K5,MAPK14,MAPKAPK3,NUP62,PAK1,PAQR3,PDCD10,PEA15,PPP2CA,PPP2R1A,PRKAA1,PRKCD,PTPN1,PTPN11,RAF1,RA…
GO:0010952	0.000911567	5.21655	3.66055	10	17	positive regulation of peptidase activity	GO_BP	ADRM1,AIFM1,AKIRIN2,ANP32B,ANTXR1,APP,ARL6IP5,BAD,BAX,BCAP31,BID,BOK,CAV1,CFLAR,CTGF,CTSH,CYCS,CYFIP2,CYR61,DAP,DDRGK1,DDX3X,DLC1,EFNA1,F2R,FAM162A,FBLN1,FIS1,FYN,GSN,HSF1,HSPD1,HSPE1,KARS,LGMN,LYN,MAPK14,MTCH1,MYC,NDUFA13,PDCD2,PDCD5,PDCD6,PINK1,PPARG,PPM1F,PRELID1,PSMD14,PSME1,PSME2,PSME4,PYCARD,RHOA,RIPK1,RIPK2,ROCK2,RPS27L,RPS3,SMAD3,STAT3,TANK,TNFRSF10B,TNFSF10,TRADD,TRAF2,VCP
GO:0061952	0.000948419	5.18488	3.67799	10	17	midbody abscission	GO_BP	CHMP1A,CHMP1B,CHMP2A,CHMP2B,CHMP4B,CHMP5,CHMP6,MITD1,VPS4A,VPS4B
GO:0001558	0.000953287	1.42991	90.0025	117	416	regulation of cell growth	GO_BP	ABL1,ACVR1B,ADAM17,ADIPOR1,ADIPOR2,ADNP2,AKT1,APOE,ATAD3A,BAP1,BCAR1,BCL6,BLZF1,BMPR2,BTG1,CDC42,CDKN1A,CDKN1B,CDKN2AIP,CDKN2D,CHPT1,CIB1,CLSTN1,CRYAB,CTGF,CTTN,CXCL16,CYBA,CYFIP1,CYR61,DCBLD2,DCUN1D3,DDX3X,DERL2,DNM2,DPYSL2,EBAG9,EGFR,EI24,EIF4G1,EIF4G2,ENO1,EPB41L3,EXOSC4,EXOSC9,EXTL3,FAM122A,GDI1,GJA1,GSK3B,H3F3A,HBEGF,HTRA1,HYAL2,IGFBP2,IGFBP3,IGFBP4,IGFBP5,IGFBP6,IGFBP7,ING1,IP6K2,ITCH,MACF1…
GO:0042254	0.000959377	3.01963	8.05228	17	38	ribosome biogenesis	GO_BP	BCCIP,BMS1,BOP1,BRIX1,BYSL,C1QBP,DDX17,DDX21,DDX27,DDX28,DDX3X,DDX51,DDX56,DHX30,DHX37,DKC1,EBNA1BP2,EIF2A,EIF4A3,EIF6,EMG1,ERAL1,EXOSC1,EXOSC10,EXOSC4,EXOSC5,EXOSC6,EXOSC7,EXOSC9,FCF1,GAR1,GEMIN4,GNL2,GNL3L,GTF2H5,GTF3A,GTPBP4,HEATR1,HEATR3,IMP3,IMP4,KRI1,LYAR,MPHOSPH10,MRPL10,MRPL11,MRPL20,MRPL22,MRPS11,MRPS2,MRPS7,MRPS9,MRTO4,NAT10,NGDN,NHP2,NIP7,NLE1,NOB1,NOC4L,NOL10,NOL11,NOL6,NOLC1,NOP10,NO…
GO:0032355	0.000973859	1.86345	27.4767	43	127	response to estradiol	GO_BP	AIFM1,ANXA1,ASS1,BAD,CALR,CAT,CCND1,CFLAR,CRYAB,CTGF,DDX18,DUSP1,EEF2,EGFR,ENDOG,ESRRA,ETS1,GPI,GPX4,GSTP1,H2AFZ,HNRNPD,HPGD,HSF1,IGFBP2,MBD3,MBD4,MMP15,NCOA3,NQO1,NRIP1,PAM,PCNA,PTEN,PTN,RARA,RBBP8,RUVBL2,SRD5A1,STAT3,STAT5B,STRN3,TFPI
GO:0010605	0.000993714	1.2013	389.698	442	1830	negative regulation of macromolecule metabolic process	GO_BP	ABL1,ACD,ACVR1B,ADAR,AEBP1,AES,AHR,AKIRIN2,AKT1,ANGEL2,ANXA2,ANXA7,APEX1,APLP2,APOE,APP,ARID1A,ARID5B,ARL6IP1,ARPP19,ASF1A,ATF3,ATF4,ATF5,ATG7,ATP13A2,ATR,ATXN2,AZIN1,BAG3,BAG5,BASP1,BAX,BCL3,BCL6,BCLAF1,BEX4,BIN1,BIRC2,BIRC3,BMP2,BMPR2,BRD7,BRMS1,BTAF1,BTG2,C1QBP,CALM1,CALR,CAMK2N1,CAPRIN1,CASC3,CAV1,CBX3,CBX5,CBX6,CBY1,CCND1,CCND3,CCNT1,CD44,CD46,CD59,CDK2,CDK9,CDKN1A,CDKN1B,CDKN2D,CEBPB,CFLAR,…
GO:1901136	0.000996077	1.75519	33.9241	51	157	carbohydrate derivative catabolic process	GO_BP	ABHD10,ACAT1,ACOT7,ADA,ADAMTS9,AGRN,AHCY,APOBEC3C,ARSB,BGN,CD44,CST3,CTBS,DCTPP1,DERA,EDEM2,EDEM3,ENPP4,ENTPD4,FBXO6,FUCA1,FUCA2,GBA2,GLA,GLB1,GNPDA1,GNPDA2,GNS,GPC4,GPC6,GPD2,GUSB,HEXB,HINT1,HPRT1,HYAL2,IDS,ITPA,MBD4,MGAT1,NAGA,NAGK,NAGLU,NEIL2,NGLY1,NT5C,NTHL1,NUDT1,NUDT11,NUDT15,NUDT16,NUDT18,NUDT3,NUDT9,PDE7A,PRKCD,SDC1,SDC4,SGSH,SLC9A1,STT3B,TDG,UPP1
GO:0035722	0.00102074	2.69149	10.1686	20	47	interleukin-12-mediated signaling pathway	GO_BP	AIP,ANXA2,ARF1,CAPZA1,CDC42,CFL1,CNN2,GSTO1,HSPA9,MSN,MTAP,P4HB,PAK2,PPIA,PSME2,RALA,RPLP0,SNRPA1,SOD1,TALDO1
GO:0044092	0.00104428	1.2736	205.756	245	954	negative regulation of molecular function	GO_BP	ABL1,ACTB,ADAR,AES,AIP,AKT1,ANGPTL4,ANXA1,ANXA2,ANXA5,APBA3,APLP2,APOE,APP,ARL2,ARL6IP1,ARPP19,B2M,BAG4,BAG5,BAX,BIN1,BIRC2,BIRC3,BRMS1,BTAF1,CAB39,CALM1,CAMK2N1,CAT,CAV1,CD2BP2,CD44,CDC42SE1,CDKN1A,CDKN1B,CDKN2D,CEBPG,CFLAR,CHMP6,CHUK,CIB1,CNN3,COL7A1,COMMD1,COMMD6,COMMD7,CORO1C,CPNE1,CRYAB,CSK,CSNK1E,CST3,CSTB,DAB2,DAP,DDIT3,DDX3X,DFFA,DNAJA1,DNAJB6,DNAJC3,DUSP1,DUSP10,DUSP22,DUSP3,DUSP5,DUSP6,…
GO:1904589	0.00104878	2.30542	14.4956	26	67	regulation of protein import	GO_BP	BAG3,DMAP1,ECT2,GAS6,GLI3,HDAC3,HSP90AB1,HSPA8,HYAL2,JUP,MAPK14,NOLC1,NUP54,NUP62,PDCD5,PIK3R1,PKIA,PRKCD,RAB23,RBM22,SMAD3,SMO,TPR,TRIM28,TXN,ZC3H12A
GO:0051592	0.00106337	1.78349	31.5874	48	146	response to calcium ion	GO_BP	ADD1,AHCYL1,ALG2,ANXA11,ANXA5,ANXA7,BAD,CALM1,CAV1,CCND1,CLIC4,CPNE1,CPNE3,CPNE8,DUSP1,ECT2,EGFR,ENDOG,ENTPD6,FOS,FOSB,FUS,GDI1,HNRNPD,HSPA5,ITPR3,JUN,JUNB,JUND,LGMN,MCOLN1,NEDD4,PDCD6,PEBP1,PEF1,PKD2,PPIF,PRKAA1,PTGES,S100A16,SDC1,SEC31A,SLC25A13,SLC25A23,SPARC,SYT11,THBS1,WNK1
GO:1903364	0.00106815	4.47166	4.30041	11	20	positive regulation of cellular protein catabolic process	GO_BP	AKT1,APOE,ARIH2,BCAP31,CAV1,CD81,CSNK1A1,CSNK1D,CSNK1E,CTSC,DAB2,DDRGK1,DVL1,EDEM2,FAF1,FAM122A,FBXL5,FBXW8,GCLC,GSK3B,HERPUD1,HSP90AA1,KEAP1,LDLR,MAPK9,MSN,NFE2L2,NUB1,PIAS1,PSMC1,PSMC2,PSMC3,PSMC5,PSMC6,PSMD10,PTEN,PTK2,PTTG1IP,RAD23A,RBX1,RCHY1,RDX,RNF14,RNF19B,SGTA,SMAD7,SOCS4,STUB1,SUMO2,TNFAIP3,TRIB1,TRIB2,TRIB3,UBE2V2,UBQLN1,UBQLN2,USP13,USP5,VCP,VPS35,ZFAND2A
GO:0045185	0.00108648	2.14197	17.5069	30	81	maintenance of protein location	GO_BP	AKT1,ANKRD13C,ARL2,BCL3,CAV1,DBN1,EPB41L3,FAF1,FLNB,GOLPH3,GPAA1,GSN,HK1,HNRNPU,HSPA5,INSIG1,JUP,KDELR1,KDELR2,KEAP1,NFKBIA,NFKBIE,OS9,PARK7,PINK1,PKD2,PSMD10,RANGAP1,RER1,SP100,SRI,TLN1,TMSB10,TMSB4X,TOPORS,TSPO,TWF2,TXN,YWHAB
GO:0033157	0.00112734	4.01444	4.92354	12	23	regulation of intracellular protein transport	GO_BP	AKAP8L,ANP32B,ARIH2,ATP13A2,B3GAT3,BAG3,BAG4,BAP1,BCAP31,BNIP3L,CDC42,CEP290,CIB1,CSNK2A2,CTDSPL2,DERL2,DMAP1,ECT2,EDEM2,EMD,FIS1,FYN,FZD5,GAS6,GDI1,GLI3,GRIPAP1,GSK3B,HAX1,HDAC3,HSP90AB1,HYAL2,INSIG1,ITGB1BP1,JUP,KIF20B,KIF5B,LEPROT,MAPK14,MFF,NDEL1,NOLC1,NPEPPS,NUCB1,NUP54,NUP62,OAZ1,OS9,PAK1,PARK7,PARL,PCM1,PCNT,PDCD10,PDCD5,PIK3R1,PINK1,PKIA,PRKAA1,PRKCD,PRNP,PTPN1,PTPN11,PTPN14,RAB23,RANGAP1…
GO:0032211	0.00112811	4.43645	4.32704	11	20	negative regulation of telomere maintenance via telomerase	GO_BP	ACD,EXOSC10,GNL3L,HNRNPC,HNRNPU,NAT10,PINX1,SRC,TERF1,TINF2,XRN1
GO:0033194	0.00112811	4.43645	4.32704	11	20	response to hydroperoxide	GO_BP	CHUK,GPX1,GPX3,MGST1,OXR1,PRKCD,SP1,STX2,STX4,TP53INP1,XRCC1
GO:0042276	0.00112811	4.43645	4.32704	11	20	error-prone translesion synthesis	GO_BP	MAD2L2,PCNA,REV1,RFC1,RPA1,RPA2,RPA3,RPS27A,UBA52,UBB,UBC
GO:0046365	0.00116238	2.33017	13.8465	25	64	monosaccharide catabolic process	GO_BP	ADPGK,AKR1A1,ALDH1A1,ALDOA,BAD,CRYL1,DCXR,ENO1,FUT8,GALE,GALK1,GALM,GAPDH,GLB1,GPI,HK1,LRP5,NUDT5,PFKL,PFKP,PGAM1,PGK1,PGM1,PGM2L1,TPI1
GO:0043489	0.00116375	2.84297	8.87044	18	41	RNA stabilization	GO_BP	ANGEL2,CIRBP,DHX36,DHX9,DKC1,ELAVL1,HNRNPA0,HNRNPC,HNRNPD,HNRNPU,LARP1,MAPK14,PABPC1,PAIP1,RBM10,SYNCRIP,YBX1,ZFP36
GO:0009145	0.00116416	1.8414	27.6931	43	128	purine nucleoside triphosphate biosynthetic process	GO_BP	ADK,ADPGK,ALDOA,COX5B,CYC1,DDIT4,DHTKD1,ECD,EIF6,ENO1,GALK1,GAPDH,GPI,HK1,HKDC1,IMPDH1,IMPDH2,LDHA,NME1,NME3,NME4,NME6,NME7,OGDH,OGT,PARP1,PFKFB3,PFKL,PFKP,PGAM1,PGK1,PGM1,PGM2L1,PINK1,PRKAA1,PRKAG1,PRKAG2,SLC25A13,STAT3,STOML2,TMSB4X,TPI1,VCP
GO:0032092	0.00119929	2.15727	16.8436	29	78	positive regulation of protein binding	GO_BP	ABL1,ADD1,AKTIP,AMFR,ANXA2,APOE,APP,B2M,BAMBI,BMP2,CAV1,CRBN,CTHRC1,DERL1,EP300,EPB41L5,FKBP1A,GNL3L,GSK3B,HERPUD1,HIPK2,HSF1,HSP90AB1,LGALS3,MAPRE1,NRP1,PARK7,PIN1,PPP2CA,PPP2CB,RALB,RFNG,RIPK2,RPL11,STK3,STK4,SYAP1,TICAM1,TRAF2,TRIB3
GO:1903507	0.00120617	1.23483	270.224	314	1249	negative regulation of nucleic acid-templated transcription	GO_BP	AEBP1,AES,AHR,AKIRIN2,APEX1,ARID1A,ARID5B,ASF1A,ATF3,ATF5,BAG3,BASP1,BCL3,BCL6,BCLAF1,BMP2,BRD7,BRMS1,BTAF1,BTG2,C1QBP,CALR,CAV1,CBX3,CBX5,CBX6,CBY1,CCND1,CCND3,CDK2,CDKN1B,CEBPB,CGGBP1,CHCHD3,CHD8,CHMP1A,CITED2,CLOCK,CNBP,CNOT1,CNOT2,COMMD7,COPS2,CREB1,CREBBP,CREG1,CTBP1,CTCF,CTR9,CXXC5,DAB2,DAP,DDIT3,DDX20,DDX5,DEAF1,DEDD2,DICER1,DMAP1,DNAJB1,DNAJB6,DNAJC17,DNMT1,DPF2,DRAP1,DUSP22,E2F3,E2F4,E2F…
GO:0006734	0.00122723	2.94042	8.22138	17	38	NADH metabolic process	GO_BP	ADPGK,ALDOA,ENO1,GAPDH,GPD2,GPI,HK1,MDH1,MDH2,OGDH,PFKL,PFKP,PGAM1,PGK1,PGM2L1,TPI1,VCP
GO:0051289	0.00123723	2.15204	16.8755	29	78	protein homotetramerization	GO_BP	ALDOA,APIP,CAT,CBR4,CBY1,CRYZ,DCTPP1,DCXR,DECR1,DNM1L,GLS,GOLGA2,GPX3,HM13,HPRT1,HSD17B10,IDE,IMPDH2,MCOLN1,PCBD1,PFKL,PKD2,RXRA,SHMT2,ST13,SYT11,THG1L,TK1,USP16
GO:0050687	0.00124506	3.96025	4.9761	12	23	negative regulation of defense response to virus	GO_BP	C1QBP,HTRA1,ITCH,NPLOC4,PCBP2,PPM1B,RIOK3,RNF26,SEC14L1,TARBP2,TRIM38,TSPAN6
GO:1901135	0.00125897	2.34637	13.1295	24	63	carbohydrate derivative metabolic process	GO_BP	A4GALT,ABHD10,ACAT1,ACBD6,ACLY,ACOT7,ACSL1,ACSL3,ACSL4,ADA,ADAMTS9,ADK,ADM,ADPGK,ADSL,ADSS,AGA,AGRN,AHCY,AK1,AK2,AK3,AKR1A1,AKR1B1,AKR7A2,AKT1,ALDH1A1,ALDOA,ALG14,ALG2,ALG3,ALG5,ALG8,AMD1,AMFR,APIP,APOBEC3C,APRT,ARSB,ASAH1,ATIC,ATP1B1,ATP6V1A,ATP6V1B2,B3GALNT1,B3GALT6,B3GAT3,B3GNT2,B4GALT1,B4GALT3,B4GALT5,B4GALT7,BAD,BAX,BGN,BID,BMP2,BMPR2,C1GALT1,C1GALT1C1,CANT1,CARD11,CASK,CBR4,CD44,CERK,CHPF,C…
GO:0034198	0.00126966	3.0612	7.56695	16	35	cellular response to amino acid starvation	GO_BP	ATF3,ATF4,BECN1,CDKN1A,DAP,EIF2AK2,EIF2AK4,HNRNPL,ITFG2,LARS,MAP1LC3A,RRAGA,RRAGB,RRAGC,RRAGD,SEH1L,SESN2,SH3GLB1,SLC38A2,UCP2,WDR59
GO:0016197	0.0012843	1.97514	21.4958	35	100	endosomal transport	GO_BP	ABCA1,ALS2,AP3B1,AP3D1,ARHGAP1,ARL1,BLOC1S1,BLOC1S2,CHMP1A,CHMP1B,CHMP2A,CHMP2B,CHMP4B,CHMP6,CLN5,CLTC,CMTM6,DCTN1,DENND5A,DPY30,EEA1,EHD1,EHD4,EVI5,GBF1,GOSR2,GRIPAP1,HGS,INPP5F,LAPTM4B,LEPROT,LEPROTL1,PLEKHJ1,PQLC1,RAB10,RAB13,RAB35,RAB6A,RAB7A,RAB8A,RAB9A,RGP1,RHOBTB3,RNF126,RPS27A,SNF8,SNX17,SNX2,SNX27,SNX4,SNX5,SNX6,SNX8,SORT1,SPAG9,SQSTM1,STX10,STX5,STX6,TBC1D10B,TMEM50A,TMEM87A,TOM1,TSG101…
GO:0045815	0.00128628	2.35761	13.1975	24	61	positive regulation of gene expression, epigenetic	GO_BP	ACTB,ARID1A,ASF1A,BAZ1B,DDX21,DEK,EP300,H1F0,H1FX,H2AFY,HIST1H1C,HMGA1,KAT2A,PHF2,POLR1C,POLR1E,POLR2H,POLR2L,SF3B1,SMARCD1,TAF1B,TBP,TWISTNB,WBP2
GO:1904356	0.00128628	2.35761	13.1975	24	61	regulation of telomere maintenance via telomere lengthening	GO_BP	ACD,ATR,CCT2,CCT3,CCT6A,CCT7,CCT8,DHX36,DKC1,EXOSC10,GNL3L,HMBOX1,HNRNPC,HNRNPU,MAP2K7,NAT10,PARP1,PINX1,PNKP,SMG5,SRC,TERF1,TINF2,XRN1
GO:0061615	0.0013082	3.63064	5.62516	13	26	glycolytic process through fructose-6-phosphate	GO_BP	ADPGK,ALDOA,ENO1,GALK1,GAPDH,GPI,HK1,PFKL,PFKP,PGAM1,PGK1,PGM2L1,TPI1
GO:2000134	0.00131311	1.89219	24.6641	39	114	negative regulation of G1/S transition of mitotic cell cycle	GO_BP	ARID3A,BAX,BRD7,BTG2,CASP2,CCND1,CDK2,CDK2AP2,CDKN1A,CDKN1B,CNOT1,CNOT10,CNOT2,CNOT4,CNOT6L,CNOT8,CTDSP1,CTDSP2,CTDSPL,DCUN1D3,E2F4,EP300,FBXO7,GADD45A,KLF4,PCBP4,PCNA,PKD2,PRKDC,PRMT1,PTEN,RBL2,RPA2,RPS27L,SOX4,TFDP1,TNKS1BP1,TRIAP1,ZNF655
GO:1903955	0.00131601	3.20423	6.92327	15	32	positive regulation of protein targeting to mitochondrion	GO_BP	ARIH2,BAP1,CSNK2A2,FZD5,LEPROT,NPEPPS,PDCD5,PINK1,PRKAA1,SAE1,SH3GLB1,UBE2D3,UBE2L3,UBL5,USP36
GO:0090200	0.00132841	3.38898	6.27421	14	29	positive regulation of release of cytochrome c from mitochondria	GO_BP	BAD,BAX,BID,BNIP3,DNM1L,FAM162A,MFF,MLLT11,PDCD5,PINK1,PLAUR,PPIF,PYCARD,TNFSF10
GO:0044282	0.00133779	1.48071	68.937	92	320	small molecule catabolic process	GO_BP	ABCD3,ABHD10,ABHD2,ABHD3,ACAA2,ACADM,ACADS,ACADVL,ACAT1,ACAT2,ACOT7,ACOX3,ADA,ADO,ADPGK,AFMID,AHCY,AIG1,AKR1A1,AKT1,ALDH1A1,ALDH2,ALDH3A2,ALDOA,APOBEC3C,APOE,ARG2,AUH,BAD,BCAT2,BCKDK,CD44,CPT2,CRAT,CRYL1,DCXR,DDAH1,DECR1,DERA,ECH1,ECHS1,ENO1,ENPP4,ENTPD4,ENTPD6,ESD,ETFA,ETFB,ETFDH,FUT8,GALE,GALK1,GALM,GAPDH,GCAT,GCSH,GLB1,GLDC,GLS,GLUD1,GNPDA1,GNPDA2,GOT1,GOT2,GPD2,GPI,GPT2,GUSB,HADH,HADHA,HADHB,…
GO:1903201	0.00138438	2.166	16.2264	28	75	regulation of oxidative stress-induced cell death	GO_BP	AKT1,ATF4,ATG7,BAG5,ENDOG,FBXO7,FOXO3,FYN,FZD1,GPX1,HSPB1,MCL1,NCOA7,NFE2L2,NONO,NUP93,OXR1,P4HB,PARK7,PARP1,PAWR,PINK1,PSAP,RIPK1,SOD1,TRAP1,TXN,UBQLN1
GO:0070201	0.00139057	1.84786	26.2958	41	123	regulation of establishment of protein localization	GO_BP	ABL1,ACSL3,AKAP8L,ANP32B,ANXA1,ANXA5,ARF1,ARFIP1,ARG2,ARIH2,ARL2,ATP13A2,B3GAT3,BAD,BAG3,BAG4,BAP1,BCAP31,BID,BNIP3L,CADM1,CCT2,CCT3,CCT6A,CCT7,CCT8,CD40,CD58,CDC42,CEP290,CHUK,CIB1,CLOCK,CSK,CSNK2A2,CTDSPL2,DERL2,DHX36,DHX9,DISP1,DKC1,DMAP1,DNAJA1,DNAJC1,DNM1L,DPH3,DPP4,DYNLL1,ECT2,EDEM2,EGFR,EMD,ENSA,ENY2,EPB41L5,ERP29,F2R,F2RL1,FIS1,FYN,FZD5,GAPDH,GAPVD1,GAS6,GDI1,GLI3,GLUD1,GOLPH3,GOLPH3L,GPI…
GO:0003183	0.00141785	8.46461	2.16352	7	10	mitral valve morphogenesis	GO_BP	ACVR1,BMPR1A,BMPR2,EFNA1,NOTCH1,SMAD6,SOX4
GO:0010918	0.00141785	8.46461	2.16352	7	10	positive regulation of mitochondrial membrane potential	GO_BP	AKT1,BAD,BID,CTNS,NNT,STOML2,VCP
GO:0010998	0.00141785	8.46461	2.16352	7	10	regulation of translational initiation by eIF2 alpha phosphorylation	GO_BP	DNAJC3,EIF2AK1,EIF2AK2,EIF2AK4,NCK1,NCK2,PPP1R15B
GO:0043653	0.00141785	8.46461	2.16352	7	10	mitochondrial fragmentation involved in apoptotic process	GO_BP	ATG3,BAX,BNIP3,DNM1L,FIS1,MFF,VPS35
GO:0075522	0.00141785	8.46461	2.16352	7	10	IRES-dependent viral translational initiation	GO_BP	DENR,EIF3A,EIF3B,EIF3D,EIF3F,PCBP2,SSB
GO:1904263	0.00141785	8.46461	2.16352	7	10	positive regulation of TORC1 signaling	GO_BP	LARS,PIH1D1,RRAGA,RRAGB,RRAGD,SEH1L,TELO2
GO:1904903	0.00141785	8.46461	2.16352	7	10	ESCRT III complex disassembly	GO_BP	CHMP1A,CHMP1B,CHMP2A,CHMP2B,CHMP5,VPS4A,VPS4B
GO:0033674	0.00143058	1.35231	119.426	149	552	positive regulation of kinase activity	GO_BP	ABL1,ACSL1,ADAM17,AKAP13,AKT1,ALS2,AVPI1,BAD,BMP2,CAB39,CALM1,CARD10,CCND1,CCND3,CCNY,CCNYL1,CD24,CD40,CD74,CD81,CDKN1A,CIB1,CKS1B,CKS2,COPS8,CRK,CRKL,CSK,CYR61,DAZAP2,DBNL,DDX3X,DUSP12,DUSP5,DUSP6,DVL2,ECT2,EFNA1,EGFR,EGR1,EIF2AK2,ERP29,F2R,FYN,FZD4,FZD5,GADD45A,GADD45B,GAS6,GDF15,GPRC5C,HIGD1A,HSP90AA1,HSP90AB1,IRAK1,ITGB1BP1,ITSN1,JTB,KARS,KIDINS220,KRAS,LMO4,LPAR1,LYN,MAGED1,MAP2K1,MAP2K2,MAP…
GO:0009201	0.00145739	1.79949	28.7748	44	133	ribonucleoside triphosphate biosynthetic process	GO_BP	ADPGK,ALDOA,COX5B,CTPS2,CYC1,DDIT4,DHTKD1,ECD,EIF6,ENO1,GALK1,GAPDH,GPI,HK1,HKDC1,IMPDH1,IMPDH2,LDHA,NME1,NME3,NME4,NME6,NME7,OGDH,OGT,PARP1,PFKFB3,PFKL,PFKP,PGAM1,PGK1,PGM1,PGM2L1,PINK1,PRKAA1,PRKAG1,PRKAG2,SLC25A13,STAT3,STOML2,TMSB4X,TPI1,UCKL1,VCP
GO:0030218	0.00149147	2.18797	15.54	27	72	erythrocyte differentiation	GO_BP	ACIN1,ACVR1B,ACVR2A,ADD1,ANKRD54,B2M,BCL6,CEBPG,DNASE2,EPAS1,ETS1,FLVCR1,FOXO3,HIPK2,HMGB2,HOXA5,HSPA9,ID2,ISG15,JMJD6,KLF2,LYAR,LYN,MAEA,MAPK14,MFHAS1,NFE2L1,P4HTM,PRMT1,RPS14,RPS19,RPS6,SFXN1,SLC11A2,SLC25A38,SMAD5,SMAP1,SRF,STAT1,STAT3,STAT5B,TMEM14C,VEGFA,ZFP36,ZFP36L1
GO:0000045	0.00153502	2.11116	17.0773	29	79	autophagosome assembly	GO_BP	ATG12,ATG3,ATG4B,ATG4C,ATG7,ATG9A,BECN1,CHMP4B,FEZ2,GABARAPL1,GABARAPL2,LRSAM1,MAP1LC3A,MAP1LC3B,MFN2,NSFL1C,PINK1,RAB1A,RAB1B,RAB23,RAB3GAP1,RAB7A,RALB,SCFD1,SEC22B,SH3GLB1,STX12,TMEM41B,TP53INP1,TP53INP2,UBQLN1,UBQLN2,UBXN2A,WDR45,WIPI2
GO:0015031	0.00169744	1.29592	156.798	190	782	protein transport	GO_BP	ABCA1,ABL1,ACD,ACOX3,ACSL3,ACTN4,ADAMTS9,AFTPH,AGPS,AHCTF1,AHCYL1,AIP,AKAP12,AKAP8,AKAP8L,AKT1,AKTIP,ALKBH5,ANP32B,ANXA1,ANXA5,AP1B1,AP1G1,AP1M1,AP1S2,AP2B1,AP2M1,AP2S1,AP3B1,AP3D1,AP3M1,APBA3,APOE,APPBP2,ARCN1,ARF1,ARF3,ARF4,ARF5,ARFGAP3,ARFIP1,ARG2,ARHGAP1,ARHGEF2,ARIH2,ARL1,ARL2,ARL4A,ARL5A,ARL6IP1,ARRDC1,ARRDC4,ATG3,ATG4B,ATG4C,ATG7,ATG9A,ATP13A2,ATP1B1,ATP6AP1,ATP6V0A1,ATP6V0B,ATP6V0D1,ATP6V…
GO:0046129	0.00171137	4.54069	3.8915	10	18	purine ribonucleoside biosynthetic process	GO_BP	ADA,ADK,AMD1,APRT,GUK1,HPRT1,IMPDH1,IMPDH2,MTAP,NME1,NME3,NME4,NME6,NME7
GO:0009200	0.00172151	4.53646	3.89434	10	18	deoxyribonucleoside triphosphate metabolic process	GO_BP	ADA,ADK,DCTPP1,DGUOK,GUK1,ITPA,NUDT1,NUDT15,NUDT16,TBPL1
GO:0034063	0.00172151	4.53646	3.89434	10	18	stress granule assembly	GO_BP	ATXN2,CIRBP,DDX3X,DYNC1H1,GRB7,OGFOD1,PRKAA1,PUM2,RPS23,STYXL1
GO:0043401	0.00173053	1.62823	41.3233	59	191	steroid hormone mediated signaling pathway	GO_BP	ABHD2,AKAP13,ARID1A,BUD31,CALR,CLOCK,CNOT1,CNOT2,DAB2,DDRGK1,DDX17,DDX5,DNAJA1,EP300,ESRRA,FHL2,FKBP4,HDAC1,KCTD6,LBH,MED16,MED30,MED4,NCOA1,NCOA3,NCOA4,NEDD4,NR1H2,NR2F6,NRIP1,PAK1,PARK7,PARP1,PGRMC2,PHB,PHB2,PIAS1,PPARG,RARA,RHOA,RNF14,RNF4,RWDD1,RXRA,SAFB,SAFB2,SKP2,SMARCA4,SRC,STRN3,TAF7,TGFB1I1,TRIP4,UBE2I,UFM1,UFSP2,WBP2,YAP1,YWHAH
GO:0006970	0.00174587	2.12073	16.4428	28	76	response to osmotic stress	GO_BP	AKR1B1,ANXA7,ARHGEF2,BAD,BAX,CAB39,CLDN1,DDX3X,EGFR,ERRFI1,HSP90AB1,LRRC8A,LRRC8D,MAP2K7,MAPK13,NOLC1,OXSR1,PDPK1,PKD2,RELB,SERPINB6,SLC2A1,STK39,TSC22D3,TSC22D4,TSPO,XRCC6,ZFP36L1
GO:0042592	0.0017513	1.21074	310.22	355	1442	homeostatic process	GO_BP	ABCA1,ABCB7,ABHD8,ABL1,ACADVL,ACD,ACIN1,ACO1,ACOX3,ACSL1,ACTB,ACTG1,ACVR1B,ACVR2A,ADA,ADAM17,ADD1,ADIPOR1,ADIPOR2,ADM,AFG3L2,AKR1B1,AKT1,ALDH1A1,ALDOA,ANGPTL4,ANKRD11,ANKRD54,ANO6,ANXA1,ANXA2,ANXA5,ANXA7,AP3D1,APEX1,APOE,APP,ARF1,ARRDC3,ATF4,ATOX1,ATP13A1,ATP13A2,ATP1A1,ATP1B1,ATP1B3,ATP2A2,ATP2C1,ATP6AP1,ATP6V0A1,ATP6V0D1,ATP6V0E1,ATP6V1A,ATP6V1G1,ATP6V1H,ATR,AXL,B2M,BAD,BAP1,BAX,BCAP31,BCL6,BCR…
GO:0006470	0.00175994	1.49204	62.586	84	290	protein dephosphorylation	GO_BP	ACP1,ARPP19,B3GAT3,CALM1,CTDSP1,CTDSP2,CTDSPL,CTDSPL2,CYCS,DLC1,DUSP1,DUSP10,DUSP11,DUSP12,DUSP22,DUSP23,DUSP3,DUSP5,DUSP6,EIF2AK2,ENSA,FAM122A,FBXW11,FKBP1A,GNAI2,GSK3B,HSP90AB1,HSP90B1,IGBP1,IGFBP3,ILKAP,LGALS3,MFHAS1,MINPP1,MTMR14,MTMR2,MTMR4,MTMR6,NCK1,NUAK1,PDXP,PGP,PHPT1,PIN1,PINK1,PPA2,PPM1B,PPM1F,PPM1G,PPME1,PPP1CA,PPP1CB,PPP1CC,PPP1R14A,PPP1R14B,PPP1R15A,PPP1R15B,PPP1R2,PPP1R7,PPP2CA,PPP…
GO:0071495	0.00178099	1.33016	128.099	158	603	cellular response to endogenous stimulus	GO_BP	ABHD2,ABL1,ACSL1,ACTB,ACTR2,ACVR1,ACVR1B,ACVR2A,ADAM17,ADIPOR1,ADIPOR2,AGRN,AGTRAP,AHCYL1,AHR,AIFM1,AKAP13,AKAP8,AKR1B1,AKT1,ANXA1,ANXA5,APEX1,APP,APRT,ARHGEF2,ARID1A,ARPC3,ASNS,ASS1,ATF4,ATG7,ATP1A1,ATP6AP1,ATP6V0A1,ATP6V0B,ATP6V0D1,ATP6V0E1,ATP6V1A,ATP6V1B2,ATP6V1C1,ATP6V1D,ATP6V1E1,ATP6V1F,ATP6V1G1,ATP6V1H,BAG4,BAMBI,BCAR1,BCL2L1,BECN1,BMP2,BMPR1A,BMPR2,BUD31,CA2,CALR,CAPN2,CASP6,CASP7,CAV1,CA…
GO:0051817	0.00179226	2.91521	7.76804	16	36	modification of morphology or physiology of other organism involved in symbiotic interaction	GO_BP	ANXA2,APOE,ATG7,BAD,BCL2L1,CALM1,CAV2,CCNT1,CFL1,CHD1,CPSF4,EIF2AK2,EIF2AK4,EP300,F2RL1,GAPDH,GTF2B,HDAC1,HIPK2,HSPA8,HYAL2,ITGAV,JUN,KPNA4,KPNB1,NUCKS1,PABPN1,PPIB,PSMC3,RAB9A,RRAGA,RXRA,SERPINB9,SMAD3,SMARCA4,SMC3,SP1,STOM,SUGT1,TNIP1,TUSC2,VAPA,ZC3H12A
GO:0006900	0.00181278	4.02312	4.51637	11	21	vesicle budding from membrane	GO_BP	ANXA2,AP2M1,AP3B1,AP3D1,ARF1,ARFGAP3,CD59,COL7A1,CSNK1D,CTSC,DNM2,GBF1,GOLGA2,GOLPH3,GOLPH3L,GOSR2,INSIG1,MCFD2,MIA3,PDCD6,PEF1,PPP6C,PREB,RAB1A,RAB1B,RAB7A,S100A10,SAR1A,SAR1B,SCFD1,SEC16A,SEC22B,SEC23A,SEC23B,SEC23IP,SEC24C,SEC31A,SNX3,STX5,TFG,TGFA,TMED10,TMED2,TMED9,TRAPPC1,TRAPPC2L,TRAPPC3,TRAPPC6A,USO1,VAPA,VPS4A,WASL
GO:0006378	0.00182908	2.90834	7.78231	16	36	mRNA polyadenylation	GO_BP	AHCYL1,APP,CCNT1,CDK9,CLP1,CPSF1,CPSF2,CSTF3,CTR9,FIP1L1,GRSF1,HSF1,PABPC1,PAF1,PAPOLA,PNPT1,RNF20,SNRPA,SSU72,SUPT5H,ZC3H3
GO:0030522	0.00185544	1.56307	49.0035	68	227	intracellular receptor signaling pathway	GO_BP	ACTN4,AHR,ARID1A,BIRC2,BIRC3,BUD31,C1QBP,CALR,CITED2,CLOCK,CNOT1,CNOT2,DAB2,DCBLD2,DDRGK1,DDX17,DDX5,DHRS3,DNAJA1,EP300,ESRRA,FABP5,FHL2,FKBP4,HDAC1,IRAK1,ITCH,KCTD6,LBH,MAP3K7,MED16,MED30,MED4,NCOA1,NCOA3,NCOA4,NEDD4,NFKBIA,NPLOC4,NR1H2,NR2F6,NRIP1,PAK1,PARK7,PARP1,PHB,PHB2,PIAS1,PIM1,PPARG,PRCP,PUM1,PUM2,RARA,RHOA,RIOK3,RIPK2,RNF14,RNF34,RNF4,RPS27A,RWDD1,RXRA,SAFB,SAFB2,SEC14L1,SKP2,SMARCA4,SR…
GO:1902686	0.00185807	2.32171	12.7648	23	59	mitochondrial outer membrane permeabilization involved in programmed cell death	GO_BP	ACAA2,BAD,BAX,BID,BLOC1S2,BNIP3,BNIP3L,BOK,GSK3B,NMT1,PPIF,RHOT1,RHOT2,SLC25A5,SPG7,TFDP1,TMEM14A,TP53BP2,YWHAB,YWHAG,YWHAH,YWHAQ,YWHAZ
GO:1903828	0.00186812	2.22283	14.2461	25	66	negative regulation of cellular protein localization	GO_BP	AP2M1,BAG3,BAG4,BCL2L1,CLTC,COMMD1,CSK,DAB2,DERL2,DNAJA1,GAS6,GDI1,GSK3B,H2AFY,INSIG1,ITGB1BP1,LEPROT,LEPROTL1,LYPD1,LYPLA1,LZTS2,MFHAS1,NEDD4L,NSFL1C,OS9,PARK7,PKIA,PPFIA1,PPP2R5A,RAB23,RANGAP1,RHOQ,ROCK2,SIN3A,SP100,TERF1,TMBIM1,TMEM59,TP53INP2,TXN,UBAC2,UBE2G2,UBE2J1,VPS35
GO:0007029	0.00188751	2.50552	10.6013	20	49	endoplasmic reticulum organization	GO_BP	ARL6IP1,ATL3,CAV2,CCDC47,COL4A3BP,GAK,LMAN2,LMAN2L,RAB10,RAB3GAP1,RTN3,RTN4,SEC16A,SEC61A1,SGTA,TMEM33,TOR1AIP2,TOR1B,UBL4A,WRB
GO:0006626	0.00189161	3.65932	5.15989	12	24	protein targeting to mitochondrion	GO_BP	AIP,ARIH2,BAG3,BAG4,BAP1,BID,BNIP3L,CHCHD4,CSNK2A2,DNAJC15,DNAJC19,FBXO7,FIS1,FZD5,GRPEL1,GRPEL2,HAX1,HSP90AA1,HSPA4,HSPD1,IMMP2L,LEPROT,MFF,MFN2,MIPEP,NDUFA13,NPEPPS,PARL,PDCD5,PINK1,PITRM1,PMPCA,PMPCB,PRKAA1,SAE1,SAMM50,SH3GLB1,SREBF1,TIMM10,TIMM17B,TIMM23,TIMM44,TIMM9,TOMM20,TOMM22,TOMM34,TOMM40,TSPO,UBE2D3,UBE2L3,UBL5,UQCRC2,USP36
GO:0090068	0.00189414	1.49114	61.8767	83	286	positive regulation of cell cycle process	GO_BP	ANAPC11,ANAPC5,ANXA1,APEX1,APP,ARID3A,BAX,BECN1,BRD4,BTG2,CASP2,CCND1,CCND3,CDC42,CDK10,CDK2,CDK4,CDKN1A,CDKN1B,CENPV,CNOT1,CNOT10,CNOT2,CNOT4,CNOT6L,CNOT8,CSPP1,CTGF,CUL4A,DDRGK1,DDX3X,DYNC1H1,DYNC1LI1,E2F4,ECT2,EIF4G1,EP300,FBXO5,FEN1,GADD45A,GIPC1,H2AFY,HNRNPU,HSPA2,ID2,KIF20B,KIF3B,LRP5,LSM10,MEPCE,NSFL1C,NSMCE2,NUDT16,NUP62,PAF1,PCBP4,PCID2,PCNA,PEBP1,PHB2,PKD2,PKP4,PLRG1,PRMT1,RAD21,RBL2,RD…
GO:0031468	0.00189621	10.8898	1.72974	6	8	nuclear envelope reassembly	GO_BP	BANF1,CHMP2A,CHMP4B,EMD,LMNA,NSFL1C,SPAST,UBXN2A,VPS4A,VRK1
GO:0032075	0.00190276	10.8811	1.73082	6	8	positive regulation of nuclease activity	GO_BP	AKT1,HMGB2,PCNA,PRKCD,RPS3,TCEA1
GO:0051683	0.00190276	10.8811	1.73082	6	8	establishment of Golgi localization	GO_BP	ARHGAP21,CDC42,PDCD10,SLC9A3R1,STK25,YWHAZ
GO:0070417	0.00190276	10.8811	1.73082	6	8	cellular response to cold	GO_BP	DNAJC3,EIF2AK4,FOXO1,NFKBIA,RNF34,SLC9A1
GO:1902416	0.00190276	10.8811	1.73082	6	8	positive regulation of mRNA binding	GO_BP	CDK9,EIF3D,EIF3E,EIF4G1,HNRNPL,LARP6
GO:0006293	0.00190828	3.99253	4.54339	11	21	nucleotide-excision repair, preincision complex stabilization	GO_BP	CHD1L,CUL4A,DDB1,ERCC1,ERCC3,GTF2H5,PARP1,RBX1,RPA1,RPA2,RPA3
GO:0044766	0.00193464	3.02601	7.13962	15	33	multi-organism transport	GO_BP	CAV1,CAV2,DYNLT1,KPNB1,NMT2,RAB7A,RPS27A,THOC2,THOC5,THOC6,THOC7,UBA52,UBB,UBC,XPO1
GO:0014070	0.00195259	1.49184	61.0445	82	286	response to organic cyclic compound	GO_BP	ABCA1,ABCC4,ABCD3,ABHD2,ABL1,ACAT1,ACSL1,ACSL3,ACTB,ACTR2,ADA,ADM,ADSS,AHR,AIFM1,AKAP13,AKT1,ANXA1,ANXA7,APEX1,APP,ARID1A,ASNS,ASS1,ATF4,ATG7,ATP1A1,BAD,BCL2L1,BECN1,BIRC2,BMP2,BSG,BTG2,BUD31,CA2,CALM1,CALR,CASP6,CASP7,CAT,CAV1,CCND1,CD40,CDK4,CDKN1A,CDKN2D,CEBPB,CFLAR,CLDN1,CLOCK,CNOT1,CNOT2,COMT,CRLS1,CRYAB,CTGF,CTNNA1,CYBA,DAB2,DDIT4,DDRGK1,DDX1,DDX17,DDX18,DDX21,DDX5,DHX36,DHX9,DIAPH1,DNAJA1,…
GO:0046949	0.00199917	3.17695	6.49056	14	30	fatty-acyl-CoA biosynthetic process	GO_BP	ACAT1,ACLY,ACSL1,ACSL3,ACSL4,ELOVL1,ELOVL5,FASN,HSD17B12,PPT1,SCD,SCD5,SLC25A1,TECR
GO:1901661	0.00199917	3.17695	6.49056	14	30	quinone metabolic process	GO_BP	AKR1B1,AKR7A2,CBR4,COQ10B,COQ2,COQ3,COQ5,COQ9,CRYZL1,HMGCR,NDUFA9,PDSS1,PDSS2,UBIAD1
GO:0061418	0.00201302	3.37423	5.83725	13	27	regulation of transcription from RNA polymerase II promoter in response to hypoxia	GO_BP	CITED2,CREBBP,CUL2,EGR1,EP300,EPAS1,HIGD1A,NFE2L2,NOTCH1,RBPJ,RBX1,RPS27A,UBA52,UBB,UBC,VEGFA,VHL
GO:0022406	0.00202619	1.65359	37.4089	54	173	membrane docking	GO_BP	ACTR1A,AHI1,B9D2,CAV2,CEP290,CETN2,CKAP5,CLASP1,CSNK1D,CSNK1E,DCTN1,DCTN2,DCTN3,DYNC1H1,DYNC1I2,DYNLL1,ESYT1,HSP90AA1,IQCB1,MAPRE1,MSN,NEDD1,NINL,PAFAH1B1,PCM1,PCNT,PEX16,PPP2R1A,RAB10,RAB3IP,RAB7A,RAB8A,RAB8B,RABEPK,RALB,SCFD1,SNX3,SSNA1,STX10,STX12,STX2,STX3,STX4,STX5,STX6,STX7,STX8,TMEM216,TUBA1A,TUBA4A,TUBG1,USO1,VAMP3,VAMP8,VCAM1,VPS45,YWHAG
GO:0031440	0.00202716	3.37108	5.84151	13	27	regulation of mRNA 3'-end processing	GO_BP	AHCYL1,CCNT1,CDK9,CTR9,DHX36,HSF1,NCBP1,PAF1,PAPOLA,RNF20,SNRPA,SUPT5H,ZFP36L1
GO:0034067	0.00202716	3.37108	5.84151	13	27	protein localization to Golgi apparatus	GO_BP	ARL1,ARL5A,BICD2,COG7,CSNK1D,GAK,GBF1,GOLPH3,OPTN,PACS1,PAQR3,RAB6A,SYS1
GO:0043484	0.00202914	1.7597	29.2075	44	135	regulation of RNA splicing	GO_BP	AHNAK,C1QBP,C9orf78,CIRBP,CLK1,CLK3,DAZAP1,DDX17,DDX5,FASTK,HABP4,HNRNPL,HNRNPU,HSPA8,JMJD6,KHDRBS1,KHDRBS3,MBNL1,MBNL2,NCBP1,PIK3R1,POLR2A,PQBP1,PRDX6,PRPF19,RBM10,RBM17,RBM22,RBM3,RBM42,RBM4B,RBM5,RBMX,RNPS1,SAP18,SF3B4,SNRNP70,SON,SRPK1,SRPK2,TMBIM6,TRA2A,U2AF2,WTAP
GO:0050810	0.00207242	1.9723	19.688	32	91	regulation of steroid biosynthetic process	GO_BP	APOE,ATP1A1,BMP2,CYP51A1,DDX20,DHCR7,EGR1,ERLIN1,FASN,FDFT1,FDPS,GGPS1,HMGCR,HMGCS1,IDI1,IGFBP7,INSIG1,INSIG2,KPNB1,MBTPS1,MVD,NFKB1,NFYC,PMVK,POR,PRKAA1,SCAP,SCD,SOD1,SP1,SREBF1,TSPO
GO:0006613	0.00207347	Inf	0.853818	4	4	cotranslational protein targeting to membrane	GO_BP	ARL6IP1,RPL10A,RPL11,RPL12,RPL13,RPL13A,RPL14,RPL15,RPL18,RPL18A,RPL19,RPL21,RPL22,RPL23,RPL23A,RPL24,RPL27,RPL27A,RPL28,RPL29,RPL3,RPL30,RPL31,RPL32,RPL34,RPL35,RPL35A,RPL36,RPL36A,RPL37A,RPL38,RPL39,RPL4,RPL41,RPL5,RPL6,RPL7,RPL8,RPL9,RPLP0,RPLP1,RPLP2,RPS10,RPS11,RPS12,RPS14,RPS15,RPS15A,RPS16,RPS19,RPS2,RPS20,RPS21,RPS23,RPS24,RPS27,RPS27A,RPS28,RPS29,RPS3,RPS3A,RPS4X,RPS5,RPS6,RPS7,RPSA,SEC6…
GO:0000122	0.00211362	1.27059	180.654	215	835	negative regulation of transcription by RNA polymerase II	GO_BP	AEBP1,AES,AKIRIN2,ARID1A,ARID5B,ATF3,BAG3,BCL6,BMP2,BRMS1,BTG2,C1QBP,CALR,CAV1,CBX5,CBX6,CCND1,CCND3,CDK2,CEBPB,CGGBP1,CHCHD3,CHD8,CITED2,CNBP,CNOT1,CNOT2,COPS2,CREBBP,CTBP1,CTCF,CTR9,CXXC5,DDIT3,DDX20,DDX5,DEAF1,DICER1,DMAP1,DNAJB1,DNAJC17,DNMT1,DRAP1,DUSP22,E2F3,E2F4,E2F5,EFNA1,EGR1,EHMT1,EID2,ENO1,EP300,ESRRA,ETS2,ETV3,ETV6,FHL2,FOSB,FOXC1,FOXC2,FOXK1,FOXO1,FOXO3,GABPA,GATAD2A,GLI3,GLIS3,H1F0,…
GO:0008334	0.00211889	5.81129	2.81018	8	13	histone mRNA metabolic process	GO_BP	CPSF2,EXOSC10,EXOSC4,LSM1,LSM10,NCBP1,SLBP,SNRPB,SNRPD3,SNRPF,SNRPG,SSB,UPF1,XRN1
GO:0000463	0.00213127	5.80496	2.81258	8	13	maturation of LSU-rRNA from tricistronic rRNA transcript (SSU-rRNA, 5.8S rRNA, LSU-rRNA)	GO_BP	BOP1,GTPBP4,RPF2,RPL35,RPL7,RPL7L1,WDR12,ZNHIT6
GO:0045047	0.00217733	18.4567	1.28017	5	6	protein targeting to ER	GO_BP	CHMP4B,PMM2,RPL10A,RPL11,RPL12,RPL13,RPL13A,RPL14,RPL15,RPL18,RPL18A,RPL19,RPL21,RPL22,RPL23,RPL23A,RPL24,RPL27,RPL27A,RPL28,RPL29,RPL3,RPL30,RPL31,RPL32,RPL34,RPL35,RPL35A,RPL36,RPL36A,RPL37A,RPL38,RPL39,RPL4,RPL41,RPL5,RPL6,RPL7,RPL8,RPL9,RPLP0,RPLP1,RPLP2,RPS10,RPS11,RPS12,RPS14,RPS15,RPS15A,RPS16,RPS19,RPS2,RPS20,RPS21,RPS23,RPS24,RPS27,RPS27A,RPS28,RPS29,RPS3,RPS3A,RPS4X,RPS5,RPS6,RPS7,RPSA,…
GO:0009144	0.00217803	18.4553	1.28025	5	6	purine nucleoside triphosphate metabolic process	GO_BP	ADA,ADK,ADPGK,AK1,AK2,AK3,ALDOA,ATP1B1,ATP6V1A,ATP6V1B2,BAD,BID,COQ9,COX10,COX15,COX4I1,COX5A,COX5B,COX6A1,COX7A2,COX7C,CTNS,CYC1,CYCS,DDIT4,DGUOK,DHTKD1,DLD,DNAJC15,DNM1L,ECD,EIF6,ENO1,FAM20C,GALK1,GAPDH,GPHN,GPI,GUK1,HK1,HKDC1,HSPA8,IMPDH1,IMPDH2,ITPA,LDHA,MOCS2,MSH2,NADK,NDUFA1,NDUFA10,NDUFA12,NDUFA4,NDUFA8,NDUFA9,NDUFAB1,NDUFAF1,NDUFB10,NDUFB2,NDUFB3,NDUFB5,NDUFB6,NDUFB7,NDUFB8,NDUFC1,NDUFS1,…
GO:0018171	0.00218844	Inf	0.865409	4	4	peptidyl-cysteine oxidation	GO_BP	CHCHD4,PARK7,PRDX3,TMX3
GO:0030423	0.00218844	Inf	0.865409	4	4	targeting of mRNA for destruction involved in RNA interference	GO_BP	CLP1,DHX9,DICER1,TARBP2
GO:0061084	0.00218844	Inf	0.865409	4	4	negative regulation of protein refolding	GO_BP	BAG5,PDCL,SNRNP70,ST13
GO:1902527	0.00218844	Inf	0.865409	4	4	positive regulation of protein monoubiquitination	GO_BP	BIRC2,PDCD6,PEF1,UBB
GO:1903874	0.00218844	Inf	0.865409	4	4	ferrous iron transmembrane transport	GO_BP	MMGT1,SLC11A2,SLC39A14,SLC40A1
GO:1903912	0.00218844	Inf	0.865409	4	4	negative regulation of endoplasmic reticulum stress-induced eIF2 alpha phosphorylation	GO_BP	DNAJC3,NCK1,NCK2,PPP1R15B
GO:1990441	0.00218844	Inf	0.865409	4	4	negative regulation of transcription from RNA polymerase II promoter in response to endoplasmic reticulum stress	GO_BP	JUN,NCK1,NCK2,TMBIM6
GO:2000623	0.00218844	Inf	0.865409	4	4	negative regulation of nuclear-transcribed mRNA catabolic process, nonsense-mediated decay	GO_BP	DHX34,NBAS,PABPC1,SECISBP2
GO:0030010	0.00219488	1.77709	27.6931	42	128	establishment of cell polarity	GO_BP	AMOTL1,ARHGEF2,BCCIP,CDC42,CFL1,CLASP1,DCTN1,DOCK7,DYNLT1,EPHB1,FAM89B,FLOT2,FSCN1,GBF1,GOLPH3,GSK3B,GSN,HSP90AA1,HSP90AB1,JAM3,KIF20B,LLGL2,MAP1B,MAP4,MPP5,MSN,MYH9,NDEL1,NSFL1C,PAFAH1B1,PAK1,PTK2,RAB10,RAB11FIP2,RHOA,ROCK2,SIPA1L3,SLC9A3R1,SNX27,SPRY1,SPRY2,WWC1
GO:0071902	0.00226897	1.46409	65.707	87	304	positive regulation of protein serine/threonine kinase activity	GO_BP	ACSL1,AKAP13,ALS2,AVPI1,BMP2,CAB39,CALM1,CCND1,CCND3,CCNY,CCNYL1,CD24,CD40,CD74,CD81,CIB1,CKS1B,CKS2,CRK,CRKL,CSK,DAZAP2,DBNL,DDX3X,DUSP5,DUSP6,DVL2,EGFR,EIF2AK2,ERP29,F2R,FZD4,FZD5,GADD45A,GADD45B,GDF15,HIGD1A,HSP90AB1,IRAK1,KARS,KIDINS220,KRAS,LPAR1,MAGED1,MAP2K1,MAP2K2,MAP2K4,MAP2K7,MAP3K1,MAP3K11,MAP3K3,MAP3K7,MAP4K5,MAPK14,MAPKAPK3,PAK1,PDCD10,PEA15,PIH1D1,PPP2CA,PRKAA1,PSMD10,PTPN1,PTPN11,R…
GO:0009062	0.00227217	1.87063	22.9333	36	106	fatty acid catabolic process	GO_BP	ABCD3,ABHD2,ABHD3,ACAA2,ACADM,ACADS,ACADVL,ACAT1,ACAT2,ACOT7,ACOX3,AIG1,AKT1,ALDH3A2,AUH,CPT2,CRAT,DECR1,ECH1,ECHS1,ETFA,ETFB,ETFDH,HADH,HADHA,HADHB,HIBCH,IVD,LONP2,LPIN2,MCAT,MCEE,PEX13,PHYH,PLA2G15,SESN2
GO:0003400	0.00232733	18.1319	1.29811	5	6	regulation of COPII vesicle coating	GO_BP	PREB,SAR1A,SAR1B,SEC23A,SEC23B
GO:0008611	0.00232733	18.1319	1.29811	5	6	ether lipid biosynthetic process	GO_BP	AGPS,DHRS7B,FAR1,FASN,GNPAT
GO:0009155	0.00232733	18.1319	1.29811	5	6	purine deoxyribonucleotide catabolic process	GO_BP	ADA,NUDT1,NUDT15,NUDT16,NUDT18
GO:0009191	0.00232733	18.1319	1.29811	5	6	ribonucleoside diphosphate catabolic process	GO_BP	ENTPD4,NUDT16,NUDT18,NUDT5,NUDT9
GO:0016255	0.00232733	18.1319	1.29811	5	6	attachment of GPI anchor to protein	GO_BP	GPAA1,PIGK,PIGS,PIGT,PIGU
GO:0042256	0.00232733	18.1319	1.29811	5	6	mature ribosome assembly	GO_BP	C1QBP,DDX3X,EIF6,NSUN4,SBDS
GO:0048205	0.00232733	18.1319	1.29811	5	6	COPI coating of Golgi vesicle	GO_BP	ARFGAP3,GBF1,TMED10,TMED2,TMED9
GO:1901503	0.00232733	18.1319	1.29811	5	6	ether biosynthetic process	GO_BP	AGPS,DHRS7B,FAR1,FASN,GNPAT
GO:1904528	0.00232733	18.1319	1.29811	5	6	positive regulation of microtubule binding	GO_BP	ABL1,HSF1,MAPRE1,PPP2CA,PPP2CB
GO:0034502	0.00241209	2.02746	17.5245	29	81	protein localization to chromosome	GO_BP	ACD,ATR,BUB3,CCT2,CCT3,CCT6A,CCT7,CCT8,CTCF,DKC1,GNL3,GNL3L,H2AFY,H2AFY2,IK,LEMD2,LRWD1,MIS12,MSH2,PIH1D1,PINX1,RAD21,RPA1,RPA2,RUVBL2,SETD2,TERF1,TERF2IP,TINF2
GO:0042059	0.00241469	2.68571	8.65069	17	40	negative regulation of epidermal growth factor receptor signaling pathway	GO_BP	CDC42,CHMP6,DUSP3,EGFR,EPN1,ERRFI1,HGS,NUP62,PTPN3,RAB7A,RNF126,SH3KBP1,SNX5,SNX6,SOCS4,SPRY1,SPRY2,TSG101,VPS25
GO:0080135	0.0024158	1.47665	61.4632	82	289	regulation of cellular response to stress	GO_BP	ABL1,ACTR2,AKT1,APP,ARG2,ARHGEF2,ARL6IP5,ATF4,ATF6,ATG7,ATR,BAD,BAG3,BAG4,BAG5,BAX,BCAP31,BCL2L1,BCL6,BCLAF1,BID,BMP2,BMPR1A,BOK,BRCC3,CAV1,CD44,CD74,CDC42,CDK9,CDKN2D,CEBPG,CHCHD2,COPS5,CREB3,CREBBP,CRYAB,CTGF,CUL4A,DBNL,DDAH1,DDIT3,DDX5,DEK,DERL2,DHX9,DNAJA1,DNAJB1,DNAJB6,DNAJB9,DNAJC3,DNAJC7,DUSP1,DUSP10,DUSP22,DUSP3,DVL2,EDEM2,EEF1E1,EGFR,EIF2AK1,EIF2AK2,EIF2AK4,EIF4G1,ENDOG,ENO1,EP300,EPHB1,…
GO:0090224	0.0024254	2.68436	8.65409	17	40	regulation of spindle organization	GO_BP	CHMP1A,CHMP1B,CHMP2A,CHMP2B,CHMP4B,CHMP5,CLTC,DCTN1,DYNC1H1,HNRNPU,NUP62,RAE1,RNF4,SENP6,SMC3,TPR,VPS4B
GO:0090503	0.0024254	2.68436	8.65409	17	40	RNA phosphodiester bond hydrolysis, exonucleolytic	GO_BP	CNOT1,CNOT2,CNOT6L,CNOT8,DCPS,EXOSC1,EXOSC10,EXOSC4,EXOSC5,EXOSC6,EXOSC7,EXOSC9,PNPT1,REXO2,XRN1,XRN2,ZC3H12A
GO:0071824	0.00243737	1.49331	58.061	78	269	protein-DNA complex subunit organization	GO_BP	ACD,ANP32B,ARID1A,ASF1A,BRF2,CCNH,CENPV,CETN2,CHD1L,CREB1,CTCF,CUL4A,DDB1,DRAP1,ERCC3,GMNN,GRWD1,GTF2A2,GTF2B,GTF2H5,GTF3C3,GTF3C5,H1F0,H1FX,H2AFY,H2AFY2,H3F3A,HIST1H1C,HIST1H2BD,HIST1H2BK,HMGA1,HMGB2,ITGB3BP,MCM2,MED6,MIS12,MYC,NAP1L1,NAP1L5,NASP,PAF1,PARP1,PBRM1,PIAS1,PIH1D1,POLE3,POLR1E,PSMC2,PSMC3,PSMC5,PSMC6,PSME4,RAD23B,RBBP4,RBX1,RNF4,RPA1,RPA2,RPA3,RPL23,RPS27A,RUVBL1,SENP6,SET,SETD2,SMAR…
GO:0043666	0.00254418	1.81882	24.6641	38	114	regulation of phosphoprotein phosphatase activity	GO_BP	ARPP19,B3GAT3,CALM1,EIF2AK2,ENSA,FAM122A,FKBP1A,GNAI2,GSK3B,HSP90AB1,HSP90B1,IGBP1,IGFBP3,LGALS3,NUAK1,PPME1,PPP1R14A,PPP1R14B,PPP1R15A,PPP1R15B,PPP1R2,PPP1R7,PPP2R1A,PPP2R2A,PPP2R2D,PPP2R3A,PPP2R5A,PPP2R5C,PPP2R5E,PPP4R1,PTN,RCAN1,RCAN2,ROCK2,SET,SLC39A10,STYXL1,TIPRL
GO:0051293	0.00260623	2.76676	8.00503	16	37	establishment of spindle localization	GO_BP	ARHGEF2,BCCIP,CLASP1,DCTN1,DYNC1H1,DYNLT1,KPNB1,LLGL2,MAP4,MYH9,NDEL1,NSFL1C,PAFAH1B1,SPIRE1,SPRY1,SPRY2
GO:0036499	0.00261332	4.67107	3.45824	9	16	PERK-mediated unfolded protein response	GO_BP	ASNS,ATF3,ATF4,BOK,DDIT3,HERPUD1,HSPA5,NCK1,NCK2,NFE2L2,PPP1R15A,PPP1R15B,PTPN1,TMEM33
GO:0006744	0.00263221	4.66522	3.46163	9	16	ubiquinone biosynthetic process	GO_BP	COQ10B,COQ2,COQ3,COQ5,COQ9,NDUFA9,PDSS1,PDSS2,UBIAD1
GO:0016973	0.00263221	4.66522	3.46163	9	16	poly(A)+ mRNA export from nucleus	GO_BP	ENY2,GLE1,NUP93,NXF1,PABPN1,PCID2,POLDIP3,THOC2,ZC3H3
GO:0032239	0.00263221	4.66522	3.46163	9	16	regulation of nucleobase-containing compound transport	GO_BP	AKAP8L,DHX9,KHDRBS1,RIOK2,RIPK1,SETD2,SUPT6H,TPR,ZC3H3
GO:0035970	0.00263221	4.66522	3.46163	9	16	peptidyl-threonine dephosphorylation	GO_BP	DUSP1,DUSP10,DUSP5,PPM1B,PPM1F,PPM1G,PPP1CA,PPP2CA,PPP2CB
GO:0043968	0.00263221	4.66522	3.46163	9	16	histone H2A acetylation	GO_BP	ACTL6A,DMAP1,ING3,MORF4L1,MORF4L2,MSL3,RUVBL1,RUVBL2,YEATS4
GO:0000281	0.00263568	1.98306	18.3899	30	85	mitotic cytokinesis	GO_BP	ARF1,CETN2,CFL1,CHMP1A,CHMP1B,CHMP2A,CHMP2B,CHMP4B,CHMP5,CHMP6,CKAP2,ECT2,JTB,KIF20B,LZTS2,MITD1,MYH10,NUP62,RAB35,RASA1,RHOA,RHOC,RTKN,SON,SPAST,SPTBN1,STAMBP,TTC19,VPS4A,VPS4B
GO:0006974	0.00268804	1.77634	26.31	40	124	cellular response to DNA damage stimulus	GO_BP	ABL1,ACD,ACTL6A,ACTR2,ACTR8,AKT1,ALKBH2,ALKBH3,ALKBH5,ALKBH7,APEX1,APEX2,AQR,ARID3A,ASCC2,ASF1A,ASH2L,ATMIN,ATR,BAD,BAX,BAZ1B,BCCIP,BCL2L1,BCL2L2,BCL3,BCL6,BCLAF1,BID,BOK,BRCC3,BRD4,BTG2,CASP2,CBX3,CBX5,CCND1,CCNH,CD44,CD74,CDK2,CDK9,CDKN1A,CDKN1B,CDKN2AIP,CDKN2D,CEBPG,CETN2,CHCHD6,CHD1L,CIB1,CLOCK,CNOT1,CNOT10,CNOT2,CNOT4,CNOT6L,CNOT8,COPS2,COPS3,COPS4,COPS5,COPS6,COPS7A,COPS8,CSNK1E,CUL4A,DCLRE…
GO:0043154	0.00268876	2.03739	16.8641	28	78	negative regulation of cysteine-type endopeptidase activity involved in apoptotic process	GO_BP	AKT1,ARL6IP1,BIRC2,BIRC3,CD44,CDKN2D,CFLAR,CRYAB,DDX3X,DNAJB6,GAS6,GPI,GPX1,HERPUD1,IFI6,IGBP1,KLF4,NLE1,PAK2,PARK7,PIH1D1,PLAUR,POR,PRDX3,PRDX5,RAF1,RNF34,SERPINB9,SRC,THBS1,TRIAP1,VEGFA
GO:0006487	0.00268917	2.47242	10.1441	19	47	protein N-linked glycosylation	GO_BP	ALG14,ALG2,ALG3,ALG5,ALG8,B3GALNT1,B4GALT1,B4GALT7,DAD1,DDOST,DHDDS,DOLK,DOLPP1,DPAGT1,FUT8,GFPT1,MAGT1,MGAT1,MGAT4B,MOGS,MPDU1,MVD,NUDT14,OSTC,PMM2,RPN1,RPN2,ST3GAL1,ST6GAL1,STT3A,STT3B,UBE2G2,UBE2J1,VCP
GO:0000422	0.00271059	2.87517	7.33875	15	34	autophagy of mitochondrion	GO_BP	ATG12,ATG3,ATG7,ATG9A,ATP13A2,BECN1,BNIP3,BNIP3L,CDC37,CISD2,CSNK2A2,CTTN,DNM1L,FBXO7,FIS1,FUNDC1,FZD5,GABARAPL1,GABARAPL2,HAX1,MAP1LC3A,MAP1LC3B,MFN2,OPTN,PARK7,PINK1,SQSTM1,SREBF1,TSPO,USP36,VDAC1,WDR45,WIPI2
GO:0051188	0.00271412	2.54593	9.42754	18	44	cofactor biosynthetic process	GO_BP	ACAT1,ACLY,ACOT7,ACSL1,ACSL3,ACSL4,ADPGK,AFMID,AKR1A1,ALDOA,ATIC,CNDP2,COASY,COQ10B,COQ2,COQ3,COQ5,COQ9,COX10,COX15,CTNS,CYBA,DCAKD,DDIT4,DHTKD1,DLAT,DLD,ECD,EIF6,ELOVL1,ELOVL5,ENO1,FASN,FECH,FLAD1,FYN,GALK1,GAPDH,GCLC,GCLM,GGCT,GPHN,GPI,GSS,HAGH,HK1,HKDC1,HMBS,HSD17B12,IDH2,LDHA,LIAS,MAT2A,MAT2B,MGST2,MMAB,MOCS2,MTHFD1,NADK,NDUFA9,NFE2L1,NFE2L2,OGDH,OGT,PANK2,PARP9,PCBD1,PDHA1,PDHB,PDSS1,PDSS2,P…
GO:0071260	0.00271668	2.03562	16.8755	28	78	cellular response to mechanical stimulus	GO_BP	AKT1,ATP1A1,BAD,BAG3,BNIP3,CASP2,CD40,CNN2,CYBA,EGFR,ENG,GADD45A,GCLC,GOT1,HABP4,IRF1,LTBR,MAP2K4,MAP3K1,MMP7,NFKB1,PTPN11,RAC1,SLC2A1,SLC38A2,SLC9A1,TNFRSF10B,TNFRSF1A
GO:0046364	0.00271692	1.90475	20.7698	33	96	monosaccharide biosynthetic process	GO_BP	AKR1A1,AKR1B1,ALDOA,ARPP19,ATF3,ATF4,ENO1,FAM3C,FOXO1,G6PC3,GAPDH,GOT1,GOT2,GPD2,GPI,KAT2A,MAEA,MDH1,MDH2,OGT,PGAM1,PGD,PGK1,PGM1,PGP,SESN2,SLC25A1,SLC25A11,SLC25A13,SLC35B4,TALDO1,TKT,TPI1
GO:0071156	0.00272303	1.84415	23.1497	36	107	regulation of cell cycle arrest	GO_BP	ARID3A,BAX,BIN1,BTG2,CALR,CASP2,CCND1,CDK2,CDK4,CDK9,CDKN1A,CDKN1B,CNOT1,CNOT10,CNOT2,CNOT4,CNOT6L,CNOT8,E2F4,EP300,GADD45A,HSP90AB1,ID2,PCBP4,PCNA,PKD2,PRMT1,RBL2,RPL23,RRP8,SETMAR,SOX4,TFDP1,TNKS1BP1,TRIAP1,ZBTB17
GO:0009247	0.0027537	2.18034	13.8465	24	64	glycolipid biosynthetic process	GO_BP	A4GALT,B4GALT3,DPM1,DPM2,DPM3,GPAA1,NDUFAB1,PIGA,PIGF,PIGG,PIGH,PIGK,PIGM,PIGN,PIGQ,PIGS,PIGT,PIGU,PIGX,PRKAA1,SCCPDH,ST6GALNAC6,UGCG,UGT8
GO:0009167	0.0027586	3.69011	4.69834	11	22	purine ribonucleoside monophosphate metabolic process	GO_BP	ADA,ADK,ADPGK,ADSL,ADSS,AK1,AK2,AK3,ALDOA,APRT,ATIC,ATP1B1,ATP6V1A,ATP6V1B2,BAD,BID,CARD11,CASK,COQ9,COX10,COX15,COX4I1,COX5A,COX5B,COX6A1,COX7A2,COX7C,CTNS,CYC1,CYCS,DDIT4,DHTKD1,DLD,DNAJC15,DNM1L,ECD,EIF6,ENO1,FAM20C,GALK1,GAPDH,GPI,GUK1,HK1,HKDC1,HPRT1,HSPA8,IMPDH1,IMPDH2,LDHA,MSH2,NADK,NDUFA1,NDUFA10,NDUFA12,NDUFA4,NDUFA8,NDUFA9,NDUFAB1,NDUFAF1,NDUFB10,NDUFB2,NDUFB3,NDUFB5,NDUFB6,NDUFB7,NDUFB…
GO:0030262	0.00277708	2.86655	7.35597	15	34	apoptotic nuclear changes	GO_BP	ACIN1,AIFM1,BAX,BLCAP,DEDD2,DFFA,DICER1,DNASE2,ENDOG,FEN1,H1F0,HMGB2,HSF1,KPNB1,SHARPIN
GO:0032435	0.00277708	2.86655	7.35597	15	34	negative regulation of proteasomal ubiquitin-dependent protein catabolic process	GO_BP	BAG5,DDRGK1,GIPC1,HSP90AB1,OGT,PARK7,RPL11,SDCBP,SGTA,SMARCC1,UBXN1,UCHL5,USP14,USP7,WAC
GO:0048585	0.00278476	1.20046	306.684	349	1426	negative regulation of response to stimulus	GO_BP	ABL1,ACAA2,ACVR1,ADA,ADAM17,ADIPOR1,ADM,AES,AKT1,ANXA1,ANXA2,ANXA5,APOE,ARG2,ARHGEF2,ARL6IP5,ARRDC1,ARRDC3,ATF3,ATF4,ATG7,AXL,BAG5,BAMBI,BAX,BCL2L1,BCL2L2,BCL3,BCL6,BCR,BID,BMP2,BOK,C1QBP,CALM1,CALR,CAMK2N1,CASK,CAV1,CAV2,CBY1,CD44,CD46,CD59,CD74,CD9,CDC34,CDC42,CDH2,CDKN2D,CFLAR,CGNL1,CHD8,CHMP6,CIB1,CLASP1,CLOCK,CNKSR3,CNOT1,CNOT2,CORO1B,CPNE1,CREB3,CRK,CSK,CSNK1A1,CSNK2A2,CTDSPL2,CTHRC1,CTNNA1…
GO:0051259	0.00279586	1.83855	23.1685	36	108	protein complex oligomerization	GO_BP	ACAT1,ADSL,AHNAK,ALDOA,AMFR,ANGPTL4,ANXA2,ANXA5,APIP,APOE,ATL3,ATXN10,B4GALT1,BAX,BID,BIRC2,BIRC3,BOK,CAB39,CAT,CAV1,CAV2,CBR4,CBY1,CD74,CHMP2A,CHMP4B,CLDN1,CLPP,COL1A2,COL6A1,CRBN,CRYAB,CRYZ,CTNNA1,CUTC,DCTPP1,DCXR,DDIT3,DECR1,DERL1,DISP1,DNM1L,DPAGT1,DPYSL3,DVL2,DYNC1LI2,ECT2,EHD1,EHD4,ELAVL1,EP300,FARSA,FGFRL1,FIS1,GLS,GNB1,GOLGA2,GPX3,GRHPR,HBB,HM13,HMGCL,HMGCR,HMOX1,HPRT1,HSCB,HSD17B10,HSF1,…
GO:1903708	0.00280402	1.60562	39.5924	56	183	positive regulation of hemopoiesis	GO_BP	ACIN1,ACVR1B,ACVR2A,ADA,ANKRD54,ANXA1,AP3B1,AP3D1,ATP11C,ATP6AP1,AXL,BAD,BCL6,CA2,CD46,CD74,CREB1,DHX36,DUSP10,ETS1,FOS,FOXC1,FOXO3,GAS6,GLI3,GNAS,HAX1,HMGB2,HOXA5,ID2,ISG15,JAG1,JUN,KLF10,MAPK14,NFKBIZ,PCID2,PDCD2,PPP2R3C,PRKCA,PRMT1,RARA,RHOA,RIPK1,RIPK2,SMAP1,SOCS1,STAT1,STAT3,STAT5B,TGFBR2,TMEM64,TRAF6,TRIB1,ZFP36L1,ZMIZ1
GO:0071241	0.00281416	1.59043	41.2763	58	191	cellular response to inorganic substance	GO_BP	ADD1,AIFM1,AKT1,ANXA5,APP,ATF4,ATP13A2,B2M,BAD,BECN1,BNIP3,CALR,CDK2,CDKN1B,CFLAR,CHUK,CLDN1,CLIC4,CPNE1,CPNE3,CPNE8,CREB1,CRK,DNM2,ECT2,EGFR,EIF4A3,ENDOG,FOS,FOSB,FOXO1,FSTL3,FUS,GSN,HMOX1,HNRNPD,HSF1,HSPA5,ID2,JUN,JUNB,JUND,LGMN,LIG4,MAP1LC3A,MAPK9,MCOLN1,MT1E,MT1F,MT1G,MT1X,MT2A,NQO1,PARP1,PKD2,PPIF,PRKAA1,PRNP,SLC25A23,SLC40A1,SLC41A1,SOD1,SYT11,TRAF2,TSPO,WNK1
GO:1901214	0.00283459	1.55072	46.3584	64	215	regulation of neuron death	GO_BP	AARS,ABL1,AIFM1,AIMP2,AKT1,AP2B1,APOE,ATF4,ATG7,ATP13A2,AXL,BAD,BAX,BCL2L1,BOK,BTBD10,BTG2,CASP2,CDC34,CDC42,CEBPB,CHMP4B,CLCF1,CREB1,CRLF1,DDIT3,DDIT4,EFNB2,EGR1,EIF4G1,ELK1,EPHB1,F2R,FBXO7,FIS1,FOS,FOXO3,FYN,FZD1,GCLC,GCLM,GPI,GPX1,GSK3B,HIPK2,HMOX1,HSF1,HSP90AB1,HSPD1,ITSN1,JUN,KRAS,LGMN,LIG4,MAP2K4,MAP3K11,MCL1,MDK,MSH2,NAE1,NCOA7,NONO,NQO1,NRP1,OXR1,PARK7,PARP1,PARP2,PDPK1,PIN1,PINK1,PPT1,PR…
GO:0009615	0.0028595	2.1285	14.6279	25	68	response to virus	GO_BP	ACTA2,ADAR,APOBEC3C,ARF1,ATG7,BAD,BANF1,BCL2L1,BCL3,BECN1,BIRC2,BIRC3,BNIP3,BNIP3L,C1QBP,CCDC130,CD40,CFL1,CHUK,CRCP,DDIT4,DDX1,DDX17,DDX21,DDX3X,DDX41,DHX36,DHX9,DNAJC3,EIF2AK2,EIF2AK4,ELMOD2,ENO1,EXOSC4,EXOSC5,F2RL1,FOSL1,GBF1,GTF2F1,HMGA1,HSPB1,HTRA1,HYAL2,IFI6,IFIT3,IFITM1,IFITM2,IFITM3,IFNAR1,IFNGR1,IL10RB,IL6,ILF3,IRF1,IRF2,ISG15,ITCH,IVNS1ABP,MAPK14,NPC2,NPLOC4,ODC1,PARP9,PCBP2,POLR3A,POLR…
GO:1902532	0.00290601	1.38976	84.6938	108	394	negative regulation of intracellular signal transduction	GO_BP	ABL1,ADIPOR1,AKT1,APOE,ARHGEF2,ARRDC3,ATF3,BAG5,BCL2L1,BCL2L2,BCL3,BCL6,BID,C1QBP,CALM1,CAMK2N1,CAV1,CD44,CD74,CDC34,CDKN2D,CGNL1,CIB1,CNKSR3,CPNE1,CREB3,CSK,DDIT3,DDIT4,DDX3X,DLC1,DNAJA1,DUSP1,DUSP10,DUSP22,DUSP3,DUSP5,DUSP6,DYRK2,EFNA1,EIF3A,ENO1,ERRFI1,F2RL1,FBLN1,FBXW11,FHL2,FOXO1,GNAI2,GPS1,GPX1,GRINA,GSK3B,GSTO1,GSTP1,HDAC1,HDAC3,HERPUD1,HGS,HMGCR,HOMER2,HOMER3,HSPB1,HYAL2,IGBP1,ING2,INPP5F…
GO:0006783	0.00292466	4.03415	4.10908	10	19	heme biosynthetic process	GO_BP	COX10,COX15,FECH,HMBS,NFE2L1,SLC11A2,SLC25A38,SLC25A39,TMEM14C,TSPO,UROD,UROS
GO:0045648	0.00292724	2.98986	6.70692	14	31	positive regulation of erythrocyte differentiation	GO_BP	ACVR1B,ACVR2A,ANKRD54,ETS1,FOXO3,HMGB2,ID2,ISG15,MAPK14,PRMT1,SMAP1,STAT1,STAT3,STAT5B
GO:0051016	0.00293368	4.03213	4.11069	10	19	barbed-end actin filament capping	GO_BP	ADD1,ADD3,CAPG,CAPZA1,CAPZA2,CAPZB,EPS8,GSN,RDX,TWF2
GO:0090201	0.00293368	4.03213	4.11069	10	19	negative regulation of release of cytochrome c from mitochondria	GO_BP	AKT1,BCL2L1,GPX1,HIGD1A,LMNA,OPA1,PPIF,PRELID1,PSMD10,TRIAP1
GO:1901673	0.00293368	4.03213	4.11069	10	19	regulation of mitotic spindle assembly	GO_BP	CHMP1A,CHMP1B,CHMP2A,CHMP2B,CHMP4B,CHMP5,HNRNPU,SMC3,TPR,VPS4B
GO:0040008	0.00294983	1.47506	59.301	79	276	regulation of growth	GO_BP	ABL1,ACTL6A,ACVR1B,ADAM17,ADIPOR1,ADIPOR2,ADNP2,AES,AFG3L2,AGRN,AKT1,APOE,APP,ATAD3A,ATRN,BAP1,BASP1,BCAR1,BCL2L1,BCL6,BLZF1,BMPR1A,BMPR2,BTG1,CDC42,CDK4,CDKN1A,CDKN1B,CDKN2AIP,CDKN2D,CHPT1,CIB1,CLSTN1,CREB1,CREG1,CRYAB,CTGF,CTTN,CXCL16,CYBA,CYFIP1,CYR61,DCBLD2,DCUN1D3,DDX3X,DERL2,DMAP1,DNM2,DPYSL2,DUSP10,DUSP6,EBAG9,EGFR,EI24,EIF4G1,EIF4G2,ENO1,EPB41L3,EXOSC4,EXOSC9,EXTL3,FAM122A,FLVCR1,FOXC1,FT…
GO:0000082	0.00299789	1.88781	20.8746	33	97	G1/S transition of mitotic cell cycle	GO_BP	ACVR1,ACVR1B,ANXA1,APEX1,ARID3A,BAX,BID,BRD4,BRD7,BTG2,CASP2,CCND1,CCND3,CDC34,CDK10,CDK2,CDK2AP2,CDK4,CDKN1A,CDKN1B,CDKN2D,CNOT1,CNOT10,CNOT2,CNOT4,CNOT6L,CNOT8,CTDSP1,CTDSP2,CTDSPL,CUL1,CUL2,CUL4A,CUL5,DCUN1D3,DDX3X,E2F4,ECD,EIF4G1,EP300,FBXO5,FBXO7,GADD45A,GMNN,GSPT1,ID2,ITGB1,KLF11,KLF4,LSM10,MAX,MCM2,MCM3,MCM6,MCM7,MEPCE,MYC,NASP,PCBP4,PCNA,PIAS1,PKD2,PLRG1,POLA2,POLE3,POLE4,PPP6C,PRKDC,PRMT…
GO:0006695	0.00301749	3.36367	5.39229	12	25	cholesterol biosynthetic process	GO_BP	ACAA2,ACAT2,ACLY,APOE,ARV1,CNBP,CYB5R3,CYP51A1,DHCR7,EBP,ERLIN1,FASN,FDFT1,FDPS,GGPS1,HMGCR,HMGCS1,HSD17B7,IDI1,INSIG1,INSIG2,KPNB1,LBR,MBTPS1,MVD,NFYC,NSDHL,PMVK,POR,PRKAA1,SCAP,SCD,SOD1,SP1,SREBF1
GO:0001649	0.00302746	1.66747	33.0454	48	153	osteoblast differentiation	GO_BP	ACVR1,ACVR2A,AKT1,ASF1A,ATP6AP1,BCAP29,BMP2,BMPR1A,BMPR2,CAT,CCDC47,CEBPB,CLTC,COL6A1,CTHRC1,CYR61,DDX21,DDX5,DHX9,DNAJC13,ESRRA,FAM20C,FASN,FBXO5,FHL2,FZD1,GLI3,GNAS,GTPBP4,H3F3A,HNRNPC,HNRNPU,HSPE1,IARS,ID1,ID2,ID3,IFITM1,IGFBP3,IGFBP5,IL6,JAG1,JUNB,JUND,LRP5,MEF2D,NOTCH1,PDLIM7,PHB,PSMC2,PTK2,RBMX,RPS15,RRAS2,RRBP1,RSL1D1,SKI,SMAD3,SMAD5,SMAD6,SMO,SND1,SPP1,SYNCRIP,TMEM64,TOB1,TP53INP2,TWSG1
GO:0046782	0.00303713	2.51442	9.51949	18	44	regulation of viral transcription	GO_BP	CCNT1,CDK9,CHD1,DHX9,EP300,GTF2B,HDAC1,IFITM3,JUN,NUCKS1,PSMC3,SMARCA4,SP1,TARBP2,TRIM13,TRIM21,TRIM8,ZFP36
GO:0061014	0.00303713	2.51442	9.51949	18	44	positive regulation of mRNA catabolic process	GO_BP	BTG2,CNOT1,CNOT6L,CNOT8,DHX36,HNRNPD,KHSRP,PABPC1,PNPT1,POLR2G,PUM1,RBM23,TOB1,UPF1,ZC3H12A,ZC3HAV1,ZFP36,ZFP36L1
GO:0042026	0.00305588	3.63297	4.75602	11	22	protein refolding	GO_BP	B2M,BAG5,DNAJA2,FKBP1A,HSP90AA1,HSPA13,HSPA2,HSPA5,HSPA8,HSPA9,HSPD1,PDCL,PPIG,SNRNP70,ST13
GO:0006757	0.00305975	2.04448	16.2264	27	75	ATP generation from ADP	GO_BP	ADPGK,ALDOA,DDIT4,DHTKD1,ECD,EIF6,ENO1,GALK1,GAPDH,GPI,HK1,HKDC1,LDHA,OGDH,OGT,PFKFB3,PFKL,PFKP,PGAM1,PGK1,PGM1,PGM2L1,PRKAA1,PRKAG1,PRKAG2,STAT3,TPI1
GO:0008053	0.00307598	3.62932	4.75975	11	22	mitochondrial fusion	GO_BP	AFG3L2,BAX,BNIP3,CHCHD3,DNM1L,FIS1,MFF,MFN2,OPA1,STOML2,VAT1
GO:0009081	0.00307598	3.62932	4.75975	11	22	branched-chain amino acid metabolic process	GO_BP	ACAT1,AUH,BCAT2,BCKDK,HIBADH,HIBCH,HMGCL,HSD17B10,IVD,MCCC2,STAT5B
GO:0032469	0.00307598	3.62932	4.75975	11	22	endoplasmic reticulum calcium ion homeostasis	GO_BP	APP,ATP2A2,BAX,BCAP31,FIS1,GRINA,HERPUD1,TGM2,TMBIM6,TMCO1,WFS1
GO:0048026	0.00307598	3.62932	4.75975	11	22	positive regulation of mRNA splicing, via spliceosome	GO_BP	CIRBP,DAZAP1,HSPA8,NCBP1,PRDX6,PRPF19,RBM3,RBMX,SF3B4,SNRNP70,TRA2A
GO:2000637	0.00307598	3.62932	4.75975	11	22	positive regulation of gene silencing by miRNA	GO_BP	DDX5,DHX9,EGFR,EIF4G1,FXR1,MAP2K1,MAP2K2,PUM1,PUM2,STAT3,ZFP36
GO:0061621	0.00310043	3.35052	5.4088	12	25	canonical glycolysis	GO_BP	ADPGK,ALDOA,ENO1,GAPDH,GPI,HK1,PFKL,PFKP,PGAM1,PGK1,PGM2L1,TPI1
GO:0006625	0.00310187	2.11282	14.7119	25	68	protein targeting to peroxisome	GO_BP	ACOX3,AGPS,CAT,CRAT,ECH1,GNPAT,GSTK1,HMGCL,IDE,IDH1,LONP2,MPV17,PEX13,PEX16,PEX19,PEX6,PHYH,RAB8B,RPS27A,UBA52,UBB,UBC,UBE2D2,UBE2D3,USP9X
GO:0072662	0.00310187	2.11282	14.7119	25	68	protein localization to peroxisome	GO_BP	ACOX3,AGPS,CAT,CRAT,ECH1,GNPAT,GSTK1,HMGCL,IDE,IDH1,LONP2,MPV17,PEX13,PEX16,PEX19,PEX6,PHYH,RAB8B,RPS27A,UBA52,UBB,UBC,UBE2D2,UBE2D3,USP9X
GO:0001522	0.00315255	6.35554	2.37767	7	11	pseudouridine synthesis	GO_BP	DKC1,GAR1,NHP2,NOP10,PUS1,PUS3,PUSL1,RPUSD1,RPUSD2,RPUSD3,RPUSD4,TRUB2
GO:0001765	0.00317037	6.34802	2.37987	7	11	membrane raft assembly	GO_BP	ANXA2,CAV1,CAV2,FLOT2,PACSIN2,RFTN1,S100A10
GO:0006107	0.00317037	6.34802	2.37987	7	11	oxaloacetate metabolic process	GO_BP	ACLY,GOT1,GOT2,MDH1,MDH2,NIT2,STAT5B
GO:0006183	0.00317037	6.34802	2.37987	7	11	GTP biosynthetic process	GO_BP	IMPDH1,IMPDH2,NME1,NME3,NME4,NME6,NME7
GO:0006616	0.00317037	6.34802	2.37987	7	11	SRP-dependent cotranslational protein targeting to membrane, translocation	GO_BP	SEC61A1,SEC61B,SRP19,SRP54,SRP9,TRAM1,ZFAND2B
GO:0019042	0.00317037	6.34802	2.37987	7	11	viral latency	GO_BP	BANF1,HCFC1,HMGA1,LIG4,NUCKS1,PPIA,XRCC6
GO:0019852	0.00317037	6.34802	2.37987	7	11	L-ascorbic acid metabolic process	GO_BP	AKR1A1,CYB5A,CYB5R3,GCLC,GSTO1,SLC23A2,SLC2A1
GO:0033539	0.00317037	6.34802	2.37987	7	11	fatty acid beta-oxidation using acyl-CoA dehydrogenase	GO_BP	ACADM,ACADS,ACADVL,ETFA,ETFB,ETFDH,IVD
GO:0060992	0.00317037	6.34802	2.37987	7	11	response to fungicide	GO_BP	BCL2L1,EHMT1,KDM5B,KLF2,KLF4,SRD5A1,XRN1
GO:0046395	0.00319132	1.48198	56.8783	76	263	carboxylic acid catabolic process	GO_BP	ABCD3,ABHD10,ABHD2,ABHD3,ACAA2,ACADM,ACADS,ACADVL,ACAT1,ACAT2,ACOT7,ACOX3,ADO,AFMID,AHCY,AIG1,AKR1A1,AKT1,ALDH3A2,ARG2,AUH,BCAT2,BCKDK,CD44,CPT2,CRAT,CRYL1,DCXR,DDAH1,DECR1,ECH1,ECHS1,ETFA,ETFB,ETFDH,GCAT,GCSH,GLDC,GLS,GLUD1,GNPDA1,GNPDA2,GOT1,GOT2,GPT2,GUSB,HADH,HADHA,HADHB,HEXB,HIBADH,HIBCH,HMGCL,HNMT,HSD17B10,HYAL2,IVD,LONP2,LPIN2,MCAT,MCCC2,MCEE,MPST,MTRR,NAGK,OAT,PCBD1,PCYOX1,PEX13,PHYH,PLA2…
GO:0045931	0.00321413	1.65133	33.9673	49	157	positive regulation of mitotic cell cycle	GO_BP	ABL1,ANAPC11,ANAPC5,ANXA1,APEX1,APP,ASNS,BECN1,BRD4,CCND1,CCND3,CDK10,CDK4,CUL4A,DDX3X,DUSP3,DYNC1LI1,DYNLT3,EIF4G1,FBXO5,H2AFY,HNRNPU,HSF1,HSPA2,KIF20B,LGMN,LRP5,LSM10,MEPCE,NSFL1C,NSMCE2,NUP62,PAFAH1B1,PCID2,PEBP1,PHB2,PLRG1,POLDIP2,PRKCA,PTPN11,RDX,RPS6KB1,SIN3A,SPHK1,STAT5B,TGFA,TPR,UBE2E2,VPS4B
GO:0031325	0.00326132	1.68282	30.589	45	150	positive regulation of cellular metabolic process	GO_BP	ABL1,ACD,ACLY,ACSL1,ACSL3,ACTA2,ACTL6A,ACTN1,ACTN4,ACTR2,ACVR1,ACVR1B,ACVR2A,ADAM17,ADRM1,AGRN,AHI1,AHR,AIFM1,AIMP2,AIP,AKAP13,AKAP8,AKAP8L,AKIRIN2,AKT1,AKTIP,ALS2,ANP32B,ANTXR1,ANXA1,ANXA2,APEX1,APOE,APP,ARAF,ARF4,ARHGEF2,ARID1A,ARID3A,ARID3B,ARID4B,ARID5B,ARIH2,ARL6IP5,ARPP19,ARRDC3,ARRDC4,ASF1A,ASH2L,ASS1,ATAD1,ATF3,ATF4,ATF5,ATF6,ATG7,ATMIN,ATP6AP1,ATR,ATXN7L3,AURKAIP1,AVPI1,AXL,BAD,BAG4,BAMB…
GO:0031398	0.00327647	2.06341	15.5228	26	72	positive regulation of protein ubiquitination	GO_BP	AIMP2,ARRDC3,ARRDC4,BIRC2,BIRC3,CAV1,CDC20,CDK9,COMMD1,CTR9,DCUN1D1,DCUN1D3,DCUN1D4,DCUN1D5,DERL1,FKBP1A,GOLGA2,HSPA5,MAPK9,NDFIP1,NDFIP2,PDCD6,PEF1,PELI1,PIN1,PINK1,PSMD10,PTEN,PTTG1IP,RAB1A,RCHY1,RIPK2,RNF20,RPS2,SKP2,SMAD7,SPHK1,STUB1,TBC1D7,TICAM1,TOPORS,TRAF6,TRIB3,UBB,UBE2L3,UBE2N,UBQLN1,WFS1
GO:0051496	0.00330759	2.34355	11.034	20	51	positive regulation of stress fiber assembly	GO_BP	ABL1,BAG4,CDC42,CTGF,ITGB1BP1,LPAR1,NRP1,PAK1,PFN2,PPM1F,PXN,RAC1,RHOA,RHOC,ROCK2,S100A10,SDC4,SMAD3,SORBS3,TPM1
GO:0008285	0.00331079	1.27239	160.166	191	741	negative regulation of cell proliferation	GO_BP	ADM,AIMP2,AKIRIN1,APOE,APP,ARG2,ATF5,B4GALT1,B4GALT7,BAP1,BAX,BCL6,BECN1,BMP2,BMPR2,BRD7,BTG1,BTG2,BTG3,CAMK2N1,CASK,CAV1,CAV2,CD9,CDK10,CDKN1A,CDKN1B,CDKN2D,CEBPB,CGRRF1,CHERP,CIB1,CNOT8,COL18A1,COMT,COPS8,CSK,CTBP1,CTCF,CTNNA1,CUL1,CUL2,CUL4A,CUL5,DDAH1,DDX20,DICER1,DLC1,DUSP1,DUSP10,E2F3,EEF1E1,EFNB2,EIF2AK1,EIF2AK2,EMD,EMP3,EPHB1,ETS1,ETV3,F2R,FAM129B,FBLN1,FGFRL1,FOSL1,FTH1,FZD5,GLI3,GSTP1,G…
GO:0034097	0.0034331	2.32499	11.0438	20	52	response to cytokine	GO_BP	ABCD4,ACSL1,ACSL4,ACTG1,ACTR2,ADAM17,ADAR,ADIPOR1,ADIPOR2,AES,AGPAT2,AIP,AKT1,ANXA1,ANXA2,ARF1,ARHGEF2,ARID5B,ASS1,AXL,B2M,B3GNT2,BAD,BAG4,BCAT2,BCL2L1,BCL6,BCLAF1,BIRC2,BIRC3,BRWD1,CALCOCO2,CANX,CAPZA1,CAV1,CCND1,CD24,CD40,CD44,CD58,CD74,CDC34,CDC37,CDC42,CDC42EP4,CDK4,CDK9,CDKN1A,CEBPB,CEBPD,CFL1,CHUK,CIB1,CLCF1,CLDN1,CNN2,COL1A2,COMMD7,CPNE1,CREB1,CRK,CRKL,CRLF1,CTR9,CUL1,CXCL16,CXCL2,CYBA,DDO…
GO:0031330	0.00348541	1.93189	18.6812	30	87	negative regulation of cellular catabolic process	GO_BP	AKT1,ANGEL2,ANXA2,ATG7,ATP13A2,BAG5,BECN1,CHMP4B,CIRBP,CSNK2A2,CST3,CTSA,DAP,DDIT4,DDRGK1,DERL2,DFFA,DHX34,DHX36,DHX9,DKC1,EFNA1,EIF4G1,EIF4G2,ELAVL1,FEZ2,FURIN,GABARAPL2,GIPC1,GOLGA2,HERC1,HIPK2,HMOX1,HNRNPA0,HNRNPC,HNRNPD,HNRNPU,HSP90AB1,LAPTM4B,LARP1,LARS,LRPPRC,MAPK14,MCL1,MTMR2,NBAS,NPC1,OGT,OS9,PABPC1,PAIP1,PARK7,PDCL3,PINK1,POLDIP2,PSMF1,PTK2,PTPN3,QSOX1,RBM10,RGP1,RPL11,RPL23,RPL5,RPS7,RR…
GO:1904951	0.00349241	1.36321	92.2937	116	427	positive regulation of establishment of protein localization	GO_BP	ABL1,ACSL3,ANP32B,ARF1,ARIH2,ATP13A2,B3GAT3,BAD,BAG3,BAP1,BCAP31,BID,CADM1,CCT2,CCT3,CCT6A,CCT7,CCT8,CD58,CDC42,CEP290,CHUK,CIB1,CSNK2A2,CTDSPL2,DHX36,DHX9,DKC1,DMAP1,DNM1L,DYNLL1,ECT2,EDEM2,EGFR,EMD,F2R,F2RL1,FIS1,FYN,FZD5,GAPDH,GAS6,GLI3,GLUD1,GOLPH3,GOLPH3L,GPI,GPR27,GSK3B,HDAC3,HK1,HSP90AB1,HSPD1,HYAL2,IL6,ITGB1BP1,JUP,KARS,KIF20B,KIF5B,LEPROT,MAPK14,MFF,MYH10,NADK,NMT1,NPEPPS,NR1H2,OAZ1,PAK1…
GO:0019080	0.00358049	2.38574	10.3642	19	48	viral gene expression	GO_BP	CCNT1,CDK9,CHD1,DENR,DHX9,EIF2AK4,EIF3A,EIF3B,EIF3D,EIF3F,EIF3G,EIF3L,EP300,FURIN,GTF2B,HDAC1,IFITM3,JUN,NUCKS1,PCBP2,PSMC3,SMARCA4,SP1,SSB,TARBP2,TRIM13,TRIM21,TRIM8,USF2,ZFP36
GO:0019048	0.00360914	2.64081	8.22138	16	38	modulation by virus of host morphology or physiology	GO_BP	ATG7,BAD,BCL2L1,CPSF4,EIF2AK2,EIF2AK4,HIPK2,HYAL2,KPNA4,KPNB1,PABPN1,RRAGA,RXRA,SMAD3,VAPA,ZC3H12A
GO:1901652	0.00366095	1.73734	26.734	40	125	response to peptide	GO_BP	ADIPOR1,ADM,AGTRAP,AHCYL1,AKR1B1,AKT1,ANXA1,ANXA5,APEX1,APP,APRT,ARHGEF2,ASS1,ATP6AP1,ATP6V0A1,ATP6V0B,ATP6V0D1,ATP6V0E1,ATP6V1A,ATP6V1B2,ATP6V1C1,ATP6V1D,ATP6V1E1,ATP6V1F,ATP6V1G1,ATP6V1H,BCAR1,BSG,BTG1,BTG2,CA2,CAT,CAV1,CAV2,CCND3,CD40,CDK4,CFLAR,CHMP5,CREB1,CRK,CSK,CTGF,CYBA,CYC1,CYFIP1,EGR1,EIF2B1,EIF2B2,EIF2B4,EIF2B5,EIF4EBP2,EIF6,EPM2AIP1,EPRS,ERRFI1,ESRRA,FIS1,FOXC2,FOXO1,FOXO3,FYN,GCLC,GD…
GO:0043525	0.00366568	2.37965	10.3849	19	48	positive regulation of neuron apoptotic process	GO_BP	AIFM1,ATF4,BAX,CASP2,CDC34,CDC42,DDIT3,FIS1,FOXO3,JUN,MAP2K4,MAP3K11,MCL1,NQO1,PIN1,PRNP,RHOA,SRPK2,UBE2M
GO:2000772	0.00366568	2.37965	10.3849	19	48	regulation of cellular senescence	GO_BP	ABL1,ARG2,BCL6,BMPR1A,EEF1E1,FBXO5,HMGA1,ING2,KRAS,MAP3K3,NEK6,NUAK1,PAWR,PNPT1,PRKDC,RSL1D1,YPEL3,ZMPSTE24,ZNF277
GO:0019058	0.00368376	2.87136	6.83308	14	32	viral life cycle	GO_BP	ADAR,ANPEP,ANXA2,APOBEC3C,APOE,AXL,BANF1,CAV1,CAV2,CD46,CD74,CD81,CDC42,CHMP1A,CHMP1B,CHMP2A,CHMP2B,CHMP4B,CHMP5,CHMP6,CLDN1,CTBP1,CTSB,DDB1,DDX3X,DDX5,DEK,DPP4,DYNLT1,EEA1,EFNB2,EGFR,EIF2AK2,EIF2AK4,F11R,FURIN,GAS6,GSN,HSP90AB1,HSPA8,HYAL2,IDE,IFITM1,IFITM2,IFITM3,ILF3,ISG15,ITCH,ITGA5,ITGAV,ITGB1,ITGB5,KPNB1,LAMP1,LARP1,LDLR,LGALS1,LRSAM1,NEDD4L,NMT2,NOTCH1,NPC1,NUCKS1,P4HB,PABPC1,PCBP1,PCBP2,P…
GO:1903508	0.00373697	1.94145	17.954	29	85	positive regulation of nucleic acid-templated transcription	GO_BP	ACTA2,ACTL6A,ACTN1,ACTN4,ACTR2,ACVR1,ACVR1B,ACVR2A,AGRN,AHI1,AHR,AIP,AKAP8L,AKIRIN2,AKT1,APEX1,APP,ARF4,ARHGEF2,ARID1A,ARID3A,ARID3B,ARID4B,ARID5B,ASF1A,ASH2L,ATF3,ATF4,ATF5,ATF6,ATMIN,ATXN7L3,BAMBI,BCL3,BCLAF1,BIRC2,BMP2,BMPR1A,BMPR2,BRD4,BRD7,BRPF1,BUD31,CASK,CCNH,CCNT1,CD40,CD74,CD81,CDK2,CDK9,CEBPB,CEBPD,CEBPG,CEBPZ,CEP290,CHCHD2,CHD8,CHUK,CITED2,CITED4,CKAP2,CLOCK,CNBP,COPS5,CREB1,CREB3,CREB…
GO:0010507	0.00378372	2.00261	16.4428	27	76	negative regulation of autophagy	GO_BP	AKT1,ATG7,BECN1,CHMP4B,CTSA,DAP,EIF4G1,EIF4G2,FEZ2,GOLGA2,HERC1,HMOX1,LARS,MCL1,NPC1,PINK1,POLDIP2,PTK2,QSOX1,RRAGA,SCFD1,SEC22B,SNRNP70,TSPO,UBQLN4,USP36,WDR6
GO:0031960	0.00384355	1.61415	35.9145	51	166	response to corticosteroid	GO_BP	ADM,AIFM1,AKAP13,ANXA1,ASS1,BAD,CALM1,CCND1,CDKN1A,CFLAR,CLDN1,CTGF,CYBA,DDIT4,DUSP1,EGFR,ENG,ERRFI1,FECH,FOS,FOSB,FOSL1,FOXO1,FOXO3,GLB1,GOT1,GSTP1,HNRNPU,HSPD1,IGFBP2,IGFBP7,IL6,KLF9,KRAS,MDK,NOTCH1,PAM,PARP1,PCNA,PDCD7,PEBP1,RHOA,RPS6KB1,SDC1,SPARC,SRC,SRD5A1,STC1,UBE2L3,ZFP36,ZFP36L1
GO:0051893	0.00384522	2.72792	7.56173	15	35	regulation of focal adhesion assembly	GO_BP	ABL1,CLASP1,CORO1C,DLC1,DUSP22,DUSP3,EPB41L5,ITGB1BP1,LIMS1,MACF1,NRP1,PPM1F,PTEN,PTK2,RAC1,RHOA,RHOD,ROCK2,S100A10,SDC4,SLC9A1,SLK,SMAD3,SRC,THBS1,VEGFA
GO:1901068	0.00386449	2.72619	7.56547	15	35	guanosine-containing compound metabolic process	GO_BP	AK3,CARD11,CASK,DGUOK,GPHN,GUK1,HPRT1,IMPDH1,IMPDH2,MOCS2,NME1,NME3,NME4,NME6,NME7,NUDT18,OPA1,RAB23,RHOA,RHOQ,TJP2
GO:0006513	0.00387209	2.14483	13.4033	23	62	protein monoubiquitination	GO_BP	ATXN7L3,BIRC2,CTR9,CUL1,DDB1,NEDD4,NEDD4L,PAF1,PCGF1,PDCD6,PEF1,RBX1,RNF126,RNF20,TOPORS,TRIM21,TRIM25,TRIM37,TSG101,UBB,UBE2D3,UBE2E1,UBE2O,UBE2W,UBE4B,WAC,WDR48
GO:1901888	0.0039196	1.91321	18.8226	30	87	regulation of cell junction assembly	GO_BP	ABL1,CAV1,CLASP1,CLDN1,CORO1C,DLC1,DUSP22,DUSP3,EPB41L5,FZD5,ITGB1BP1,LIMS1,MACF1,NRP1,PPM1F,PTEN,PTK2,RAC1,RAPGEF1,RHOA,RHOD,ROCK2,S100A10,SDC4,SLC9A1,SLK,SMAD3,SRC,THBS1,VEGFA
GO:0019882	0.00396228	2.02396	15.7106	26	73	antigen processing and presentation	GO_BP	ACTR10,ACTR1A,ACTR1B,AP1B1,AP1G1,AP1M1,AP1S2,AP2B1,AP2M1,AP2S1,AP3B1,AP3D1,ARF1,B2M,BCAP31,CALR,CANX,CAPZA1,CAPZA2,CAPZB,CD74,CHUK,CLTA,CLTC,CTSD,CTSF,CTSH,DCTN1,DCTN2,DCTN3,DCTN5,DCTN6,DNM2,DYNC1H1,DYNC1I2,DYNC1LI1,DYNC1LI2,DYNLL1,DYNLL2,ERAP1,HLA-A,HLA-C,ITGAV,ITGB5,KIF3B,KIFAP3,LGMN,LNPEP,PSME1,PYCARD,RAB10,RAB27A,RAB32,RAB35,RAB5B,RAB6A,RAB7A,RAB8B,RELB,RFTN1,SAR1B,SEC22B,SEC23A,SEC24C,SEC31A…
GO:0035264	0.0039807	1.65722	31.8038	46	147	multicellular organism growth	GO_BP	ADD1,AFG3L2,ANKRD11,APP,ARID5B,ATF5,ATRN,CCM2,CDK4,CLIC4,CREB1,DHCR7,ERCC1,FKBP8,FLVCR1,FTO,GAMT,GDF15,GNAS,GPD2,H3F3A,HEG1,HOXA5,HSF1,KAT2A,KLF2,LGMN,MKKS,PLEKHA1,PLS1,PPIB,PTPN11,RARA,SGPL1,SMO,SOD1,SP2,STAT3,STAT5B,STK40,TAF10,TARBP2,TMED2,WDR48,ZFP36L1,ZMPSTE24
GO:0031331	0.0039923	1.6174	35.1198	50	164	positive regulation of cellular catabolic process	GO_BP	AKT1,APOE,ARIH2,ATG7,BAD,BAX,BCAP31,BECN1,BNIP3,BNIP3L,BTG2,CALCOCO2,CAV1,CD81,CDC37,CNOT1,CNOT6L,CNOT8,CSNK1A1,CSNK1D,CSNK1E,CTSC,DAB2,DDRGK1,DHX36,DVL1,EDEM2,EIF2AK4,ENDOG,FAF1,FAM122A,FBXL5,FBXO7,FBXW8,FOXO1,FURIN,GCLC,GPSM1,GSK3B,HERPUD1,HMOX1,HNRNPD,HSF1,HSP90AA1,ITCH,KEAP1,KHSRP,LARP1,LDLR,LRSAM1,MAP3K7,MAPK9,MFN2,MSN,MTDH,NFE2L2,NNT,NUB1,OPTN,PABPC1,PARK7,PFKFB3,PIAS1,PINK1,PNPLA2,PNPT1,PO…
GO:0002576	0.00400505	1.71428	27.6931	41	128	platelet degranulation	GO_BP	ABCC4,ACTN1,ACTN4,ALDOA,ANXA5,APLP2,APP,CALM1,CD63,CD9,CYB5R1,ENDOD1,FAM3C,GAS6,HABP4,LAMP2,LGALS3BP,LHFPL2,LYN,MAGED2,PROS1,PSAP,QSOX1,RARRES2,SCCPDH,SERPINE1,SERPING1,SOD1,SPARC,TAGLN2,TEX264,THBS1,TIMP1,TLN1,TMSB4X,TMX3,TUBA4A,VCL,VEGFA,VEGFB,WDR1
GO:0042594	0.00400518	1.68907	29.3293	43	136	response to starvation	GO_BP	ACAT1,ADM,ADSL,ASNS,ATF3,ATF4,ATG7,BECN1,BMPR2,CDKN1A,COMT,DAP,DDIT3,DNAJC15,DSC2,EIF2A,EIF2AK1,EIF2AK2,EIF2AK4,FADS1,FOXO1,GABARAPL1,GABARAPL2,GAS6,GNPAT,HIGD1A,HMGCL,HNRNPL,HSPA5,HSPA8,ITFG2,JUN,KLF10,LAMP2,LARP1,LARS,LRP11,MAP1LC3A,MAP1LC3B,MARS,MAX,NFE2L2,PIK3R4,PPARG,PRKAA1,RALB,RRAGA,RRAGB,RRAGC,RRAGD,RRP8,SEH1L,SESN2,SH3GLB1,SLC2A1,SLC38A2,SLC39A4,SRD5A1,SREBF1,STK24,TBL2,UCP2,UPP1,WDR59,Z…
GO:0006515	0.00401049	4.8424	3.02635	8	14	protein quality control for misfolded or incompletely synthesized proteins	GO_BP	CLPP,DERL1,LONP1,LONP2,NGLY1,RNF126,RNF185,SDF2,SDF2L1,STUB1,TOR1A,UBE2W,VCP,YME1L1
GO:1902905	0.0040188	1.82263	22.0247	34	102	positive regulation of supramolecular fiber organization	GO_BP	ABI2,ABL1,ACTR2,APOE,APP,ARF1,ARL2,ARPC1A,ARPC2,ARPC3,ARPC4,ARPC5,ARPC5L,BAG4,BIN1,CDC42,CDC42EP1,CDC42EP4,CFL1,CLASP1,CLIP1,CORO1B,CTGF,CTTN,CYFIP1,DCTN1,DSTN,F2RL1,GMFB,GPX1,GSN,ID1,ITGB1BP1,LPAR1,MAPRE1,NCK1,NCK2,NCKAP1,NRP1,PAK1,PDXP,PFN1,PFN2,PPM1F,PXN,PYCARD,RAC1,RHOA,RHOC,ROCK2,RPS3,S100A10,SDC4,SMAD3,SORBS3,SPAST,SPIRE1,SWAP70,TPM1,WASL,WDR1,WHAMM,WIPF2
GO:0046855	0.00403313	4.83713	3.02893	8	14	inositol phosphate dephosphorylation	GO_BP	IMPA1,IMPA2,INPP1,INPP5A,MTMR2,OCRL,PTEN,SYNJ2
GO:0048711	0.00403313	4.83713	3.02893	8	14	positive regulation of astrocyte differentiation	GO_BP	APP,BIN1,BMP2,CLCF1,ID2,NOTCH1,PRPF19,SERPINE2
GO:0090069	0.00403313	4.83713	3.02893	8	14	regulation of ribosome biogenesis	GO_BP	HEATR1,NUDT16,PTEN,RIOK1,RIOK2,TRMT112,USP36,WDR75
GO:0090110	0.00403313	4.83713	3.02893	8	14	cargo loading into COPII-coated vesicle	GO_BP	INSIG1,MIA3,RAB1A,SAR1A,SEC23A,SEC23B,SEC24C,SEC31A
GO:0097468	0.00403313	4.83713	3.02893	8	14	programmed cell death in response to reactive oxygen species	GO_BP	ENDOG,FOXO3,PARK7,PAWR,PDCD10,PINK1,STK25,TRAP1
GO:0008625	0.0040439	2.83608	6.89941	14	32	extrinsic apoptotic signaling pathway via death domain receptors	GO_BP	ARHGEF2,ATF3,BAD,BAG3,BAX,BCL2L1,BID,BLOC1S2,CFLAR,DDX3X,DEDD,DEDD2,FAF1,GPX1,HMGB2,HMOX1,LGALS3,MAL,PARK7,PEA15,PIK3R1,PTEN,RAF1,RIPK1,RNF34,SERPINE1,SORT1,SP100,STK3,STK4,STX4,THBS1,TMBIM1,TNFAIP3,TNFRSF10B,TNFRSF1A,TNFSF10,TRADD,TRAF2
GO:0035601	0.00410002	1.81979	22.0511	34	102	protein deacylation	GO_BP	ABHD12,AKAP8,AKAP8L,ARID4B,BCL6,BEX4,BRMS1,CHD4,CTBP1,EP300,FNTA,HDAC1,HDAC2,HDAC3,HMG20B,ING2,LYPLA1,LYPLA2,LYPLAL1,MBD3,MORF4L1,MORF4L2,MSL3,MTA2,PHB,PINK1,PPT1,PRKAA1,RBBP4,SAP18,SAP30L,SIN3A,SIN3B,SKI,SPRED1,SREBF1,TBL1X,VEGFA,ZNHIT1
GO:0030968	0.00410762	2.98102	6.22194	13	29	endoplasmic reticulum unfolded protein response	GO_BP	ACADVL,ADD1,AMFR,ASNS,ATF3,ATF4,ATF6,ATP6V0D1,BAX,BOK,CALR,CCND1,COPS5,CREB3,CREB3L2,CTDSP2,CXXC1,DCTN1,DDIT3,DERL1,DERL2,DNAJB11,DNAJB9,DNAJC3,EIF2AK2,EP300,EXTL2,EXTL3,FKBP14,GFPT1,GOSR2,HDGF,HERPUD1,HSP90B1,HSPA13,HSPA5,KLHDC3,LMNA,MBTPS1,NCK1,NCK2,NFE2L2,PDIA5,PDIA6,PIK3R1,PPP1R15A,PPP1R15B,PREB,PTPN1,RNF121,SEC31A,SHC1,SRPRB,SSR1,STUB1,TATDN2,TBL2,TLN1,TMEM33,TPP1,TSPYL2,VCP,WFS1,YIF1A,ZBTB17
GO:0071478	0.00412749	1.56824	40.2415	56	186	cellular response to radiation	GO_BP	ATF4,ATR,BAX,BCL2L1,CALM1,CDKN1A,CLOCK,CREBBP,CRYAB,CYBA,DDB1,DHX36,DNM2,ECT2,EGR1,EIF2AK4,ELK1,EP300,ERCC1,GADD45A,GNB1,GTF2H5,HSF1,HSPA5,HYAL2,MAPK13,MAPK14,METAP1,METAP2,MGMT,MYC,NEDD4,NET1,NMT1,NMT2,NUCKS1,OPN3,PARP1,PCNA,PIK3R1,POLE3,PTN,RDH11,RHBDD1,RUVBL2,TANK,TMEM109,TMEM161A,TNKS1BP1,TP53INP1,TRIAP1,XPC,XRCC6,YAP1,YY1,ZMPSTE24
GO:0006007	0.00418042	2.82357	6.92327	14	32	glucose catabolic process	GO_BP	ADPGK,ALDOA,BAD,ENO1,GAPDH,GPI,HK1,LRP5,PFKL,PFKP,PGAM1,PGK1,PGM2L1,TPI1
GO:0006356	0.00418042	2.82357	6.92327	14	32	regulation of transcription by RNA polymerase I	GO_BP	ATF4,DHX33,H2AFY,H2AFY2,HEATR1,MARS,NOL11,PIH1D1,POLR2L,PWP1,SMARCA4,UBTF,WDR75,ZMPSTE24
GO:0034446	0.00422893	2.27413	11.235	20	52	substrate adhesion-dependent cell spreading	GO_BP	ABL1,ACTN4,ANTXR1,ARPC2,AXL,C1QBP,CALR,CDC42,CIB1,CORO1C,CRK,CRKL,DNM2,EFNA1,FBLN1,FERMT2,FZD4,FZD7,ITGAV,ITGB1BP1,LAMA5,LAMB1,LAMC1,LIMS1,NRP1,PTK2,RAB1A,RAC1,S100A10,SRC,TACSTD2,TYRO3,VAMP3
GO:0045861	0.00425084	1.3888	77.6704	99	359	negative regulation of proteolysis	GO_BP	AKT1,APLP2,APP,ARL6IP1,BAG5,BIN1,BIRC2,BIRC3,CAMK2N1,CD44,CD59,CDKN2D,CFLAR,COL7A1,CRYAB,CSNK2A2,CST3,CSTB,DDRGK1,DDX3X,DERL2,DNAJB6,DNAJC1,EFNA1,FURIN,GABARAPL2,GAPDH,GAS6,GIPC1,GLG1,GPI,GPX1,HERPUD1,HIPK2,HSP90AB1,IDE,IFI6,IGBP1,KLF4,LXN,NLE1,NR1H2,OGT,OS9,PAK2,PARK7,PCID2,PCSK1N,PDCL3,PEBP1,PIH1D1,PLAT,PLAUR,POR,PRDX3,PRDX5,PRNP,PROS1,PSMF1,PTPN3,RAF1,RECK,RNF34,RPL11,RPL23,RPL5,RPS7,SCO1,SDCB…
GO:2001243	0.00425335	2.16702	12.7328	22	59	negative regulation of intrinsic apoptotic signaling pathway	GO_BP	AKT1,ARHGEF2,BAG5,BCL2L1,BCL2L2,BID,CD44,CD74,CDKN2D,CREB3,DDX3X,DNAJA1,ENO1,GPX1,GRINA,HDAC1,HERPUD1,HSPB1,ING2,IVNS1ABP,MCL1,NDUFA13,NDUFS3,NFE2L2,NONO,OPA1,PARK7,PINK1,PLAUR,PPIF,PTPN1,PTTG1IP,SRC,TMBIM6,TMEM161A,TPT1,TRAP1,TRIAP1,TXNDC12,WFS1
GO:0010822	0.00429102	2.48112	9.05292	17	42	positive regulation of mitochondrion organization	GO_BP	ARIH2,BAD,BAP1,BAX,BID,BNIP3,BOK,CDC37,CSNK2A2,DDHD2,DNM1L,FAM162A,FBXO7,FIS1,FZD5,GSK3B,LEPROT,MFF,MFN2,MLLT11,NMT1,NPEPPS,OPA1,OPTN,PARK7,PDCD5,PINK1,PLAUR,PPIF,PRKAA1,PYCARD,SAE1,SH3GLB1,STOML2,TFDP1,TNFSF10,TP53BP2,UBE2D3,UBE2L3,UBL5,USP36,VPS35,YWHAB,YWHAG,YWHAH,YWHAQ,YWHAZ
GO:0008104	0.00433231	1.25556	165.496	196	842	protein localization	GO_BP	ABCA1,ABL1,ACD,ACOX3,ACSL3,ACTB,ACTN4,ADAMTS9,AFTPH,AGPS,AGRN,AHCTF1,AHCYL1,AHI1,AIP,AKAP12,AKAP8,AKAP8L,AKT1,AKTIP,ALKBH5,ALS2,ANKRD13C,ANKRD9,ANP32B,ANXA1,ANXA2,ANXA5,AP1B1,AP1G1,AP1M1,AP1S2,AP2B1,AP2M1,AP2S1,AP3B1,AP3D1,AP3M1,APBA3,APOE,APPBP2,ARCN1,ARF1,ARF3,ARF4,ARF5,ARFGAP3,ARFIP1,ARG2,ARHGAP1,ARHGEF2,ARIH2,ARL1,ARL2,ARL4A,ARL5A,ARL6IP1,ARRDC1,ARRDC4,ATG3,ATG4B,ATG4C,ATG7,ATG9A,ATP13A2,ATP1…
GO:0019216	0.00434374	1.37133	83.9446	106	388	regulation of lipid metabolic process	GO_BP	ABCA1,ACADM,ACADVL,ACSL1,ACSL3,ADIPOR1,ADIPOR2,AKT1,ANGPTL4,ANXA1,APOE,ARF1,ARV1,ATP1A1,BMP2,CAV1,CD81,CDK4,CPT2,CREB1,CREBBP,CYP51A1,CYR61,DDX20,DHCR7,DNAJC15,EDF1,EGR1,EIF6,ELOVL5,ERLIN1,FABP5,FADS1,FASN,FDFT1,FDPS,FHL2,G0S2,GGPS1,GOLM1,H2AFY,HDAC3,HMGCR,HMGCS1,ID2,IDH1,IDI1,IGFBP7,INSIG1,INSIG2,KLF4,KPNB1,LACTB,LDLR,LONP2,LSR,LYN,MBTPS1,MID1IP1,MTMR2,MTMR4,MVD,NCOA1,NFKB1,NFYC,NPC2,NR1H2,OPA3,…
GO:2001235	0.00436612	2.324	10.5164	19	49	positive regulation of apoptotic signaling pathway	GO_BP	ATF3,BAD,BAX,BCAP31,BCL2L1,BCLAF1,BID,BNIP3,BOK,CASP2,CAV1,CTNNA1,CTSC,CTSH,DDIT3,DEDD2,DNM1L,FAF1,FAM162A,FIS1,G0S2,GSK3B,GSN,HYAL2,ITM2C,LTBR,MAGED1,MAL,MAPK9,MCL1,MFF,MLLT11,NCK1,NCK2,NMT1,PAK2,PARK7,PDCD5,PEA15,PIAS4,PINK1,PLAUR,PPIF,PPP1CA,PPP2R1A,PRKCD,PRKRA,PTEN,PYCARD,RBCK1,RIPK1,RPL11,RPS3,RPS7,SERINC3,SIAH1,SLC9A3R1,SMAD3,SOD1,STK3,STK4,STYXL1,TFDP1,THBS1,TNFRSF12A,TNFSF10,TNFSF12,TP53B…
GO:0043543	0.00437823	1.48828	51.4643	69	238	protein acylation	GO_BP	ACTL6A,BLOC1S1,BRD1,BRD7,BRPF1,CLOCK,CREBBP,CTBP1,CTCF,DLD,DMAP1,DPF2,ELP3,EP300,FOXO1,GOLGA7,GSK3B,GTF2B,HCFC1,HDAC2,HINT2,ING3,KAT2A,MAP3K7,MBD3,MCRS1,MDH2,MORF4L1,MORF4L2,MSL2,MSL3,NCOA1,NCOA3,NMT1,NMT2,OGDH,OGT,PARK7,PHF10,PIH1D1,POLE3,POLE4,POR,PPM1B,PRKAA1,RPS6KA4,RUVBL1,RUVBL2,SET,SIN3A,SOX4,TAF10,TAF12,TAF6L,TAF7,TAOK1,TERF2IP,WBP2,YEATS2,YEATS4,ZDHHC1,ZDHHC12,ZDHHC14,ZDHHC16,ZDHHC24,ZDHH…
GO:0006687	0.00439128	2.16006	12.7648	22	59	glycosphingolipid metabolic process	GO_BP	A4GALT,ASAH1,B3GALNT1,B4GALT3,BAX,CERK,CLN6,CTSA,GBA2,GLA,GLB1,GLTP,HEXB,NAGA,PRKAA1,PRKCD,PSAP,ST6GALNAC6,SUMF1,SUMF2,UGCG,UGT8
GO:0008299	0.00443394	2.94929	6.27421	13	29	isoprenoid biosynthetic process	GO_BP	COQ2,DHDDS,FDFT1,FDPS,GGPS1,HMGCR,HMGCS1,IDI1,MVD,PDSS1,PDSS2,PMVK,RDH10
GO:0030511	0.00443394	2.94929	6.27421	13	29	positive regulation of transforming growth factor beta receptor signaling pathway	GO_BP	ADAM17,CITED2,CREBBP,DAB2,EP300,GIPC1,GOT1,HIPK2,HSP90AB1,ING2,SDCBP,TGFB1I1,THBS1
GO:1990830	0.00444824	1.84656	20.5535	32	95	cellular response to leukemia inhibitory factor	GO_BP	ABCD4,ARID5B,B3GNT2,BCAT2,BCLAF1,CREB1,EIF4A2,EPS8,FZD4,GCLM,GLDC,HNRNPU,KDM5B,KLF4,MAT2A,MRPL15,MTF2,MYNN,PDCD10,PFKP,PIGA,RNMT,RPS16,SLC25A5,SMAD7,SNX10,SPRY2,SRM,TFRC,TRIM25,TWISTNB,UBXN2A
GO:0042307	0.00446824	2.46927	9.08679	17	42	positive regulation of protein import into nucleus	GO_BP	BAG3,DMAP1,ECT2,GLI3,HDAC3,HSP90AB1,HYAL2,JUP,MAPK14,PIK3R1,PRKCD,RBM22,SMAD3,SMO,TPR,TRIM28,ZC3H12A
GO:0032970	0.00447174	1.37626	81.3484	103	376	regulation of actin filament-based process	GO_BP	ABI2,ABL1,ACTR2,ADD1,ADD3,AKAP13,ARF1,ARHGAP17,ARHGDIA,ARHGDIB,ARPC1A,ARPC2,ARPC3,ARPC4,ARPC5,ARPC5L,ATP1A1,ATP2A2,BAG4,BIN1,CAPG,CAPZA1,CAPZA2,CAPZB,CAV1,CDC42,CDC42EP1,CDC42EP4,CDK10,CFL1,CLASP1,CNN2,CORO1B,CRK,CTGF,CTTN,CYFIP1,DLC1,DSC2,DSTN,ECT2,EPS8,F11R,F2RL1,FRMD6,FSCN1,GMFB,GSN,HAX1,ID1,ITGB1BP1,JAM3,JUP,LIMA1,LPAR1,MKKS,MYH9,NCK1,NCK2,NCKAP1,NRP1,PAK1,PAM,PDXP,PFN1,PFN2,PHPT1,PIK3R1,PPFI…
GO:0019827	0.00448464	1.65376	31.1547	45	144	stem cell population maintenance	GO_BP	ARID1A,BMPR1A,CDH2,CNOT1,CNOT2,CTR9,CUL4A,ELAVL1,FOXO1,FOXO3,FZD7,GNL3,HOOK3,JAG1,KLF10,KLF4,LBH,LIG4,LSM1,MED10,MED27,MED28,MED30,MTF2,NCOA3,NOTCH1,PAF1,PAX8,PCM1,PELO,RAF1,RBPJ,SAV1,SKI,SMC3,SMO,SOX4,SS18,STAT3,TBX3,TRIM8,VPS72,YAP1,ZNF358,ZNF706
GO:0050684	0.00451825	1.88764	18.9798	30	88	regulation of mRNA processing	GO_BP	AHCYL1,C1QBP,C9orf78,CCNT1,CDK9,CIRBP,CPSF4,CTR9,DAZAP1,DDX17,DDX5,DHX36,DHX9,HNRNPL,HNRNPU,HSF1,HSPA8,JMJD6,KHDRBS1,KHDRBS3,MBNL1,MBNL2,NCBP1,PABPN1,PAF1,PAPOLA,PRDX6,PRPF19,RBM10,RBM17,RBM3,RBM42,RBM4B,RBM5,RBMX,RNF20,RNPS1,SAFB,SAFB2,SAP18,SF3B4,SLTM,SNRNP70,SNRPA,SON,SRPK1,SRPK2,SUPT5H,SUPT6H,TRA2A,U2AF2,WTAP,ZFP36L1
GO:0071428	0.00452648	4.08179	3.67799	9	17	rRNA-containing ribonucleoprotein complex export from nucleus	GO_BP	BCCIP,EIF6,NUP88,PA2G4,RIOK2,RPS15,RPSA,SDAD1,XPO1
GO:0034101	0.0045314	7.30278	1.93689	6	9	erythrocyte homeostasis	GO_BP	ACIN1,ACVR1B,ACVR2A,ADD1,ANKRD54,AXL,B2M,BCL6,CEBPG,DNASE2,EPAS1,ETS1,FLVCR1,FOXO3,GPI,HIPK2,HMGB2,HMOX1,HOXA5,HOXB6,HSPA9,ID2,ISG15,JMJD6,KLF2,LYAR,LYN,MAEA,MAPK14,MFHAS1,NFE2L1,P4HTM,PRDX1,PRMT1,RPS14,RPS19,RPS24,RPS6,SFXN1,SLC11A2,SLC25A38,SMAD5,SMAP1,SRF,STAT1,STAT3,STAT5B,TMEM14C,VEGFA,ZFP36,ZFP36L1
GO:0045324	0.00463462	7.26347	1.94509	6	9	late endosome to vacuole transport	GO_BP	BECN1,CHMP1A,CHMP1B,CHMP2A,CHMP2B,LEPROT,LEPROTL1,PIK3R4,SNF8,TMEM50A,VPS25,VPS28
GO:0015949	0.00463662	3.11098	5.62516	12	26	nucleobase-containing small molecule interconversion	GO_BP	AK1,AK2,CMPK1,CTPS2,DCTD,GLRX,GSR,GUK1,NME1,NME3,NME4,TXNRD1
GO:0071363	0.00465742	1.34698	93.0459	116	434	cellular response to growth factor stimulus	GO_BP	ABL1,ACVR1,ACVR1B,ACVR2A,ADAM17,AKT1,ANXA1,APP,ARPC3,BAG4,BAMBI,BCAR1,BECN1,BMP2,BMPR1A,BMPR2,CASK,CAT,CAV1,CAV2,CD44,CD63,CFLAR,CIB1,CITED2,CLDN1,COL1A2,COL4A2,CORO1B,CPNE3,CREB1,CREBBP,CRK,CRKL,CSNK1D,CTDSPL2,CTGF,CYFIP1,CYFIP2,CYR61,DAB2,DDIT4,DDX5,DNM2,DUSP22,DUSP3,DYNC1LI2,EEF1A1,EEF2,EGFR,EGR1,EHD1,EHD4,EID2,EIF4A3,EMD,ENG,EP300,EPB41L5,ERRFI1,F11R,FAM129B,FAM20C,FAM89B,FBXL15,FERMT2,FGFRL1…
GO:0006621	0.00466108	7.25357	1.94717	6	9	protein retention in ER lumen	GO_BP	ANKRD13C,GPAA1,KDELR1,KDELR2,OS9,RER1
GO:0022417	0.00466108	7.25357	1.94717	6	9	protein maturation by protein folding	GO_BP	AIP,CALR,CHCHD4,FKBP1A,PRDX4,WFS1
GO:0042364	0.00466108	7.25357	1.94717	6	9	water-soluble vitamin biosynthetic process	GO_BP	AKR1A1,MMAB,PDXK,PNPO,PSAT1,RFK
GO:0071394	0.00466108	7.25357	1.94717	6	9	cellular response to testosterone stimulus	GO_BP	ELK1,MSN,ROCK2,RWDD1,SPP1,SRD5A1
GO:0071550	0.00466108	7.25357	1.94717	6	9	death-inducing signaling complex assembly	GO_BP	PARK7,RAF1,RIPK1,TNFRSF1A,TRADD,TRAF2
GO:1904667	0.00466108	7.25357	1.94717	6	9	negative regulation of ubiquitin protein ligase activity	GO_BP	FBXO5,MAD2L2,RPL11,RPL23,RPL5,RPS7
GO:1904871	0.00466108	7.25357	1.94717	6	9	positive regulation of protein localization to Cajal body	GO_BP	CCT2,CCT3,CCT6A,CCT7,CCT8,DKC1
GO:0006490	0.00473926	3.62866	4.32704	10	20	oligosaccharide-lipid intermediate biosynthetic process	GO_BP	ALG14,ALG2,ALG3,ALG8,DHDDS,DOLK,DOLPP1,DPAGT1,MPDU1,MVD
GO:0047497	0.00473926	3.62866	4.32704	10	20	mitochondrion transport along microtubule	GO_BP	KIF1B,LRPPRC,MAP1B,OPA1,RHOT1,RHOT2,SPAST,TRAK2,UBB,UXT
GO:0006297	0.00475433	3.32665	4.9761	11	23	nucleotide-excision repair, DNA gap filling	GO_BP	LIG4,PCNA,RFC1,RPA1,RPA2,RPA3,RPS27A,UBA52,UBB,UBC,XRCC1
GO:1901990	0.00482453	2.0515	14.3653	24	67	regulation of mitotic cell cycle phase transition	GO_BP	ACTR1A,ANAPC11,ANAPC5,ANXA1,APEX1,APP,ARID3A,BAX,BID,BRD4,BRD7,BTG2,BUB3,CASP2,CCND1,CCND3,CDC20,CDC26,CDK10,CDK2,CDK2AP2,CDK4,CDKN1A,CDKN1B,CEP290,CETN2,CKAP5,CLASP1,CNOT1,CNOT10,CNOT2,CNOT4,CNOT6L,CNOT8,CSNK1D,CSNK1E,CTDSP1,CTDSP2,CTDSPL,CUL1,CUL4A,DCTN1,DCTN2,DCTN3,DCUN1D3,DDB1,DDX3X,DUSP1,DYNC1H1,DYNC1I2,DYNC1LI1,DYNLL1,E2F4,ECD,EIF4G1,EP300,ERCC3,FBXO5,FBXO7,GADD45A,HSP90AA1,HSPA2,ID2,IK,KLF…
GO:1902373	0.00486871	2.52836	8.43112	16	39	negative regulation of mRNA catabolic process	GO_BP	ANGEL2,CIRBP,DHX34,DHX9,ELAVL1,HNRNPA0,HNRNPC,HNRNPD,HNRNPU,LARP1,MAPK14,NBAS,PABPC1,PAIP1,RBM10,SECISBP2,SYNCRIP,TOB1,YBX1,ZFP36
GO:0051726	0.00492473	1.72322	25.4868	38	121	regulation of cell cycle	GO_BP	ABL1,ACTB,ACTR1A,AHCTF1,ANAPC11,ANAPC5,ANGEL2,ANXA1,APEX1,APP,ARID3A,ASNS,ATF5,ATR,AURKAIP1,BAD,BAP1,BAX,BCCIP,BCL2L1,BCL6,BCR,BECN1,BEX2,BID,BIN1,BIRC2,BMP2,BOP1,BRCC3,BRD4,BRD7,BTG1,BTG2,BTG3,BUB3,CAB39,CABLES1,CALM1,CALR,CAMK2N1,CASP2,CAV2,CBX3,CBX5,CCND1,CCND3,CCNDBP1,CCNG1,CCNG2,CCNH,CCNI,CCNT1,CCNY,CCNYL1,CDC123,CDC16,CDC20,CDC26,CDC37,CDC42,CDK10,CDK2,CDK2AP2,CDK4,CDK9,CDKN1A,CDKN1B,CDKN2D…
GO:0090092	0.00494145	1.48308	50.8428	68	235	regulation of transmembrane receptor protein serine/threonine kinase signaling pathway	GO_BP	ABL1,ACVR1,ACVR1B,ACVR2A,ADAM17,BAMBI,BMP2,BMPR1A,BMPR2,CAV1,CAV2,CITED2,CREBBP,CTDSPL2,CYR61,DAB2,DNM2,EID2,ENG,EP300,FAM89B,FBXL15,FKBP1A,FKBP8,FSTL3,FZD1,GDF15,GIPC1,GLG1,GOT1,HIPK2,HSP90AB1,HSPA5,HTRA1,ING2,ITGA3,LEMD2,LEMD3,MTMR4,NOTCH1,NUP93,PARP1,PDPK1,PELO,PIN1,RBPJ,RBPMS,RPS27A,SDCBP,SKI,SMAD3,SMAD6,SMAD7,SNX6,SPTBN1,STRAP,STUB1,TGFB1I1,TGFBR2,THBS1,TOB1,TRIM33,TWSG1,UBA52,UBB,UBC,UBE2O,…
GO:0033993	0.00497561	1.27031	145.957	174	679	response to lipid	GO_BP	ABCA1,ABHD2,ABL1,ACSL1,ADAM17,ADM,ADNP2,AHR,AIFM1,AKAP13,AKAP8,AKIRIN2,AKT1,ANXA1,ARID1A,ASS1,ATP1A1,ATP2A2,AXL,BAD,BCR,BUD31,CA2,CALM1,CALR,CAT,CAV1,CCND1,CD40,CDK4,CDKN1A,CDKN2D,CEBPB,CFLAR,CHMP5,CHUK,CLDN1,CLOCK,CNOT1,CNOT2,COMT,CREB1,CRLS1,CRYAB,CTGF,CTR9,CTSH,CXCL2,CYBA,DAB2,DDIT4,DDRGK1,DDX17,DDX18,DDX5,DNAJA1,DNM1L,DUSP1,DUSP10,EEF2,EGFR,ELK1,ENDOG,ENG,EP300,ERRFI1,ESRRA,ETS1,F2R,FDX1,FECH…
GO:0009150	0.00498783	1.51164	45.6684	62	214	purine ribonucleotide metabolic process	GO_BP	ACAT1,ACBD6,ACLY,ACOT7,ACSL1,ACSL3,ACSL4,ADK,ADM,ADPGK,ADSL,ADSS,AK1,AK2,AK3,ALDOA,APRT,ATIC,ATP1B1,ATP6V1A,ATP6V1B2,BAD,BID,CARD11,CASK,COASY,COQ9,COX10,COX15,COX4I1,COX5A,COX5B,COX6A1,COX7A2,COX7C,CTNS,CYC1,CYCS,DBI,DCAKD,DDIT4,DGAT1,DHTKD1,DLAT,DLD,DNAJC15,DNM1L,ECD,EIF6,ELOVL1,ELOVL5,ENO1,FAM20C,FAR1,FASN,GALK1,GAPDH,GPHN,GPI,GUK1,HINT1,HK1,HKDC1,HMGCL,HMGCR,HMGCS1,HPRT1,HSD17B12,HSPA8,IMPDH1…
GO:1904950	0.00523701	1.55189	39.8088	55	184	negative regulation of establishment of protein localization	GO_BP	ANXA1,ANXA5,ARG2,BAG3,BAG4,CSK,DERL2,DNAJA1,DPH3,ENY2,ERP29,F2R,F2RL1,GAS6,GDI1,HADH,HMGCR,IDH2,INSIG1,ITGB1BP1,LRRC32,LYPLA1,MIDN,NDFIP1,NDFIP2,NDUFAF2,OS9,PARK7,PFKL,PIM3,PKIA,PPM1F,PTPN11,RAB11FIP1,RAB11FIP5,RAB23,RANGAP1,RHBDF1,RHBDF2,SNX3,SP100,SREBF1,SYT11,TERF1,TMBIM6,TMSB4X,TNFAIP3,TNFRSF21,TXN,UBAC2,UBE2G2,UBE2J1,UCP2,WWP2,ZC3H12A
GO:0010970	0.00527133	1.62482	32.2365	46	149	transport along microtubule	GO_BP	AP3B1,AP3D1,AP3M1,APP,ARHGAP21,BICD2,BLOC1S1,BLOC1S2,CDC42,DYNC1H1,DYNLL1,DYNLL2,DYNLRB1,FLOT2,HNRNPU,HSPA8,HSPB1,IFT52,IFT74,KIF1B,KIF3B,KIF5B,KIFAP3,LAMP1,LRPPRC,MAP1B,NDEL1,OPA1,PAFAH1B1,PCM1,RAB1A,RAB21,RAB6A,RHOT1,RHOT2,SOD1,SPAST,SPG7,SSNA1,TCTEX1D2,TMEM201,TNPO1,TRAK2,UBB,UXT,WDR34
GO:0002474	0.00533309	2.33449	9.9522	18	46	antigen processing and presentation of peptide antigen via MHC class I	GO_BP	B2M,BCAP31,CALR,CANX,CHUK,ERAP1,HLA-A,HLA-C,ITGAV,ITGB5,LNPEP,SAR1B,SEC22B,SEC23A,SEC24C,SEC31A,VAMP3,VAMP8
GO:0006882	0.00536734	2.59318	7.78868	15	36	cellular zinc ion homeostasis	GO_BP	AP3D1,ATP13A2,MT1E,MT1F,MT1G,MT1X,MT2A,SLC30A1,SLC30A5,SLC30A7,SLC30A9,SLC39A10,SLC39A14,SLC39A4,SLC39A6
GO:0035872	0.00536734	2.59318	7.78868	15	36	nucleotide-binding domain, leucine rich repeat containing receptor signaling pathway	GO_BP	BIRC2,BIRC3,IRAK1,ITCH,MAP3K7,NFKBIA,RIPK2,RNF34,RPS27A,TNFAIP3,TRAF6,UBA52,UBB,UBC,UBE2N
GO:0010389	0.00536932	1.61323	33.1019	47	153	regulation of G2/M transition of mitotic cell cycle	GO_BP	ACTR1A,APP,BRD4,CCND1,CDK2,CDK4,CEP290,CETN2,CKAP5,CLASP1,CSNK1D,CSNK1E,CUL1,DCTN1,DCTN2,DCTN3,DYNC1H1,DYNC1I2,DYNLL1,FBXO5,HSP90AA1,HSPA2,MAPRE1,MSH6,NAE1,NBN,NEDD1,NINL,PAFAH1B1,PCM1,PCNT,PINX1,PKIA,PPP2R1A,RAD21,RBX1,SIN3A,SSNA1,SYF2,TAOK1,TAOK2,TUBA1A,TUBA4A,TUBG1,VPS4A,VPS4B,YWHAG
GO:0030100	0.00544616	1.44936	56.2516	74	260	regulation of endocytosis	GO_BP	ABL1,ACTN4,AHI1,ANO6,ANXA2,AP2B1,AP2S1,APOE,ARF1,ATAD1,ATG3,ATXN2,AXL,B2M,BCR,BIN1,CALM1,CALR,CAV1,CBLL1,CD151,CD63,CSK,CYBA,DAB2,DNM1L,DNM2,EFNB2,EHD4,F2RL1,GAS6,ITGAV,LDLR,LGALS3,LMAN2,LRPAP1,LRSAM1,LYAR,MFGE8,MKLN1,MTMR2,NEDD4L,NR1H2,PACSIN2,PPARG,PPP3CB,PPP3CC,PPT1,PTEN,PTPN1,PYCARD,RAB21,RAB27A,RAB5B,RAB5C,RAC1,RAPGEF1,SDCBP,SERPINE1,SIRPA,SMAP1,SNX17,SNX3,SRC,SYNJ2BP,SYT11,TOR1A,TSG101,TSPA…
GO:1902099	0.00552324	2.20121	11.4667	20	53	regulation of metaphase/anaphase transition of cell cycle	GO_BP	ANAPC11,ANAPC5,BUB3,CDC20,CDC26,DUSP1,DYNC1LI1,FBXO5,IK,LCMT1,MAD1L1,MAD2L2,NEK6,NSMCE2,PCID2,PSMG2,RAD21,RIOK2,TPR,ZNF207
GO:0042866	0.00566849	1.92381	16.8755	27	78	pyruvate biosynthetic process	GO_BP	ADPGK,ALDOA,DDIT4,DHTKD1,ECD,EIF6,ENO1,GALK1,GAPDH,GPI,HK1,HKDC1,LDHA,OGDH,OGT,PFKFB3,PFKL,PFKP,PGAM1,PGK1,PGM1,PGM2L1,PRKAA1,PRKAG1,PRKAG2,STAT3,TPI1
GO:0033865	0.00569392	1.64642	29.8566	43	138	nucleoside bisphosphate metabolic process	GO_BP	ACAT1,ACBD6,ACLY,ACOT7,ACSL1,ACSL3,ACSL4,COASY,DBI,DCAKD,DGAT1,DLAT,DLD,ELOVL1,ELOVL5,FAR1,FASN,HMGCL,HMGCR,HMGCS1,HSD17B12,MCCC2,MCEE,MVD,OGDH,PANK2,PAPSS1,PAPSS2,PDHA1,PDHB,PMVK,PPCS,PPT1,SCD,SCD5,SLC25A1,SLC35B3,SUCLA2,SUCLG1,SUCLG2,TECR,TPST1,TPST2
GO:0006891	0.00583521	2.67477	7.13962	14	33	intra-Golgi vesicle-mediated transport	GO_BP	COG1,COG2,COG8,COPA,COPB1,COPB2,COPE,COPZ1,GABARAPL2,GOLGA3,GOLGA5,GOSR2,RAB6A,TRAPPC3
GO:0090662	0.00583521	2.67477	7.13962	14	33	ATP hydrolysis coupled transmembrane transport	GO_BP	ABCC4,ATP1A1,ATP6AP1,ATP6V0A1,ATP6V0B,ATP6V0D1,ATP6V0E1,ATP6V1A,ATP6V1B2,ATP6V1C1,ATP6V1E1,ATP6V1F,ATP6V1H,FXYD2
GO:0001841	0.00583549	1.76581	22.5006	34	104	neural tube formation	GO_BP	ABL1,ADM,ARID1A,CFL1,CTHRC1,DEAF1,DLC1,DVL1,DVL2,FZD1,IFT52,KAT2A,KIF20B,LIAS,LMO4,LUZP1,MTHFD1,PFN1,PLXNB2,RALA,RARA,RPS7,SDC4,SETD2,SKI,SOX4,SPINT1,SPINT2,STK3,STK4,TEAD2,TMED2,TRAF6,TULP3
GO:0016072	0.00583589	2.96642	5.74415	12	27	rRNA metabolic process	GO_BP	BMS1,BOP1,BYSL,DDX17,DDX21,DDX27,DDX51,DDX56,DEDD2,DHX37,DKC1,EBNA1BP2,EIF4A3,EMG1,EXOSC1,EXOSC10,EXOSC4,EXOSC5,EXOSC6,EXOSC7,EXOSC9,FCF1,GAR1,GEMIN4,GTF2H5,GTF3A,GTF3C2,GTF3C3,GTF3C5,GTF3C6,GTPBP4,H2AFY,H2AFY2,HEATR1,IMP3,IMP4,KRI1,LYAR,MARS,MPHOSPH10,MRPS11,MRPS9,MRTO4,NAT10,NGDN,NHP2,NOB1,NOC4L,NOL10,NOL11,NOL6,NOLC1,NOP10,NOP14,NOP2,NPM3,NSA2,NSUN3,NSUN4,NSUN5,NUDT16,PA2G4,PELO,PELP1,PIH1D1,P…
GO:2001251	0.00585025	1.74832	23.3121	35	108	negative regulation of chromosome organization	GO_BP	ACD,ASF1A,BUB3,CDC20,CTBP1,DNMT1,DUSP1,DYNC1LI1,ERCC1,EXOSC10,FBXO5,GNL3L,H1F0,H1FX,H2AFY,H3F3A,HIST1H1C,HMGA1,HNRNPC,HNRNPU,IK,LCMT1,MAD1L1,MAD2L2,MCM2,MTF2,NAT10,NBN,PARP1,PCID2,PHF2,PIH1D1,PINX1,PRMT6,PSMG2,RAD21,RAD50,SET,SETMAR,SIN3A,SKI,SRC,SUPT6H,TAF7,TERF1,TERF2IP,TINF2,TPR,TRIP12,XRCC1,XRN1,ZNF207
GO:0010821	0.00588299	5.13512	2.57363	7	12	regulation of mitochondrion organization	GO_BP	ACAA2,AKT1,ARIH2,ATG7,ATP13A2,BAD,BAG3,BAG4,BAP1,BAX,BCL2L1,BID,BNIP3,BNIP3L,BOK,CDC37,CSNK2A2,CTTN,DDHD2,DNM1L,FAM162A,FBXO7,FIS1,FZD5,GOLPH3,GPX1,GSK3B,HAX1,HIGD1A,INF2,LEPROT,LMNA,MFF,MFN2,MLLT11,NMT1,NPEPPS,OPA1,OPTN,PARK7,PARL,PDCD5,PINK1,PLAUR,PPIF,PRELID1,PRKAA1,PSMD10,PYCARD,RHOT1,RHOT2,SAE1,SH3GLB1,SLC25A5,SQSTM1,SREBF1,STAT2,STOML2,TFDP1,TMEM135,TMEM14A,TNFSF10,TP53BP2,TRIAP1,TSPO,UBE2D…
GO:0140014	0.00591788	1.42806	59.9295	78	277	mitotic nuclear division	GO_BP	AKAP8,AKAP8L,ANAPC11,ANAPC5,AURKAIP1,BCCIP,BECN1,BUB3,CAV2,CCND1,CCND3,CCNG1,CCNG2,CCNI,CDC16,CDC20,CDC26,CHMP1A,CHMP1B,CHMP2A,CHMP2B,CHMP4B,CHMP5,CHMP6,CLASP1,DUSP1,DYNC1LI1,EPS8,FBXO5,FBXW5,GOLGA2,H2AFY,HNRNPU,IK,KIF20B,KIF3B,KPNB1,LCMT1,LRP5,MAD1L1,MAD2L1BP,MAD2L2,MIS12,NDEL1,NEK6,NME6,NSFL1C,NSL1,NSMCE2,NUP62,PCID2,PDS5B,PDXP,PEBP1,PHB2,PIN1,PINX1,PPP2R1A,PPP2R2D,PSMG2,RAD21,RHOA,RIOK2,RPL24,…
GO:0060249	0.00595423	1.33732	91.9497	114	425	anatomical structure homeostasis	GO_BP	ACD,ACTB,ACTG1,ADD1,AKR1B1,ALDOA,ANKRD11,APEX1,ATP6AP1,ATR,B2M,BAX,CA2,CCT2,CCT3,CCT6A,CCT7,CCT8,CHMP2B,CHMP4B,CSK,CTGF,CTSH,DCLRE1A,DCTN1,DEF8,DHX36,DKC1,EGFR,EPAS1,ERCC1,EXOSC10,F2R,FEN1,FH,FOXC1,GAA,GAR1,GNAS,GNL3,GNL3L,HMBOX1,HNRNPC,HNRNPD,HNRNPU,HOMER2,HSP90AA1,HSP90AB1,HSPB1,IL6,IQCB1,KRAS,LAMP2,LIPA,MAP2K7,MKKS,MYC,NAT10,NBN,NHP2,NOP10,NOTCH1,NSMCE2,PARP1,PCNA,PGK1,PINX1,PNKP,POLA2,PRDX1,P…
GO:0033143	0.00610532	2.2292	10.8048	19	50	regulation of intracellular steroid hormone receptor signaling pathway	GO_BP	BUD31,CALR,CLOCK,CNOT1,CNOT2,DAB2,DDRGK1,DDX5,EP300,HDAC1,KCTD6,LBH,PAK1,PARK7,PARP1,PHB,PHB2,RHOA,RNF14,RWDD1,SAFB2,SKP2,SMARCA4,SRC,STRN3,UBE2I,UFM1,UFSP2,WBP2,YAP1
GO:0045471	0.00611368	1.67205	27.4767	40	127	response to ethanol	GO_BP	ACTR2,BAD,BIRC2,CAT,CCND1,CLDN1,DMAP1,EEF1B2,EEF2,EPS8,FECH,FYN,GGH,GOT2,GSN,GSTP1,HDAC2,HMGCR,HPGD,ITPR2,MGMT,NQO1,PEBP1,PEMT,PHB,POLB,PRKAA1,PSMD14,PTEN,RARA,RGS2,RHOA,RPS6KB1,SDF4,SOD1,SPARC,STAT3,TP53INP1,TUFM,VCAM1
GO:0062012	0.00611818	1.37078	76.805	97	355	regulation of small molecule metabolic process	GO_BP	ACADVL,ADIPOR1,ADIPOR2,AKT1,ANXA1,APOE,ARPP19,ARV1,AZIN1,BAD,BMP2,CAV1,CD320,CLTC,COMT,COQ3,COX7A2,CYP51A1,DDIT4,DHCR7,DNAJC15,DNM1L,DUSP12,DYRK2,ECD,EGR1,EIF6,ELOVL5,ENO1,EPM2AIP1,ERLIN1,FABP5,FAM3C,FASN,FDFT1,FDPS,FOXO1,GGPS1,GSK3B,HMGCR,HMGCS1,IDI1,IGFBP3,IGFBP4,IGFBP5,INSIG1,INSIG2,KAT2A,KPNB1,LCMT1,LDLR,LONP2,MAEA,MBTPS1,ME2,MID1IP1,MIDN,MVD,NFKB1,NFYC,NQO1,NR1H2,OAZ1,ODC1,OGT,PANK2,PARK7,PA…
GO:0000731	0.00618762	2.22581	10.8176	19	50	DNA synthesis involved in DNA repair	GO_BP	CDKN2D,ISG15,MAD2L2,NPLOC4,PCNA,RCHY1,REV1,RFC1,RPA1,RPA2,RPA3,RPS27A,TRIM25,UBA52,UBB,UBC,UBE2L6,VCP,WRNIP1
GO:0006983	0.00619272	5.07807	2.59623	7	12	ER overload response	GO_BP	CCDC47,DDIT3,GSK3B,HSPA5,PPP1R15B,TMCO1,WFS1
GO:0061684	0.00619272	5.07807	2.59623	7	12	chaperone-mediated autophagy	GO_BP	ATP13A2,CTSA,EEF1A1,HSP90AA1,HSPA8,LAMP2,SNRNP70
GO:0070202	0.00619272	5.07807	2.59623	7	12	regulation of establishment of protein localization to chromosome	GO_BP	CCT2,CCT3,CCT6A,CCT7,CCT8,DKC1,TERF1
GO:0097284	0.00619272	5.07807	2.59623	7	12	hepatocyte apoptotic process	GO_BP	BCL2L1,BID,CFLAR,GSN,KRT8,STK3,STK4
GO:1903729	0.00619272	5.07807	2.59623	7	12	regulation of plasma membrane organization	GO_BP	ASAP1,DNM2,GSN,PLEKHM2,PRKCD,SH3GLB1,WASL
GO:0007264	0.0062131	1.29253	118.345	143	547	small GTPase mediated signal transduction	GO_BP	ABCA1,ABI2,ABL1,AKAP13,ALS2,APOE,ARAP2,ARHGAP1,ARHGAP10,ARHGAP17,ARHGAP21,ARHGAP24,ARHGDIA,ARHGDIB,ARHGEF17,ARHGEF2,ARHGEF3,BCL6,BCR,CDC42,CDC42EP1,CDC42EP4,CDC42SE1,CDC42SE2,CDK2,CDKN1A,CFL1,CGNL1,CHM,CHML,CHUK,COL1A2,CRK,CRKL,CTNNAL1,CYFIP1,DBNL,DLC1,DNM2,DNMT1,DOCK7,DYNLT1,ECT2,EPS8,F2R,F2RL1,FARP1,FARP2,FBXO8,GBF1,GDI1,GDI2,GNA13,GNB1,HMOX1,IQSEC1,ITGA3,ITGB1,ITSN1,JUN,KPNB1,KRAS,LPAR1,MAPRE2…
GO:0008333	0.00623779	2.11876	12.3321	21	57	endosome to lysosome transport	GO_BP	AKTIP,AP3D1,BIN1,CHMP2B,CHMP5,FAM160A2,HOOK1,HOOK3,M6PR,RAB12,RAB7A,SNX27,SORT1,STX8,TGFBRAP1,TRAK2,TSG101,VCP,VPS16,VPS41,VPS4B
GO:0070527	0.00623779	2.11876	12.3321	21	57	platelet aggregation	GO_BP	ACTB,ACTG1,CD9,CSRP1,FIBP,GAS6,GNAS,HBB,HSPB1,LYN,METAP1,MYH9,MYL12A,MYL9,PRKCA,PRKCD,RAP2B,SERPINE2,TLN1,TYRO3,VCL
GO:0031098	0.00626277	2.93498	5.79239	12	27	stress-activated protein kinase signaling cascade	GO_BP	AKR1B1,AKT1,APP,ARL6IP5,BMP2,CCM2,CDC42,CHUK,COPS5,CRKL,CRYAB,CTGF,CUL1,DBNL,DNAJA1,DUSP1,DUSP10,DUSP22,DUSP3,DVL2,EGFR,EIF2AK2,EPHB1,F2RL1,FBXW11,FOXO1,FZD4,FZD5,FZD7,GADD45A,GADD45B,GPS1,GSTP1,HDAC3,HIPK2,HMGCR,IGBP1,IRAK1,ITCH,KARS,LTBR,LYN,MAP2K1,MAP2K2,MAP2K4,MAP2K7,MAP3K1,MAP3K11,MAP3K3,MAP3K7,MAP4K5,MAPK13,MAPK14,MAPK9,MFHAS1,MYC,NEK1,NFKB1,OXSR1,PAFAH1B1,PAK1,PAK2,PDCD10,PINK1,PJA2,PRDX1,…
GO:0051017	0.00636607	2.42981	8.62801	16	40	actin filament bundle assembly	GO_BP	ABL1,ACTN1,ACTN4,ADD1,ADD3,AIF1L,BAG4,CDC42,CLASP1,CORO1B,CTGF,DLC1,DPYSL3,EPS8,FSCN1,HSP90B1,ID1,ITGB1BP1,ITGB5,LIMA1,LPAR1,MARCKS,MKKS,NRP1,PAK1,PAWR,PDXP,PFN1,PFN2,PIK3R1,PLS1,PLS3,PPFIA1,PPM1F,PXN,RAC1,RDX,RHOA,RHOC,RHOD,ROCK2,S100A10,SDC4,SLC9A1,SMAD3,SORBS3,SPIRE1,SRC,SRF,SWAP70,TACSTD2,TPM1
GO:0006367	0.00647396	1.62012	30.8864	44	143	transcription initiation from RNA polymerase II promoter	GO_BP	BAX,CCND1,CCNH,CDK4,CDK9,CDKN1A,CREB1,CREBBP,CTGF,DHX36,DRAP1,E2F3,ERCC3,ESRRA,GTF2A2,GTF2B,GTF2E2,GTF2F1,GTF2F2,GTF2H5,MED10,MED16,MED20,MED27,MED30,MED4,MED6,MED8,NOTCH1,NR1H2,NR2C2AP,NR2F6,POLR2A,POLR2C,POLR2D,POLR2G,POLR2H,POLR2I,POLR2J,POLR2L,PPARG,PSMC2,PSMC3,PSMC5,PSMC6,RARA,RBPJ,RXRA,SRF,SUB1,TAF10,TAF12,TAF2,TAF7,TBP,TCF4,TEAD2,TEAD4,TRIM28,YAP1
GO:0051881	0.00652685	2.91659	5.82083	12	27	regulation of mitochondrial membrane potential	GO_BP	ABL1,AKT1,ARL6IP5,BAD,BAX,BCL2L1,BID,BNIP3,BNIP3L,BOK,CTNS,GCLC,GCLM,GOT1,HEBP2,IFI6,MLLT11,NDUFS1,NNT,PANK2,PARK7,PARP1,PINK1,PPA2,PPP2R3C,PRDX3,PRELID1,SOD1,SRC,STOML2,TSPO,TUSC2,UBB,UCP2,VCP
GO:0090311	0.00656363	2.42041	8.65409	16	40	regulation of protein deacetylation	GO_BP	AKAP8,AKAP8L,BCL6,BEX4,BRMS1,CTBP1,EP300,FNTA,ING2,PINK1,PRKAA1,SKI,SPRED1,SREBF1,VEGFA,ZNHIT1
GO:0006081	0.00662733	1.98407	14.6975	24	68	cellular aldehyde metabolic process	GO_BP	AKR1A1,AKR7A2,ALDH1A1,ALDH3A2,ALDH9A1,BMP2,DERA,ESD,GLO1,GOT2,GPI,GRHPR,HAGH,IDH1,IDH2,PARK7,PDXK,PDXP,PGAM1,PGD,PGLS,PNKD,PNPO,RDH10,RDH11,SHPK,TALDO1,TKT,TPI1
GO:0036295	0.00666867	9.07252	1.51352	5	7	cellular response to increased oxygen levels	GO_BP	ATG7,ATP6AP1,ATP6V0D1,ATP6V1A,ATP6V1G1,CAV1,CCDC115,FOXO1,PPARG
GO:0006489	0.00668763	9.06532	1.51446	5	7	dolichyl diphosphate biosynthetic process	GO_BP	DHDDS,DOLK,DOLPP1,DPAGT1,MVD
GO:0007021	0.00668763	9.06532	1.51446	5	7	tubulin complex assembly	GO_BP	ARL2,CRYAB,TBCA,TBCC,VBP1
GO:0018344	0.00668763	9.06532	1.51446	5	7	protein geranylgeranylation	GO_BP	CHM,CHML,FNTA,PGGT1B,RABGGTB
GO:0031077	0.00668763	9.06532	1.51446	5	7	post-embryonic camera-type eye development	GO_BP	BAX,FZD5,HMGN1,KLF4,VEGFA
GO:0044829	0.00668763	9.06532	1.51446	5	7	positive regulation by host of viral genome replication	GO_BP	HSPA8,NUCKS1,PPIB,STOM,VAPA
GO:1903003	0.00668763	9.06532	1.51446	5	7	positive regulation of protein deubiquitination	GO_BP	TANK,TNIP1,VCP,WDR48,ZC3H12A
GO:0097066	0.00672419	2.90338	5.84151	12	27	response to thyroid hormone	GO_BP	AKR1B1,ANXA2,ANXA5,CRLS1,CTSB,CTSH,EIF5A,GCLC,GCLM,KLF9,RDX,TOMM20
GO:0032879	0.00686069	1.13077	594.103	644	2746	regulation of localization	GO_BP	ABCA1,ABHD2,ABL1,ACAA2,ACSL3,ACTB,ACTN1,ACTN4,ACVR1,ACVR1B,ADA,ADAM17,ADAMTS9,ADIPOR1,ADIPOR2,AHCYL1,AHI1,AHNAK,AKAP8L,AKIRIN1,AKT1,ALKBH7,AMOTL1,ANO6,ANP32B,ANXA1,ANXA2,ANXA5,AP1G1,AP2B1,AP2M1,AP2S1,AP3D1,APEX1,APOE,APP,ARF1,ARFIP1,ARG2,ARHGAP1,ARHGDIB,ARHGEF2,ARIH2,ARL2,ARL6IP1,ARL6IP5,ARPP19,ARSB,ARV1,ATAD1,ATF4,ATG3,ATP13A2,ATP1A1,ATP1B1,ATP1B3,ATP2A2,ATP6AP1,ATXN2,AXL,AZIN1,B2M,B3GAT3,BAD,BA…
GO:0030512	0.0068704	1.88669	17.0918	27	79	negative regulation of transforming growth factor beta receptor signaling pathway	GO_BP	ADAM17,BAMBI,CAV1,CAV2,DNM2,EID2,FAM89B,GLG1,HSPA5,HTRA1,LEMD3,MTMR4,PDPK1,PIN1,RPS27A,SKI,SMAD3,SMAD6,SMAD7,SNX6,STRAP,STUB1,TGFB1I1,TGFBR2,UBA52,UBB,UBC
GO:1904292	0.00695705	4.15272	3.24107	8	15	regulation of ERAD pathway	GO_BP	BCAP31,CAV1,DERL2,EDEM2,HERPUD1,NFE2L2,OS9,SGTA,UBAC2,UBE2G2,UBE2J1,UBQLN1,UBQLN2,UBXN1,USP13,USP14
GO:0010468	0.00695728	1.10611	1021.38	1082	4760	regulation of gene expression	GO_BP	AARS,ABL1,ACO1,ACTA2,ACTB,ACTL6A,ACTR2,ACVR1,ACVR1B,ACVR2A,ADAM19,ADAR,ADNP2,AEBP1,AES,AFF1,AGRN,AHCTF1,AHCYL1,AHI1,AHNAK,AHR,AKAP8L,AKIRIN2,AKT1,ANGEL2,ANXA2,ANXA7,APBA3,APEX1,APOE,APP,ARF4,ARHGEF2,ARID1A,ARID3A,ARID3B,ARID4B,ARID5B,ASCC2,ASF1A,ASH2L,ATF3,ATF4,ATF5,ATF6,ATMIN,ATP1B1,ATXN2,ATXN7L3,BAG3,BAMBI,BASP1,BAZ1B,BBX,BCL3,BCL6,BCLAF1,BIRC2,BIRC3,BLZF1,BMP2,BMPR1A,BMPR2,BOLA3,BRD3,BRD4,BRD7…
GO:0000963	0.00701494	4.14583	3.24528	8	15	mitochondrial RNA processing	GO_BP	ELAC2,FASTKD5,HSD17B10,PNPT1,PUS1,SUPV3L1,TRIT1,TRMT5
GO:0006123	0.00701494	4.14583	3.24528	8	15	mitochondrial electron transport, cytochrome c to oxygen	GO_BP	COX10,COX15,COX4I1,COX5A,COX5B,COX6A1,COX7C,CYCS
GO:0033750	0.00701494	4.14583	3.24528	8	15	ribosome localization	GO_BP	BCCIP,EIF6,NUP88,PA2G4,RIOK2,RPS15,SDAD1,XPO1
GO:0034616	0.00701494	4.14583	3.24528	8	15	response to laminar fluid shear stress	GO_BP	ABCA1,ASS1,ETS1,KLF2,KLF4,NFE2L2,SMAD6,SMAD7
GO:0046931	0.00701494	4.14583	3.24528	8	15	pore complex assembly	GO_BP	AHCTF1,ANO6,BAD,CCT3,CCT8,NUP205,NUP93,RTN4
GO:0031295	0.00702002	2.13632	11.683	20	54	T cell costimulation	GO_BP	AKT1,CARD11,CAV1,CD24,CDC42,CSK,DPP4,EFNB1,EFNB2,FYN,LGALS1,LYN,PAK1,PAK2,PDPK1,PIK3R1,PTPN11,RAC1,SRC,YES1
GO:0009628	0.00705232	1.37508	71.7819	91	339	response to abiotic stimulus	GO_BP	ABHD12,ACAA2,ACADVL,ACTN4,ADA,ADAM17,ADM,ADSL,ADSS,AGTRAP,AHCY,AIFM1,AKR1B1,AKT1,ALKBH5,ANGPTL4,ANXA1,ANXA7,APP,ARHGEF2,ARSB,ASNS,ATF4,ATG7,ATP1A1,ATP1B1,ATP2A2,ATP6AP1,ATP6V0D1,ATP6V1A,ATP6V1G1,ATR,BAD,BAG3,BAG4,BAG5,BAX,BCL2L1,BCL3,BECN1,BIRC2,BMP2,BNIP3,BNIP3L,BRCC3,BRD1,BTG2,CA2,CAB39,CALM1,CAPN2,CASP2,CAT,CAV1,CCDC115,CCND1,CD24,CD40,CD9,CDK4,CDKN1A,CDKN2D,CDS1,CFLAR,CHCHD2,CIRBP,CITED2,CLDN…
GO:0007346	0.00706615	1.56376	35.2188	49	165	regulation of mitotic cell cycle	GO_BP	ABL1,ACTR1A,ANAPC11,ANAPC5,ANGEL2,ANXA1,APEX1,APP,ARID3A,ASNS,AURKAIP1,BAX,BCL2L1,BCL6,BECN1,BID,BRD4,BRD7,BTG1,BTG2,BTG3,BUB3,CASP2,CAV2,CCND1,CCND3,CCNG1,CCNG2,CCNI,CDC16,CDC20,CDC26,CDK10,CDK2,CDK2AP2,CDK4,CDKN1A,CDKN1B,CEP290,CETN2,CHMP1A,CHMP1B,CHMP2A,CHMP2B,CHMP4B,CHMP5,CKAP5,CKS1B,CKS2,CLASP1,CLTC,CNOT1,CNOT10,CNOT2,CNOT4,CNOT6L,CNOT8,CSNK1D,CSNK1E,CTDSP1,CTDSP2,CTDSPL,CUL1,CUL4A,DCTN1,DCT…
GO:0043457	0.00708224	3.07054	5.19245	11	24	regulation of cellular respiration	GO_BP	BNIP3,CISD1,DNAJC15,PARK7,PINK1,PNPT1,PRELID1,SHMT2,SLC25A23,TRAP1,VCP
GO:0046174	0.00708224	3.07054	5.19245	11	24	polyol catabolic process	GO_BP	GPD2,IMPA1,IMPA2,INPP1,INPP5A,MTMR2,NUDT3,OCRL,PTEN,SYNJ2,TPI1
GO:1904385	0.00708224	3.07054	5.19245	11	24	cellular response to angiotensin	GO_BP	AGTRAP,AHCYL1,CA2,CAV1,CYBA,HSF1,NFE2L2,NFKB1,PRKCD,ROCK2,SRC
GO:0072525	0.00712413	1.71945	23.5824	35	109	pyridine-containing compound biosynthetic process	GO_BP	ADPGK,AFMID,ALDOA,DDIT4,DHTKD1,ECD,EIF6,ENO1,GALK1,GAPDH,GPI,HK1,HKDC1,IDH2,LDHA,NADK,OGDH,OGT,PARP9,PDXK,PFKFB3,PFKL,PFKP,PGAM1,PGK1,PGM1,PGM2L1,PNPO,PRKAA1,PRKAG1,PRKAG2,PSAT1,QPRT,STAT3,TPI1
GO:0006612	0.00713647	1.85094	17.9115	28	84	protein targeting to membrane	GO_BP	ARL6IP1,ATG3,ATG4C,CHM,CHMP4B,CIB1,FIS1,FYN,GDI1,GOLGA7,ICMT,ITGB1BP1,MFF,PAK1,PEX16,PEX19,PRNP,RAB3IP,RAB8B,RPL10A,RPL11,RPL12,RPL13,RPL13A,RPL14,RPL15,RPL18,RPL18A,RPL19,RPL21,RPL22,RPL23,RPL23A,RPL24,RPL27,RPL27A,RPL28,RPL29,RPL3,RPL30,RPL31,RPL32,RPL34,RPL35,RPL35A,RPL36,RPL36A,RPL37A,RPL38,RPL39,RPL4,RPL41,RPL5,RPL6,RPL7,RPL8,RPL9,RPLP0,RPLP1,RPLP2,RPS10,RPS11,RPS12,RPS14,RPS15,RPS15A,RPS16,…
GO:0030155	0.00721211	1.25723	144.523	171	668	regulation of cell adhesion	GO_BP	ABL1,ACTN4,ADA,ADAM19,AKT1,ANXA1,AP3B1,AP3D1,ARG2,ARHGDIA,ARHGDIB,ARL2,ARPC2,ASS1,BAD,BAG4,BCL6,BMP2,C1QBP,CALR,CARD11,CASK,CAV1,CBLL1,CD24,CD44,CD46,CD74,CD9,CDC42,CEBPB,CIB1,CITED2,CLASP1,COL8A1,CORO1C,CRK,CRKL,CSK,CYR61,DLC1,DNM2,DPP4,DUSP1,DUSP10,DUSP22,DUSP3,EFNA1,EFNB1,EFNB2,EPB41L5,ETS1,FAF1,FBLN1,FLOT2,FOXC2,FSTL3,FXYD5,FYN,FZD4,FZD7,GLI3,GSK3B,GSN,GTPBP4,HSD17B12,HSPD1,HSPH1,IFT74,IGFBP2…
GO:0071276	0.00724992	2.47514	8.00503	15	37	cellular response to cadmium ion	GO_BP	AKT1,CHUK,EGFR,FOS,GSN,HMOX1,HSF1,JUN,MAPK9,MT1E,MT1F,MT1G,MT1X,MT2A,SOD1
GO:0036120	0.00731288	3.29856	4.54339	10	21	cellular response to platelet-derived growth factor stimulus	GO_BP	CORO1B,CREB1,ERRFI1,FYN,MARS,PTN,RDX,SRC,SYAP1,YES1
GO:0046827	0.00731288	3.29856	4.54339	10	21	positive regulation of protein export from nucleus	GO_BP	ANP32B,BAG3,CTDSPL2,EMD,GAS6,GSK3B,RBM22,RIOK2,TPR,XPO4
GO:1902307	0.00731288	3.29856	4.54339	10	21	positive regulation of sodium ion transmembrane transport	GO_BP	ACTN4,ARF1,ATP1B1,ATP1B3,CNKSR3,DNM2,GLRX,KIF5B,SLC9A1,WNK1
GO:0006825	0.00733146	3.62801	3.89434	9	18	copper ion transport	GO_BP	ATOX1,COX17,CUTC,FKBP4,MMGT1,SCO1,SCO2,SLC11A2,SLC31A1
GO:0031293	0.00733146	3.62801	3.89434	9	18	membrane protein intracellular domain proteolysis	GO_BP	ADAM17,APH1A,MBTPS1,NCSTN,NFKB1,PSENEN,RHBDD1,SPPL2A,TRAF6
GO:0032968	0.00733146	3.62801	3.89434	9	18	positive regulation of transcription elongation from RNA polymerase II promoter	GO_BP	BRD4,CDK9,CTR9,GTF2F1,GTF2F2,PAF1,SUPT16H,SUPT6H,WDR61
GO:0042177	0.00738946	2.29923	9.47689	17	44	negative regulation of protein catabolic process	GO_BP	ANXA2,ATP13A2,AZIN1,BAG5,CSNK2A2,CST3,CTSA,DDRGK1,DERL2,EFNA1,EGFR,FURIN,FYN,GABARAPL2,GIPC1,HIPK2,HSP90AB1,LAPTM4B,MAD2L2,MYCBP2,OGT,OS9,PARK7,PDCL3,PHB,PIN1,PSMF1,PTPN3,RGP1,RPL11,RPL23,RPL5,RPS7,SCO1,SDCBP,SERPINE2,SF3B3,SGTA,SMAD3,SMARCC1,SNRNP70,SNX3,TIMP1,TIMP2,UBAC2,UBE2G2,UBE2J1,UBXN1,UCHL5,USP14,USP7,VPS35,WAC
GO:0090316	0.00740872	2.17211	10.9706	19	51	positive regulation of intracellular protein transport	GO_BP	ANP32B,ARIH2,B3GAT3,BAG3,BAP1,BCAP31,CDC42,CEP290,CIB1,CSNK2A2,CTDSPL2,DMAP1,ECT2,EDEM2,EMD,FIS1,FYN,FZD5,GAS6,GLI3,GSK3B,HDAC3,HSP90AB1,HYAL2,ITGB1BP1,JUP,KIF20B,KIF5B,LEPROT,MAPK14,MFF,NPEPPS,OAZ1,PAK1,PCM1,PCNT,PDCD10,PDCD5,PIK3R1,PINK1,PRKAA1,PRKCD,PRNP,RBM22,RIOK2,SAE1,SAR1A,SAR1B,SEC16A,SH3GLB1,SMAD3,SMO,STOM,TM9SF4,TMEM30A,TPR,TRIM28,UBE2D3,UBE2L3,UBL5,USP36,VAMP2,XPO4,ZC3H12A,ZFAND1
GO:0030832	0.00741242	1.53061	38.727	53	179	regulation of actin filament length	GO_BP	ABI2,ACTR2,ADD1,ADD3,ARF1,ARPC1A,ARPC2,ARPC3,ARPC4,ARPC5,ARPC5L,BAG4,BIN1,CAPG,CAPZA1,CAPZA2,CAPZB,CDC42EP1,CDC42EP4,CFL1,CORO1B,CTTN,CYFIP1,DSTN,EPS8,F2RL1,GMFB,GSN,HAX1,LIMA1,MKKS,NCK1,NCK2,NCKAP1,PDXP,PFN1,PFN2,PRKCD,PYCARD,RASA1,RDX,RHOA,SPIRE1,SPTAN1,SPTBN1,SWAP70,TMSB10,TMSB4X,TWF2,WASL,WDR1,WHAMM,WIPF2
GO:0016049	0.00752515	1.95482	14.8252	24	69	cell growth	GO_BP	ABL1,ACVR1B,ADAM17,ADIPOR1,ADIPOR2,ADNP2,AKAP13,AKT1,ALCAM,APOE,APP,ARIH2,ATAD3A,BAP1,BCAR1,BCL6,BLZF1,BMPR2,BTG1,CDC42,CDKN1A,CDKN1B,CDKN2AIP,CDKN2D,CHPT1,CIB1,CLSTN1,CPNE1,CRYAB,CTGF,CTTN,CXCL16,CYBA,CYFIP1,CYFIP2,CYR61,DCBLD2,DCUN1D3,DDX3X,DERL2,DNM2,DPYSL2,DVL1,EBAG9,EGFR,EI24,EIF2AK4,EIF4G1,EIF4G2,ENO1,EPB41L3,EPB41L5,EXOSC4,EXOSC9,EXTL3,FAM122A,FLRT3,GDI1,GJA1,GSK3B,H3F3A,HBEGF,HSP90AA1,HSP…
GO:0007080	0.00774127	2.28604	9.51949	17	44	mitotic metaphase plate congression	GO_BP	BECN1,CHMP1A,CHMP1B,CHMP2A,CHMP2B,CHMP4B,CHMP5,CHMP6,HNRNPU,KPNB1,MAD1L1,MIS12,NUP62,PINX1,SEH1L,VPS4A,VPS4B
GO:0016239	0.00775996	2.06314	12.5399	21	58	positive regulation of macroautophagy	GO_BP	BECN1,BNIP3,BNIP3L,CALCOCO2,CDC37,GPSM1,HMOX1,LARP1,LRSAM1,MAP3K7,MFN2,OPTN,PINK1,RAB12,RAB3GAP1,RALB,RIPK2,SCOC,SESN2,SH3GLB1,SPTLC1,SUPT5H,TBK1,TRIM13,WAC
GO:1901222	0.00777397	1.7384	22.0679	33	102	regulation of NIK/NF-kappaB signaling	GO_BP	ACTN4,ADIPOR1,APP,BCL3,BIRC2,CALR,CARD10,COPS8,CPNE1,EGFR,EIF2AK2,FBXW11,IRAK1,LIMS1,LITAF,MAP3K7,NFKBIA,PPM1B,PRDX1,RBCK1,RHOA,RPS3,SPHK1,TERF2IP,TMSB4X,TNFRSF10B,TRAF2,TRAF6,TRIM44,TRIP6,TSPAN6,ZC3H12A,ZFP91
GO:0061136	0.00791208	2.35004	8.79194	16	41	regulation of proteasomal protein catabolic process	GO_BP	AKT1,ARAF,ARIH2,BAG5,BCAP31,CAV1,COMMD1,CSNK1A1,CSNK1D,CSNK1E,DAB2,DDA1,DDRGK1,DERL2,DVL1,EDEM2,FAM122A,FBXW8,GABARAPL2,GCLC,GIPC1,GPX1,GSK3B,HERPUD1,HSP90AB1,KEAP1,MAPK9,NFE2L2,NUB1,NUDT15,OGT,OS9,PARK7,PIAS1,PINK1,PSMC1,PSMC2,PSMC3,PSMC5,PSMC6,PSMD10,PSMD14,PSME1,PSME2,PSMF1,RAD23A,RAD23B,RBX1,RCHY1,RHBDF1,RNF14,RNF19B,RPL11,SCO1,SDCBP,SGTA,SMAD7,SMARCC1,SOCS4,STUB1,SUMO2,TRIB1,TRIB2,TRIB3,UBAC…
GO:0097421	0.0079759	2.54086	7.35597	14	34	liver regeneration	GO_BP	CCND1,CEBPB,CLDN1,CSNK2A2,EGFR,GLI3,HMOX1,PCNA,PNPT1,PTPN3,RPL19,RPS16,SULF2,UCP2
GO:0008033	0.00844361	2.33039	8.84982	16	41	tRNA processing	GO_BP	AARS,AARS2,ADAT3,CLP1,DDX1,DPH3,DUS3L,ELAC2,ELP2,ELP3,FARS2,FTSJ1,GRSF1,HSD17B10,KARS,METTL1,MTFMT,NAT10,NSUN2,NSUN3,OSGEP,POLR3K,POP5,POP7,PUS1,PUS3,PUSL1,RPP40,RPUSD4,SARS,SEPHS2,SSB,THG1L,TPRKB,TRIT1,TRMT1,TRMT11,TRMT112,TRMT5,TRPT1,TSEN54,URM1,USP14
GO:0006887	0.00844687	1.70491	22.9636	34	109	exocytosis	GO_BP	ABCC4,ACLY,ACTN1,ACTN4,ACTR10,ACTR1B,ACTR2,AGA,AGPAT2,ALDOA,ANO6,ANPEP,ANXA1,ANXA2,ANXA5,AP1G1,AP1M1,APEH,APLP2,APP,APRT,ARF1,ARHGAP17,ARPC5,ARSB,ASAH1,ATG7,ATP11B,ATP13A2,ATP2A2,ATP6AP1,ATP6AP2,ATP6V0A1,ATP6V1D,B2M,B4GALT1,BCR,BRI3,C1orf35,CAB39,CALM1,CANT1,CAP1,CAPN1,CASK,CAT,CCT2,CCT8,CD44,CD58,CD59,CD63,CD9,CEP290,CHMP2A,CKAP4,CLASP1,CMTM6,CNN2,COMMD3,COMMD9,COPB1,COPS5,CPNE1,CPNE3,CREG1,CST3…
GO:0030038	0.00845994	1.76034	20.5535	31	95	contractile actin filament bundle assembly	GO_BP	ABL1,BAG4,CDC42,CLASP1,CTGF,DLC1,ITGB1BP1,ITGB5,LPAR1,MKKS,NRP1,PAK1,PFN1,PFN2,PIK3R1,PPFIA1,PPM1F,PXN,RAC1,RHOA,RHOC,ROCK2,S100A10,SDC4,SLC9A1,SMAD3,SORBS3,SRC,SRF,TACSTD2,TPM1
GO:0097711	0.00845994	1.76034	20.5535	31	95	ciliary basal body-plasma membrane docking	GO_BP	ACTR1A,AHI1,B9D2,CEP290,CETN2,CKAP5,CLASP1,CSNK1D,CSNK1E,DCTN1,DCTN2,DCTN3,DYNC1H1,DYNC1I2,DYNLL1,HSP90AA1,IQCB1,MAPRE1,NEDD1,NINL,PAFAH1B1,PCM1,PCNT,PPP2R1A,RAB3IP,SSNA1,TMEM216,TUBA1A,TUBA4A,TUBG1,YWHAG
GO:0030521	0.0085397	2.32697	8.85994	16	41	androgen receptor signaling pathway	GO_BP	ARID1A,BUD31,DAB2,DDX17,DDX5,DNAJA1,EP300,FHL2,FKBP4,HDAC1,MED16,MED30,MED4,NCOA1,NCOA3,NCOA4,NRIP1,PARK7,PHB,PIAS1,RHOA,RNF14,RNF4,RWDD1,SAFB2,SMARCA4,TGFB1I1
GO:1903313	0.00856939	2.62838	6.69267	13	31	positive regulation of mRNA metabolic process	GO_BP	BTG2,CIRBP,CNOT1,CNOT6L,CNOT8,DAZAP1,DHX36,HNRNPD,HSF1,HSPA8,KHSRP,NCBP1,PABPC1,PAF1,PNPT1,POLR2G,PRDX6,PRPF19,PUM1,RBM23,RBM3,RBMX,SF3B4,SNRNP70,TOB1,TRA2A,UPF1,ZC3H12A,ZC3HAV1,ZFP36,ZFP36L1
GO:0009205	0.00859046	2.76421	5.98498	12	28	purine ribonucleoside triphosphate metabolic process	GO_BP	ADPGK,AK1,AK2,AK3,ALDOA,ATP1B1,ATP6V1A,ATP6V1B2,BAD,BID,COQ9,COX10,COX15,COX4I1,COX5A,COX5B,COX6A1,COX7A2,COX7C,CTNS,CYC1,CYCS,DDIT4,DHTKD1,DLD,DNAJC15,DNM1L,ECD,EIF6,ENO1,FAM20C,GALK1,GAPDH,GPHN,GPI,GUK1,HK1,HKDC1,HSPA8,IMPDH1,IMPDH2,ITPA,LDHA,MOCS2,MSH2,NADK,NDUFA1,NDUFA10,NDUFA12,NDUFA4,NDUFA8,NDUFA9,NDUFAB1,NDUFAF1,NDUFB10,NDUFB2,NDUFB3,NDUFB5,NDUFB6,NDUFB7,NDUFB8,NDUFC1,NDUFS1,NDUFS2,NDUFS3,…
GO:0072583	0.00864015	2.32343	8.87044	16	41	clathrin-dependent endocytosis	GO_BP	AP2B1,AP2M1,AP2S1,CANX,CLTA,CLTB,CLTC,DAB2,DNM2,GAK,INPP5F,PIP5K1C,SMAP1,SYT11,UBQLN2,WASL
GO:1901028	0.00864015	2.32343	8.87044	16	41	regulation of mitochondrial outer membrane permeabilization involved in apoptotic signaling pathway	GO_BP	ACAA2,BAD,BAX,BID,BOK,GSK3B,NMT1,SLC25A5,TFDP1,TMEM14A,TP53BP2,YWHAB,YWHAG,YWHAH,YWHAQ,YWHAZ
GO:0051204	0.0087287	2.62122	6.70692	13	31	protein insertion into mitochondrial membrane	GO_BP	BAD,BAX,BID,COX18,NMT1,TFDP1,TOMM22,TP53BP2,YWHAB,YWHAG,YWHAH,YWHAQ,YWHAZ
GO:0006469	0.00879124	1.79305	18.9814	29	88	negative regulation of protein kinase activity	GO_BP	ABL1,ADAR,AKT1,APOE,CAMK2N1,CAV1,CDKN1A,CDKN1B,CHMP6,CIB1,CORO1C,DNAJA1,DNAJC3,DUSP1,DUSP10,DUSP22,DUSP3,DUSP5,DUSP6,DVL1,ERRFI1,FBXO7,GADD45A,GADD45B,GMFB,GPS1,GSTP1,H2AFY,HMGCR,HSPB1,HYAL2,ITGB1BP1,LRP5,LYN,MVP,NCK1,NUP62,PAK2,PAQR3,PARK7,PDPK1,PKIA,PPM1F,PPP2CA,PPP2R1A,PRKAG2,PRKAR1A,PRKCD,PTPN1,PYCARD,QARS,RGS2,SNX6,SOCS1,SOCS4,SPRED1,SPRY1,SPRY2,SPRY4,TAF7,TARBP2,TNFAIP3,TRIB1,TRIB2,TRIB3,TS…
GO:0032784	0.00888091	2.17856	10.3849	18	48	regulation of DNA-templated transcription, elongation	GO_BP	BRD4,CCNT1,CDK9,CTR9,GTF2F1,GTF2F2,HMGN1,HNRNPU,PAF1,SUPT16H,SUPT4H1,SUPT5H,SUPT6H,TCEA2,THOC5,TSFM,WDR61,ZMYND11
GO:1900101	0.00900115	14.5282	1.08023	4	5	regulation of endoplasmic reticulum unfolded protein response	GO_BP	ATF6,BAX,BOK,COPS5,DNAJB9,HSPA5,NCK1,NCK2,PIK3R1,PPP1R15A,PPP1R15B,PTPN1,TMEM33,WFS1
GO:0090085	0.0090199	14.518	1.08082	4	5	regulation of protein deubiquitination	GO_BP	ITCH,PARK7,TANK,TNIP1,TRIM21,UBXN1,VCP,WDR48,ZC3H12A
GO:0006166	0.00904978	14.5019	1.08176	4	5	purine ribonucleoside salvage	GO_BP	ADK,APRT,HPRT1,MTAP
GO:0009217	0.00904978	14.5019	1.08176	4	5	purine deoxyribonucleoside triphosphate catabolic process	GO_BP	ADA,NUDT1,NUDT15,NUDT16
GO:0010793	0.00904978	14.5019	1.08176	4	5	regulation of mRNA export from nucleus	GO_BP	AKAP8L,SETD2,SUPT6H,ZC3H3
GO:0010815	0.00904978	14.5019	1.08176	4	5	bradykinin catabolic process	GO_BP	CTSH,ECE1,IDE,XPNPEP1
GO:0042816	0.00904978	14.5019	1.08176	4	5	vitamin B6 metabolic process	GO_BP	PDXK,PDXP,PNPO,PSAT1
GO:0046060	0.00904978	14.5019	1.08176	4	5	dATP metabolic process	GO_BP	ADA,ADK,GUK1,NUDT1
GO:0046836	0.00904978	14.5019	1.08176	4	5	glycolipid transport	GO_BP	GLTP,NPC2,PSAP,RFT1
GO:0061419	0.00904978	14.5019	1.08176	4	5	positive regulation of transcription from RNA polymerase II promoter in response to hypoxia	GO_BP	NFE2L2,NOTCH1,RBPJ,VEGFA
GO:0070934	0.00904978	14.5019	1.08176	4	5	CRD-mediated mRNA stabilization	GO_BP	DHX9,HNRNPU,SYNCRIP,YBX1
GO:0072656	0.00904978	14.5019	1.08176	4	5	maintenance of protein location in mitochondrion	GO_BP	AKT1,HK1,PINK1,TSPO
GO:0031323	0.00929538	2.0361	11.8687	20	60	regulation of cellular metabolic process	GO_BP	AARS,ABL1,ACADVL,ACD,ACLY,ACO1,ACSL1,ACSL3,ACTA2,ACTB,ACTL6A,ACTN1,ACTN4,ACTR2,ACVR1,ACVR1B,ACVR2A,ADAM17,ADAR,ADIPOR1,ADIPOR2,ADNP2,ADRM1,AEBP1,AES,AFF1,AGRN,AHCTF1,AHCYL1,AHI1,AHNAK,AHR,AIFM1,AIMP2,AIP,AKAP13,AKAP8,AKAP8L,AKIRIN2,AKT1,AKTIP,ALS2,ANGEL2,ANKRD13C,ANKRD54,ANP32B,ANTXR1,ANXA1,ANXA2,APEX1,APIP,APLP2,APOE,APP,ARAF,ARF1,ARF4,ARG2,ARHGEF2,ARID1A,ARID3A,ARID3B,ARID4B,ARID5B,ARIH2,ARL6IP…
GO:0001570	0.00938056	1.8521	16.6591	26	77	vasculogenesis	GO_BP	ADM,AGGF1,CAV1,CCM2,EGFL7,ENG,FZD4,GJC1,HEG1,ITGAV,JUNB,NOTCH1,PTK2,RASA1,SETD2,SGPL1,SMO,SPRED1,TEAD2,TGFBR2,TIE1,TIPARP,VEGFA,YAP1,ZFP36L1,ZMIZ1
GO:0035455	0.00949145	5.44474	2.16199	6	10	response to interferon-alpha	GO_BP	ADAR,AXL,EIF2AK2,GAS6,IFIT3,IFITM1,IFITM2,IFITM3,IFNAR1,KLHL20,TPR
GO:0001731	0.00952594	5.4398	2.16352	6	10	formation of translation preinitiation complex	GO_BP	DENR,EIF2S3,EIF4B,EIF4H,EIF5,RPL13A
GO:0006307	0.00952594	5.4398	2.16352	6	10	DNA dealkylation involved in DNA repair	GO_BP	ALKBH2,ALKBH3,ALKBH5,ASCC2,FTO,MGMT
GO:0019388	0.00952594	5.4398	2.16352	6	10	galactose catabolic process	GO_BP	GALE,GALK1,GALM,GLB1,PGM1,PGM2L1
GO:0033182	0.00952594	5.4398	2.16352	6	10	regulation of histone ubiquitination	GO_BP	CDK9,CTR9,RNF20,TRIP12,UBE2N,WDR70
GO:0051409	0.00952594	5.4398	2.16352	6	10	response to nitrosative stress	GO_BP	DDIT3,DNAJA1,DUSP6,GCLC,GCLM,PARK7
GO:0090073	0.00952594	5.4398	2.16352	6	10	positive regulation of protein homodimerization activity	GO_BP	CRBN,GNL3L,LGALS3,PARK7,SYAP1,TRAF2
GO:1902065	0.00952594	5.4398	2.16352	6	10	response to L-glutamate	GO_BP	AIFM1,CREB1,FYN,OPA1,PCNA,TMBIM6
GO:1903405	0.00952594	5.4398	2.16352	6	10	protein localization to nuclear body	GO_BP	CCT2,CCT3,CCT6A,CCT7,CCT8,DKC1
GO:1904851	0.00952594	5.4398	2.16352	6	10	positive regulation of establishment of protein localization to telomere	GO_BP	CCT2,CCT3,CCT6A,CCT7,CCT8,DKC1
GO:0071901	0.00952973	1.60302	28.9912	41	134	negative regulation of protein serine/threonine kinase activity	GO_BP	ABL1,AKT1,APOE,CAV1,CDKN1A,CDKN1B,CIB1,DNAJA1,DUSP1,DUSP10,DUSP22,DUSP3,DUSP5,DUSP6,FBXO7,GPS1,GSTP1,H2AFY,HMGCR,HSPB1,HYAL2,LRP5,LYN,NUP62,PAQR3,PKIA,PPP2CA,PPP2R1A,PRKAG2,PRKAR1A,PRKCD,PTPN1,PYCARD,RGS2,SPRED1,SPRY1,SPRY2,SPRY4,TNFAIP3,WNK1,YWHAG
GO:2001022	0.00958174	1.75831	19.9044	30	92	positive regulation of response to DNA damage stimulus	GO_BP	ACTR2,ATR,BCLAF1,BRCC3,CEBPG,DDX5,DHX9,EEF1E1,EGFR,MAD2L2,MGMT,MYC,NSMCE1,NSMCE4A,NUDT16,PARP1,PARP9,PCNA,PIAS4,PRKCD,RPS3,SETMAR,SPIRE1,SPRED1,TMEM161A,TRIM28,UBE2N,UBE2V2,UIMC1,XRCC1
GO:0045732	0.00962267	1.87218	15.8845	25	74	positive regulation of protein catabolic process	GO_BP	AKT1,APOE,ARIH2,ATG4B,ATG7,BCAP31,CAV1,CD81,CDKN1B,CSNK1A1,CSNK1D,CSNK1E,CTSC,DAB2,DDB1,DDRGK1,DVL1,EDEM2,FAF1,FAM122A,FBXL5,FBXW8,FOXO1,FURIN,GCLC,GGA1,GSK3B,HERPUD1,HSP90AA1,IDE,ITCH,KEAP1,LDLR,MAPK9,MSN,NDFIP1,NDUFA13,NEDD4,NEDD4L,NFE2L2,NUB1,OAZ1,PIAS1,PSMC1,PSMC2,PSMC3,PSMC5,PSMC6,PSMD10,PTEN,PTK2,PTTG1IP,RAB7A,RAD23A,RBX1,RCHY1,RDX,RHBDD3,RNF14,RNF19B,SEC22B,SGTA,SH3D19,SMAD7,SNF8,SOCS4,STU…
GO:0031124	0.00965165	2.21362	9.70368	17	45	mRNA 3'-end processing	GO_BP	AHCYL1,APP,CASC3,CCNT1,CDK9,CLP1,CPSF1,CPSF2,CPSF4,CSTF3,CTR9,DHX36,DHX38,EIF4A3,FIP1L1,GRSF1,HSF1,NCBP1,PABPC1,PABPN1,PAF1,PAPOLA,PNPT1,POLDIP3,POLR2D,RNF20,RNPS1,SLBP,SLU7,SNRPA,SRRM1,SSU72,SUPT5H,THOC2,THOC5,THOC6,THOC7,U2AF2,UPF3B,ZC3H3,ZFP36L1
GO:0043603	0.00971974	1.63752	25.5944	37	126	cellular amide metabolic process	GO_BP	AARS,AARS2,AASDHPPT,ACAT1,ACBD6,ACLY,ACO1,ACOT7,ACSL1,ACSL3,ACSL4,AEBP1,AIMP2,AKT1,ANPEP,APEH,APH1A,APOE,APP,ARG2,ASAH1,ASL,ASNS,ASNSD1,ASS1,ATF4,ATIC,ATP13A2,ATP6AP2,ATXN2,AURKAIP1,B4GALT3,BCL3,BECN1,BIN1,BTG2,C1QBP,CALR,CAPRIN1,CASC3,CDC123,CDK4,CERK,CIRBP,CLN5,CLN6,CNDP2,CNOT1,CNOT10,CNOT2,CNOT6L,CNOT8,COL4A3BP,COPS5,CPD,CTNS,CTSA,CTSH,CYFIP1,CYR61,DAP3,DARS,DBI,DDX1,DDX3X,DEGS1,DENR,DGAT1,DHP…
GO:0007041	0.00987036	2.86718	5.38497	11	25	lysosomal transport	GO_BP	AKTIP,AP1G1,AP3B1,AP3D1,AP3M1,ARF1,ARSB,BIN1,CHMP2B,CHMP5,FAM160A2,GAK,GNPTAB,GNPTG,HGS,HOOK1,HOOK3,HSPA8,IGF2R,LAMP1,LAMP2,LARS,M6PR,NCOA4,NEDD4,NPC1,PINK1,RAB12,RAB7A,SCARB2,SNX27,SORT1,STX8,TGFBRAP1,TMEM106B,TRAK2,TSG101,USE1,VCP,VPS16,VPS35,VPS41,VPS4A,VPS4B,ZFYVE16
GO:0090288	0.00990587	1.56004	32.4298	45	150	negative regulation of cellular response to growth factor stimulus	GO_BP	ABL1,ADAM17,BAMBI,CASK,CAV1,CAV2,CFLAR,CTDSPL2,DNM2,EID2,FAM129B,FAM89B,FSTL3,FZD1,GLG1,HGS,HIPK2,HSPA5,HTRA1,LEMD2,LEMD3,MTMR4,NEDD4,NOTCH1,PDCD6,PDPK1,PIN1,PTPN1,RPS27A,SEMA6A,SKI,SMAD3,SMAD6,SMAD7,SNX6,SPRY1,SPRY2,SPRY4,STRAP,STUB1,SULF2,TGFB1I1,TGFBR2,THBS1,TOB1,TRIM33,TWSG1,UBA52,UBB,UBC
GO:0051092	0.009927	1.56873	31.5874	44	146	positive regulation of NF-kappaB transcription factor activity	GO_BP	APP,ARHGEF2,CARD11,CAT,CD40,CFLAR,CHUK,CIB1,CLOCK,DDRGK1,DHX33,DHX9,EIF2AK2,IRAK1,KRAS,LRRFIP1,MAP3K7,MTDH,NFKB1,NFKB2,PRDX3,PYCARD,RBCK1,RIPK1,RIPK2,RIPK4,RPS27A,RPS3,RPS6KA4,SPHK1,TERF2IP,TICAM1,TRADD,TRAF2,TRAF6,TRIM13,TRIM25,TRIM37,TRIM38,TRIM8,UBA52,UBB,UBC,UBE2N
GO:1902882	0.00996036	1.73314	20.7698	31	96	regulation of response to oxidative stress	GO_BP	AKT1,ATF4,ATG7,BAG5,ENDOG,FBXO7,FOXO3,FUT8,FYN,FZD1,GPX1,H2AFY,HSPB1,MCL1,NCOA7,NFE2L2,NONO,NUP93,OXR1,P4HB,PARK7,PARP1,PAWR,PINK1,PSAP,RIPK1,SESN2,SOD1,TRAP1,TXN,UBQLN1
GO:0007566	0.00996976	2.09063	11.2503	19	52	embryo implantation	GO_BP	ACVR1B,ARHGDIB,ARID1A,BSG,C1QBP,CALR,FBLN1,FKBP4,H3F3A,IGFBP7,RECK,RPL29,RXRA,SOD1,SPP1,STC1,TGFBR2,TIMP1,TRIM28
GO:2000649	0.00996976	2.09063	11.2503	19	52	regulation of sodium ion transmembrane transporter activity	GO_BP	ACTN4,ATP1B1,CNKSR3,DNM2,FXYD2,FXYD5,GLRX,KIF5B,KLHL24,NEDD4,NEDD4L,PTPN3,SLC9A1,SLC9A3R1,SLMAP,STK39,STOM,WNK1,YWHAH
GO:0009069	0.00998059	2.20425	9.73585	17	45	serine family amino acid metabolic process	GO_BP	APIP,ENOPH1,GCAT,GCLC,GCLM,GCSH,GLDC,MPST,MTHFD1,MTRR,PHGDH,PSAT1,SARS,SDSL,SEPHS2,SERINC3,SHMT2
GO:0009611	0.010006	1.26161	126.348	150	585	response to wounding	GO_BP	ABHD2,ACTB,ACTG1,ADAM17,ADIPOR2,ADM,AK3,AKIRIN1,ANO6,ANXA1,ANXA2,ANXA5,AP3B1,APOE,ARF4,AXL,B4GALT1,BAX,C1GALT1C1,C1QBP,CAPZA1,CAPZA2,CAPZB,CASK,CAV1,CBX5,CD151,CD40,CD44,CD59,CD9,CDC42,CFLAR,CLASP1,COL1A2,CORO1B,CREB3L2,CRK,CSRP1,CTGF,CTNNA1,CYR61,DCBLD2,DPYSL3,DUSP10,EGFR,EHD1,ENPP4,ETS1,F2R,F2RL1,FBLN1,FIBP,FLRT3,FOXC2,FYN,FZD7,GAS6,GGCX,GLI3,GNA11,GNA13,GNAS,GNB1,GPX1,GSN,H3F3A,HBB,HBEGF,HDAC1…
GO:0048675	0.0100676	2.85776	5.39887	11	25	axon extension	GO_BP	ABL1,ALCAM,APOE,BMPR2,CTTN,CYFIP1,DNM2,DPYSL2,DVL1,GDI1,GSK3B,HSP90AA1,HSP90AB1,ITGB1,LAMB2,MACF1,MAP1B,NDEL1,NDN,NRP1,PAFAH1B1,PAK1,PPP3CB,RAB21,RTN4,RYK,SEMA3B,SEMA3F,SEMA4B,SEMA6A,SLC9A6,SRF,TNFRSF12A,TWF2,USP9X,VCL,VEGFA,WDR36
GO:0043254	0.0101072	2.26471	8.99038	16	42	regulation of protein complex assembly	GO_BP	ABCA1,ABI2,ABL1,ACTR2,ADD1,ADD3,APOE,ARF1,ARHGEF2,ARL2,ARPC1A,ARPC2,ARPC3,ARPC4,ARPC5,ARPC5L,ASAP1,ATR,ATXN2,BAG4,BAX,BCLAF1,BID,BIN1,BIRC2,CAPG,CAPZA1,CAPZA2,CAPZB,CDC42,CDC42EP1,CDC42EP4,CHD1L,CLASP1,CLIP1,CNOT1,CNOT2,CNOT6L,CORO1B,CRBN,CREB1,CRYAB,CTTN,CUL4A,CYFIP1,DCTN1,DDB1,DDX3X,DHX33,DHX36,DNAJC15,DNM1L,EIF2AK2,EIF4G1,EP300,EPS8,ERCC1,ERCC3,FAF1,FARP2,FKBP4,FOSL1,FSCN1,GMFB,GSK3B,GSN,GTF2B…
GO:0009438	0.0101092	Inf	0.648802	3	3	methylglyoxal metabolic process	GO_BP	GLO1,GPI,HAGH,PARK7,PNKD
GO:0098501	0.0101092	Inf	0.648802	3	3	polynucleotide dephosphorylation	GO_BP	APEX1,DUSP11,PNKP,POLB,RNGTT
GO:0000710	0.0101211	Inf	0.649056	3	3	meiotic mismatch repair	GO_BP	ERCC1,MSH3,MSH6
GO:0002191	0.0101211	Inf	0.649056	3	3	cap-dependent translational initiation	GO_BP	EIF3D,EIF4G1,NCK1
GO:0006391	0.0101211	Inf	0.649056	3	3	transcription initiation from mitochondrial promoter	GO_BP	POLRMT,TFAM,TFB2M
GO:0006858	0.0101211	Inf	0.649056	3	3	extracellular transport	GO_BP	ARRDC1,TSG101,WWP2
GO:0010836	0.0101211	Inf	0.649056	3	3	negative regulation of protein ADP-ribosylation	GO_BP	PNKP,TINF2,XRCC1
GO:0017187	0.0101211	Inf	0.649056	3	3	peptidyl-glutamic acid carboxylation	GO_BP	GGCX,VKORC1,VKORC1L1
GO:0031120	0.0101211	Inf	0.649056	3	3	snRNA pseudouridine synthesis	GO_BP	DKC1,NHP2,NOP10
GO:0032954	0.0101211	Inf	0.649056	3	3	regulation of cytokinetic process	GO_BP	ECT2,KIF20B,NUP62
GO:0034140	0.0101211	Inf	0.649056	3	3	negative regulation of toll-like receptor 3 signaling pathway	GO_BP	F2RL1,TNFAIP3,UBQLN1
GO:0035553	0.0101211	Inf	0.649056	3	3	oxidative single-stranded RNA demethylation	GO_BP	ALKBH3,ALKBH5,FTO
GO:0035928	0.0101211	Inf	0.649056	3	3	rRNA import into mitochondrion	GO_BP	MRPL18,PNPT1,TST
GO:0036493	0.0101211	Inf	0.649056	3	3	positive regulation of translation in response to endoplasmic reticulum stress	GO_BP	DNAJC3,NCK1,NCK2
GO:0046100	0.0101211	Inf	0.649056	3	3	hypoxanthine metabolic process	GO_BP	ADA,HPRT1,PRPS1
GO:0046947	0.0101211	Inf	0.649056	3	3	hydroxylysine biosynthetic process	GO_BP	PLOD1,PLOD2,PLOD3
GO:0051176	0.0101211	Inf	0.649056	3	3	positive regulation of sulfur metabolic process	GO_BP	COMT,NFE2L2,SP1
GO:0061738	0.0101211	Inf	0.649056	3	3	late endosomal microautophagy	GO_BP	HSPA8,VPS4A,VPS4B
GO:0070537	0.0101211	Inf	0.649056	3	3	histone H2A K63-linked deubiquitination	GO_BP	BRCC3,UIMC1,USP16
GO:0071409	0.0101211	Inf	0.649056	3	3	cellular response to cycloheximide	GO_BP	KLF2,KLF4,XRN1
GO:0090135	0.0101211	Inf	0.649056	3	3	actin filament branching	GO_BP	ABL1,CDC42,CORO1B
GO:0097010	0.0101211	Inf	0.649056	3	3	eukaryotic translation initiation factor 4F complex assembly	GO_BP	EIF4B,EIF4G1,EIF4H
GO:1902445	0.0101211	Inf	0.649056	3	3	regulation of mitochondrial membrane permeability involved in programmed necrotic cell death	GO_BP	ALKBH7,BAX,PPIF
GO:1902626	0.0101211	Inf	0.649056	3	3	assembly of large subunit precursor of preribosome	GO_BP	EIF6,RPL24,RSL24D1
GO:1903750	0.0101211	Inf	0.649056	3	3	regulation of intrinsic apoptotic signaling pathway in response to hydrogen peroxide	GO_BP	PARK7,PINK1,TRAP1
GO:1903774	0.0101211	Inf	0.649056	3	3	positive regulation of viral budding via host ESCRT complex	GO_BP	TSG101,VPS37B,VPS4A
GO:1903843	0.0101211	Inf	0.649056	3	3	cellular response to arsenite ion	GO_BP	DHX36,VCP,ZFAND1
GO:1904582	0.0101211	Inf	0.649056	3	3	positive regulation of intracellular mRNA localization	GO_BP	DHX36,ZFP36,ZFP36L1
GO:1905166	0.0101211	Inf	0.649056	3	3	negative regulation of lysosomal protein catabolic process	GO_BP	ATP13A2,LAPTM4B,VPS35
GO:1905671	0.0101211	Inf	0.649056	3	3	regulation of lysosome organization	GO_BP	BECN1,LAPTM4B,SCARB2
GO:2000582	0.0101211	Inf	0.649056	3	3	positive regulation of ATP-dependent microtubule motor activity, plus-end-directed	GO_BP	DNAL4,DYNLL1,DYNLL2
GO:0009218	0.0102108	2.85102	5.4088	11	25	pyrimidine ribonucleotide metabolic process	GO_BP	AK3,CMPK1,CTPS2,ENTPD4,NME1,NME3,NME4,NME6,NME7,UCKL1,UPP1
GO:0051894	0.0102108	2.85102	5.4088	11	25	positive regulation of focal adhesion assembly	GO_BP	ABL1,EPB41L5,ITGB1BP1,LIMS1,NRP1,PPM1F,RAC1,S100A10,SDC4,SMAD3,VEGFA
GO:0016570	0.0103051	1.30564	93.5393	114	433	histone modification	GO_BP	ACTL6A,AKAP8,AKAP8L,ARID4B,ARID5B,ASH2L,ATXN7L3,BAP1,BAZ1B,BCL6,BRCC3,BRD1,BRD4,BRD7,BRMS1,BRPF1,CDK2,CDK9,CHD4,CLOCK,CREBBP,CTBP1,CTCF,CTR9,CXXC1,DDB1,DMAP1,DNMT1,DPF2,DPY30,EHMT1,ELP3,ENY2,EP300,GTF2B,H2AFY,HCFC1,HDAC1,HDAC2,HDAC3,HIST1H1C,HMG20B,ING2,ING3,JMJD6,KAT2A,KDM5B,LMNA,MAP3K7,MBD3,MCRS1,MORF4L1,MORF4L2,MSL2,MSL3,MTA2,MTF2,NCOA1,NCOA3,OGT,PAF1,PCGF1,PHB,PHF10,PHF2,PIH1D1,PINK1,POLE3,PO…
GO:0051656	0.0103204	1.31724	87.1959	107	405	establishment of organelle localization	GO_BP	ACTN4,ACTR2,AP3B1,AP3D1,AP3M1,ARF1,ARFGAP3,ARHGAP21,ARHGEF2,ATP2A2,ATP6AP1,BCCIP,BECN1,BICD2,BLOC1S1,BLOC1S2,CALM1,CASK,CD59,CDC42,CHMP1A,CHMP1B,CHMP2A,CHMP2B,CHMP4B,CHMP5,CHMP6,CLASP1,COL7A1,CSNK1D,CTSC,DCTN1,DCTN2,DNM1L,DNM2,DOCK7,DVL1,DYNC1H1,DYNLT1,EIF6,GBF1,GIPC1,GIT1,GOLGA2,GOSR2,GRIPAP1,GSK3B,HMOX1,HNRNPU,HOOK3,KIF1B,KIF3B,KIF5B,KIFAP3,KPNB1,LAMP1,LLGL2,LRPPRC,LYN,MAD1L1,MAP1B,MAP4,MCFD2,M…
GO:0045137	0.0103766	1.44213	48.0302	63	222	development of primary sexual characteristics	GO_BP	ACVR1B,ACVR2A,ARID4B,ARID5B,BASP1,BAX,BCL2L1,BCL2L2,BOK,CASP2,CCND1,CEBPB,CITED2,CTNNA1,EIF2B2,EIF2B4,EIF2B5,ERCC1,FNDC3A,FOXC1,FOXO3,FSTL3,FZD4,H3F3A,HMGB2,HMGCS1,HOXA9,HSPA5,IDH1,IMMP2L,ING2,LHFPL2,MEA1,MGST1,MKKS,MSH2,NASP,NCOA4,NRIP1,NUDT1,PHB,PLEKHA1,PRDX4,RAB13,RARA,RDH10,REC8,RHOBTB3,RNF38,RRM1,SAFB2,SDC1,SGPL1,SIX4,SOD1,SRC,SRD5A1,STAT5B,TIPARP,TNFSF10,UBB,VEGFA,WDR48
GO:0002028	0.0103993	1.78477	18.3899	28	85	regulation of sodium ion transport	GO_BP	ACTN4,AHCYL1,AKT1,ARF1,ATP1A1,ATP1B1,ATP1B3,CNKSR3,COMMD1,DNM2,FXYD2,FXYD5,GLRX,KIF5B,KLHL24,NEDD4,NEDD4L,PRSS8,PTPN3,SERPINE2,SLC9A1,SLC9A3R1,SLMAP,SNTA1,STK39,STOM,WNK1,YWHAH
GO:0008652	0.0103993	1.78477	18.3899	28	85	cellular amino acid biosynthetic process	GO_BP	AASDHPPT,APIP,ASL,ASNS,ASNSD1,ASS1,BCAT2,ENOPH1,GAMT,GLS,GLUD1,GOT1,GOT2,GPT2,MTAP,MTHFD1,MTRR,OAT,PARK7,PHGDH,PLOD1,PLOD2,PLOD3,PSAT1,PYCR2,SEPHS2,SERINC3,SHMT2
GO:0008154	0.010492	1.46056	44.5685	59	206	actin polymerization or depolymerization	GO_BP	ABI2,ACTR2,ADD1,ADD3,ARF1,ARPC1A,ARPC2,ARPC3,ARPC4,ARPC5,ARPC5L,BAG4,BIN1,CAP1,CAPG,CAPZA1,CAPZA2,CAPZB,CDC42EP1,CDC42EP4,CFL1,CORO1B,CTTN,CYFIP1,DIAPH1,DSTN,EPS8,F2RL1,GMFB,GSN,HAX1,LIMA1,MKKS,MSRB2,NCK1,NCK2,NCKAP1,PDXP,PFN1,PFN2,PRKCD,PYCARD,RAC1,RASA1,RDX,RHOA,SPIRE1,SPTAN1,SPTBN1,SWAP70,TMSB10,TMSB4X,TTC17,TWF2,WASF3,WASL,WDR1,WHAMM,WIPF2
GO:0006464	0.0105011	1.24983	133.765	158	674	cellular protein modification process	GO_BP	A4GALT,ABCA1,ABHD12,ABI2,ABL1,ACP1,ACSL1,ACTB,ACTL6A,ACTR8,ACVR1,ACVR1B,ACVR2A,ADAM17,ADAR,ADCK2,ADRM1,AGA,AGTPBP1,AIMP2,AKAP13,AKAP8,AKAP8L,AKT1,AKTIP,ALG14,ALG2,ALG3,ALG5,ALG8,ALS2,AMFR,ANAPC10,ANAPC11,ANAPC13,ANAPC5,ANKRD54,ANKRD9,ANXA1,ANXA2,APIP,APLP2,APOE,APP,ARAF,ARF4,ARHGEF2,ARID4B,ARID5B,ARIH2,ARL6IP5,ARPP19,ARRDC1,ARRDC3,ARRDC4,ASB6,ASH2L,ATE1,ATF3,ATG12,ATG3,ATG4B,ATG7,ATP13A2,ATP6AP1,…
GO:0060071	0.0105548	1.94878	13.6302	22	63	Wnt signaling pathway, planar cell polarity pathway	GO_BP	ABL1,AP2B1,AP2M1,AP2S1,CDC42,CLTC,CTHRC1,DAAM1,DAB2,DVL1,DVL2,FZD1,FZD4,FZD5,FZD7,GPC4,GPC6,PFN1,PRICKLE2,RAC1,RHOA,RYK
GO:0006221	0.0106175	2.42217	7.56629	14	35	pyrimidine nucleotide biosynthetic process	GO_BP	AGPAT2,AGPAT3,AGPAT5,CDS1,CDS2,CMPK1,CTPS2,DCTD,ERH,HDDC2,LCLAT1,NME1,NME3,NME4,NME6,NME7,PRPS1,TBPL1,UCKL1,UPP1
GO:0044091	0.0106932	2.4197	7.57232	14	35	membrane biogenesis	GO_BP	ANXA2,CAV1,CAV2,CDH2,DMKN,FLOT2,PACSIN2,PEX16,PTEN,RFTN1,S100A10,SERINC1,SPTBN1,STX2
GO:0051402	0.0107425	2.24654	9.04704	16	42	neuron apoptotic process	GO_BP	AARS,AIFM1,APOE,APP,ATF4,AXL,BAX,BCL2L1,BID,BNIP3,BOK,BTG2,CASP2,CDC34,CDC42,CEBPB,CLCF1,CRLF1,DDIT3,F2R,FAM162A,FIS1,FOXO3,FYN,GAPDH,GCLC,GCLM,GPI,GPX1,HIPK2,HMOX1,HSP90AB1,HSPA5,HSPD1,ITSN1,JUN,KRAS,LGMN,LIG4,MAP2K4,MAP3K11,MAX,MCL1,MDK,MSH2,NAE1,NONO,NQO1,NRP1,OXR1,PARK7,PARP1,PDPK1,PIGT,PIN1,PINK1,POLB,PPT1,PRNP,RASA1,RHOA,SET,SIAH1,SIGMAR1,SIX4,SOD1,SRPK2,STAMBP,TNFRSF21,TRIM2,TYRO3,UBE2M,UB…
GO:0034030	0.0108901	2.01971	12.1048	20	56	ribonucleoside bisphosphate biosynthetic process	GO_BP	ACAT1,ACLY,ACOT7,ACSL1,ACSL3,ACSL4,COASY,DCAKD,DLAT,DLD,ELOVL1,ELOVL5,FASN,HSD17B12,PANK2,PAPSS1,PAPSS2,PDHA1,PDHB,PPCS,PPT1,SCD,SCD5,SLC25A1,SLC35B3,TECR
GO:0034033	0.0108901	2.01971	12.1048	20	56	purine nucleoside bisphosphate biosynthetic process	GO_BP	ACAT1,ACLY,ACOT7,ACSL1,ACSL3,ACSL4,COASY,DCAKD,DLAT,DLD,ELOVL1,ELOVL5,FASN,HSD17B12,PANK2,PAPSS1,PAPSS2,PDHA1,PDHB,PPCS,PPT1,SCD,SCD5,SLC25A1,SLC35B3,TECR
GO:0009143	0.0109311	4.23143	2.81258	7	13	nucleoside triphosphate catabolic process	GO_BP	ADA,DCTPP1,ITPA,NUDT1,NUDT15,NUDT16,SMPDL3A
GO:0009415	0.0109311	4.23143	2.81258	7	13	response to water	GO_BP	AKR1B1,CD9,COL18A1,KRT8,LRP11,PKD2,SIPA1
GO:0031324	0.0110182	1.16969	286.127	320	1362	negative regulation of cellular metabolic process	GO_BP	ABL1,ACADVL,ACD,ADAR,AEBP1,AES,AHR,AKIRIN2,AKT1,ANGEL2,ANXA2,APEX1,APLP2,APOE,APP,ARID1A,ARID5B,ARL6IP1,ARPP19,ASF1A,ATF3,ATF4,ATF5,ATG7,ATP13A2,ATP1A1,ATR,ATXN2,BAG3,BAG4,BAG5,BASP1,BAX,BCL3,BCL6,BCLAF1,BCR,BECN1,BEX4,BIN1,BIRC2,BIRC3,BMP2,BMPR2,BNIP3,BRD7,BRMS1,BTAF1,BTG2,C1QBP,CALM1,CALR,CAMK2N1,CAPRIN1,CAV1,CBX3,CBX5,CBX6,CBY1,CCND1,CCND3,CCNT1,CD2BP2,CD44,CD59,CDK2,CDK9,CDKN1A,CDKN1B,CDKN2D,…
GO:0044283	0.0110706	1.34718	72.0695	90	338	small molecule biosynthetic process	GO_BP	AASDHPPT,ABCD3,ABHD2,ABHD3,ACAA2,ACADVL,ACAT1,ACAT2,ACLY,ACOT7,ACSL3,ADA,ADIPOR1,ADIPOR2,ADK,ADM,ADPGK,AKR1A1,AKR1B1,ALDOA,AMD1,ANXA1,APIP,APOE,APRT,ARPP19,ARV1,ASL,ASNS,ASNSD1,ASS1,ATF3,ATF4,ATIC,BCAT2,BGN,BMP2,CBR1,CBR4,CD74,CHST14,CLTC,CMPK1,CNBP,COQ10B,COQ2,COQ3,COQ5,COQ9,CTPS2,CYB5R3,CYP27A1,CYP51A1,DCTPP1,DDIT4,DEGS1,DERA,DHCR7,DHDDS,DHTKD1,DSE,EBP,ECD,EGR1,EIF6,ELOVL1,ELOVL5,ENO1,ENOPH1,EN…
GO:0001934	0.01109	1.19397	218.083	248	1008	positive regulation of protein phosphorylation	GO_BP	ABL1,ACSL1,ACVR1,ACVR1B,ACVR2A,ADAM17,AKAP13,AKT1,AKTIP,ALS2,ANXA2,APP,ARAF,ARHGEF2,ARL6IP5,ATP6AP1,AVPI1,AXL,BAG4,BMP2,BMPR1A,BMPR2,CAB39,CALM1,CARD10,CAV1,CAV2,CCND1,CCND3,CCNY,CCNYL1,CD24,CD40,CD44,CD74,CD81,CDC42,CDH2,CDK10,CDK9,CDKN1A,CFLAR,CIB1,CKS1B,CKS2,CLCF1,COPS8,CRK,CRKL,CRLF1,CSK,CSNK1D,CTGF,CYR61,DAB2,DAZAP2,DBNL,DDRGK1,DDX3X,DHX33,DOCK7,DUSP22,DUSP5,DUSP6,DVL1,DVL2,ECT2,EFNA1,EGFR,E…
GO:0042149	0.0112075	2.23392	9.08679	16	42	cellular response to glucose starvation	GO_BP	ASNS,ATF4,BECN1,HIGD1A,HSPA5,ITFG2,NFE2L2,PIK3R4,PRKAA1,RRP8,SESN2,SH3GLB1,SLC2A1,TBL2,UPP1,ZC3H12A
GO:0043124	0.0112075	2.23392	9.08679	16	42	negative regulation of I-kappaB kinase/NF-kappaB signaling	GO_BP	ABL1,GSTP1,HDAC1,OPTN,PPM1B,PYCARD,RHOA,RIOK3,RIPK1,SIRPA,STAT1,TANK,TNFAIP3,TNIP1,ZC3H12A,ZMYND11
GO:0043524	0.0112651	1.55339	31.8038	44	147	negative regulation of neuron apoptotic process	GO_BP	AARS,APOE,AXL,BAX,BCL2L1,BOK,BTG2,CEBPB,CLCF1,CRLF1,F2R,FYN,GCLC,GCLM,GPI,HIPK2,HMOX1,HSP90AB1,HSPD1,ITSN1,JUN,KRAS,LGMN,LIG4,MAP2K4,MDK,MSH2,NONO,NRP1,OXR1,PARK7,PDPK1,PIN1,PINK1,PPT1,RASA1,RHOA,SET,SIX4,SOD1,STAMBP,TYRO3,UBE2V2,WFS1
GO:0016075	0.0112895	3.26498	4.11069	9	19	rRNA catabolic process	GO_BP	DEDD2,EXOSC10,EXOSC4,EXOSC5,EXOSC6,EXOSC7,EXOSC9,PELO,XRN1
GO:0030150	0.0112895	3.26498	4.11069	9	19	protein import into mitochondrial matrix	GO_BP	DNAJC15,DNAJC19,GRPEL1,GRPEL2,TIMM17B,TIMM23,TIMM44,TOMM20,TOMM40
GO:1902176	0.0112895	3.26498	4.11069	9	19	negative regulation of oxidative stress-induced intrinsic apoptotic signaling pathway	GO_BP	AKT1,BAG5,GPX1,HSPB1,NFE2L2,NONO,PARK7,PINK1,TRAP1
GO:1902236	0.0112895	3.26498	4.11069	9	19	negative regulation of endoplasmic reticulum stress-induced intrinsic apoptotic signaling pathway	GO_BP	CREB3,GRINA,HERPUD1,OPA1,PARK7,PTPN1,TMBIM6,TXNDC12,WFS1
GO:1903204	0.0112895	3.26498	4.11069	9	19	negative regulation of oxidative stress-induced neuron death	GO_BP	ATF4,ATG7,FBXO7,FZD1,NCOA7,NONO,OXR1,PARK7,PINK1
GO:0097237	0.0112903	1.57063	30.1033	42	140	cellular response to toxic substance	GO_BP	ABL1,ACTB,AIFM1,ANXA1,APEX1,APOE,AXL,BAD,BECN1,BNIP3,CAT,CCS,DNM2,ECT2,EGR1,ENDOG,ESD,ETS1,FIS1,FOXO1,FOXO3,GPX1,GPX3,GPX4,GPX7,GSR,GSTK1,GSTM3,GSTO1,GSTP1,HBB,HDAC2,HMOX1,HSF1,IL6,ITPR2,KLF2,KLF4,MAP1LC3A,MAPK13,MGST1,MGST2,NET1,NFE2L2,NFKB1,NNT,NQO1,NUP93,NXN,PARK7,PAWR,PCNA,PDCD10,PINK1,PLEKHA1,PPIF,PRDX1,PRDX2,PRDX3,PRDX4,PRDX5,PRDX6,PRKAA1,PRKCD,PSAP,PTEN,RIPK1,RPS3,SESN2,SIGMAR1,SIRPA,SLC31…
GO:0009208	0.0113977	3.62735	3.46163	8	16	pyrimidine ribonucleoside triphosphate metabolic process	GO_BP	AK3,CTPS2,NME1,NME3,NME4,NME6,NME7,UCKL1
GO:0061158	0.0113977	3.62735	3.46163	8	16	3'-UTR-mediated mRNA destabilization	GO_BP	DHX36,HNRNPD,KHSRP,RBM23,UPF1,ZC3H12A,ZFP36,ZFP36L1
GO:0071732	0.0113977	3.62735	3.46163	8	16	cellular response to nitric oxide	GO_BP	AIFM1,CDK2,CFLAR,CRK,DNM2,FOXO1,HNRNPD,TRAF2
GO:1903827	0.0114479	1.74312	19.3015	29	91	regulation of cellular protein localization	GO_BP	ACSL3,ACTB,AKAP8L,AKT1,ANP32B,AP2B1,AP2M1,ARIH2,ATP13A2,B3GAT3,BAD,BAG3,BAG4,BAP1,BCAP31,BCL2L1,BID,BNIP3L,CARD10,CCT2,CCT3,CCT6A,CCT7,CCT8,CDC42,CDH2,CEP290,CIB1,CLTC,COMMD1,CRIPT,CSK,CSNK1E,CSNK2A2,CTDSPL2,DAB2,DDRGK1,DERL2,DKC1,DMAP1,DNAJA1,DVL1,ECT2,EDEM2,EGFR,EMD,FIS1,FYN,FZD5,GAS6,GBF1,GDI1,GLI3,GNL3,GNL3L,GPC4,GPC6,GRIPAP1,GSK3B,GSN,H2AFY,HAX1,HDAC3,HSP90AA1,HSP90AB1,HYAL2,INSIG1,ITGA3,ITG…
GO:0016192	0.0115018	1.21507	174.085	201	844	vesicle-mediated transport	GO_BP	ABCA1,ABCC4,ABL1,ACLY,ACSL3,ACTB,ACTG1,ACTN1,ACTN4,ACTR10,ACTR1A,ACTR1B,ACTR2,ADAMTS9,ADM,AGA,AGPAT2,AHI1,AKTIP,ALDOA,ALS2,ANO6,ANPEP,ANXA1,ANXA11,ANXA2,ANXA5,AP1B1,AP1G1,AP1M1,AP1S2,AP2B1,AP2M1,AP2S1,AP3B1,AP3D1,AP3M1,APEH,APLP2,APOE,APP,APRT,ARCN1,ARF1,ARF3,ARF4,ARF5,ARFGAP3,ARHGAP1,ARHGAP17,ARL1,ARL4A,ARL5A,ARPC1A,ARPC2,ARPC3,ARPC4,ARPC5,ARSB,ASAH1,ATAD1,ATG3,ATG7,ATP11B,ATP13A2,ATP2A2,ATP6AP1…
GO:0032231	0.0116718	1.70676	20.9862	31	97	regulation of actin filament bundle assembly	GO_BP	ABL1,BAG4,CDC42,CLASP1,CTGF,DLC1,ID1,ITGB1BP1,LPAR1,MKKS,NRP1,PAK1,PFN1,PFN2,PIK3R1,PPFIA1,PPM1F,PXN,RAC1,RDX,RHOA,RHOC,ROCK2,S100A10,SDC4,SLC9A1,SMAD3,SORBS3,SWAP70,TACSTD2,TPM1
GO:0007596	0.0117668	1.34375	72.2616	90	334	blood coagulation	GO_BP	ACTB,ACTG1,AK3,ANO6,ANXA2,ANXA5,AP3B1,APOE,AXL,C1GALT1C1,C1QBP,CAPZA1,CAPZA2,CAPZB,CAV1,CBX5,CD40,CD59,CD9,CDC42,COL1A2,CSRP1,EHD1,ENPP4,F2R,F2RL1,FBLN1,FIBP,FYN,GAS6,GGCX,GNA11,GNA13,GNAS,GNB1,H3F3A,HBB,HDAC1,HDAC2,HMG20B,HPS5,HPS6,HSPB1,IL6,IRF1,IRF2,ITPR2,ITPR3,LYN,MAFF,MAFG,METAP1,MFN2,MYH9,MYL12A,MYL9,NFE2L2,PABPC4,PAFAH2,PAPSS2,PDPK1,PIK3CD,PIK3R1,PLAT,PLAUR,PRCP,PRKAR1A,PRKCA,PRKCD,PROCR,P…
GO:0071353	0.0118407	2.48309	6.92327	13	32	cellular response to interleukin-4	GO_BP	CDK4,FASN,HSP90AB1,HSPA5,IMPDH2,KEAP1,MCM2,NFIL3,PARP14,RPL3,SHPK,STAT6,TUBA1B
GO:0002753	0.0119667	1.95537	12.9811	21	60	cytoplasmic pattern recognition receptor signaling pathway	GO_BP	BIRC2,BIRC3,C1QBP,IRAK1,ITCH,MAP3K7,NFKBIA,NPLOC4,PUM1,PUM2,RIOK3,RIPK2,RPS27A,SEC14L1,TNFAIP3,TRAF6,TSPAN6,UBA52,UBB,UBC,UBE2N
GO:0098869	0.0120318	1.68529	21.8516	32	101	cellular oxidant detoxification	GO_BP	APOE,CAT,CCS,GPX1,GPX3,GPX4,GPX7,GSR,GSTK1,GSTO1,GSTP1,HBB,MGST1,MGST2,NFE2L2,NNT,NQO1,NXN,PARK7,PRDX1,PRDX2,PRDX3,PRDX4,PRDX5,PRDX6,SESN2,SOD1,SOD3,TP53INP1,TXNDC17,TXNRD1,UBIAD1
GO:0051640	0.0121463	1.48475	38.7821	52	181	organelle localization	GO_BP	ACTN4,ACTR1A,ACTR2,AHI1,AP3B1,AP3D1,AP3M1,ARCN1,ARF1,ARFGAP3,ARHGAP21,ARHGEF2,ARL8B,ATP2A2,ATP6AP1,B9D2,BCCIP,BECN1,BICD2,BIN1,BLOC1S1,BLOC1S2,CALM1,CASK,CAV2,CD59,CDC42,CDH2,CEP290,CETN2,CHMP1A,CHMP1B,CHMP2A,CHMP2B,CHMP4B,CHMP5,CHMP6,CKAP5,CLASP1,COL7A1,CSNK1D,CSNK1E,CTSC,DCTN1,DCTN2,DCTN3,DEF8,DNM1L,DNM2,DOCK7,DVL1,DYNC1H1,DYNC1I2,DYNC1LI2,DYNLL1,DYNLT1,EIF6,ESYT1,FAM98A,GBF1,GIPC1,GIT1,GOLGA2,…
GO:0045637	0.0121881	1.40318	53.6553	69	248	regulation of myeloid cell differentiation	GO_BP	ACIN1,ACVR1B,ACVR2A,ANKRD54,ASH2L,ATP6AP1,B2M,CA2,CD74,CEBPB,CIB1,CNOT4,CREB1,CREBBP,CTR9,CUL4A,DPY30,EIF6,EP300,ESRRA,ETS1,FOS,FOXO3,FSTL3,GABPA,GNAS,H3F3A,HAX1,HDAC1,HMGB2,HOXA5,HOXA9,HSPA9,ID2,ISG15,JAG1,JUN,KLF10,LGALS3,LYN,MAPK14,MYC,MYL9,NDFIP1,NFKBIA,NME1,P4HTM,PAF1,PIK3R1,PRKCA,PRMT1,PRMT6,PURB,RARA,RIPK1,SIN3A,SMAP1,STAT1,STAT3,STAT5B,TCTA,THBS1,TMEM64,TRAF6,TRIB1,TYROBP,WDR61,ZFP36,ZFP3…
GO:0008654	0.0122838	1.38164	58.9811	75	273	phospholipid biosynthetic process	GO_BP	ABHD3,ACSL3,AGPAT2,AGPAT3,AGPAT5,ARF1,ARF3,CDIPT,CDS1,CDS2,CHPT1,CPNE1,CPNE3,CRLS1,DHDDS,DOLK,DOLPP1,DPAGT1,DPM1,DPM2,DPM3,FABP5,FADS1,FAR1,FDPS,FIG4,GGPS1,GNPAT,GPAA1,HEXB,HMGCS1,IDH1,IDI1,IMPA1,INPP5F,INPPL1,ISYNA1,LCLAT1,LPCAT4,LPIN2,MTMR14,MTMR2,MTMR4,MTMR6,MVD,NDUFAB1,OCRL,PEMT,PI4KB,PIGA,PIGF,PIGG,PIGH,PIGK,PIGM,PIGN,PIGQ,PIGS,PIGT,PIGU,PIGX,PIK3CD,PIK3R1,PIK3R4,PIP5K1C,PITPNM1,PLEKHA1,PLEK…
GO:0044380	0.0124546	2.029	11.4667	19	53	protein localization to cytoskeleton	GO_BP	CRIPT,CSNK1D,DCTN2,DIAPH1,DVL1,GOLGB1,GSK3B,HNRNPU,HOOK3,KIF20B,KLHL21,MAPRE1,MAPRE2,NSFL1C,NUDCD3,NUP62,PCM1,RTKN,SNX10
GO:0018107	0.0126631	1.64752	23.5824	34	109	peptidyl-threonine phosphorylation	GO_BP	ACVR1,ACVR1B,AKT1,APP,CAB39,CALM1,CDK10,CLK1,CSNK1A1,CSNK1D,CSNK1E,CSNK1G2,DDIT4,EIF4G1,GSK3B,HIPK2,MAP2K1,OXSR1,PDPK1,PRKAG2,PRKCA,PRKCD,RIPK2,ROCK2,SMAD7,SPHK1,SPRED1,SPRY2,STK39,TBK1,TGFBR2,TNKS1BP1,VRK1,WNK1
GO:0031952	0.012705	2.12809	9.9522	17	46	regulation of protein autophosphorylation	GO_BP	CALM1,CAV1,ENG,ERRFI1,JUN,MVP,NBN,PPP2R5A,PPP2R5C,PPP2R5E,RAD50,RAP2A,RAP2B,SRC,TAOK2,TNKS1BP1,VEGFA
GO:0051865	0.0128684	1.90225	13.8465	22	64	protein autoubiquitination	GO_BP	AMFR,CNOT4,ITCH,KLHL24,LRSAM1,RNF10,RNF13,RNF181,RNF185,RNF213,RNF4,STUB1,TRAF2,TRAF6,TRIM13,TRIM21,TRIM37,UBE2A,UBE2D2,UBE2D3,UBE4B,WWP2
GO:0043433	0.0129653	1.51256	34.6163	47	160	negative regulation of DNA-binding transcription factor activity	GO_BP	BRMS1,CAT,CEBPG,CHUK,COMMD1,COMMD6,COMMD7,DAP,DDIT3,EIF2AK4,FAF1,GAS6,HDAC2,HMOX1,ID1,ID2,ID3,IRAK1,ITCH,KEAP1,KLF4,MAD2L2,NFKBIA,NFKBIE,PELI1,PHB2,PIAS4,PIM1,PKD2,PRNP,PSMD10,PYCARD,RBCK1,SIGIRR,SMAD7,SP100,SRI,TAX1BP1,TMSB4X,TNFAIP3,TRIB1,TRIM21,TRIM37,USP7,WFS1,WWP2,ZC3H12A
GO:0016601	0.012997	2.56321	6.27086	12	29	Rac protein signal transduction	GO_BP	ABI2,ALS2,CRK,CYFIP1,DBNL,DNM2,DYNLT1,EPS8,FARP2,KRAS,NCKAP1,NISCH,OGT,RAC1,RHOG
GO:1900027	0.0130521	2.56146	6.27421	12	29	regulation of ruffle assembly	GO_BP	CAV1,CORO1C,CYFIP1,DEF8,EPS8,FAM98A,NDEL1,PFN1,PFN2,RDX,RHOG,TACSTD2
GO:0046328	0.0130876	1.47168	39.8088	53	184	regulation of JNK cascade	GO_BP	AKT1,APP,CDC42,COPS5,CTGF,DBNL,DNAJA1,DUSP10,DUSP22,DUSP3,DVL2,EGFR,EPHB1,F2RL1,FZD4,FZD5,FZD7,GADD45A,GADD45B,GSTP1,HDAC3,HIPK2,ITCH,LTBR,MAP2K4,MAP2K7,MAP3K11,MAP3K7,MAP4K5,MFHAS1,PAFAH1B1,PAK1,PINK1,PJA2,PTPN1,PYCARD,RAP2A,RAPGEF1,RIPK1,RIPK2,RPS3,SDCBP,SIRPA,SPAG9,STK3,TAOK1,TAOK2,TNFRSF19,TPD52L1,TRAF2,TRAF6,ZMYND11,ZNF622
GO:0110020	0.0132163	1.70313	20.3371	30	94	regulation of actomyosin structure organization	GO_BP	ABL1,AKAP13,BAG4,CDC42,CLASP1,CTGF,DLC1,ECT2,ITGB1BP1,LPAR1,MKKS,NRP1,PAK1,PFN1,PFN2,PIK3R1,PPFIA1,PPM1F,PXN,RAC1,RHOA,RHOC,ROCK2,S100A10,SDC4,SLC9A1,SMAD3,SORBS3,TACSTD2,TPM1
GO:0010965	0.0135739	1.9627	12.3321	20	57	regulation of mitotic sister chromatid separation	GO_BP	ANAPC11,ANAPC5,BUB3,CDC20,CDC26,DUSP1,DYNC1LI1,FBXO5,IK,LCMT1,MAD1L1,MAD2L2,NEK6,NSMCE2,PCID2,PSMG2,RAD21,RIOK2,TPR,ZNF207
GO:0042743	0.0135739	1.9627	12.3321	20	57	hydrogen peroxide metabolic process	GO_BP	CAT,CTNS,CYBA,EGFR,FYN,GPX1,GPX3,HBB,NNT,PARK7,PINK1,PRDX1,PRDX2,PRDX3,PRDX4,PRDX5,PRDX6,RAC1,SOD1,STAT3
GO:0051591	0.0136149	1.68117	21.2025	31	98	response to cAMP	GO_BP	AHR,APEX1,APP,ASS1,BIRC2,BSG,DUSP1,FDX1,FOS,FOSB,FOSL1,HSPA5,IGFBP5,ITPR2,JUN,JUNB,JUND,LDHA,NDUFS4,NME1,PEBP1,PKD2,PNPT1,RAPGEF1,SDC1,SPARC,SRD5A1,SREBF1,STAT1,STC1,ZFP36L1
GO:0045944	0.0137869	1.17813	238.946	269	1109	positive regulation of transcription by RNA polymerase II	GO_BP	ACTR2,ACVR1,ACVR1B,ACVR2A,AGRN,AHI1,AKAP8L,AKIRIN2,AKT1,APP,ARF4,ARHGEF2,ARID3A,ARID3B,ARID4B,ASH2L,ATF3,ATF4,ATF5,ATF6,BCL3,BMP2,BMPR1A,BMPR2,BRD4,CASK,CCNH,CCNT1,CD40,CD81,CDK9,CEBPB,CEBPD,CEBPG,CEBPZ,CHCHD2,CHD8,CHUK,CITED2,CITED4,CKAP2,CLOCK,CNBP,COPS5,CREB1,CREB3,CREB3L2,CREBBP,CTCF,CTR9,CYR61,DCAF6,DDIT3,DDRGK1,DDX17,DDX3X,DDX41,DHX36,DHX9,DPF2,DRAP1,E2F3,E2F4,E2F5,ECD,EGFR,EGR1,EIF2A,ELF1,…
GO:0051276	0.0137879	1.22713	147.871	172	694	chromosome organization	GO_BP	ACD,ACIN1,ACTB,ACTL6A,ACTR6,ACTR8,AIFM1,AKAP8,AKAP8L,ANAPC11,ANAPC5,ANP32B,ANXA1,APEX1,ARID1A,ARID4B,ARID5B,ASF1A,ASH2L,ATR,ATXN7L3,BAP1,BAZ1B,BCL6,BECN1,BRCC3,BRD1,BRD3,BRD4,BRD7,BRD9,BRMS1,BRPF1,BRWD1,BUB3,CBX3,CBX6,CCNB1IP1,CCT2,CCT3,CCT6A,CCT7,CCT8,CDC20,CDC26,CDK2,CDK9,CENPV,CETN2,CHD1,CHD1L,CHD2,CHD4,CHD8,CHMP1A,CHMP1B,CHMP2A,CHMP2B,CHMP4B,CHMP5,CHMP6,CHRAC1,CLOCK,COPS2,COPS3,COPS4,COPS5,CO…
GO:0051607	0.0138466	1.43872	44.2742	58	205	defense response to virus	GO_BP	ADAR,APOBEC3C,ATG7,BECN1,BIRC2,BIRC3,BNIP3,BNIP3L,C1QBP,CD40,CRCP,DDIT4,DDX17,DDX41,DHX9,DNAJC3,EIF2AK2,EIF2AK4,ELMOD2,EXOSC4,EXOSC5,F2RL1,HTRA1,HYAL2,IFI6,IFIT3,IFITM1,IFITM2,IFITM3,IL10RB,IL6,ILF3,IRF1,IRF2,ISG15,ITCH,NPLOC4,PARP9,PCBP2,POLR3A,POLR3F,POLR3H,POLR3K,PPM1B,PQBP1,PUM1,PUM2,PYCARD,RIOK3,RNF26,SEC14L1,SERINC3,SETD2,SIN3A,SKP2,STAT1,STAT2,TARBP2,TBK1,TICAM1,TNFAIP3,TRIM25,TRIM38,TRIM4…
GO:0106027	0.0139565	1.75144	17.9572	27	83	neuron projection organization	GO_BP	ACTR2,APOE,APP,ARF1,CAPRIN1,CDC42,CFL1,CTTN,DCTN1,DHX36,DNM1L,DVL1,EFNA1,EPHB1,FYN,GSK3B,ITGA3,LGMN,MTMR2,OPA1,PAFAH1B1,PDLIM5,PRNP,PTEN,TANC1,VPS35,WASL
GO:1903747	0.0139951	2.6706	5.60898	11	26	regulation of establishment of protein localization to mitochondrion	GO_BP	ARIH2,BAD,BAG3,BAG4,BAP1,BID,BNIP3L,CSNK2A2,DNAJA1,FZD5,HAX1,LEPROT,NMT1,NPEPPS,PARL,PDCD5,PINK1,PRKAA1,SAE1,SH3GLB1,SREBF1,TFDP1,TP53BP2,UBE2D3,UBE2L3,UBL5,USP36,YWHAB,YWHAG,YWHAH,YWHAQ,YWHAZ
GO:0097300	0.0140107	2.31129	7.7841	14	36	programmed necrotic cell death	GO_BP	ALKBH7,ARHGEF2,BAX,BIRC2,BIRC3,BOK,CAV1,CFLAR,DNM1L,PELI1,PPIF,PYGL,RBCK1,RIPK1,SLC25A4,TICAM1,TRAF2
GO:0090398	0.0140702	2.66814	5.61301	11	26	cellular senescence	GO_BP	ABL1,ARG2,BCL6,BMPR1A,CALR,CDKN1A,EEF1E1,FBXO5,HMGA1,ID2,ING2,KRAS,MAP2K1,MAP3K3,MAPK14,NEK6,NSMCE2,NUAK1,OPA1,PAWR,PNPT1,PRKCD,PRKDC,PRMT6,RSL1D1,SRF,TBX3,YPEL3,ZMPSTE24,ZNF277
GO:0045841	0.0140823	2.30955	7.78868	14	36	negative regulation of mitotic metaphase/anaphase transition	GO_BP	BUB3,CDC20,DUSP1,DYNC1LI1,FBXO5,IK,LCMT1,MAD1L1,MAD2L2,PCID2,PSMG2,RAD21,TPR,ZNF207
GO:0060416	0.0140823	2.30955	7.78868	14	36	response to growth hormone	GO_BP	AKT1,ASS1,GDF15,IGFBP5,LEPROT,LYN,PIK3R1,PNPT1,PTK2,PTPN1,PXN,SRD5A1,STAT3,STAT5B
GO:0097352	0.0140823	2.30955	7.78868	14	36	autophagosome maturation	GO_BP	CALCOCO2,GABARAPL1,GABARAPL2,LAMP2,MAP1LC3A,MAP1LC3B,MCOLN1,SNX14,TSG101,UBQLN1,UBQLN4,VAMP8,VCP,VPS16
GO:0000188	0.0142986	2.66077	5.62516	11	26	inactivation of MAPK activity	GO_BP	CAV1,DUSP1,DUSP10,DUSP22,DUSP3,DUSP5,DUSP6,GPS1,PPP2CA,PPP2R1A,SPRED1
GO:0033137	0.0142986	2.66077	5.62516	11	26	negative regulation of peptidyl-serine phosphorylation	GO_BP	BAX,CAV1,CNKSR3,DDIT4,INPP5F,NCK1,NCK2,PAQR3,PPM1F,PWP1,SMAD7
GO:0021762	0.0143386	2.15103	9.30314	16	43	substantia nigra development	GO_BP	ACTB,BASP1,CALM1,CDC42,CKB,COX6B1,DYNLL1,GLUD1,HSPA5,NDUFS3,RHOA,SEC16A,YWHAH,YWHAQ,ZNF148,ZNF430
GO:0031648	0.0143386	2.15103	9.30314	16	43	protein destabilization	GO_BP	BMP2,CREBBP,CTSH,DERL1,EP300,FBXW11,GSN,ID1,ISOC2,PRKDC,PRNP,RAD23A,SIAH1,SRC,TRIM21,VPS35
GO:0061912	0.0143386	2.15103	9.30314	16	43	selective autophagy	GO_BP	BECN1,CALCOCO2,CDC37,LRSAM1,MFN2,OPTN,PINK1,RAB7A,RIPK2,SESN2,SPTLC1,SQSTM1,TBK1,UBQLN1,WDFY3,WIPI2
GO:0060255	0.0143758	1.46432	39.0747	52	191	regulation of macromolecule metabolic process	GO_BP	AARS,ABL1,ACD,ACO1,ACSL1,ACTA2,ACTB,ACTL6A,ACTN1,ACTN4,ACTR2,ACVR1,ACVR1B,ACVR2A,ADAM17,ADAM19,ADAR,ADNP2,ADRM1,AEBP1,AES,AFF1,AGRN,AHCTF1,AHCYL1,AHI1,AHNAK,AHR,AIFM1,AIMP2,AIP,AKAP13,AKAP8,AKAP8L,AKIRIN2,AKT1,AKTIP,ALS2,ANGEL2,ANKRD13C,ANKRD54,ANP32B,ANTXR1,ANXA2,ANXA7,APBA3,APEX1,APIP,APLP2,APOE,APP,ARAF,ARF1,ARF4,ARHGEF2,ARID1A,ARID3A,ARID3B,ARID4B,ARID5B,ARIH2,ARL6IP1,ARL6IP5,ARPP19,ARRDC3,AR…
GO:0034284	0.0144009	1.44001	43.4868	57	201	response to monosaccharide	GO_BP	ATG7,BAD,CAT,CTGF,CYBA,DYNLL1,EGR1,EIF2B1,EIF2B2,EIF2B4,EIF2B5,ENDOG,ENSA,ENY2,FIS1,FOXO3,GAS6,GCLC,GCLM,GPR27,GSTP1,HMGCR,KIF5B,LDHA,LGALS1,LRP5,NADK,NDUFA9,NDUFAF2,NME1,OPA1,PFKL,PHPT1,PIH1D1,PIM3,PPP3CB,PRKAA1,PTEN,RAB11FIP2,RAB11FIP5,RAF1,RHOA,RPS6KB1,SESN2,SIN3A,SLC29A1,SMARCA4,SOX4,SPARC,SREBF1,SRF,SRI,STX4,TGFBR2,THBS1,UCP2,VAMP2
GO:0006094	0.0144866	1.72403	18.8226	28	87	gluconeogenesis	GO_BP	ALDOA,ARPP19,ATF3,ATF4,ENO1,FAM3C,FOXO1,G6PC3,GAPDH,GOT1,GOT2,GPD2,GPI,KAT2A,MAEA,MDH1,MDH2,OGT,PGAM1,PGK1,PGM1,PGP,SESN2,SLC25A1,SLC25A11,SLC25A13,SLC35B4,TPI1
GO:0046661	0.0145146	1.50688	33.9673	46	157	male sex differentiation	GO_BP	ACVR2A,ARID4B,ARID5B,BAX,BCL2L1,BCL2L2,BMPR1A,BOK,CCND1,CITED2,CTNNA1,ERCC1,FKBP4,FNDC3A,FSTL3,H3F3A,HMGB2,HMGCS1,HOXA9,ING2,LHFPL2,MEA1,MGST1,MSH2,NASP,NCOA4,NUDT1,PLEKHA1,PRDX4,RAB13,RARA,REC8,RHOBTB3,RNF38,RRM1,SAFB2,SDC1,SGPL1,SIX4,SMAD5,SRD5A1,STAT5B,TBX3,TNFSF10,UBB,WDR48
GO:0046426	0.0146047	6.05013	1.72925	5	8	negative regulation of JAK-STAT cascade	GO_BP	ADIPOR1,BCL3,CAV1,HGS,INPP5F,LEPROT,PARP14,PPP2CA,PPP2R1A,SOCS1,VHL
GO:0044794	0.0146069	6.04986	1.72931	5	8	positive regulation by host of viral process	GO_BP	ANXA2,APOE,CAV2,CFL1,HSPA8,NUCKS1,PPIB,SMC3,STOM,VAPA
GO:0016139	0.0146374	6.04615	1.73014	5	8	glycoside catabolic process	GO_BP	ABHD10,FUCA1,FUCA2,GBA2,GLA,GUSB,NAGA
GO:0006108	0.0146624	6.04313	1.73082	5	8	malate metabolic process	GO_BP	FH,MDH1,MDH2,ME2,ME3
GO:0006152	0.0146624	6.04313	1.73082	5	8	purine nucleoside catabolic process	GO_BP	ADA,AHCY,ENPP4,HPRT1,NUDT18
GO:0006449	0.0146624	6.04313	1.73082	5	8	regulation of translational termination	GO_BP	EIF5A,ETF1,GLE1,OGFOD1,UPF1
GO:0006610	0.0146624	6.04313	1.73082	5	8	ribosomal protein import into nucleus	GO_BP	IPO11,KPNB1,RPL23,TNPO1,TNPO2
GO:0006627	0.0146624	6.04313	1.73082	5	8	protein processing involved in protein targeting to mitochondrion	GO_BP	IMMP2L,MIPEP,PMPCA,PMPCB,UQCRC2
GO:0007172	0.0146624	6.04313	1.73082	5	8	signal complex assembly	GO_BP	NCK1,NCK2,PTK2,PXN,SRC
GO:0008216	0.0146624	6.04313	1.73082	5	8	spermidine metabolic process	GO_BP	AMD1,DHPS,SAT1,SAT2,SRM
GO:0010917	0.0146624	6.04313	1.73082	5	8	negative regulation of mitochondrial membrane potential	GO_BP	ARL6IP5,BNIP3,BNIP3L,HEBP2,PRELID1
GO:0032790	0.0146624	6.04313	1.73082	5	8	ribosome disassembly	GO_BP	DENR,MRRF,MTIF2,MTIF3,PELO
GO:0034475	0.0146624	6.04313	1.73082	5	8	U4 snRNA 3'-end processing	GO_BP	EXOSC4,EXOSC5,EXOSC6,EXOSC7,EXOSC9
GO:0048227	0.0146624	6.04313	1.73082	5	8	plasma membrane to endosome transport	GO_BP	COMMD1,RAB35,RAB5B,RAB5C,SORT1
GO:0050847	0.0146624	6.04313	1.73082	5	8	progesterone receptor signaling pathway	GO_BP	NEDD4,PHB,SRC,WBP2,YAP1
GO:0060056	0.0146624	6.04313	1.73082	5	8	mammary gland involution	GO_BP	BAX,CAPN1,CAV1,ELF3,IGFBP5
GO:0062043	0.0146624	6.04313	1.73082	5	8	positive regulation of cardiac epithelial to mesenchymal transition	GO_BP	ACVR1,ENG,JAG1,NOTCH1,TGFBR2
GO:0071169	0.0146624	6.04313	1.73082	5	8	establishment of protein localization to chromatin	GO_BP	H2AFY,H2AFY2,LRWD1,PIH1D1,RUVBL2
GO:0071578	0.0146624	6.04313	1.73082	5	8	zinc ion import across plasma membrane	GO_BP	SLC30A1,SLC39A10,SLC39A14,SLC39A4,SLC39A6
GO:0075713	0.0146624	6.04313	1.73082	5	8	establishment of integrated proviral latency	GO_BP	BANF1,HMGA1,LIG4,PPIA,XRCC6
GO:0097084	0.0146624	6.04313	1.73082	5	8	vascular smooth muscle cell development	GO_BP	ADM,ENG,NOTCH1,SGCB,VEGFA
GO:1900364	0.0146624	6.04313	1.73082	5	8	negative regulation of mRNA polyadenylation	GO_BP	CCNT1,CDK9,CTR9,RNF20,SUPT5H
GO:1903376	0.0146624	6.04313	1.73082	5	8	regulation of oxidative stress-induced neuron intrinsic apoptotic signaling pathway	GO_BP	MCL1,NONO,PARK7,PARP1,PINK1
GO:2000643	0.0146624	6.04313	1.73082	5	8	positive regulation of early endosome to late endosome transport	GO_BP	DAB2,MSN,MTMR2,RAB21,RDX
GO:0001890	0.0148143	1.59828	25.4957	36	118	placenta development	GO_BP	ADA,ADAM19,ADM,AKT1,ARID1A,BIRC2,BMPR2,BSG,CDKN1B,CEBPB,CTSB,CYR61,DAZAP1,DNAJB6,EGFR,EPAS1,FBXW8,FOSL1,FZD5,HSF1,HSP90AB1,HTRA1,JUNB,KRT19,KRT8,LDOC1,MAP2K1,MAPK14,NCOA1,NSDHL,PKD2,PPARG,PRDX3,PTK2,RBPJ,RPS6,RXRA,SETD2,SOD1,SPINT1,SPINT2,SPP1,STC1,STK3,STK4,TMED2,TRIM28,ZFP36L1
GO:0051050	0.0148349	1.19098	202.506	230	936	positive regulation of transport	GO_BP	ABCA1,ABL1,ACSL3,ACTB,ACTN4,ADIPOR2,AHCYL1,AHI1,AKT1,ANO6,ANP32B,ANXA1,ANXA2,AP1G1,AP2B1,APOE,ARF1,ARIH2,ARL6IP1,ARPP19,ATAD1,ATF4,ATP13A2,ATP1B1,ATP1B3,ATP6AP1,AXL,AZIN1,B2M,B3GAT3,BAD,BAG3,BAP1,BAX,BCAP31,BCR,BID,BOK,CA2,CADM1,CALM1,CALR,CASK,CAV1,CBLL1,CD151,CD58,CD63,CDC42,CDH2,CEBPB,CEP290,CHMP2A,CHUK,CIB1,CLASP1,CNKSR3,COX17,CREB1,CSNK2A2,CTDSPL2,CYBA,DAB2,DHX36,DHX9,DMAP1,DNM1L,DNM2,DYNC1H…
GO:0009653	0.0151754	1.13247	428.791	467	1992	anatomical structure morphogenesis	GO_BP	ABL1,ABLIM1,ACD,ACTA2,ACTG1,ACTN1,ACTN4,ACTR2,ACVR1,ACVR2A,ADA,ADAM17,ADAMTS9,ADD1,ADIPOR2,ADM,AES,AFG3L2,AGGF1,AGTPBP1,AHI1,AKAP13,AKT1,ALCAM,ALDOA,ALS2,ANGPTL4,ANKRD11,ANPEP,ANTXR1,ANXA1,ANXA2,ANXA7,AP2B1,AP2M1,AP2S1,APOE,APP,ARHGAP24,ARHGDIA,ARHGEF2,ARID1A,ARID5B,ARPC2,ATP6AP2,AXL,B3GNT2,B4GALT1,BAMBI,BASP1,BAX,BCL2L1,BCL3,BCL6,BCR,BMP2,BMPR1A,BMPR2,BNIP3,BRWD1,BSG,BTG1,BYSL,C12orf57,C1GALT1,C…
GO:0070925	0.0152989	1.22928	139.926	163	653	organelle assembly	GO_BP	ABCC4,ABLIM1,ACTG1,ACTR1A,ACTR2,AHI1,AKAP13,ARHGEF2,ASAP1,ATG12,ATG3,ATG4B,ATG4C,ATG7,ATG9A,ATMIN,ATP6V0D1,ATP6V1D,ATXN10,ATXN2,B9D2,BCCIP,BECN1,BOP1,BRIX1,C1QBP,CBY1,CDC20,CDK10,CDK2,CEP290,CETN2,CFLAR,CHMP1A,CHMP1B,CHMP2A,CHMP2B,CHMP4B,CHMP5,CHMP6,CIRBP,CKAP5,CLASP1,CNOT1,CNOT2,CNOT6L,CSNK1D,CSNK1E,DBNL,DCTN1,DCTN2,DCTN3,DDX28,DDX3X,DHX30,DNAL1,DNM2,DYNC1H1,DYNC1I2,DYNLL1,DYNLL2,DYNLRB1,E2F4,ED…
GO:0044068	0.015455	2.79312	4.97274	10	23	modulation by symbiont of host cellular process	GO_BP	ATG7,BAD,BCL2L1,CPSF4,EIF2AK4,GAPDH,ITGAV,KPNA4,KPNB1,PABPN1,SERPINB9,TNIP1,VAPA,ZC3H12A
GO:0071230	0.0154997	1.85882	14.0574	22	65	cellular response to amino acid stimulus	GO_BP	ASS1,BCL2L1,CAPN2,CEBPB,COL1A2,COL4A1,COL6A1,CYBA,DNMT1,EGFR,FYN,GCLC,GCLM,HNRNPD,HSF1,LARS,OPA1,RRAGA,RRAGB,RRAGC,RRAGD,SESN2,SOCS1,UBR2
GO:0051654	0.0155277	2.7907	4.9761	10	23	establishment of mitochondrion localization	GO_BP	KIF1B,LRPPRC,MAP1B,OPA1,RHOT1,RHOT2,SPAST,TRAK2,UBB,UXT
GO:0051788	0.0155277	2.7907	4.9761	10	23	response to misfolded protein	GO_BP	DERL1,DNAJB12,RNF126,RNF185,SDF2,SDF2L1,STUB1,TOR1A,UBE2W,VCP
GO:0014823	0.0155684	1.85788	14.0629	22	65	response to activity	GO_BP	ADSL,CAT,COL4A2,CREB1,CYBA,FIS1,GCLC,GCLM,GOT2,HADH,HSF1,HSPD1,METRNL,OPA1,PEBP1,PRKAA1,PRKDC,PTEN,PTN,SRD5A1,TOMM20,UQCRC1
GO:0071402	0.0157442	2.35878	7.13962	13	33	cellular response to lipoprotein particle stimulus	GO_BP	ABCA1,ADAM17,AKT1,APOE,CD81,CD9,HMGCS1,ITGB1,LDLR,MIA3,NPC1,PPARG,TICAM1
GO:0001889	0.0157979	1.64111	22.2472	32	103	liver development	GO_BP	ACAT1,ACO2,ADA,ANXA1,ARID5B,ASNS,ASS1,CCND1,CEBPB,CEBPG,CFLAR,CITED2,CLDN1,CSNK2A2,EGFR,GLI3,HMGCL,HMGCS1,HMOX1,HNRNPD,IGF2R,JUN,KRAS,LSR,MAN2A1,MPST,NOTCH1,PCNA,PHF2,PKD2,PNPT1,PTN,PTPN3,QDPR,RARA,RHBDD3,RPL19,RPS16,SMAD3,SRD5A1,SULF2,TAF10,TNFAIP3,UCP2,UPF2,ZMPSTE24
GO:0031333	0.0158226	1.54678	28.9912	40	134	negative regulation of protein complex assembly	GO_BP	ADD1,ADD3,ARHGEF2,BIRC2,CAPG,CAPZA1,CAPZA2,CAPZB,CDC42,CRBN,CRYAB,DDX3X,DNAJC15,EP300,EPS8,FKBP4,GSK3B,GSN,INSIG1,LCMT1,LMO4,MAPRE1,MKKS,PARK7,PFN1,PFN2,PRKCD,RAF1,RDX,RIOK3,RPL13A,SMAD6,SPTAN1,SPTBN1,SRC,STYXL1,TMSB10,TMSB4X,TWF2,VPS35
GO:0035303	0.0158496	1.42564	44.5685	58	206	regulation of dephosphorylation	GO_BP	ARPP19,B3GAT3,BAG4,BMP2,CALM1,CD2BP2,DLC1,EIF2AK2,ENSA,FAM122A,FARP1,FKBP1A,GNAI2,GSK3B,HSP90AB1,HSP90B1,IGBP1,IGFBP3,LGALS3,MFHAS1,MPHOSPH10,MTMR2,MTMR4,NUAK1,PIN1,PINK1,PPME1,PPP1R14A,PPP1R14B,PPP1R15A,PPP1R15B,PPP1R2,PPP1R7,PPP2R1A,PPP2R2A,PPP2R2D,PPP2R3A,PPP2R5A,PPP2R5C,PPP2R5E,PPP4R1,PRKCD,PTN,RCAN1,RCAN2,ROCK2,SET,SLC39A10,SMAD3,SMG5,SMG7,SPRED1,STYXL1,SWAP70,TIPRL,WNK1,YWHAB,ZCCHC9
GO:1902600	0.0158945	1.51944	31.5595	43	146	proton transmembrane transport	GO_BP	ACTN4,ATP1A1,ATP2A2,ATP2C1,ATP6AP1,ATP6V0A1,ATP6V0B,ATP6V0D1,ATP6V0E1,ATP6V1A,ATP6V1B2,ATP6V1C1,ATP6V1D,ATP6V1E1,ATP6V1F,ATP6V1G1,ATP6V1H,COX10,COX15,COX17,COX4I1,COX5A,COX5B,COX6A1,COX6B1,COX6C,COX7A2,COX7B,COX7C,COX8A,CYB5A,CYC1,MFSD3,NDUFA4,NNT,PARK7,PPIF,SLC11A2,SLC15A4,SLC25A22,SLC25A3,SLC2A8,SLC30A5,SLC9A1,SLC9A3R1,SLC9A6,STOML2,TMCO3,TMSB4X,UCP2
GO:0044772	0.0159517	3.28901	3.62106	8	17	mitotic cell cycle phase transition	GO_BP	ACTR1A,ACVR1,ACVR1B,ANAPC11,ANAPC5,ANXA1,APEX1,APP,ARID3A,ARPP19,BAX,BID,BRD4,BRD7,BTG2,BUB3,CASP2,CCND1,CCND3,CCNY,CDC20,CDC26,CDC34,CDK10,CDK2,CDK2AP2,CDK4,CDKN1A,CDKN1B,CDKN2D,CEP290,CETN2,CHMP2A,CHMP4B,CKAP5,CKS1B,CKS2,CLASP1,CNOT1,CNOT10,CNOT2,CNOT4,CNOT6L,CNOT8,CSNK1D,CSNK1E,CTDSP1,CTDSP2,CTDSPL,CUL1,CUL2,CUL4A,CUL5,DCTN1,DCTN2,DCTN3,DCUN1D3,DDB1,DDX3X,DNM2,DUSP1,DYNC1H1,DYNC1I2,DYNC1LI1,DY…
GO:0002208	0.0159802	2.05701	10.1686	17	47	somatic diversification of immunoglobulins involved in immune response	GO_BP	BCL6,CD40,CLCF1,ERCC1,EXOSC6,HSPD1,IL27RA,LIG4,MAD2L2,MSH2,MSH6,NBN,NDFIP1,STAT6,SUPT6H,SWAP70,TFRC
GO:0045190	0.0159802	2.05701	10.1686	17	47	isotype switching	GO_BP	BCL6,CD40,CLCF1,ERCC1,EXOSC6,HSPD1,IL27RA,LIG4,MAD2L2,MSH2,MSH6,NBN,NDFIP1,STAT6,SUPT6H,SWAP70,TFRC
GO:0009409	0.0160232	2.18065	8.64485	15	40	response to cold	GO_BP	ACADVL,ADM,CIRBP,DNAJC3,EIF2AK4,FOS,FOXO1,HSP90AA1,HSPA2,HSPD1,LRP11,METRNL,NFKBIA,PCSK1N,PPARG,PRKAA1,RBM3,RNF34,SLC9A1,TMEM135,UCP2
GO:0120161	0.0160461	1.52681	30.722	42	142	regulation of cold-induced thermogenesis	GO_BP	ACSL1,ADAM17,ADIPOR1,ADIPOR2,ALDH1A1,ARRDC3,ATF4,CAV1,CEBPB,CPT2,DDIT3,DECR1,DOCK7,DYNC1H1,EHMT1,EPAS1,FABP5,FH,FOXC2,G0S2,GJA1,GNAS,GRB10,HADH,HDAC3,HSF1,ID1,IP6K1,LAMA4,LNPEP,MFN2,NOTCH1,NR1H2,OGT,PEMT,PRKAB1,RBPJ,RHEB,SCD,STAT6,UCP2,VEGFA
GO:0098754	0.016288	1.62223	23.1292	33	107	detoxification	GO_BP	APOE,CAT,CCS,ESD,GPX1,GPX3,GPX4,GPX7,GSR,GSTK1,GSTM3,GSTO1,GSTP1,HBB,MGST1,MGST2,MT1E,MT1F,MT1G,MT1X,MT2A,NFE2L2,NNT,NQO1,NXN,PARK7,PRDX1,PRDX2,PRDX3,PRDX4,PRDX5,PRDX6,SESN2,SLC30A1,SOD1,SOD3,TP53INP1,TXNDC17,TXNRD1,UBIAD1
GO:0044262	0.0163034	1.35894	59.6898	75	276	cellular carbohydrate metabolic process	GO_BP	ABHD10,ADIPOR1,AKR1B1,AKT1,ARPP19,B3GNT2,B4GALT1,B4GALT5,BAD,COQ2,COQ3,DDIT4,DUSP12,DYRK2,EPM2AIP1,EXT1,EXT2,FAM3C,FOXO1,GAA,GALK1,GBE1,GLB1,GNPTAB,GNPTG,GOT1,GPD2,GSK3B,GUSB,GYG1,GYS1,HK1,HKDC1,IDH1,IDH2,IGFBP3,IGFBP4,IGFBP5,IMPA1,IMPA2,INPP1,INPP5A,ISYNA1,KAT2A,LCMT1,MAEA,MIDN,MTMR2,NAGK,OCRL,OGT,PFKFB3,PGAM1,PGD,PGM1,PGM2L1,PGP,PHKB,PPP1CA,PPP1CB,PPP1CC,PPP1R2,PRKAG2,PTEN,PYGB,PYGL,SESN2,SLC2A…
GO:0070542	0.0164277	1.72059	18.1736	27	84	response to fatty acid	GO_BP	ACSL1,AKAP8,AKT1,ASS1,BAD,CAT,CDK4,CLDN1,CREB1,CTGF,GLDC,GNB1,GNPAT,HMGCL,ID3,INSIG2,LDLR,NME1,PPARG,PRKAA1,SCD,SMARCD1,SRC,SREBF1,UCP2,YY1,ZC3H12A
GO:0042440	0.0164462	1.81574	14.9283	23	69	pigment metabolic process	GO_BP	ADA,AP3D1,APRT,BLVRA,BLVRB,COX10,COX15,CTNS,FECH,HMBS,HMOX1,HPRT1,MTHFD1,NFE2L1,PAICS,PRPS1,SLC11A2,SLC25A38,SLC25A39,TMEM14C,TSPO,UROD,UROS
GO:0034620	0.0164859	3.2659	3.64107	8	17	cellular response to unfolded protein	GO_BP	ACADVL,ADD1,AMFR,ASNS,ATF3,ATF4,ATF6,ATP6V0D1,BAX,BOK,CALR,CCND1,COPS5,CREB3,CREB3L2,CTDSP2,CXXC1,DCTN1,DDIT3,DERL1,DERL2,DNAJB11,DNAJB9,DNAJC3,EIF2AK2,EP300,EXTL2,EXTL3,FKBP14,GFPT1,GOSR2,HDGF,HERPUD1,HSF1,HSP90B1,HSPA13,HSPA2,HSPA5,HSPA8,HSPA9,KLHDC3,LMNA,MBTPS1,NCK1,NCK2,NFE2L2,OPTN,PDIA5,PDIA6,PIK3R1,PPP1R15A,PPP1R15B,PREB,PTPN1,RHBDD1,RNF121,SEC31A,SHC1,SRPRB,SSR1,STUB1,TATDN2,TBL2,TLN1,TM7S…
GO:0044272	0.0165509	1.58199	25.673	36	119	sulfur compound biosynthetic process	GO_BP	ACAT1,ACLY,ACSL1,ACSL3,ACSL4,AKR1A1,AMD1,APIP,B3GALT6,B3GNT2,B4GALT1,B4GALT3,B4GALT5,BGN,CHPF,CHST14,CHST3,CHSY1,CNDP2,DLAT,DLD,DSE,ELOVL1,ELOVL5,ENOPH1,ESD,FASN,GCLC,GCLM,GGCT,GLCE,GSS,GSTK1,GSTM3,GSTO1,GSTP1,HAGH,HSD17B12,LIAS,MAT2A,MAT2B,MGST1,MGST2,MPST,MTAP,MTHFD1,MTRR,NFE2L2,PAPSS1,PAPSS2,PDHA1,PDHB,PPT1,SCD,SCD5,SLC25A1,SLC35B3,SLC35D2,SP1,ST3GAL1,TECR,XYLT2
GO:0039531	0.0166487	2.96796	4.32704	9	20	regulation of viral-induced cytoplasmic pattern recognition receptor signaling pathway	GO_BP	BIRC2,BIRC3,C1QBP,NPLOC4,PUM1,PUM2,RIOK3,SEC14L1,TSPAN6
GO:0051131	0.0166487	2.96796	4.32704	9	20	chaperone-mediated protein complex assembly	GO_BP	CCT2,HSP90AA1,HSP90AB1,HSPA4,HSPD1,LONP1,MKKS,PTGES3,STUB1
GO:0060261	0.0166487	2.96796	4.32704	9	20	positive regulation of transcription initiation from RNA polymerase II promoter	GO_BP	CREB1,DHX36,GTF2B,PSMC2,PSMC3,PSMC5,PSMC6,SRF,SUB1
GO:0031668	0.0167928	2.4369	6.45333	12	30	cellular response to extracellular stimulus	GO_BP	AES,AIFM1,ASNS,ATF3,ATF4,ATG7,AXL,BECN1,BMPR2,CDKN1A,COMT,CYBA,DAP,DCTPP1,DNAJC15,DNM1L,DSC2,EIF2AK2,EIF2AK4,EIF4G1,FADS1,FOS,FOSL1,FOXO1,FYN,GABARAPL1,GABARAPL2,GAS6,GSTP1,HIGD1A,HMOX1,HNRNPL,HSF1,HSP90B1,HSPA5,HSPA8,ITFG2,ITGA6,JUN,KLF10,LAMP2,LARS,LYN,MAP1LC3A,MAP1LC3B,MARS,MAX,NCOA1,NFE2L2,NUDT1,NUDT15,OPA1,PDXP,PIK3R4,PIM1,PPARG,PRKAA1,PTN,RALB,RRAGA,RRAGB,RRAGC,RRAGD,RRP8,SEH1L,SESN2,SH3GLB…
GO:0006260	0.0168052	1.36258	57.9824	73	268	DNA replication	GO_BP	ACD,ATG7,ATR,BCL6,CDC34,CDC42,CDK2,CDK9,DHX9,DTD1,EGFR,FAF1,FBXO5,FEN1,GMNN,GRWD1,GTPBP4,HMGA1,ID3,IGHMBP2,JUN,LIG4,LRWD1,MAP2K4,MCM2,MCM3,MCM6,MCM7,MSH3,MSH6,NAP1L1,NASP,NBN,NFIC,NUCKS1,PCNA,PNKP,POLA2,POLB,POLE3,PPP2CA,PPP2R1A,PTMS,RAC1,RAD50,RBBP4,RBBP8,RBMS1,REPIN1,REV1,RFC1,RNASEH1,RPA1,RPA2,RPA3,RPAIN,RRM1,S100A11,SET,SETMAR,SIN3A,SLBP,SMC3,SSBP1,SSRP1,STOML2,SUPT16H,TERF1,TSPYL2,UPF1,WDR18…
GO:0042221	0.0168209	1.11365	588.488	631	2828	response to chemical	GO_BP	ABCA1,ABCC4,ABCD3,ABCD4,ABHD2,ABL1,ACAA2,ACADVL,ACAT1,ACO1,ACSL1,ACSL3,ACSL4,ACTB,ACTG1,ACTR2,ACVR1,ACVR1B,ACVR2A,ADA,ADAM17,ADAR,ADD1,ADIPOR1,ADIPOR2,ADM,ADNP2,ADPRHL2,ADSL,ADSS,AES,AGPAT2,AGRN,AGTRAP,AHCY,AHCYL1,AHR,AIFM1,AIP,AKAP13,AKAP8,AKIRIN1,AKIRIN2,AKR1B1,AKR7A2,AKT1,ALCAM,ALG2,AMFR,ANO6,ANXA1,ANXA11,ANXA2,ANXA5,ANXA7,APEX1,APOE,APP,APRT,ARF1,ARHGEF2,ARID1A,ARID5B,ARL6IP1,ARL6IP5,ARPC3,AR…
GO:0034641	0.0169339	1.15144	313.579	346	1688	cellular nitrogen compound metabolic process	GO_BP	AARS,AARS2,AASDHPPT,ABL1,ACADM,ACAT1,ACBD6,ACD,ACIN1,ACLY,ACO1,ACOT7,ACSL1,ACSL3,ACSL4,ACTA2,ACTL6A,ACTN1,ACTN4,ACTR2,ACTR8,ACVR1,ACVR1B,ACVR2A,ADA,ADAR,ADAT3,ADK,ADM,ADNP2,ADPGK,ADRM1,ADSL,ADSS,AEBP1,AES,AFF1,AFMID,AGPAT2,AGPAT3,AGPAT5,AGRN,AHCTF1,AHCY,AHCYL1,AHI1,AHNAK,AHR,AIFM1,AIMP2,AIP,AK1,AK2,AK3,AKAP8L,AKIRIN2,AKT1,ALDH9A1,ALDOA,ALKBH2,ALKBH3,ALKBH5,AMD1,ANGEL2,ANPEP,APEH,APEX1,APEX2,APH1A…
GO:0051493	0.0169354	1.34705	62.4659	78	290	regulation of cytoskeleton organization	GO_BP	ABI2,ABL1,ACTR2,ADD1,ADD3,AFAP1,AKAP13,ARF1,ARHGAP17,ARHGDIA,ARHGDIB,ARHGEF2,ARL2,ARPC1A,ARPC2,ARPC3,ARPC4,ARPC5,ARPC5L,ATF5,BAG4,BICD2,BIN1,CAPG,CAPN2,CAPZA1,CAPZA2,CAPZB,CDC42,CDC42EP1,CDC42EP4,CDK10,CDK2AP2,CETN2,CFL1,CHMP1A,CHMP1B,CHMP2A,CHMP2B,CHMP4B,CHMP5,CIB1,CKAP2,CLASP1,CLIC4,CLIP1,CLTC,CORO1B,CRK,CTGF,CTTN,CYFIP1,DCTN1,DIAPH1,DLC1,DSTN,DYNC1H1,DYNLT1,ECT2,EPS8,F11R,F2RL1,FBXW5,FKBP4,FSC…
GO:0006596	0.0171198	4.35372	2.37894	6	11	polyamine biosynthetic process	GO_BP	AMD1,AZIN1,OAZ1,ODC1,SAT1,SMOX,SMS,SRM
GO:0000478	0.0171526	4.35154	2.37987	6	11	endonucleolytic cleavage involved in rRNA processing	GO_BP	BOP1,KRI1,NOP14,RPS21,RPSA,UTP23
GO:0006054	0.0171526	4.35154	2.37987	6	11	N-acetylneuraminate metabolic process	GO_BP	CMAS,GNPDA1,GNPDA2,NAGK,ST3GAL1,ST6GAL1
GO:0006268	0.0171526	4.35154	2.37987	6	11	DNA unwinding involved in DNA replication	GO_BP	HMGA1,MCM2,MCM6,MCM7,RPA1,RPA2
GO:0006991	0.0171526	4.35154	2.37987	6	11	response to sterol depletion	GO_BP	EIF2A,ERLIN1,INSIG1,INSIG2,LYN,SCAP
GO:0009113	0.0171526	4.35154	2.37987	6	11	purine nucleobase biosynthetic process	GO_BP	ADA,APRT,HPRT1,MTHFD1,PAICS,PRPS1
GO:0015937	0.0171526	4.35154	2.37987	6	11	coenzyme A biosynthetic process	GO_BP	ACAT1,ACOT7,COASY,DCAKD,PANK2,PPCS
GO:0033197	0.0171526	4.35154	2.37987	6	11	response to vitamin E	GO_BP	ADA,BECN1,CAT,CCND1,HMGCS1,PPARG
GO:0042532	0.0171526	4.35154	2.37987	6	11	negative regulation of tyrosine phosphorylation of STAT protein	GO_BP	CAV1,INPP5F,PARP14,PPP2CA,PPP2R1A,SOCS1
GO:0043619	0.0171526	4.35154	2.37987	6	11	regulation of transcription from RNA polymerase II promoter in response to oxidative stress	GO_BP	ATF4,EPAS1,HMOX1,NFE2L2,SESN2,SIN3A
GO:0071803	0.0171526	4.35154	2.37987	6	11	positive regulation of podosome assembly	GO_BP	ASAP1,FSCN1,MAPK9,MSN,RHOA,SRC
GO:0098885	0.0171526	4.35154	2.37987	6	11	modification of postsynaptic actin cytoskeleton	GO_BP	CYFIP1,MYH10,PFN1,PFN2,RHOA,WASF3
GO:1990440	0.0171526	4.35154	2.37987	6	11	positive regulation of transcription from RNA polymerase II promoter in response to endoplasmic reticulum stress	GO_BP	ATF3,ATF4,ATF6,CEBPB,DDIT3,HSPA5
GO:0006165	0.017226	3.23528	3.66804	8	17	nucleoside diphosphate phosphorylation	GO_BP	ADPGK,AK1,ALDOA,CMPK1,DDIT4,DHTKD1,ECD,EIF6,ENO1,GALK1,GAPDH,GPI,HK1,HKDC1,LDHA,NME1,NME3,NME4,NME6,NME7,OGDH,OGT,PFKFB3,PFKL,PFKP,PGAM1,PGK1,PGM1,PGM2L1,PRKAA1,PRKAG1,PRKAG2,STAT3,SUCLG1,TPI1
GO:0009725	0.0174319	1.44007	40.3703	53	190	response to hormone	GO_BP	ABHD2,ACAT1,ACSL1,ADIPOR1,ADIPOR2,ADM,AGRN,AGTRAP,AHCYL1,AIFM1,AKAP13,AKAP8,AKR1B1,AKT1,ANXA1,ANXA2,ANXA5,APEX1,APRT,ARID1A,ASNS,ASS1,ATP1A1,ATP6AP1,ATP6V0A1,ATP6V0B,ATP6V0D1,ATP6V0E1,ATP6V1A,ATP6V1B2,ATP6V1C1,ATP6V1D,ATP6V1E1,ATP6V1F,ATP6V1G1,ATP6V1H,BAD,BCAR1,BSG,BTG1,BTG2,BUD31,CA2,CALM1,CALR,CAT,CAV1,CAV2,CCND1,CCND3,CDK4,CDKN1A,CFLAR,CLDN1,CLOCK,CNOT1,CNOT2,CREB1,CRK,CRLS1,CRYAB,CSK,CTGF,CTS…
GO:0006103	0.0174647	3.2257	3.67655	8	17	2-oxoglutarate metabolic process	GO_BP	DLD,GOT1,GOT2,GPT2,IDH1,IDH2,MRPS36,OGDH,PHYH,STAT5B
GO:0035384	0.017492	1.9801	11.034	18	51	thioester biosynthetic process	GO_BP	ACAT1,ACLY,ACSL1,ACSL3,ACSL4,DLAT,DLD,ELOVL1,ELOVL5,FASN,HSD17B12,PDHA1,PDHB,PPT1,SCD,SCD5,SLC25A1,TECR
GO:0006750	0.0175054	3.22409	3.67799	8	17	glutathione biosynthetic process	GO_BP	CNDP2,GCLC,GCLM,GGCT,GSS,HAGH,MGST2,NFE2L2
GO:0031065	0.0175054	3.22409	3.67799	8	17	positive regulation of histone deacetylation	GO_BP	AKAP8,AKAP8L,BCL6,CTBP1,ING2,PINK1,SREBF1,VEGFA
GO:0043923	0.0175054	3.22409	3.67799	8	17	positive regulation by host of viral transcription	GO_BP	CCNT1,CHD1,EP300,GTF2B,JUN,NUCKS1,SMARCA4,SP1
GO:0045780	0.0175054	3.22409	3.67799	8	17	positive regulation of bone resorption	GO_BP	ATP6AP1,CA2,DEF8,EGFR,PRKCA,SPP1,TFRC,TMEM64
GO:0060628	0.0175054	3.22409	3.67799	8	17	regulation of ER to Golgi vesicle-mediated transport	GO_BP	ARF1,INSIG1,PREB,SAR1A,SAR1B,SCFD1,SEC23A,SEC23B
GO:0060644	0.0175054	3.22409	3.67799	8	17	mammary gland epithelial cell differentiation	GO_BP	AKT1,CEBPB,HOXA5,ID2,IRF6,LBH,MGMT,SMO
GO:0070131	0.0175054	3.22409	3.67799	8	17	positive regulation of mitochondrial translation	GO_BP	C1QBP,MRPS27,NGRN,NSUN4,RMND1,RPUSD3,RPUSD4,TRUB2
GO:0075733	0.0175054	3.22409	3.67799	8	17	intracellular transport of virus	GO_BP	DYNLT1,KPNB1,NMT2,RPS27A,UBA52,UBB,UBC,XPO1
GO:0097501	0.0175054	3.22409	3.67799	8	17	stress response to metal ion	GO_BP	HSPA5,MT1E,MT1F,MT1G,MT1X,MT2A,PARK7,SLC30A1
GO:1902043	0.0175054	3.22409	3.67799	8	17	positive regulation of extrinsic apoptotic signaling pathway via death domain receptors	GO_BP	ATF3,FAF1,MAL,PEA15,PTEN,STK3,STK4,THBS1
GO:1904380	0.0175054	3.22409	3.67799	8	17	endoplasmic reticulum mannose trimming	GO_BP	AMFR,DERL2,EDEM2,OS9,RNF103,RNF185,SEL1L,TRIM13
GO:2000811	0.0175054	3.22409	3.67799	8	17	negative regulation of anoikis	GO_BP	CAV1,ITGA5,ITGB1,MCL1,NOTCH1,PTK2,PTRH2,SRC
GO:0001825	0.0175563	2.41899	6.49056	12	30	blastocyst formation	GO_BP	ADA,BYSL,CCNB1IP1,CNOT2,CTR9,JUNB,MFN2,NLE1,RPL7L1,RRP7A,SRF,WDR74
GO:0015991	0.0175563	2.41899	6.49056	12	30	ATP hydrolysis coupled proton transport	GO_BP	ATP1A1,ATP6AP1,ATP6V0A1,ATP6V0B,ATP6V0D1,ATP6V0E1,ATP6V1A,ATP6V1B2,ATP6V1C1,ATP6V1E1,ATP6V1F,ATP6V1H
GO:0006220	0.0175597	3.63973	3.02044	7	14	pyrimidine nucleotide metabolic process	GO_BP	AGPAT2,AGPAT3,AGPAT5,AK3,CDIPT,CDS1,CDS2,CMPK1,CTPS2,DCTD,DCTPP1,ENTPD4,ERH,HDDC2,LCLAT1,MBD4,NEIL2,NME1,NME3,NME4,NME6,NME7,NT5C,NTHL1,PRPS1,TBPL1,TDG,UCKL1,UPP1
GO:0034614	0.0176189	1.93272	11.819	19	55	cellular response to reactive oxygen species	GO_BP	ABL1,ADPRHL2,AIFM1,AKT1,ANXA1,APEX1,AXL,BECN1,BNIP3,CCS,CDK2,CFLAR,CHUK,CRK,DNM2,ECT2,EGFR,ENDOG,ETS1,FOS,FOXO1,FOXO3,HDAC2,HNRNPD,HSF1,IL6,JUN,KLF2,KLF4,MAP1LC3A,MAPK13,MAPK9,MPV17,NET1,NFE2L2,NQO1,NUP93,PARK7,PAWR,PCNA,PDCD10,PINK1,PKD2,PLEKHA1,PPIF,PRDX1,PRDX2,PRDX3,PRDX5,PRKAA1,PRKCD,PSAP,PXN,RIPK1,RPS3,SIGMAR1,SIRPA,SOD1,SOD3,SRC,STAT6,STK25,TNFAIP3,TPM1,TRAF2,TRAP1,TXN,ZNF277,ZNF580
GO:0006491	0.0177912	3.62851	3.02774	7	14	N-glycan processing	GO_BP	FUT8,GANAB,GNPTAB,GNPTG,MAN1A1,MAN1A2,MAN2A1,MGAT4B,PRKCSH
GO:0006241	0.017829	3.62669	3.02893	7	14	CTP biosynthetic process	GO_BP	CTPS2,NME1,NME3,NME4,NME6,NME7,UCKL1
GO:0006999	0.017829	3.62669	3.02893	7	14	nuclear pore organization	GO_BP	AHCTF1,NUP205,NUP54,NUP93,RTN4,SEH1L,TPR
GO:0070935	0.017829	3.62669	3.02893	7	14	3'-UTR-mediated mRNA stabilization	GO_BP	ANGEL2,ELAVL1,HNRNPA0,HNRNPC,MAPK14,RBM10,ZFP36
GO:1903351	0.017829	3.62669	3.02893	7	14	cellular response to dopamine	GO_BP	ABL1,ATF4,DNM2,GABPA,HDAC2,ID1,SIN3A
GO:0009749	0.0178725	1.43354	41.3233	54	191	response to glucose	GO_BP	ATG7,BAD,CTGF,CYBA,DYNLL1,EGR1,EIF2B1,EIF2B2,EIF2B4,EIF2B5,ENDOG,ENSA,ENY2,FIS1,FOXO3,GAS6,GCLC,GCLM,GPR27,HMGCR,KIF5B,LDHA,LGALS1,LRP5,NADK,NDUFA9,NDUFAF2,NME1,OPA1,PFKL,PHPT1,PIH1D1,PIM3,PPP3CB,PRKAA1,PTEN,RAB11FIP2,RAB11FIP5,RAF1,RHOA,RPS6KB1,SESN2,SIN3A,SLC29A1,SMARCA4,SOX4,SREBF1,SRF,SRI,STX4,TGFBR2,THBS1,UCP2,VAMP2
GO:0031145	0.0182412	2.20898	8.00503	14	37	anaphase-promoting complex-dependent catabolic process	GO_BP	ANAPC10,ANAPC11,ANAPC5,BUB3,CDC16,CDC20,CDC26,CDK2,FBXO5,RPS27A,UBA52,UBB,UBC,UBE2E1
GO:1990542	0.0182844	1.82022	14.2506	22	66	mitochondrial transmembrane transport	GO_BP	AFG3L2,CHCHD4,COX5B,CPT2,CYC1,DNAJC15,DNAJC19,GRPEL1,GRPEL2,HSPD1,MID1IP1,MRPL18,MRS2,NDUFA13,OPA1,PNPT1,SLC25A1,SLC25A13,SLC25A15,SLC25A20,SLC25A22,SLC25A23,SLC25A28,SLC25A37,SLC25A38,STOML2,TIMM10,TIMM17B,TIMM23,TIMM44,TIMM9,TOMM20,TOMM40,TST,UCP2
GO:0051098	0.0186399	1.4391	39.6494	52	185	regulation of binding	GO_BP	ABL1,ACD,ACTB,ADD1,AES,AKT1,AKTIP,AMFR,ANXA2,APOE,APP,B2M,BAMBI,BAX,BCL3,BMP2,BTAF1,CAV1,CDK9,CEBPG,CLN5,CPNE1,CRBN,CRK,CSNK1A1,CSNK1E,CTHRC1,DAB2,DDIT3,DDRGK1,DERL1,DHX9,DPH3,DVL1,EDF1,EIF3D,EIF3E,EIF4A3,EIF4G1,EP300,EPB41L5,ERCC3,FAM129B,FKBP1A,FOXC1,GMNN,GNL3L,GOLGA2,GPSM1,GSK3B,GTF2B,GTF2F1,GTPBP4,H1F0,HABP4,HDAC2,HERPUD1,HIPK2,HMBOX1,HMGB2,HMOX1,HNRNPL,HSF1,HSP90AB1,HSPA5,ID1,ID2,ID3,ITGB1BP…
GO:0090501	0.0186494	1.5881	24.1808	34	112	RNA phosphodiester bond hydrolysis	GO_BP	APEX1,BOP1,CNOT1,CNOT2,CNOT6L,CNOT8,CPSF1,CPSF2,CPSF4,CSTF3,DCPS,DICER1,EDC3,ELAC2,ENDOG,EXOSC1,EXOSC10,EXOSC4,EXOSC5,EXOSC6,EXOSC7,EXOSC9,FEN1,FIP1L1,KRI1,LACTB2,MRPL44,NCBP1,NHP2,NOB1,NOP14,NUDT16,PNPT1,POLR2I,POLR3K,POP5,POP7,REXO2,RNASEH1,RPP40,RPS21,RPSA,SMG5,SMG7,SND1,TSEN54,TSNAX,UTP23,XRN1,XRN2,ZC3H12A
GO:0032508	0.018702	1.91824	11.8886	19	55	DNA duplex unwinding	GO_BP	ANXA1,CHD1,CHD1L,CHD2,CHD4,CHD8,DDX1,DDX3X,DHX30,DHX36,DHX9,ERCC3,HMGA1,IGHMBP2,MCM2,MCM6,MCM7,NBN,RAD50,RPA1,RPA2,RUVBL1,RUVBL2,SUPV3L1,XRCC6
GO:0030097	0.0187562	1.22275	137.03	159	636	hemopoiesis	GO_BP	ABL1,ACIN1,ACTN1,ACVR1B,ACVR2A,ADA,ADAM17,ADD1,AGPAT5,ANKRD54,ANXA1,ANXA2,AP3B1,AP3D1,APP,ARIH2,ARMC6,ASH2L,ATP11C,ATP6AP1,AXL,B2M,BAD,BAX,BCL3,BCL6,BCR,CA2,CARD11,CD46,CD74,CDC42,CEBPB,CEBPG,CIB1,CLCF1,CLPTM1,CMTM7,CNOT4,CREB1,CREBBP,CRIP2,CTR9,CUL4A,DHRS7B,DHTKD1,DHX36,DNAJB9,DNASE2,DPY30,DUSP10,EBP,EEF2,EFNA4,EGR1,EIF2AK1,EIF2AK2,EIF6,EP300,EPAS1,ERCC1,ESRRA,ETS1,ETV6,F2RL1,FAM20C,FARP2,FASN,F…
GO:1900408	0.0188744	1.91601	11.8994	19	55	negative regulation of cellular response to oxidative stress	GO_BP	AKT1,ATF4,ATG7,BAG5,FBXO7,FYN,FZD1,GPX1,HSPB1,NCOA7,NFE2L2,NONO,NUP93,OXR1,PARK7,PINK1,PSAP,TRAP1,TXN
GO:1900182	0.0190873	2.50391	5.82399	11	27	positive regulation of protein localization to nucleus	GO_BP	AKT1,BAG3,CARD10,CCT2,CCT3,CCT6A,CCT7,CCT8,DKC1,DMAP1,ECT2,FYN,GLI3,HDAC3,HSP90AB1,HYAL2,JUP,MAPK14,MCRS1,PARK7,PARP1,PARP9,PIK3R1,PINX1,PRKCD,RBM22,SESN2,SMAD3,SMO,SRC,TPR,TRIM28,TRIM8,ZC3H12A
GO:0045859	0.0191573	1.25788	102.85	122	479	regulation of protein kinase activity	GO_BP	ABL1,ACSL1,ACTB,ADAM17,ADAR,AKAP13,AKT1,ALS2,ANKRD54,APOE,APP,AVPI1,BCCIP,BMP2,CAB39,CALM1,CAMK2N1,CARD10,CAV1,CCND1,CCND3,CCNG1,CCNG2,CCNH,CCNI,CCNT1,CCNY,CCNYL1,CD24,CD40,CD74,CD81,CDC37,CDKN1A,CDKN1B,CDKN2D,CHMP6,CIB1,CKS1B,CKS2,COPS8,CORO1C,CRK,CRKL,CSK,CYR61,DAZAP2,DBNL,DDX3X,DNAJA1,DNAJC3,DUSP1,DUSP10,DUSP22,DUSP3,DUSP5,DUSP6,DVL1,DVL2,ECT2,EFNA1,EGFR,EGR1,EIF2AK2,ELP3,ERP29,ERRFI1,F2R,FAF1…
GO:0032271	0.0192561	1.40644	45.0012	58	208	regulation of protein polymerization	GO_BP	ABI2,ABL1,ACTR2,ADD1,ADD3,ARF1,ARL2,ARPC1A,ARPC2,ARPC3,ARPC4,ARPC5,ARPC5L,BAG4,BIN1,CAPG,CAPZA1,CAPZA2,CAPZB,CDC42EP1,CDC42EP4,CLASP1,CLIP1,CORO1B,CTTN,CYFIP1,DCTN1,EPS8,FKBP4,GMFB,GSN,HAX1,HSP90AA1,MAPRE1,MKKS,NCK1,NCK2,NCKAP1,PAK1,PFN1,PFN2,PINK1,PRKCD,PYCARD,RAC1,RASA1,RDX,RHOA,RPS3,SPIRE1,SPTAN1,SPTBN1,TMSB10,TMSB4X,TWF2,WASL,WHAMM,WIPF2
GO:2000027	0.0192561	1.40644	45.0012	58	208	regulation of animal organ morphogenesis	GO_BP	ABL1,ACVR1,AHI1,AP2B1,AP2M1,AP2S1,BASP1,BAX,BMP2,BMPR1A,BMPR2,CDC42,CFLAR,CITED2,CLTC,CTHRC1,DAAM1,DAB2,DVL1,DVL2,ENG,ETV5,FOXC1,FZD1,FZD4,FZD5,FZD7,GNG5,GPC4,GPC6,HOXB7,JAG1,MAGED1,MYC,NOTCH1,NTN4,PAX8,PFN1,PHB2,PIM1,POR,PRICKLE2,PTN,RAC1,RBPJ,RHOA,RXRA,RYK,SIX4,SMO,SPRY1,STAT1,SULF2,TACSTD2,TGFBR2,TNFAIP3,TNFRSF11B,VEGFA
GO:0051028	0.0192893	2.11294	8.80754	15	41	mRNA transport	GO_BP	AHCTF1,AKAP8L,ALKBH5,BICD2,CASC3,CPSF1,CPSF2,CPSF4,DDX19A,DHX38,DHX9,EIF4A3,EIF5A,ENY2,FIP1L1,FYTTD1,GLE1,HSF1,IGF2BP2,KHSRP,LRPPRC,MCM3AP,MVP,NCBP1,NUP155,NUP188,NUP205,NUP210,NUP37,NUP43,NUP50,NUP54,NUP62,NUP88,NUP93,NUPL2,NXF1,NXT1,PABPN1,PCID2,POLDIP3,POLR2D,RAE1,RNPS1,SEH1L,SETD2,SLBP,SLU7,SMG5,SMG7,SRRM1,SUPT6H,THOC2,THOC5,THOC6,THOC7,TPR,U2AF2,UPF1,UPF2,UPF3A,UPF3B,XPO1,XPO7,ZC3H3,ZFP36,ZF…
GO:0030330	0.0193218	1.99815	10.354	17	48	DNA damage response, signal transduction by p53 class mediator	GO_BP	ARID3A,ATR,BAX,BCL3,BTG2,CASP2,CD44,CD74,CDK2,CDKN1A,CDKN1B,CNOT1,CNOT10,CNOT2,CNOT4,CNOT6L,CNOT8,DDX5,E2F4,EEF1E1,EP300,FOXO3,GADD45A,HIPK2,NBN,PCBP4,PCNA,PRMT1,PSMD10,PTTG1IP,RBL2,RPS27L,SESN2,SMYD2,SOX4,SP100,SPRED1,TFDP1,TNKS1BP1,TRIAP1,ZMPSTE24
GO:0007093	0.0193639	1.87076	12.7171	20	59	mitotic cell cycle checkpoint	GO_BP	ARID3A,BAX,BCL2L1,BTG2,BUB3,CASP2,CCND1,CDC20,CDK2,CDKN1A,CDKN1B,CNOT1,CNOT10,CNOT2,CNOT4,CNOT6L,CNOT8,DUSP1,DYNC1LI1,E2F4,EP300,GADD45A,IK,LCMT1,MAD1L1,MAD2L1BP,MAD2L2,MSH2,MSH6,NAE1,NBN,PCBP4,PCID2,PCNA,PRCC,PRKDC,PRMT1,PSMG2,RBL2,RPA2,RPL24,RPS27L,RPS6,SETMAR,SOX4,SYF2,TAOK1,TAOK2,TFDP1,TNKS1BP1,TOP2B,TPR,TRIAP1,VPS4A,XPC,ZNF207,ZWILCH,ZWINT
GO:0032886	0.0193909	1.41033	44.1358	57	204	regulation of microtubule-based process	GO_BP	ABL1,ARHGEF2,ARL2,ATF5,BICD2,CDK2AP2,CETN2,CHMP1A,CHMP1B,CHMP2A,CHMP2B,CHMP4B,CHMP5,CIB1,CKAP2,CLASP1,CLIP1,CLTC,DCTN1,DIAPH1,DYNC1H1,FBXW5,FKBP4,GSK3B,HNRNPU,IGBP1,KAT2A,LAMP1,MACF1,MAPRE1,MAPRE2,MID1IP1,MKKS,NSFL1C,NUBP1,NUP62,PAFAH1B1,PAK1,PRKAA1,RAC1,RAE1,RASSF1,RHOA,RHOT1,RNF4,ROCK2,RPS3,SENP6,SKA2,SMC3,SPAST,TAOK1,TCTEX1D2,TPR,TRIM37,VPS4B,XPO1
GO:0034314	0.0194186	2.49628	5.83788	11	27	Arp2/3 complex-mediated actin nucleation	GO_BP	ABI2,ACTR2,ARF1,ARPC1A,ARPC2,ARPC3,ARPC4,ARPC5,ARPC5L,CORO1B,CYFIP1,GMFB,NCKAP1,WASL,WHAMM
GO:0006754	0.0194503	1.57009	25.0968	35	116	ATP biosynthetic process	GO_BP	ADPGK,ALDOA,COX5B,CYC1,DDIT4,DHTKD1,ECD,EIF6,ENO1,GALK1,GAPDH,GPI,HK1,HKDC1,LDHA,OGDH,OGT,PARP1,PFKFB3,PFKL,PFKP,PGAM1,PGK1,PGM1,PGM2L1,PINK1,PRKAA1,PRKAG1,PRKAG2,SLC25A13,STAT3,STOML2,TMSB4X,TPI1,VCP
GO:0007176	0.0195059	2.4943	5.84151	11	27	regulation of epidermal growth factor-activated receptor activity	GO_BP	ADAM17,APP,CHMP6,ERRFI1,NCK2,SHC1,SNX6,SOCS4,TGFA,TSG101,VPS25
GO:0001843	0.0197693	1.66727	19.2553	28	89	neural tube closure	GO_BP	ABL1,ADM,ARID1A,CTHRC1,DEAF1,DLC1,DVL1,DVL2,FZD1,KAT2A,KIF20B,LIAS,LMO4,MTHFD1,PFN1,PLXNB2,RALA,RARA,RPS7,SDC4,SETD2,SKI,SPINT1,SPINT2,TEAD2,TMED2,TRAF6,TULP3
GO:0032147	0.0198349	1.36114	54.8284	69	254	activation of protein kinase activity	GO_BP	ABL1,AKT1,AVPI1,BMP2,CAB39,CARD10,CD74,CD81,COPS8,CRK,CRKL,DBNL,DUSP5,DUSP6,ECT2,EGFR,EIF2AK2,ERP29,F2R,GADD45A,GADD45B,GAS6,GDF15,GPRC5C,IRAK1,ITGB1BP1,KARS,KIDINS220,LPAR1,MAP2K1,MAP2K2,MAP2K4,MAP2K7,MAP3K1,MAP3K11,MAP3K3,MAP3K7,MAP4K5,MAPK14,MAPKAPK3,NEK1,OSBPL8,OXSR1,PAK1,PAK2,PARK7,PDPK1,PEA15,PINK1,PPP2R3C,PRKAA1,PRKAG2,PRKAR1A,PRKCD,PRNP,PTPN1,PTPN11,RAF1,RAPGEF1,RIPK1,RIPK2,RPLP1,RPS27A,S…
GO:0008630	0.0198351	1.86521	12.7466	20	59	intrinsic apoptotic signaling pathway in response to DNA damage	GO_BP	ABL1,BAD,BAX,BCL2L1,BCL2L2,BCL3,BID,BOK,CASP2,CD44,CD74,CDKN2D,DDIT4,DYRK2,EP300,HIPK2,HMOX1,ING2,MCL1,MSH2,MSH6,PIAS4,PIK3R1,POLB,PRKDC,PYCARD,RPS27L,RPS3,SHISA5,TMEM109,TMEM161A,TNFRSF1A,TOPORS,TPT1,TRIAP1
GO:0021695	0.0198733	1.99052	10.3849	17	48	cerebellar cortex development	GO_BP	AARS,AGTPBP1,ARCN1,CLP1,HERC1,HSPA5,MAP2K1,MDK,MYH10,NAGLU,OGDH,PTPN11,RERE,SERPINE2,SMO,TRNP1,UQCRQ
GO:0051972	0.0198733	1.99052	10.3849	17	48	regulation of telomerase activity	GO_BP	ACD,CCT2,DKC1,HMBOX1,HNRNPD,HSP90AA1,HSP90AB1,KLF4,MAP2K7,MYC,PARP4,PINX1,PNKP,PPARG,PTGES3,SRC,TERF1
GO:0098586	0.0198733	1.99052	10.3849	17	48	cellular response to virus	GO_BP	ARF1,BAD,BCL2L1,BIRC2,BIRC3,C1QBP,CHUK,GBF1,IFI6,MAPK14,NPLOC4,PUM1,PUM2,RIOK3,SEC14L1,TSPAN6,ZC3H12A
GO:0019941	0.0201236	7.54199	1.25852	4	6	modification-dependent protein catabolic process	GO_BP	ADRM1,AKT1,AMFR,ANAPC10,ANAPC11,ANAPC5,ARAF,ARIH2,ARRDC1,ATE1,AUP1,BAG5,BAP1,BCAP31,BIRC2,BUB3,CAV1,CCDC47,CDC16,CDC20,CDC26,CDC34,CDK2,CLOCK,CNOT4,COMMD1,COPS3,CRBN,CSNK1A1,CSNK1D,CSNK1E,CSNK2A2,CUL1,CUL2,CUL4A,CUL5,DAB2,DDA1,DDB1,DDIT3,DDRGK1,DERL1,DERL2,DNAJB9,DNAJC10,DVL1,EDEM2,EDEM3,ERLIN1,FAF1,FAF2,FAM122A,FBXL15,FBXL5,FBXO11,FBXO21,FBXO5,FBXO6,FBXO7,FBXO8,FBXW11,FBXW4,FBXW5,FBXW8,GCLC,GIPC…
GO:0010803	0.0201313	1.86179	12.7648	20	59	regulation of tumor necrosis factor-mediated signaling pathway	GO_BP	ADAM17,BIRC2,BIRC3,CHUK,CPNE1,F2RL1,GAS6,GSTP1,PIAS4,PYCARD,RBCK1,RIPK1,SHARPIN,SPHK1,SPPL2A,TAX1BP1,TNFAIP3,TNFRSF1A,TRADD,TRAF2
GO:0016444	0.0201313	1.86179	12.7648	20	59	somatic cell DNA recombination	GO_BP	BCL6,CD40,CLCF1,ERCC1,EXOSC6,HMGB2,HSPD1,IL27RA,LIG4,MAD2L2,MSH2,MSH6,NBN,NDFIP1,POLB,PRKDC,STAT6,SUPT6H,SWAP70,TFRC
GO:0097327	0.020146	1.64677	20.1129	29	93	response to antineoplastic agent	GO_BP	ASNS,ASS1,CDK4,CFLAR,CLDN1,CTNNA1,DDIT4,EGFR,EGR1,ERRFI1,FECH,FOXO1,FOXO3,HMOX1,HNRNPD,HSF1,JUP,KIF1B,LARP1,MAPK13,NUCB1,OPA1,PCNA,PRKAA1,PTGR1,RPL18A,RPS6KB1,SLC31A1,SRD5A1,XRN1,ZC3H12A
GO:0051052	0.0202262	1.42541	40.7069	53	189	regulation of DNA metabolic process	GO_BP	ACD,ACTR2,AIFM1,AKT1,ATG7,ATR,BAX,BCL6,BMPR2,BRCC3,CCT2,CCT3,CCT6A,CCT7,CCT8,CD40,CDC42,CDK2,CDK9,CEBPG,CLCF1,CUL4A,DEK,DFFA,DHX36,DHX9,DKC1,DNMT1,DUSP1,EGFR,ENDOG,ERCC1,ERCC3,EXOSC10,EXOSC6,FAF1,FAM129B,FBXO5,GMNN,GNL3,GNL3L,GTPBP4,H1F0,H1FX,HIST1H1C,HMBOX1,HNRNPC,HNRNPD,HNRNPU,HSF1,HSP90AA1,HSP90AB1,ID3,IL27RA,JUN,KLF4,MAD2L2,MAP2K4,MAP2K7,MBD3,MGMT,MPHOSPH8,MSH2,MSH3,MSH6,MYC,NAT10,NBN,NDFIP1,…
GO:0006633	0.0203613	1.47374	33.7509	45	156	fatty acid biosynthetic process	GO_BP	ABCD3,ABHD2,ABHD3,ACADVL,ACLY,ACOT7,ACSL3,ADIPOR1,ADIPOR2,ANXA1,CBR1,CBR4,CD74,DEGS1,EIF6,ELOVL1,ELOVL5,ERLIN1,FABP5,FADS1,FASN,GPX4,HPGD,HSD17B12,INSIG1,INSIG2,LIAS,LTA4H,MCAT,MGLL,MID1IP1,NDUFAB1,NR1H2,PRKAA1,PRKAB1,PRKAG1,PRKAG2,PTGES,PTGES2,PTGES3,SCAP,SCD,SCD5,TECR,TRIB3
GO:0070555	0.0203639	1.48096	32.8855	44	152	response to interleukin-1	GO_BP	AES,ANXA1,CD40,CEBPB,CHUK,CUL1,CYBA,EGR1,ETS1,FBXW11,GCLC,HYAL2,IGBP1,IL6,IRAK1,KLF2,MAP3K3,MAP3K7,MAPK13,NFKB1,NFKBIA,PELI1,PRKCA,PYCARD,RBMX,RBX1,RIPK2,RPS27A,RPS6KA4,SIRPA,SQSTM1,SRC,TANK,TFPI,TNIP2,TOLLIP,TRAF6,UBA52,UBB,UBC,UBE2N,UPF1,YY1,ZC3H12A
GO:0018198	0.0203854	2.09587	8.86349	15	41	peptidyl-cysteine modification	GO_BP	CHCHD4,GAPDH,GOLGA7,HMBS,NCOA7,OXR1,PARK7,PRDX3,RAB6A,SNTA1,TMX3,ZDHHC1,ZDHHC12,ZDHHC14,ZDHHC24,ZDHHC3,ZDHHC6,ZDHHC7,ZDHHC9
GO:0009967	0.020516	1.14589	305.835	337	1429	positive regulation of signal transduction	GO_BP	ABL1,ACTN4,ACVR1,ACVR1B,ACVR2A,ADA,ADAM17,ADIPOR1,AGPAT2,AKAP12,AKAP13,AKR1B1,AKT1,ALS2,APP,ARHGAP1,ARL6IP5,ATF3,ATF6,ATP2C1,ATP6AP1,ATP6AP2,ATR,AVPI1,AXL,BAD,BAG4,BAMBI,BAX,BCAP31,BCL2L1,BCLAF1,BECN1,BID,BIRC2,BIRC3,BMP2,BMPR1A,BMPR2,BNIP3,BOK,BRD4,BUD31,C1QBP,CALM1,CALR,CANT1,CARD10,CARD11,CASP2,CAT,CAV1,CAV2,CD24,CD40,CD44,CD63,CD74,CD81,CDC42,CDH2,CDK10,CDKN2AIP,CFLAR,CHERP,CHSY1,CHUK,CIB1,CI…
GO:0030866	0.0205248	2.09377	8.87044	15	41	cortical actin cytoskeleton organization	GO_BP	CALR,ECT2,EPB41L3,FMNL2,LLGL2,NCKAP1,PLS1,RAB13,RHOQ,ROCK2,RTKN,TLN1,VPS4A,WASL,WIPF2
GO:2000045	0.0207363	1.93066	11.2098	18	52	regulation of G1/S transition of mitotic cell cycle	GO_BP	ANXA1,APEX1,ARID3A,BAX,BID,BRD7,BTG2,CASP2,CCND1,CCND3,CDK10,CDK2,CDK2AP2,CDKN1A,CDKN1B,CNOT1,CNOT10,CNOT2,CNOT4,CNOT6L,CNOT8,CTDSP1,CTDSP2,CTDSPL,CUL4A,DCUN1D3,DDX3X,E2F4,ECD,EIF4G1,EP300,FBXO7,GADD45A,ID2,KLF4,LSM10,MEPCE,PCBP4,PCNA,PKD2,PLRG1,PRKDC,PRMT1,PSME1,PSME2,PTEN,RBL2,RDX,RPA2,RPS27L,SOX4,TFDP1,TMEM14B,TNKS1BP1,TRIAP1,UBE2E2,ZNF655
GO:0034249	0.0209562	1.39799	45.1935	58	209	negative regulation of cellular amide metabolic process	GO_BP	APOE,ATF4,BIN1,BTG2,CALR,CAPRIN1,CIRBP,CNOT1,CNOT10,CNOT2,CNOT6L,CNOT8,CTSA,DDX3X,DHX36,EIF2AK1,EIF2AK2,EIF2AK4,EIF3E,EIF4A3,EIF4E2,EIF4EBP2,EIF4G1,EIF6,EPRS,FXR1,FXR2,GAPDH,GRB7,HNRNPD,IGF2BP2,IGFBP5,ILF3,KHSRP,LARP1,MRPL13,ORMDL1,ORMDL3,PAIP2,PRKAA1,PRNP,PUM1,RARA,RBM23,RBM3,RGS2,RPL13A,RPS3,SAMD4B,SESN2,SNRNP70,SRP9,STAT3,SYNCRIP,TOB1,TPR,UPF1,XRN1,ZC3H12A,ZFP36,ZFP36L1
GO:2001252	0.0210357	2.60336	5.1735	10	24	positive regulation of chromosome organization	GO_BP	ACD,AKAP8,AKAP8L,ANAPC11,ANAPC5,ATR,BCL6,BECN1,BRD4,BRD7,CCT2,CCT3,CCT6A,CCT7,CCT8,CDK9,CTBP1,CTR9,DHX36,DKC1,DNMT1,ERCC1,FEN1,GNL3,H2AFY,HMBOX1,HNRNPD,HNRNPU,ING2,KAT2A,LIG4,LMNA,MAP2K7,MTF2,NBN,NSMCE2,OGT,PAF1,PIH1D1,PINK1,PNKP,RAD21,RAD50,RNF20,RPS6KA4,RUVBL2,SIN3A,SREBF1,TERF1,TPR,TRIM28,UBE2N,VEGFA,WBP2,WDR61
GO:0034644	0.0211569	1.71299	16.8755	25	78	cellular response to UV	GO_BP	ATF4,ATR,BAX,CDKN1A,CREBBP,DDB1,DHX36,EIF2AK4,EP300,ERCC1,HYAL2,MAPK13,MYC,NEDD4,PARP1,PCNA,PIK3R1,PTN,RHBDD1,RUVBL2,TMEM161A,TP53INP1,TRIAP1,XPC,YY1
GO:0032269	0.0212029	1.44724	36.4113	48	172	negative regulation of cellular protein metabolic process	GO_BP	ABL1,ADAR,AKT1,ANXA2,APLP2,APOE,APP,ARL6IP1,ARPP19,ATF3,ATF4,ATP13A2,BAG5,BAX,BEX4,BIN1,BIRC2,BIRC3,BTG2,CALM1,CALR,CAMK2N1,CAPRIN1,CAV1,CD44,CD59,CDKN1A,CDKN1B,CDKN2D,CFLAR,CHMP6,CIB1,CIRBP,CNKSR3,CNOT1,CNOT10,CNOT2,CNOT6L,CNOT8,COL7A1,CORO1C,CRKL,CRTAP,CRYAB,CSK,CSNK2A2,CST3,CSTB,CTBP1,CTDSP1,CTDSP2,CTDSPL,DDIT4,DDRGK1,DDX3X,DERL2,DHX36,DNAJA1,DNAJB6,DNAJC1,DNAJC10,DNAJC3,DNMT1,DUSP1,DUSP10,DUS…
GO:1902108	0.0212684	1.81533	13.6302	21	63	regulation of mitochondrial membrane permeability involved in apoptotic process	GO_BP	ACAA2,BAD,BAX,BID,BLOC1S2,BNIP3,BNIP3L,BOK,GSK3B,NMT1,RHOT1,RHOT2,SLC25A5,TFDP1,TMEM14A,TP53BP2,YWHAB,YWHAG,YWHAH,YWHAQ,YWHAZ
GO:0003171	0.0215602	2.59119	5.19245	10	24	atrioventricular valve development	GO_BP	ACVR1,BMP2,BMPR1A,BMPR2,CYR61,EFNA1,NOTCH1,SMAD6,SOX4,TGFBR2
GO:0032201	0.0215602	2.59119	5.19245	10	24	telomere maintenance via semi-conservative replication	GO_BP	ACD,FEN1,PCNA,POLA2,RFC1,RPA1,RPA2,RPA3,TERF1,UPF1
GO:1900740	0.0215602	2.59119	5.19245	10	24	positive regulation of protein insertion into mitochondrial membrane involved in apoptotic signaling pathway	GO_BP	BAD,BID,NMT1,TFDP1,TP53BP2,YWHAB,YWHAG,YWHAH,YWHAQ,YWHAZ
GO:1902991	0.0215602	2.59119	5.19245	10	24	regulation of amyloid precursor protein catabolic process	GO_BP	APOE,APP,BIN1,EFNA1,FKBP1A,FLOT2,LYN,PRNP,ROCK2,TMED10
GO:2000379	0.0215862	1.68807	17.7252	26	82	positive regulation of reactive oxygen species metabolic process	GO_BP	AKT1,ASS1,CDKN1A,CYBA,DDAH1,DNM2,EGFR,EIF5A,F2RL1,FOXO3,GADD45A,GNAI2,GSTP1,HBB,HSP90AA1,HSP90AB1,KLF2,KLF4,MAPK14,NFE2L2,NNT,PARK7,PKD2,PRKCD,RAB27A,RIPK1,SMAD3,SOD1,TGFBR2,THBS1,TICAM1,TSPO,ZC3H12A
GO:2001237	0.0216946	1.78078	14.4593	22	67	negative regulation of extrinsic apoptotic signaling pathway	GO_BP	ACVR1,AKT1,ARHGEF2,BCL2L1,CFLAR,CTNNA1,CTTN,FYN,GCLC,GCLM,GPX1,GSTP1,HMGB2,HMOX1,IFI6,ITGA6,ITGAV,LGALS3,LMNA,MCL1,NRP1,PARK7,PEA15,RAF1,RIPK1,RNF34,RPS6KB1,SERPINE1,SRC,STRADB,THBS1,TMBIM1,TNFAIP3,TNFRSF10B,TNFSF10,TRADD,TRAF2,YAP1,ZC3HC1,ZMYND11
GO:0072655	0.0217498	7.33774	1.28599	4	6	establishment of protein localization to mitochondrion	GO_BP	AIP,AKT1,ARIH2,BAD,BAG3,BAG4,BAP1,BAX,BID,BNIP3L,CALM1,CHCHD4,COX18,CSNK2A2,DDIT3,DNAJA1,DNAJC15,DNAJC19,FBXO7,FIS1,FZD5,GRPEL1,GRPEL2,HAX1,HK1,HSP90AA1,HSPA4,HSPD1,IMMP2L,LEPROT,MFF,MFN2,MIPEP,NDUFA13,NMT1,NPEPPS,PARL,PDCD5,PINK1,PITRM1,PMPCA,PMPCB,PRKAA1,SAE1,SAMM50,SH3GLB1,SREBF1,TFDP1,TIMM10,TIMM17B,TIMM23,TIMM44,TIMM9,TOMM20,TOMM22,TOMM34,TOMM40,TP53BP2,TSPO,UBE2D3,UBE2L3,UBL5,UQCRC2,USP36,Y…
GO:0051054	0.0219456	1.44497	36.5088	48	169	positive regulation of DNA metabolic process	GO_BP	ACD,ACTR2,AKT1,ATR,BAX,BRCC3,CCT2,CCT3,CCT6A,CCT7,CCT8,CD40,CDC42,CDK2,CEBPG,CLCF1,DHX36,DHX9,DKC1,DNMT1,EGFR,ENDOG,ERCC1,EXOSC6,FAF1,GNL3,HMBOX1,HNRNPD,HSF1,HSP90AA1,HSP90AB1,JUN,KLF4,MAD2L2,MAP2K4,MAP2K7,MGMT,MSH2,MSH6,MYC,NBN,NUDT16,PARP1,PARP9,PCNA,PNKP,PRKCD,PTGES3,RAC1,RAD50,RPS3,SETMAR,SPIRE1,SRC,STAT6,STOML2,TFRC,TMEM161A,TRIM28,UBE2N,UBE2V2,UIMC1,USP7,USP9X,XRCC1
GO:0000819	0.0220735	1.42164	40.0251	52	185	sister chromatid segregation	GO_BP	AKAP8,AKAP8L,ANAPC11,ANAPC5,BECN1,BUB3,CDC20,CDC26,CHMP1A,CHMP1B,CHMP2A,CHMP2B,CHMP4B,CHMP5,CHMP6,CTCF,DUSP1,DYNC1LI1,FBXO5,FEN1,H2AFY,HNRNPU,IK,KPNB1,LCMT1,MAD1L1,MAD2L2,MIS12,NEK6,NSL1,NSMCE2,NUP62,PCID2,PDS5B,PHB2,PINX1,PPP2R1A,PSMG2,RAD21,REC8,RIOK2,SEH1L,SMC2,SMC3,TOP2B,TPR,TUBG1,TUBG2,VPS4A,VPS4B,ZNF207,ZWINT
GO:1903393	0.0223819	7.26342	1.2963	4	6	positive regulation of adherens junction organization	GO_BP	ABL1,ADD1,DUSP3,EPB41L5,IQSEC1,ITGB1BP1,LIMS1,MAPRE2,NRP1,PPM1F,RAC1,S100A10,SDC4,SMAD3,VEGFA
GO:0090481	0.0224315	7.2577	1.2971	4	6	pyrimidine nucleotide-sugar transmembrane transport	GO_BP	SLC35A2,SLC35A3,SLC35A4,SLC35A5,SLC35B1,SLC35B4,SLC35C2,SLC35D2
GO:0001885	0.0224321	2.00445	9.72808	16	45	endothelial cell development	GO_BP	ADD1,CCM2,CLDN1,CLIC4,COL18A1,ENG,F11R,F2RL1,FASN,GPX1,GSTM3,HEG1,ID1,MSN,PLOD3,RAPGEF1,RDX,ROCK2,STC1,TJP2,TNFRSF1A,VEZF1
GO:0033108	0.0224387	2.30345	6.67974	12	31	mitochondrial respiratory chain complex assembly	GO_BP	AARS2,ACAD9,COX17,COX18,COX19,ECSIT,IMMP2L,NDUFA1,NDUFA10,NDUFA11,NDUFA12,NDUFA13,NDUFA8,NDUFA9,NDUFAB1,NDUFAF1,NDUFAF2,NDUFAF3,NDUFB10,NDUFB11,NDUFB2,NDUFB3,NDUFB5,NDUFB6,NDUFB7,NDUFB8,NDUFC1,NDUFS1,NDUFS2,NDUFS3,NDUFS4,NDUFS5,NDUFV1,OXA1L,SAMM50,SCO1,SCO2,SDHAF1,TFAM,TMEM126B,TTC19,UQCRB
GO:0003158	0.0224455	1.52781	27.044	37	125	endothelium development	GO_BP	ACVR1,ADD1,ANXA2,BMPR2,BTG1,CCM2,CLDN1,CLIC4,COL18A1,EDF1,ENG,F11R,F2RL1,FASN,FOXJ2,GPX1,GSTM3,HEG1,HOXB5,ID1,JAG1,LAMA5,MSN,NOTCH1,NRP1,PLOD3,PTN,RAPGEF1,RBPJ,RDX,RHOA,ROCK2,SLC40A1,STC1,TJP2,TNFRSF1A,VEZF1
GO:0036500	0.0224516	7.25538	1.29742	4	6	ATF6-mediated unfolded protein response	GO_BP	ATF6,CALR,DDIT3,HSP90B1,HSPA5,MBTPS1,WFS1
GO:0000389	0.0224947	7.25044	1.29811	4	6	mRNA 3'-splice site recognition	GO_BP	ISY1,SF3A2,SF3A3,SLU7
GO:0000920	0.0224947	7.25044	1.29811	4	6	septum digestion after cytokinesis	GO_BP	CHMP1A,CHMP1B,CHMP2A,CHMP2B
GO:0002735	0.0224947	7.25044	1.29811	4	6	positive regulation of myeloid dendritic cell cytokine production	GO_BP	DDX1,DDX21,DHX36,TICAM1
GO:0006015	0.0224947	7.25044	1.29811	4	6	5-phosphoribose 1-diphosphate biosynthetic process	GO_BP	PRPS1,PRPS2,PRPSAP1,PYGL
GO:0006104	0.0224947	7.25044	1.29811	4	6	succinyl-CoA metabolic process	GO_BP	OGDH,SUCLA2,SUCLG1,SUCLG2
GO:0006552	0.0224947	7.25044	1.29811	4	6	leucine catabolic process	GO_BP	AUH,HMGCL,IVD,MCCC2
GO:0009180	0.0224947	7.25044	1.29811	4	6	purine ribonucleoside diphosphate biosynthetic process	GO_BP	AK1,AK2,AK3,GUK1
GO:0030091	0.0224947	7.25044	1.29811	4	6	protein repair	GO_BP	MSRB2,MSRB3,PARK7,PCMT1
GO:0030174	0.0224947	7.25044	1.29811	4	6	regulation of DNA-dependent DNA replication initiation	GO_BP	CDK2,NBN,WDR18,WRNIP1
GO:0031642	0.0224947	7.25044	1.29811	4	6	negative regulation of myelination	GO_BP	FIG4,MTMR2,PTEN,TNFRSF21
GO:0032020	0.0224947	7.25044	1.29811	4	6	ISG15-protein conjugation	GO_BP	ISG15,UBE2E1,UBE2E2,UBE2L6
GO:0042373	0.0224947	7.25044	1.29811	4	6	vitamin K metabolic process	GO_BP	CBR1,UBIAD1,VKORC1,VKORC1L1
GO:0042791	0.0224947	7.25044	1.29811	4	6	5S class rRNA transcription by RNA polymerase III	GO_BP	GTF3C2,GTF3C3,GTF3C5,GTF3C6
GO:0042797	0.0224947	7.25044	1.29811	4	6	tRNA transcription by RNA polymerase III	GO_BP	GTF3C2,GTF3C3,GTF3C5,GTF3C6
GO:0043570	0.0224947	7.25044	1.29811	4	6	maintenance of DNA repeat elements	GO_BP	MSH2,MSH3,MSH6,ZMPSTE24
GO:0044531	0.0224947	7.25044	1.29811	4	6	modulation of programmed cell death in other organism	GO_BP	BAD,BCL2L1,GAPDH,SERPINB9
GO:0046826	0.0224947	7.25044	1.29811	4	6	negative regulation of protein export from nucleus	GO_BP	PARK7,RANGAP1,SP100,TXN
GO:0052040	0.0224947	7.25044	1.29811	4	6	modulation by symbiont of host programmed cell death	GO_BP	BAD,BCL2L1,GAPDH,SERPINB9
GO:0052433	0.0224947	7.25044	1.29811	4	6	modulation by organism of apoptotic process in other organism involved in symbiotic interaction	GO_BP	BAD,BCL2L1,GAPDH,SERPINB9
GO:0070898	0.0224947	7.25044	1.29811	4	6	RNA polymerase III preinitiation complex assembly	GO_BP	GTF3C3,GTF3C5,TBP,TBPL1
GO:0071763	0.0224947	7.25044	1.29811	4	6	nuclear membrane organization	GO_BP	TMEM43,TOR1A,TOR1AIP1,TOR1B
GO:0090166	0.0224947	7.25044	1.29811	4	6	Golgi disassembly	GO_BP	GBF1,GOLGA2,STX5,VRK1
GO:1902172	0.0224947	7.25044	1.29811	4	6	regulation of keratinocyte apoptotic process	GO_BP	GSN,PIAS4,ZFP36,ZFP36L1
GO:1903719	0.0224947	7.25044	1.29811	4	6	regulation of I-kappaB phosphorylation	GO_BP	AKT1,DDRGK1,SIRPA,TRAF2
GO:1904417	0.0224947	7.25044	1.29811	4	6	positive regulation of xenophagy	GO_BP	LRSAM1,OPTN,RIPK2,TBK1
GO:1905323	0.0224947	7.25044	1.29811	4	6	telomerase holoenzyme complex assembly	GO_BP	ATR,HSP90AA1,HSP90AB1,PTGES3
GO:1990144	0.0224947	7.25044	1.29811	4	6	intrinsic apoptotic signaling pathway in response to hypoxia	GO_BP	BNIP3,ENO1,PINK1,TMBIM6
GO:2000535	0.0224947	7.25044	1.29811	4	6	regulation of entry of bacterium into host cell	GO_BP	CAV1,EXOC7,FUCA2,ITGAV
GO:2001268	0.0224947	7.25044	1.29811	4	6	negative regulation of cysteine-type endopeptidase activity involved in apoptotic signaling pathway	GO_BP	NLE1,PARK7,PIH1D1,PLAUR
GO:0001933	0.0224988	1.44787	35.6812	47	166	negative regulation of protein phosphorylation	GO_BP	ABL1,ADAR,AKT1,APOE,ATF3,BAX,CALM1,CAMK2N1,CAV1,CDKN1A,CDKN1B,CHMP6,CIB1,CNKSR3,CORO1C,CRKL,CSK,CTDSP1,CTDSP2,CTDSPL,DDIT4,DNAJA1,DNAJC10,DNAJC3,DUSP1,DUSP10,DUSP22,DUSP3,DUSP5,DUSP6,DVL1,EFNA1,EIF3A,EIF4G1,ENG,ERRFI1,F2RL1,FBLN1,FBXO7,FKBP8,FOXO1,GADD45A,GADD45B,GMFB,GPS1,GSTP1,H2AFY,HDAC3,HMGCR,HSPB1,HYAL2,IGBP1,IGFBP3,INPP5F,ITCH,ITGB1BP1,JUN,KLF4,LEMD2,LRP5,LYN,MVP,MYC,NCK1,NCK2,NNT,NUP62,PAF…
GO:0060759	0.0225902	1.44796	35.6981	47	165	regulation of response to cytokine stimulus	GO_BP	ADAM17,AES,AGPAT2,AXL,BIRC2,BIRC3,CAV1,CD24,CD74,CDC37,CHUK,CPNE1,DHX9,ELF1,F2RL1,GAS6,GSTP1,HSP90AB1,IFNGR1,IL6,IRAK1,KLF4,NR1H2,PAFAH1B1,PARP14,PARP9,PIAS1,PIAS4,PPARG,PTPN1,PTPN11,PYCARD,RBCK1,RIPK1,RIPK2,SHARPIN,SIGIRR,SOCS1,SPHK1,SPPL2A,STAT1,TAX1BP1,TNFAIP3,TNFRSF1A,TRADD,TRAF2,TRIM44
GO:0032480	0.0225928	2.00241	9.73585	16	45	negative regulation of type I interferon production	GO_BP	ISG15,ITCH,NPLOC4,PCBP2,PIN1,PPM1B,PYCARD,RELB,RNF135,SIRPA,TAX1BP1,TBK1,TNFAIP3,TRIM25,UBE2L6,YY1
GO:0043200	0.0226875	2.12514	8.1962	14	38	response to amino acid	GO_BP	AIFM1,ASNS,ASS1,BAD,BCL2L1,CAPN2,CEBPB,CFL1,CHUK,COL1A2,COL4A1,COL6A1,CREB1,CRLS1,CTGF,CYBA,DNMT1,EGFR,FYN,GCLC,GCLM,GSS,GSTP1,HNRNPD,HSF1,LARS,LYN,OPA1,PCNA,PEMT,PTN,RHOA,RPS6KB1,RRAGA,RRAGB,RRAGC,RRAGD,SESN2,SOCS1,TMBIM6,TOMM20,UBR2
GO:0051171	0.0227153	1.30978	67.7208	83	335	regulation of nitrogen compound metabolic process	GO_BP	AARS,ABL1,ACD,ACO1,ACSL1,ACSL3,ACTA2,ACTB,ACTL6A,ACTN1,ACTN4,ACTR2,ACVR1,ACVR1B,ACVR2A,ADAM17,ADAR,ADNP2,ADRM1,AEBP1,AES,AFF1,AGRN,AHCTF1,AHCYL1,AHI1,AHNAK,AHR,AIFM1,AIMP2,AIP,AKAP13,AKAP8,AKAP8L,AKIRIN2,AKT1,AKTIP,ALS2,ANGEL2,ANKRD54,ANP32B,ANTXR1,ANXA2,APEX1,APIP,APLP2,APOE,APP,ARAF,ARF4,ARHGEF2,ARID1A,ARID3A,ARID3B,ARID4B,ARID5B,ARIH2,ARL6IP1,ARL6IP5,ARPP19,ARRDC3,ARRDC4,ASCC2,ASF1A,ASH2L,ASS1…
GO:0043388	0.0228294	1.86503	12.111	19	56	positive regulation of DNA binding	GO_BP	ACD,CEBPG,DDRGK1,EDF1,FAM129B,FOXC1,GTF2B,H1F0,HIPK2,HMGB2,KLF4,NME1,PARK7,PARP1,PINX1,PLAUR,PPARG,SKI,TRAF6,TRIM28,TXN
GO:0043280	0.0228874	2.12224	8.20494	14	38	positive regulation of cysteine-type endopeptidase activity involved in apoptotic process	GO_BP	AIFM1,ANP32B,ARL6IP5,BAD,BAX,BCAP31,BID,BOK,CTGF,CTSH,CYCS,CYR61,DAP,DDX3X,DLC1,F2R,FAM162A,FIS1,GSN,HSF1,HSPD1,HSPE1,MTCH1,MYC,NDUFA13,PDCD2,PDCD5,PDCD6,PPARG,PPM1F,PYCARD,RHOA,RIPK1,RPS27L,RPS3,SMAD3,TNFRSF10B,TNFSF10,TRADD,TRAF2,VCP
GO:0051170	0.0229158	2.73813	4.52045	9	21	import into nucleus	GO_BP	AKT1,BAG3,BCL3,BCL6,CSE1L,DDX20,DMAP1,ECT2,GAS6,GEMIN4,GEMIN6,GLI3,HDAC3,HEATR3,HSP90AB1,HYAL2,IPO11,IPO13,IPO9,JUP,KPNA4,KPNA6,KPNB1,LMNA,MAPK14,MBTPS1,NFKBIA,NOLC1,NUP155,NUP188,NUP50,NUP54,NUP62,NUP88,NUP93,NXT1,PHB2,PIK3R1,PKIA,PRKAG1,PRKCD,PTTG1IP,RAB23,RBM22,RERE,RPAIN,RPL23,SEC61B,SMAD3,SMO,SNRPB,SNRPD2,SNRPD3,SNRPF,SNRPG,STAT3,TNPO1,TNPO2,TNPO3,TPR,TRIM28,TXN,ZC3H12A
GO:0048008	0.0229181	1.8641	12.1157	19	56	platelet-derived growth factor receptor signaling pathway	GO_BP	ABL1,ARID5B,BCAR1,BCR,HGS,NRP1,PHF14,PLAT,PLEKHA1,PTEN,PTPN1,PTPN11,RAPGEF1,SGPL1,SLC9A3R1,SRC,TIPARP,VEGFA,ZFAND5
GO:0048016	0.0229181	1.8641	12.1157	19	56	inositol phosphate-mediated signaling	GO_BP	CHERP,CIB1,DYRK2,FHL2,GSK3B,HOMER2,HOMER3,INPP5A,ITPR2,ITPR3,LMCD1,NFAT5,PPP3CB,PPP3CC,PPP3R1,PRNP,RCAN1,RCAN2,SLC9A1
GO:1903078	0.0229181	1.8641	12.1157	19	56	positive regulation of protein localization to plasma membrane	GO_BP	ACSL3,AKT1,CIB1,EGFR,ITGA3,ITGB1,KIF5B,LGALS3,PDPK1,PIK3R1,PLS1,PRNP,RAB11FIP2,RER1,RHOG,SPTBN1,SQSTM1,STX3,STX4
GO:0018209	0.0231096	1.31751	65.122	80	301	peptidyl-serine modification	GO_BP	AKT1,APP,ARAF,ATR,BAG4,BAX,BGN,CAB39,CAV1,CD44,CDK2,CHUK,CLK1,CNKSR3,CSNK1A1,CSNK1D,CSNK1E,CSNK1G2,CSNK2A2,DDIT4,DOCK7,EGFR,EIF4G1,GALNT1,GALNT3,GAS6,GSK3B,HAX1,HIPK2,HSP90AA1,HSP90AB1,IL6,INPP5F,MAD2L2,MAP2K2,MAPK13,MAPK14,MAPK9,MAPKAPK3,MAST4,MKNK2,NCK1,NCK2,NEK6,PAK1,PAK2,PAQR3,PARK7,PARP1,PARP2,PDCD10,PDPK1,PFN2,PINK1,PPM1F,PRKAA1,PRKCA,PRKCD,PRKDC,PWP1,RAF1,RIPK1,RIPK2,ROCK2,RPS6KA4,RPS6KB1,…
GO:0001893	0.0231316	2.29151	6.70692	12	31	maternal placenta development	GO_BP	AKT1,BMPR2,BSG,CTSB,DAZAP1,JUNB,LDOC1,PRDX3,RXRA,SPP1,STC1,TMED2
GO:0006363	0.0231316	2.29151	6.70692	12	31	termination of RNA polymerase I transcription	GO_BP	CCNH,ERCC3,GTF2H5,POLR1C,POLR1E,POLR2H,POLR2L,TAF1B,TBP,TWISTNB,UBTF,ZMPSTE24
GO:0032728	0.0231316	2.29151	6.70692	12	31	positive regulation of interferon-beta production	GO_BP	DDX3X,DHX9,HMGB2,IRF1,POLR3A,POLR3F,PTPN11,RIOK3,RIPK2,RNF135,TBK1,TICAM1
GO:0044319	0.0231316	2.29151	6.70692	12	31	wound healing, spreading of cells	GO_BP	ADAM17,CD151,CD44,CLASP1,CYR61,HBEGF,ITGA5,PDCD10,PTEN,RHOA,RHOC,TOR1A
GO:0048011	0.0231316	2.29151	6.70692	12	31	neurotrophin TRK receptor signaling pathway	GO_BP	BCAR1,CYFIP1,CYFIP2,DDIT4,NDN,PTPN11,RAF1,SLC9A6,SORT1,SPRY1,SPRY2,SRC
GO:0055094	0.0231316	2.29151	6.70692	12	31	response to lipoprotein particle	GO_BP	ABCA1,AKT1,APOE,CD81,CD9,HMGCS1,ITGB1,LDLR,MIA3,NPC1,PPARG,TICAM1
GO:0032570	0.0232677	2.1168	8.22138	14	38	response to progesterone	GO_BP	ABHD2,BAD,CAV1,FOS,FOSB,FOSL1,GPI,PTN,SRC,SREBF1,THBS1,TSPO,WBP2,YAP1
GO:0051090	0.0233531	1.34997	54.3505	68	252	regulation of DNA-binding transcription factor activity	GO_BP	AKT1,APP,ARHGEF2,ARID5B,BRMS1,BUD31,CARD11,CAT,CD40,CEBPG,CFLAR,CHUK,CIB1,CLOCK,COMMD1,COMMD6,COMMD7,COPS5,DAP,DDIT3,DDRGK1,DHX33,DHX9,DVL2,EIF2AK2,EIF2AK4,EP300,FAF1,FOS,FOSL1,FZD1,FZD4,GAS6,GTF2A2,HDAC2,HIPK2,HMOX1,ID1,ID2,ID3,IL6,IRAK1,ITCH,JUN,JUP,KEAP1,KLF4,KRAS,LRRFIP1,MAD2L2,MAP3K7,MTDH,NFKB1,NFKB2,NFKBIA,NFKBIE,PARK7,PELI1,PHB2,PIAS4,PIM1,PINK1,PKD2,PPARG,PRDX3,PRNP,PSMD10,PTEN,PYCARD,RBC…
GO:0045022	0.0234187	2.72595	4.53621	9	21	early endosome to late endosome transport	GO_BP	AKTIP,BECN1,DAB2,DNAJC13,EEA1,FAM160A2,HOOK1,HOOK3,MAP2K1,MAP2K2,MSN,MTMR2,RAB21,RAB7A,RDX,SNF8,SNX3,SRC,STX8
GO:0003382	0.0235335	2.72322	4.53977	9	21	epithelial cell morphogenesis	GO_BP	CLIC4,COL18A1,EPB41L5,FAT1,FLNB,FRMD6,HEG1,ID1,PALLD,PLOD3,RILPL1,RILPL2,SIPA1L3,SPINT2,STC1
GO:0043244	0.0235384	1.60419	21.1852	30	98	regulation of protein complex disassembly	GO_BP	ADD1,ADD3,ARHGEF2,BNIP3,CALCOCO2,CAPG,CAPZA1,CAPZA2,CAPZB,CFL1,CIB1,CKAP2,CLASP1,DSTN,EIF5A,EPS8,ETF1,F2RL1,GLE1,GSN,LIMA1,MID1IP1,OGFOD1,PDXP,RDX,SPAST,SPTAN1,SPTBN1,SWAP70,TAOK1,TWF2,UBQLN4,UPF1,WDR1,ZMPSTE24
GO:0007249	0.0235568	2.04269	8.99426	15	42	I-kappaB kinase/NF-kappaB signaling	GO_BP	ABL1,AKAP13,AKT1,ATP2C1,BCL3,BIRC2,BIRC3,BRD4,CANT1,CARD11,CD40,CD74,CFLAR,CHUK,CPNE1,CXXC5,DDRGK1,DDX1,DDX21,DHX36,ECT2,F2R,F2RL1,FKBP1A,FYN,GJA1,GSTP1,HDAC1,HMOX1,HSPB1,IRAK1,LGALS1,LITAF,LPAR1,LTBR,MAP3K3,MAP3K7,MTDH,NDFIP1,NDFIP2,NEK6,NFKBIA,NKIRAS1,NKIRAS2,NUP62,OPTN,PDPK1,PELI1,PINK1,PPM1B,PRDX4,PYCARD,RBCK1,RELB,RHOA,RHOC,RIOK3,RIPK1,RIPK2,ROCK2,RPS27A,S100A13,S100A4,SHARPIN,SHISA5,SIRPA,S…
GO:0044249	0.0236342	1.38129	44.4032	57	240	cellular biosynthetic process	GO_BP	A4GALT,AARS,AARS2,AASDHPPT,ABCA1,ABCD3,ABHD2,ABHD3,ABL1,ACADM,ACADVL,ACAT1,ACD,ACLY,ACO1,ACOT7,ACSL1,ACSL3,ACSL4,ACTA2,ACTL6A,ACTN1,ACTN4,ACTR2,ACVR1,ACVR1B,ACVR2A,ADA,ADIPOR1,ADIPOR2,ADK,ADM,ADNP2,ADPGK,ADRM1,ADSL,ADSS,AEBP1,AES,AFF1,AFMID,AGPAT2,AGPAT3,AGPAT5,AGPS,AGRN,AHCTF1,AHI1,AHR,AIMP2,AIP,AK1,AK2,AK3,AKAP8L,AKIRIN2,AKR1A1,AKR1B1,AKT1,ALDH3A2,ALDH9A1,ALDOA,ALG14,ALG2,ALG3,ALG5,ALG8,AMD1,AN…
GO:0006851	0.0236506	2.72044	4.54339	9	21	mitochondrial calcium ion transmembrane transport	GO_BP	AFG3L2,OPA1,PHB,PHB2,PMPCA,PMPCB,SLC25A23,SPG7,STOML2
GO:0033962	0.0236506	2.72044	4.54339	9	21	cytoplasmic mRNA processing body assembly	GO_BP	ATXN2,CNOT1,CNOT2,CNOT6L,DYNC1H1,EDC3,LSM3,LSM4,PATL1
GO:0071498	0.0236506	2.72044	4.54339	9	21	cellular response to fluid shear stress	GO_BP	ASS1,CA2,HDAC3,KLF2,KLF4,MTSS1,NFE2L2,PKD2,SRC
GO:1901605	0.0238454	1.42942	37.5566	49	174	alpha-amino acid metabolic process	GO_BP	AASDHPPT,ACAT1,ADSS,AFMID,AHCY,APIP,ARG2,ASL,ASNS,ASNSD1,ASS1,AUH,AZIN1,BCAT2,CKB,COMT,CRTAP,CTPS2,DDAH1,ENOPH1,GAMT,GCAT,GCLC,GCLM,GCSH,GFPT1,GLDC,GLS,GLUD1,GOT1,GOT2,GPT2,HIBADH,HIBCH,HMGCL,HNMT,IVD,MCCC2,MPST,MTAP,MTHFD1,MTRR,MUT,NIT2,OAT,ODC1,P4HA1,P4HA2,P4HB,P4HTM,PARK7,PCBD1,PEMT,PHGDH,PLOD1,PLOD2,PLOD3,PRDX4,PSAT1,PYCR2,QDPR,SARS,SDSL,SEPHS2,SERINC3,SHMT2,SLC6A8,SMS,STAT5B
GO:0032482	0.02403	1.70877	16.2264	24	75	Rab protein signal transduction	GO_BP	GDI1,RAB10,RAB12,RAB13,RAB1A,RAB1B,RAB21,RAB22A,RAB23,RAB27A,RAB28,RAB2B,RAB31,RAB32,RAB35,RAB40C,RAB5B,RAB5C,RAB6A,RAB7A,RAB8A,RAB8B,RAB9A,RABL3
GO:0051851	0.0242186	1.93076	10.5902	17	49	modification by host of symbiont morphology or physiology	GO_BP	ANXA2,APOE,CALM1,CAV2,CCNT1,CFL1,CHD1,EIF2AK4,EP300,F2RL1,GAPDH,GTF2B,HDAC1,HSPA8,JUN,NUCKS1,PPIB,PSMC3,RAB9A,SMARCA4,SMC3,SP1,STOM,SUGT1,TUSC2,VAPA,ZC3H12A
GO:0019359	0.0244369	1.57088	22.9333	32	106	nicotinamide nucleotide biosynthetic process	GO_BP	ADPGK,AFMID,ALDOA,DDIT4,DHTKD1,ECD,EIF6,ENO1,GALK1,GAPDH,GPI,HK1,HKDC1,IDH2,LDHA,NADK,OGDH,OGT,PARP9,PFKFB3,PFKL,PFKP,PGAM1,PGK1,PGM1,PGM2L1,PRKAA1,PRKAG1,PRKAG2,QPRT,STAT3,TPI1
GO:0032873	0.0244517	1.92818	10.6013	17	49	negative regulation of stress-activated MAPK cascade	GO_BP	AKT1,DNAJA1,DUSP1,DUSP10,DUSP3,F2RL1,FOXO1,GSTP1,HDAC3,IGBP1,ITCH,MYC,PAFAH1B1,PINK1,QARS,SIRPA,ZMYND11
GO:0034656	0.0244517	1.92818	10.6013	17	49	nucleobase-containing small molecule catabolic process	GO_BP	ADA,AHCY,APOBEC3C,DERA,ENPP4,ENTPD4,ENTPD6,HPRT1,MGAT1,NT5C,NUDT1,NUDT15,NUDT16,NUDT18,NUDT5,NUDT9,UPP1
GO:0042982	0.0244517	1.92818	10.6013	17	49	amyloid precursor protein metabolic process	GO_BP	APH1A,APOE,APP,BIN1,EFNA1,FKBP1A,FLOT2,ITM2A,ITM2B,ITM2C,LYN,NCSTN,PAWR,PRNP,PSENEN,ROCK2,TMED10
GO:0051495	0.0245267	1.52478	26.3432	36	122	positive regulation of cytoskeleton organization	GO_BP	ABI2,ABL1,ACTR2,ARF1,ARL2,ARPC1A,ARPC2,ARPC3,ARPC4,ARPC5,ARPC5L,BAG4,BIN1,CDC42,CDC42EP1,CDC42EP4,CFL1,CLASP1,CLIP1,CORO1B,CTGF,CTTN,CYFIP1,DCTN1,DSTN,DYNC1H1,F2RL1,GMFB,GSN,HAX1,ID1,ITGB1BP1,LPAR1,MAPRE1,NCK1,NCK2,NCKAP1,NRP1,NSFL1C,NUP62,PAK1,PDXP,PFN1,PFN2,PPM1F,PXN,PYCARD,RAC1,RHOA,RHOC,ROCK2,RPS3,S100A10,SDC4,SMAD3,SORBS3,SPAST,SPIRE1,SWAP70,TPM1,VPS4B,WASL,WDR1,WHAMM,WIPF2
GO:0002478	0.0250972	2.36244	6.02772	11	28	antigen processing and presentation of exogenous peptide antigen	GO_BP	ACTR10,ACTR1A,ACTR1B,AP1B1,AP1G1,AP1M1,AP1S2,AP2B1,AP2M1,AP2S1,ARF1,B2M,CALR,CANX,CAPZA1,CAPZA2,CAPZB,CD74,CHUK,CLTA,CLTC,CTSD,CTSF,DCTN1,DCTN2,DCTN3,DCTN5,DCTN6,DNM2,DYNC1H1,DYNC1I2,DYNC1LI1,DYNC1LI2,DYNLL1,DYNLL2,HLA-A,HLA-C,ITGAV,ITGB5,KIF3B,KIFAP3,LGMN,LNPEP,RAB7A,SAR1B,SEC22B,SEC23A,SEC24C,SEC31A,TRAF6,VAMP3,VAMP8
GO:0071383	0.0251721	1.74638	14.6463	22	68	cellular response to steroid hormone stimulus	GO_BP	ABHD2,AIFM1,AKAP13,ANXA1,ARID1A,ASS1,ATP1A1,BUD31,CALR,CFLAR,CLOCK,CNOT1,CNOT2,DAB2,DDIT4,DDRGK1,DDX17,DDX5,DNAJA1,EGFR,EP300,ERRFI1,ESRRA,FECH,FHL2,FKBP4,FOXO1,FOXO3,GSTP1,HDAC1,HNRNPU,KCTD6,KLF9,LBH,MED16,MED30,MED4,NCOA1,NCOA3,NCOA4,NEDD4,NPC1,NR1H2,NR2F6,NRIP1,PAK1,PARK7,PARP1,PGRMC2,PHB,PHB2,PIAS1,PPARG,RARA,RHOA,RNF14,RNF4,RPS6KB1,RWDD1,RXRA,SAFB,SAFB2,SKP2,SMARCA4,SRC,SRD5A1,STC1,STRN3,TAF…
GO:1990845	0.0254086	1.46056	32.4528	43	150	adaptive thermogenesis	GO_BP	ACSL1,ADAM17,ADIPOR1,ADIPOR2,ALDH1A1,ARRDC3,ATF4,CAV1,CEBPB,CPT2,DDIT3,DECR1,DOCK7,DYNC1H1,EHMT1,EPAS1,FABP5,FH,FOXC2,G0S2,GJA1,GNAS,GRB10,HADH,HDAC3,HNRNPU,HSF1,ID1,IP6K1,LAMA4,LNPEP,MFN2,NOTCH1,NR1H2,OGT,PEMT,PRKAB1,RBPJ,RHEB,SCD,STAT6,UCP2,VEGFA
GO:0006661	0.0254511	1.46768	31.5874	42	146	phosphatidylinositol biosynthetic process	GO_BP	ARF1,ARF3,CDIPT,CDS1,DPM1,DPM2,DPM3,FIG4,GPAA1,IMPA1,INPP5F,INPPL1,MTMR14,MTMR2,MTMR4,MTMR6,OCRL,PI4KB,PIGA,PIGF,PIGG,PIGH,PIGK,PIGM,PIGN,PIGQ,PIGS,PIGT,PIGU,PIGX,PIK3CD,PIK3R1,PIK3R4,PIP5K1C,PITPNM1,PLEKHA1,PLEKHA2,PLEKHA4,PTEN,PTPN11,SBF1,SYNJ2
GO:0009067	0.0255012	2.90512	3.89052	8	18	aspartate family amino acid biosynthetic process	GO_BP	AASDHPPT,APIP,ASNS,ASNSD1,ENOPH1,GOT1,GOT2,MTAP,MTHFD1,MTRR,PLOD1,PLOD2,PLOD3
GO:0045937	0.0255556	1.15566	243.18	270	1124	positive regulation of phosphate metabolic process	GO_BP	ABL1,ACSL1,ACSL3,ACVR1,ACVR1B,ACVR2A,ADAM17,AKAP13,AKT1,AKTIP,ALS2,ANXA2,APP,ARAF,ARHGEF2,ARL6IP5,ATP6AP1,AVPI1,AXL,BAD,BAG4,BMP2,BMPR1A,BMPR2,BTBD10,CAB39,CALM1,CARD10,CAV1,CAV2,CCND1,CCND3,CCNY,CCNYL1,CD24,CD40,CD44,CD74,CD81,CDC42,CDH2,CDK10,CDK9,CDKN1A,CFLAR,CIB1,CKS1B,CKS2,CLCF1,COPS8,CRK,CRKL,CRLF1,CSK,CSNK1D,CTGF,CYR61,DAB2,DAZAP2,DBNL,DDRGK1,DDX3X,DHX33,DLC1,DOCK7,DUSP12,DUSP22,DUSP5,DUSP…
GO:0023014	0.025574	1.1698	204.236	229	944	signal transduction by protein phosphorylation	GO_BP	ABL1,AKAP13,AKT1,APIP,APOE,APP,ARAF,ARL6IP5,ATF3,ATP6AP1,ATP6AP2,AVPI1,AXL,BMP2,CAB39,CALM1,CAMK2N1,CAV1,CAV2,CCM2,CD24,CD40,CD44,CD74,CD81,CDC42,CDH2,CDK10,CFLAR,CHUK,CIB1,CNKSR3,COPS5,CRK,CRKL,CRYAB,CSK,CTGF,CTSH,CUL1,CYR61,DBNL,DHX33,DNAJA1,DUSP1,DUSP10,DUSP22,DUSP3,DUSP5,DUSP6,DVL2,EFNA1,EGFR,EIF2AK2,EIF3A,EPHB1,EPHB4,ERP29,ERRFI1,F2R,F2RL1,FBLN1,FBXW11,FOXO1,FYN,FZD4,FZD5,FZD7,GADD45A,GADD45…
GO:0007250	0.0256445	2.90148	3.89434	8	18	activation of NF-kappaB-inducing kinase activity	GO_BP	CARD10,COPS8,IRAK1,MAP3K7,TNFRSF10B,TRAF2,TRAF6,ZFP91
GO:0033599	0.0256445	2.90148	3.89434	8	18	regulation of mammary gland epithelial cell proliferation	GO_BP	BAX,CCND1,DEAF1,GPX1,HOXA5,KDM5B,PHB2,RTN4
GO:0045947	0.0256445	2.90148	3.89434	8	18	negative regulation of translational initiation	GO_BP	ATF4,EIF2AK1,EIF2AK4,EIF3E,EIF4EBP2,PAIP2,RPL13A,TPR
GO:1900151	0.0256445	2.90148	3.89434	8	18	regulation of nuclear-transcribed mRNA catabolic process, deadenylation-dependent decay	GO_BP	BTG2,CNOT1,DHX36,PABPC1,POLR2G,TOB1,ZFP36,ZFP36L1
GO:1903392	0.0256445	2.90148	3.89434	8	18	negative regulation of adherens junction organization	GO_BP	CORO1C,DLC1,DUSP22,ITGB1BP1,PTEN,RDX,SRC,THBS1
GO:0006509	0.0257011	2.01608	9.08679	15	42	membrane protein ectodomain proteolysis	GO_BP	ADAM17,ADAM19,APH1A,APOE,ERAP1,FURIN,MYH9,NCSTN,PSENEN,PTPN3,RBMX,SH3D19,SPPL2A,TIMP1,TIMP2
GO:0010824	0.0257011	2.01608	9.08679	15	42	regulation of centrosome duplication	GO_BP	CETN2,CHMP1A,CHMP1B,CHMP2A,CHMP2B,CHMP4B,CHMP5,FBXW5,KAT2A,NUBP1,NUP62,ROCK2,TRIM37,VPS4B,XPO1
GO:0043618	0.0257038	2.15326	7.54701	13	35	regulation of transcription from RNA polymerase II promoter in response to stress	GO_BP	ATF3,ATF4,ATF6,BAG3,CEBPB,CITED2,CREBBP,CUL2,DDIT3,DNAJB1,EGR1,EP300,EPAS1,HIGD1A,HMOX1,HSF1,HSPA5,JUN,KLF2,NCK1,NCK2,NEDD4,NFE2L2,NOTCH1,RBPJ,RBX1,RPS27A,SESN2,SIN3A,TMBIM6,UBA52,UBB,UBC,VEGFA,VHL
GO:1903050	0.0258135	3.21669	3.21083	7	15	regulation of proteolysis involved in cellular protein catabolic process	GO_BP	AKT1,ARAF,ARIH2,BAG5,BCAP31,CAV1,COMMD1,CSNK1A1,CSNK1D,CSNK1E,CSNK2A2,CTSC,DAB2,DDA1,DDRGK1,DERL2,DVL1,EDEM2,EFNA1,FAM122A,FBXW8,GABARAPL2,GCLC,GIPC1,GPX1,GSK3B,HERPUD1,HIPK2,HSP90AB1,KEAP1,MAPK9,NFE2L2,NUB1,NUDT15,OGT,OS9,PARK7,PDCL3,PIAS1,PINK1,PSMC1,PSMC2,PSMC3,PSMC5,PSMC6,PSMD10,PSMD14,PSME1,PSME2,PSMF1,PTEN,PTK2,RAD23A,RAD23B,RBX1,RCHY1,RHBDF1,RNF14,RNF19B,RPL11,RPL23,RPL5,RPS7,SCO1,SDCBP,SG…
GO:0030335	0.0259496	1.23047	112.287	131	519	positive regulation of cell migration	GO_BP	ABL1,ACTN4,ACVR1,ACVR1B,ADAM17,AKIRIN1,AKT1,AMOTL1,ANO6,ANXA1,APP,ARHGEF2,BAG4,BCAR1,BMP2,BMPR2,C1QBP,CALR,CAV1,CBLL1,CD151,CD40,CD74,CIB1,CLASP1,COL18A1,CPNE3,CREB3,CRK,CRKL,CTSH,CXCL16,CYR61,DAB2,DDRGK1,DIAPH1,DOCK7,EGFR,ELP3,EPB41L5,ETS1,F2R,F2RL1,FAM89B,FBXO5,FOXC2,GAS6,GLIPR2,GNAI2,GPI,GRB7,HBEGF,HMOX1,HSPA5,HSPB1,IGFBP5,IL6,IQSEC1,ITGA3,ITGA5,ITGA6,ITGAV,ITGB1BP1,JUN,KARS,KIF20B,LAMB1,LAMC2…
GO:0043392	0.026113	1.86669	11.4667	18	53	negative regulation of DNA binding	GO_BP	CPNE1,DDIT3,HABP4,HDAC2,HMOX1,ID1,ID2,ID3,JUN,MAD2L2,NFKBIA,SIN3A,SMO,SP100,SRI,SUMO3,TMSB4X,ZNF462
GO:0032365	0.0263796	2.14405	7.57232	13	35	intracellular lipid transport	GO_BP	ABCA1,ANXA2,ARV1,COL4A3BP,CPT2,LDLR,MID1IP1,NPC1,NPC2,OSBP,SERAC1,SLC25A20,VPS4A
GO:1900026	0.0263796	2.14405	7.57232	13	35	positive regulation of substrate adhesion-dependent cell spreading	GO_BP	ABL1,ARPC2,C1QBP,CALR,CDC42,CIB1,CRK,CRKL,DNM2,LIMS1,NRP1,RAC1,S100A10
GO:0110053	0.0268039	1.43368	35.1767	46	163	regulation of actin filament organization	GO_BP	ABI2,ABL1,ACTR2,ADD1,ADD3,ARF1,ARPC1A,ARPC2,ARPC3,ARPC4,ARPC5,ARPC5L,BAG4,BIN1,CAPG,CAPZA1,CAPZA2,CAPZB,CDC42,CDC42EP1,CDC42EP4,CFL1,CLASP1,CORO1B,CTGF,CTTN,CYFIP1,DLC1,DSTN,EPS8,F2RL1,GMFB,GSN,HAX1,ID1,ITGB1BP1,LIMA1,LPAR1,MKKS,NCK1,NCK2,NCKAP1,NRP1,PAK1,PDXP,PFN1,PFN2,PIK3R1,PPFIA1,PPM1F,PRKCD,PXN,PYCARD,RAC1,RASA1,RDX,RHOA,RHOC,ROCK2,S100A10,SDC4,SLC9A1,SMAD3,SORBS3,SPIRE1,SPTAN1,SPTBN1,SWAP70…
GO:0046031	0.0268608	4.54775	1.9419	5	9	ADP metabolic process	GO_BP	ADPGK,AK1,AK2,AK3,ALDOA,BAD,DDIT4,DHTKD1,ECD,EIF6,ENO1,GALK1,GAPDH,GPI,HK1,HKDC1,LDHA,NUDT9,OGDH,OGT,PFKFB3,PFKL,PFKP,PGAM1,PGK1,PGM1,PGM2L1,PRKAA1,PRKAG1,PRKAG2,STAT3,TPI1
GO:0048608	0.0268897	1.32013	60.1225	74	279	reproductive structure development	GO_BP	ACVR2A,ADA,ADAM19,ADM,AKT1,ANXA1,ARID1A,ARID4B,ARID5B,AXL,BASP1,BAX,BCL2L1,BCL2L2,BIRC2,BMPR2,BOK,BSG,CASP2,CCND1,CDKN1B,CEBPB,CITED2,CTNNA1,CTSB,CYR61,DAZAP1,DNAJB6,DNAJC19,EGFR,EIF2B2,EIF2B4,EIF2B5,EPAS1,ERCC1,FBXW8,FKBP4,FNDC3A,FOSL1,FOXC1,FOXO3,FSTL3,FZD4,FZD5,GLI3,H3F3A,HMGB2,HMGCS1,HOXA9,HSF1,HSP90AB1,HSPA5,HTRA1,IDH1,IMMP2L,ING2,JUNB,KDM5B,KRT19,KRT8,LDOC1,MAP2K1,MAPK14,MEA1,MGST1,MKKS,MSH…
GO:0000086	0.0270246	1.94427	9.91734	16	46	G2/M transition of mitotic cell cycle	GO_BP	ACTR1A,APP,ARPP19,BRD4,CCND1,CCNY,CDK2,CDK4,CDKN1A,CEP290,CETN2,CKAP5,CLASP1,CSNK1D,CSNK1E,CUL1,DCTN1,DCTN2,DCTN3,DNM2,DYNC1H1,DYNC1I2,DYNLL1,ENSA,FBXL15,FBXO5,FBXW11,HSP90AA1,HSPA2,KHDRBS1,LCMT1,MAPRE1,MSH6,NAE1,NBN,NEDD1,NINL,OPTN,PAFAH1B1,PCM1,PCNT,PHLDA1,PINX1,PKIA,PPME1,PPP2R1A,PPP2R2A,RAD21,RBX1,SIN3A,SKP2,SSNA1,SYF2,TAF2,TAOK1,TAOK2,TPD52L1,TUBA1A,TUBA4A,TUBG1,VPS4A,VPS4B,YWHAG
GO:0050686	0.0270607	4.53736	1.94538	5	9	negative regulation of mRNA processing	GO_BP	C1QBP,CCNT1,CDK9,CTR9,HNRNPL,RBM10,RBM42,RBMX,RNF20,RNPS1,SAP18,SUPT5H,U2AF2
GO:2000641	0.0270722	4.53677	1.94558	5	9	regulation of early endosome to late endosome transport	GO_BP	DAB2,DNAJC13,MAP2K1,MAP2K2,MSN,MTMR2,RAB21,RDX,SNX3,SRC
GO:0034134	0.0270942	4.53563	1.94596	5	9	toll-like receptor 2 signaling pathway	GO_BP	CYBA,F2RL1,IRAK1,LYN,MFHAS1,PJA2,RIPK2,TNFAIP3,TNIP2
GO:0046500	0.027104	4.53512	1.94613	5	9	S-adenosylmethionine metabolic process	GO_BP	AMD1,APIP,ENOPH1,GAMT,MAT2A,MAT2B,MTRR,PEMT
GO:1900119	0.027104	4.53512	1.94613	5	9	positive regulation of execution phase of apoptosis	GO_BP	BAX,BOK,DLC1,ENDOG,HSF1,RPS3,TP53BP2,ZC3H12A
GO:0001188	0.0271641	4.53203	1.94717	5	9	RNA polymerase I preinitiation complex assembly	GO_BP	PIH1D1,POLR1E,SMARCA4,TAF1B,UBTF
GO:0002084	0.0271641	4.53203	1.94717	5	9	protein depalmitoylation	GO_BP	ABHD12,LYPLA1,LYPLA2,LYPLAL1,PPT1
GO:0015871	0.0271641	4.53203	1.94717	5	9	choline transport	GO_BP	SEC14L1,SLC44A1,SLC44A2,SLC44A3,SLC6A8
GO:0032933	0.0271641	4.53203	1.94717	5	9	SREBP signaling pathway	GO_BP	EIF2A,ERLIN1,INSIG1,INSIG2,SCAP
GO:0046598	0.0271641	4.53203	1.94717	5	9	positive regulation of viral entry into host cell	GO_BP	CD74,LGALS1,P4HB,TRIM21,TRIM38
GO:0051096	0.0271641	4.53203	1.94717	5	9	positive regulation of helicase activity	GO_BP	MSH2,MSH3,MSH6,RPA2,SSBP1
GO:0061179	0.0271641	4.53203	1.94717	5	9	negative regulation of insulin secretion involved in cellular response to glucose stimulus	GO_BP	ENY2,HMGCR,NDUFAF2,PIM3,UCP2
GO:0071225	0.0271641	4.53203	1.94717	5	9	cellular response to muramyl dipeptide	GO_BP	ARHGEF2,CHMP5,LDOC1,RIPK2,VIM
GO:1902237	0.0271641	4.53203	1.94717	5	9	positive regulation of endoplasmic reticulum stress-induced intrinsic apoptotic signaling pathway	GO_BP	BOK,DDIT3,NCK1,NCK2,SERINC3
GO:1904153	0.0271641	4.53203	1.94717	5	9	negative regulation of retrograde protein transport, ER to cytosol	GO_BP	DERL2,OS9,UBAC2,UBE2G2,UBE2J1
GO:1904350	0.0271641	4.53203	1.94717	5	9	regulation of protein catabolic process in the vacuole	GO_BP	ATP13A2,CD81,LAPTM4B,LDLR,VPS35
GO:2000234	0.0271641	4.53203	1.94717	5	9	positive regulation of rRNA processing	GO_BP	HEATR1,RIOK1,RIOK2,TRMT112,WDR75
GO:0006907	0.0272156	3.1753	3.24355	7	15	pinocytosis	GO_BP	ACTN4,AXL,CAV1,DNM2,EHD4,MAPKAPK3,NR1H2,PPT1,PYCARD,SNX5
GO:0031345	0.0272275	1.40902	38.727	50	179	negative regulation of cell projection organization	GO_BP	APOE,ARHGDIA,ASAP1,B2M,BAG5,CAPZB,CDK10,CIB1,DENND5A,DGUOK,DNM2,DPYSL3,EFNA1,EFNB2,FKBP4,FYN,GAK,GDI1,HDAC2,ID1,INPP5F,ITGA3,ITM2C,LGALS1,LPAR1,MAP4,NRP1,ODF2L,PAFAH1B1,PAQR3,PFN2,PMP22,PRKCD,PRNP,PTEN,PTK2,RHOA,RTN4,RYK,SEMA3B,SEMA3F,SEMA4B,SEMA6A,SPP1,SPRY2,TACSTD2,TBC1D7,TRAK2,VIM,YWHAH
GO:0006098	0.0272913	3.17313	3.24528	7	15	pentose-phosphate shunt	GO_BP	DERA,PGAM1,PGD,PGLS,SHPK,TALDO1,TKT
GO:0016254	0.0272913	3.17313	3.24528	7	15	preassembly of GPI anchor in ER membrane	GO_BP	DPM2,PIGA,PIGF,PIGG,PIGH,PIGN,PIGQ
GO:0043173	0.0272913	3.17313	3.24528	7	15	nucleotide salvage	GO_BP	ADA,ADK,APRT,HDDC2,HPRT1,UCKL1,UPP1
GO:0060253	0.0272913	3.17313	3.24528	7	15	negative regulation of glial cell proliferation	GO_BP	DICER1,IDH2,NOTCH1,PTN,RNF10,SKI,TSPO
GO:0070863	0.0272913	3.17313	3.24528	7	15	positive regulation of protein exit from endoplasmic reticulum	GO_BP	BCAP31,EDEM2,SAR1A,SAR1B,SEC16A,TM9SF4,TMEM30A
GO:0090141	0.0272913	3.17313	3.24528	7	15	positive regulation of mitochondrial fission	GO_BP	BNIP3,DDHD2,DNM1L,FIS1,MFF,PINK1,VPS35
GO:1990000	0.0272913	3.17313	3.24528	7	15	amyloid fibril formation	GO_BP	APOE,APP,CRYAB,FKBP1A,GSN,LDLR,RIPK1
GO:0032874	0.0275929	1.41852	36.9962	48	171	positive regulation of stress-activated MAPK cascade	GO_BP	APP,ARL6IP5,BMP2,CDC42,CTGF,DBNL,DUSP22,DVL2,EIF2AK2,F2RL1,FZD4,FZD5,FZD7,GADD45A,GADD45B,HIPK2,HMGCR,KARS,LTBR,MAP2K4,MAP2K7,MAP3K11,MAP3K3,MAP3K7,MAP4K5,MFHAS1,PAK1,PDCD10,PJA2,PRMT1,PTPN1,PYCARD,RIPK1,RIPK2,RPS3,SDCBP,SPAG9,STK25,STK3,TAOK1,TAOK2,TNFRSF19,TPD52L1,TRAF2,TRAF6,VEGFA,ZC3H12A,ZNF622
GO:0007565	0.0276853	1.47185	30.0145	40	139	female pregnancy	GO_BP	ACSL4,ACVR1B,ADIPOR2,ADM,AKR1B1,AKT1,APOL2,ARHGDIB,ARID1A,BMPR2,BSG,BYSL,C1QBP,CALR,COMT,CTSB,DAZAP1,EPN1,ETS1,FBLN1,FKBP4,FOS,FOSB,FOSL1,GOT2,H3F3A,HPGD,HSF1,IGFBP2,IGFBP5,IGFBP7,ITGA3,ITGA5,JUNB,KPNA6,KRAS,LDOC1,LNPEP,MAGED2,MMP7,PAM,PRDX3,RARA,RECK,RGS2,RPL29,RXRA,SLC2A1,SLC38A2,SOD1,SPP1,STAT5B,STC1,TGFBR2,TIMP1,TMED2,TRIM28,UBE2A,UCP2
GO:0016447	0.0277369	1.93685	9.94689	16	46	somatic recombination of immunoglobulin gene segments	GO_BP	BCL6,CD40,CLCF1,ERCC1,EXOSC6,HSPD1,IL27RA,LIG4,MAD2L2,MSH2,MSH6,NBN,NDFIP1,POLB,PRKDC,STAT6,SUPT6H,SWAP70,TFRC
GO:0046685	0.0277812	3.63778	2.58966	6	12	response to arsenic-containing substance	GO_BP	ATF3,ATF4,CDKN1A,DDX3X,DHX36,FECH,GCLC,GSTO1,HMOX1,HSF1,MAPK13,MKNK2,PPIF,PTEN,RNF4,TNFRSF11B,VCP,ZC3H12A,ZFAND1,ZFAND2A
GO:1903214	0.0278473	3.63543	2.59098	6	12	regulation of protein targeting to mitochondrion	GO_BP	ARIH2,BAG3,BAG4,BAP1,BNIP3L,CSNK2A2,FZD5,HAX1,LEPROT,NPEPPS,PARL,PDCD5,PINK1,PRKAA1,SAE1,SH3GLB1,SREBF1,UBE2D3,UBE2L3,UBL5,USP36
GO:0035196	0.0278663	1.93552	9.9522	16	46	production of miRNAs involved in gene silencing by miRNA	GO_BP	ADAR,DDX5,DICER1,EGFR,MAP2K1,MAP2K2,MRPL44,NCBP1,PRKRA,PUM1,PUM2,SMAD3,TARBP2,ZC3H12A,ZC3H7A,ZMPSTE24
GO:0032270	0.0279247	1.42649	35.2291	46	168	positive regulation of cellular protein metabolic process	GO_BP	ABL1,ACSL1,ACVR1,ACVR1B,ACVR2A,ADAM17,ADRM1,AIFM1,AIMP2,AKAP13,AKAP8,AKAP8L,AKIRIN2,AKT1,AKTIP,ALS2,ANP32B,ANTXR1,ANXA2,APOE,APP,ARAF,ARHGEF2,ARIH2,ARL6IP5,ARRDC3,ARRDC4,ATG7,ATP6AP1,AURKAIP1,AVPI1,AXL,BAD,BAG4,BAX,BCAP31,BCL3,BCL6,BID,BIRC2,BIRC3,BMP2,BMPR1A,BMPR2,BOK,BRD4,BRD7,BRMS1,C1QBP,CAB39,CALM1,CARD10,CAV1,CAV2,CCND1,CCND3,CCNY,CCNYL1,CD24,CD40,CD44,CD74,CD81,CDC123,CDC20,CDC42,CDH2,CDK10…
GO:0070861	0.0279891	3.63039	2.59379	6	12	regulation of protein exit from endoplasmic reticulum	GO_BP	BCAP31,DERL2,EDEM2,INSIG1,OS9,SAR1A,SAR1B,SEC16A,TM9SF4,TMEM30A,UBAC2,UBE2G2,UBE2J1
GO:0006105	0.0281125	3.62603	2.59623	6	12	succinate metabolic process	GO_BP	SDHA,SDHB,STAT5B,SUCLA2,SUCLG1,SUCLG2
GO:0034214	0.0281125	3.62603	2.59623	6	12	protein hexamerization	GO_BP	LRRC8A,MAT2A,OAT,SPAST,VCP,YME1L1
GO:0060213	0.0281125	3.62603	2.59623	6	12	positive regulation of nuclear-transcribed mRNA poly(A) tail shortening	GO_BP	BTG2,CNOT1,PABPC1,POLR2G,TOB1,ZFP36
GO:0071044	0.0281125	3.62603	2.59623	6	12	histone mRNA catabolic process	GO_BP	EXOSC10,EXOSC4,LSM1,SSB,UPF1,XRN1
GO:0071712	0.0281125	3.62603	2.59623	6	12	ER-associated misfolded protein catabolic process	GO_BP	DERL1,RNF185,SDF2,SDF2L1,TOR1A,VCP
GO:1902902	0.0281125	3.62603	2.59623	6	12	negative regulation of autophagosome assembly	GO_BP	BECN1,CHMP4B,FEZ2,PINK1,SCFD1,SEC22B
GO:1903894	0.0281125	3.62603	2.59623	6	12	regulation of IRE1-mediated unfolded protein response	GO_BP	BAX,COPS5,DNAJB9,HSPA5,PTPN1,TMEM33
GO:1905244	0.0281125	3.62603	2.59623	6	12	regulation of modification of synaptic structure	GO_BP	ABL1,CDC42,CHMP2B,CYFIP1,GRIPAP1,RHOA
GO:0007507	0.028181	1.21909	119.115	138	551	heart development	GO_BP	ACVR1,ADAMTS9,ADAP2,ADIPOR2,ADM,AHI1,AKAP13,ANXA2,AP1B1,AP2B1,ARID1A,BASP1,BMP2,BMPR1A,BMPR2,CALR,CBY1,CCM2,CITED2,COL4A3BP,COX17,CREB1,CRELD1,CRKL,CYR61,DCTN5,DHRS3,DHX36,DLC1,DNM2,DUSP6,DVL1,DVL2,ECE1,EFNA1,EFNB2,EGFR,ENG,EP300,EPHB4,FGFRL1,FHL2,FKBP1A,FLRT3,FOXC1,FOXC2,FZD1,FZD7,GAA,GALNT11,GJA1,GJC1,GLI3,GNA11,GNG5,GYS1,HEG1,HNRNPU,ID1,ID2,ID3,IFT52,IFT74,ITGA3,ITGB1,JAG1,JMJD6,JUN,KAT2A,LEMD…
GO:0045597	0.0282982	1.17437	184.869	208	857	positive regulation of cell differentiation	GO_BP	ABL1,ACIN1,ACTR2,ACVR1,ACVR1B,ACVR2A,ADA,ADAMTS9,ADD1,ADM,AHI1,AKIRIN1,AKT1,ANKRD54,ANXA1,ANXA2,AP3B1,AP3D1,APOE,APP,ARF1,ARHGDIA,ARHGEF2,ARPC2,ARSB,ATP11C,ATP6AP1,AXL,BAD,BAMBI,BCL6,BIN1,BMP2,BMPR1A,BMPR2,BNIP2,BTG1,C1QBP,C21orf91,CA2,CALR,CAPRIN1,CD24,CD46,CD74,CDC42,CDH2,CEBPB,CFLAR,CIB1,CLCF1,CPNE1,CREB1,CREB3L2,CRK,CRKL,CSNK1D,CSNK1E,CTGF,CTHRC1,CTNNA1,CYB5D2,CYFIP1,CYR61,DAB2,DDX56,DHX36,DI…
GO:0000209	0.028439	1.43894	33.5461	44	156	protein polyubiquitination	GO_BP	AMFR,ANAPC10,ANAPC11,ANAPC13,ANAPC5,ARIH2,BIRC2,CDC16,CDC26,CDC34,CUL1,FBXL15,FBXL5,FBXO11,FBXO17,FBXO21,FBXO30,FBXO6,FBXO7,FBXW11,FBXW2,FBXW4,FBXW5,FBXW8,FBXW9,HECTD1,ITCH,KLHL20,LNPEP,LRSAM1,MKRN1,NEDD4,NEDD4L,NPEPPS,PELI1,PRPF19,RBCK1,RBX1,RNF114,RNF126,RNF14,RNF167,RNF19B,RNF20,RNF213,RNF26,RNF34,RNF4,RPS27A,RUSC1,SHARPIN,SIAH1,SKP2,STUB1,TMEM129,TNFAIP3,TOPORS,TRAF2,TRAF6,TRIM2,TRIM21,TRIM38…
GO:0072175	0.0285181	1.4846	28.3421	38	131	epithelial tube formation	GO_BP	ABL1,ADM,ARID1A,CEP290,CFL1,CTHRC1,DEAF1,DLC1,DVL1,DVL2,FZD1,IFT52,IRX3,KAT2A,KIF20B,LIAS,LMO4,LUZP1,MTHFD1,PAX8,PFN1,PLXNB2,RALA,RARA,RPS7,SDC4,SETD2,SIX4,SKI,SOX4,SPINT1,SPINT2,STK3,STK4,TEAD2,TMED2,TRAF6,TULP3
GO:1903047	0.0285245	1.92269	9.96271	16	47	mitotic cell cycle process	GO_BP	ACD,ACTR1A,ACVR1,ACVR1B,AKAP8,AKAP8L,ANAPC11,ANAPC5,ANXA1,APEX1,APP,ARF1,ARHGEF2,ARID3A,ARPP19,AURKAIP1,BANF1,BAX,BCCIP,BCL2L1,BCL6,BECN1,BID,BRD4,BRD7,BTG2,BUB3,CASP2,CAV2,CCND1,CCND3,CCNG1,CCNG2,CCNI,CCNY,CDC16,CDC20,CDC26,CDC34,CDK10,CDK2,CDK2AP2,CDK4,CDKN1A,CDKN1B,CDKN2D,CEP290,CETN2,CETN3,CFL1,CHMP1A,CHMP1B,CHMP2A,CHMP2B,CHMP4B,CHMP5,CHMP6,CKAP2,CKAP5,CKS1B,CKS2,CLASP1,CLTC,CNOT1,CNOT10,CNOT…
GO:0010332	0.0287519	2.42444	5.39805	10	25	response to gamma radiation	GO_BP	ATR,BAX,BCL2L1,CRYAB,CYBA,DCUN1D3,EGR1,ELK1,GPX1,GTF2H5,HSF1,HSPA5,LIG4,MYC,PARP1,POLB,POLE3,PRKAA1,PRKDC,TMEM109,TRIM13,XRCC6,YAP1,ZMPSTE24
GO:0006338	0.0287936	1.63172	18.1395	26	84	chromatin remodeling	GO_BP	ACTB,ACTL6A,ACTR6,ACTR8,ARID1A,BAZ1B,CBX3,CENPV,CHD1,CHD1L,CHD4,CHD8,CHRAC1,DMAP1,H3F3A,HDAC1,HDAC2,HMGA1,HMGB2,HNRNPC,INO80C,ITGB3BP,KAT2A,MBD3,MTA2,MYC,NASP,NPM3,NUDT5,PBRM1,PIH1D1,POLE3,PSME4,RBBP4,RERE,RUVBL1,RUVBL2,SMARCA1,SMARCA4,SMARCC1,SMARCC2,SMARCD1,SMARCD2,SMARCE1,SUPT4H1,SUPT6H,SUV39H2,TAF6L,TPR,VPS72,ZNHIT1
GO:0045669	0.0288974	1.77073	13.1975	20	61	positive regulation of osteoblast differentiation	GO_BP	ACVR1,ACVR2A,ATP6AP1,BMP2,BMPR1A,BMPR2,CEBPB,CTHRC1,CYR61,FAM20C,FBXO5,GLI3,GNAS,IFITM1,IL6,JAG1,JUND,LRP5,PDLIM7,SMAD5
GO:1901700	0.0289436	1.19311	149.12	170	708	response to oxygen-containing compound	GO_BP	ABCA1,ABHD2,ABL1,ACSL1,ACTB,ACTR2,ADA,ADAM17,ADIPOR1,ADM,ADNP2,ADPRHL2,AGRN,AGTRAP,AHCYL1,AHR,AIFM1,AKAP8,AKIRIN2,AKR1B1,AKT1,ANXA1,ANXA5,APEX1,APOE,APP,APRT,ARHGEF2,ASNS,ASS1,ATF4,ATG7,ATP1A1,ATP2A2,ATP6AP1,ATP6V0A1,ATP6V0B,ATP6V0D1,ATP6V0E1,ATP6V1A,ATP6V1B2,ATP6V1C1,ATP6V1D,ATP6V1E1,ATP6V1F,ATP6V1G1,ATP6V1H,AXL,BAD,BCAR1,BCL2L1,BCR,BECN1,BIRC2,BNIP3,BSG,BTG1,BTG2,CA2,CALM1,CALR,CAPN2,CAT,CAV1,C…
GO:0009411	0.0290251	1.87651	10.7867	17	50	response to UV	GO_BP	AKT1,ATF4,ATR,BAX,BCL3,CAT,CCND1,CDKN1A,CDKN2D,CIRBP,CREBBP,DCUN1D3,DDB1,DHX36,EGFR,EIF2AK4,EP300,ERCC1,ERCC3,FEN1,GPX1,HMGN1,HYAL2,MAP2K7,MAPK13,MSH2,MSH6,MYC,NEDD4,PARP1,PCNA,PIK3R1,PRKAA1,PTN,REV1,RHBDD1,RUVBL2,SDF4,TMEM161A,TP53I13,TP53INP1,TRIAP1,TROVE2,UBE2A,UBE4B,XPC,YY1
GO:0034205	0.0291265	2.41827	5.4088	10	25	amyloid-beta formation	GO_BP	APH1A,APOE,APP,BIN1,EFNA1,NCSTN,PRNP,PSENEN,ROCK2,TMED10
GO:0060334	0.0291265	2.41827	5.4088	10	25	regulation of interferon-gamma-mediated signaling pathway	GO_BP	CDC37,HSP90AB1,IFNGR1,NR1H2,PARP14,PARP9,PIAS1,PPARG,SOCS1,STAT1
GO:0043414	0.029336	1.30071	64.9056	79	300	macromolecule methylation	GO_BP	ARID4B,ASH2L,BRD4,BTG2,CBLL1,CTCF,CTR9,CXXC1,DMAP1,DNMT1,DPY30,EHMT1,EMG1,ETF1,FAM129B,FAM173B,FAM98A,FBXO11,FOS,FTSJ1,GATAD2A,GNAS,GSPT1,H2AFY,HIST1H1C,HSD17B10,ICMT,LCMT1,LMNA,MBD3,MEPCE,METTL1,MGMT,MPHOSPH8,MTA2,MTF2,MTRR,MYC,NOP2,NSUN2,NSUN3,NSUN4,NSUN5,OGT,PAF1,PARP1,PCMT1,PCMTD1,PIH1D1,PRDM2,PRDM4,PRMT1,PRMT3,PRMT6,PWP1,RAB6A,RNF20,RNMT,SETD2,SETD3,SETMAR,SMYD2,SNRPB,SNRPD3,SUPT6H,SUV39H2,S…
GO:0097581	0.0294244	1.62778	18.1736	26	84	lamellipodium organization	GO_BP	ABLIM1,AKIRIN1,ARPC2,ARPC5,CAPZB,CD44,CDC42,CORO1B,CORO1C,CTTN,CYFIP1,DNM2,FSCN1,GOLPH3,ITGB1,NCK1,NCK2,NCKAP1,RAC1,RHOD,SNX2,SRC,TWF2,VCL,WASF3,WHAMM
GO:0033574	0.0296869	2.17961	6.91625	12	32	response to testosterone	GO_BP	BAD,CALR,CDK4,CFLAR,DUSP1,ELK1,GPI,HSF1,MSN,NASP,NME1,ROCK2,RPS6KB1,RWDD1,SPP1,SRD5A1,TSPO,XRN1
GO:0048729	0.0297373	1.20464	132.408	152	612	tissue morphogenesis	GO_BP	ABL1,ACTA2,ACVR1,ADAM17,ADM,AHI1,AP2B1,AP2M1,AP2S1,ARID1A,BMP2,BMPR1A,BMPR2,CA2,CCM2,CD151,CD44,CDC42,CEP290,CFL1,CLASP1,CLIC4,CLTC,COL4A1,COL6A1,COL7A1,CTHRC1,CTSH,CYR61,DAAM1,DAB2,DEAF1,DLC1,DVL1,DVL2,EFNB2,EGFR,ENG,EPB41L5,ETV5,EXT2,FKBP1A,FLRT3,FOXC1,FZD1,FZD4,FZD5,FZD7,GLI3,GNA13,GPC4,GPC6,GPI,GRSF1,HBEGF,HEG1,HOXA5,HOXB2,HOXB7,IFT52,IGFBP5,IRX3,ITGA3,ITGA5,ITGB1,JAG1,KAT2A,KDM5B,KIF20B,KLF4…
GO:2000112	0.0297675	1.10984	476.323	511	2269	regulation of cellular macromolecule biosynthetic process	GO_BP	AARS,ABL1,ACD,ACO1,ACTA2,ACTL6A,ACTR2,ACVR1,ACVR1B,ACVR2A,ADNP2,AEBP1,AES,AFF1,AGRN,AHCTF1,AHI1,AHR,AKAP8L,AKIRIN2,AKT1,APOE,APP,ARF4,ARHGEF2,ARID1A,ARID3A,ARID3B,ARID4B,ARID5B,ASCC2,ASF1A,ASH2L,ATF3,ATF4,ATF5,ATF6,ATG7,ATMIN,ATR,ATXN2,ATXN7L3,BAG3,BAMBI,BASP1,BAZ1B,BBX,BCL3,BCL6,BCLAF1,BLZF1,BMP2,BMPR1A,BMPR2,BOLA3,BRD3,BRD4,BRD7,BRF2,BRMS1,BRPF1,BRWD1,BTAF1,BTG1,BTG2,BUD31,C1QBP,C9orf40,CALR,CA…
GO:0009261	0.0299062	2.17679	6.92327	12	32	ribonucleotide catabolic process	GO_BP	ACAT1,ACOT7,ENTPD4,HINT1,HPRT1,ITPA,NUDT11,NUDT16,NUDT18,NUDT3,NUDT9,PDE7A
GO:0032594	0.0299062	2.17679	6.92327	12	32	protein transport within lipid bilayer	GO_BP	AP3D1,ATP1B1,CD24,CLIP1,CLSTN1,GRIPAP1,RAB8A,RFTN1,RILPL1,RILPL2,STX3,VPS35
GO:0090504	0.0299062	2.17679	6.92327	12	32	epiboly	GO_BP	ADAM17,CD151,CD44,CLASP1,CYR61,HBEGF,ITGA5,PDCD10,PTEN,RHOA,RHOC,TOR1A
GO:1901654	0.0299474	1.5374	23.2707	32	108	response to ketone	GO_BP	ABHD2,AHR,AIFM1,AKAP8,AKR1B1,AKT1,ASS1,BAD,BCL2L1,CALM1,CALR,CAV1,CCND1,CDK4,CDKN1A,CFLAR,CLDN1,CYBA,DCPS,DDIT4,DUSP1,EGFR,ELK1,ERRFI1,FDX1,FECH,FOS,FOSB,FOSL1,FOXO1,FOXO3,GLB1,GNB1,GPI,HNRNPD,HSF1,IGFBP7,KIF1B,KLF2,KLF4,KLF9,LARP1,MSN,NASP,NME1,OPA1,PARK7,PARP1,PCNA,PEBP1,PPARG,PRKAA1,PTN,ROCK2,RPS6KB1,RWDD1,SIN3A,SPP1,SRC,SRD5A1,SREBF1,THBS1,TSPO,WBP2,XRN1,YAP1
GO:0006919	0.0299516	1.60732	19.039	27	88	activation of cysteine-type endopeptidase activity involved in apoptotic process	GO_BP	AIFM1,ANP32B,BAD,BAX,BID,BOK,CTSH,CYCS,DAP,DLC1,F2R,FAM162A,HSPD1,HSPE1,MTCH1,PDCD2,PDCD6,PPARG,PYCARD,RIPK1,RPS27L,SMAD3,TNFRSF10B,TNFSF10,TRADD,TRAF2,VCP
GO:0006606	0.0304266	1.53497	23.2993	32	108	protein import into nucleus	GO_BP	AKT1,BAG3,BCL3,BCL6,CSE1L,DMAP1,ECT2,GAS6,GLI3,HDAC3,HEATR3,HSP90AB1,HYAL2,IPO11,IPO13,IPO9,JUP,KPNA4,KPNA6,KPNB1,LMNA,MAPK14,MBTPS1,NFKBIA,NOLC1,NUP155,NUP188,NUP50,NUP54,NUP62,NUP88,NUP93,NXT1,PHB2,PIK3R1,PKIA,PRKCD,PTTG1IP,RAB23,RBM22,RERE,RPAIN,RPL23,SEC61B,SMAD3,SMO,STAT3,TNPO1,TNPO2,TNPO3,TPR,TRIM28,TXN,ZC3H12A
GO:0070727	0.0306351	4.08799	1.96723	5	10	cellular macromolecule localization	GO_BP	ACD,ACOX3,ACSL3,ACTB,AGPS,AGRN,AHCYL1,AHI1,AIP,AKAP12,AKAP8L,AKT1,ALKBH5,ANKRD13C,ANKRD9,ANP32B,ANXA2,AP1B1,AP1G1,AP1M1,AP1S2,AP2B1,AP2M1,AP2S1,AP3B1,AP3D1,AP3M1,APOE,APPBP2,ARCN1,ARF1,ARF3,ARF4,ARF5,ARFGAP3,ARFIP1,ARHGEF2,ARIH2,ARL1,ARL2,ARL4A,ARL5A,ARL6IP1,ATG3,ATG4C,ATG9A,ATP13A2,ATP1B1,ATP1B3,ATP6V1D,ATR,AUP1,B3GAT3,BAD,BAG3,BAG4,BAP1,BAX,BCAP29,BCAP31,BCCIP,BCL2L1,BCL3,BCL6,BCR,BECN1,BICD2,B…
GO:0097194	0.030643	1.70213	14.9089	22	69	execution phase of apoptosis	GO_BP	ACIN1,AIFM1,AKT1,BAX,BCL2L1,BLCAP,BOK,CASP2,CASP6,CASP7,DEDD2,DFFA,DICER1,DLC1,DNASE2,DNM1L,ENDOG,FEN1,H1F0,HMGB2,HSF1,KPNB1,PAK2,RNF34,RPS3,SHARPIN,STK24,TAOK1,TP53BP2,ZC3H12A
GO:0046822	0.030805	1.67733	15.7401	23	73	regulation of nucleocytoplasmic transport	GO_BP	AKAP8L,ANP32B,BAG3,CTDSPL2,DHX9,DMAP1,ECT2,EMD,GAS6,GLI3,GSK3B,HDAC3,HSP90AB1,HYAL2,JUP,KHDRBS1,MAPK14,NEDD4,NOLC1,NUP54,NUP62,PARK7,PIK3R1,PKIA,PPP1CC,PRKCD,PTPN11,PTPN14,RAB23,RANGAP1,RBM22,RIOK2,SETD2,SMAD3,SMO,SP100,SUPT6H,TPR,TRIM28,TXN,UHMK1,XPO1,XPO4,ZC3H12A,ZC3H3
GO:0072593	0.0313345	1.78031	12.4823	19	58	reactive oxygen species metabolic process	GO_BP	AKT1,ARF4,ARG2,ASS1,BCR,BECN1,BIRC2,BNIP3,CAT,CAV1,CCS,CDKN1A,CFLAR,CRYAB,CTGF,CTNS,CYBA,CYR61,DDAH1,DDIT4,DNM2,EGFR,EIF5A,EIF6,F2RL1,FOXO1,FOXO3,FYN,GADD45A,GBF1,GLA,GNAI2,GPX1,GPX3,GSTP1,HBB,HSP90AA1,HSP90AB1,HSPD1,IFI6,IMMP2L,KHSRP,KLF2,KLF4,MAPK14,MPV17,NDUFA13,NDUFAF2,NDUFS1,NDUFS3,NDUFS4,NFE2L2,NNT,NQO1,PARK7,PARL,PINK1,PKD2,POR,PRCP,PRDX1,PRDX2,PRDX3,PRDX4,PRDX5,PRDX6,PRKCD,RAB27A,RAC1,RFK…
GO:0006304	0.0317246	1.51729	24.2314	33	112	DNA modification	GO_BP	ALKBH2,ALKBH3,ALKBH5,APEX1,APOBEC3C,ASCC2,CTCF,DMAP1,DNMT1,EHMT1,EXOSC4,EXOSC5,EXOSC6,FAM129B,FOS,FTO,GATAD2A,GNAS,MBD3,MBD4,MGMT,MPHOSPH8,MTA2,MTRR,MYC,NEIL2,NTHL1,PARP1,TDG,TRIM28,USP7,USP9X,ZMPSTE24
GO:0042771	0.0317882	1.94395	9.30314	15	43	intrinsic apoptotic signaling pathway in response to DNA damage by p53 class mediator	GO_BP	BCL3,CD44,CD74,DDIT4,DYRK2,EP300,HIPK2,ING2,MSH2,PYCARD,RPS27L,SHISA5,TMEM109,TOPORS,TRIAP1
GO:0055072	0.0319049	2.52118	4.74472	9	22	iron ion homeostasis	GO_BP	ABCB7,ACO1,ATP13A2,ATP6AP1,ATP6V0D1,ATP6V1A,ATP6V1G1,B2M,CCDC115,CUL1,CYBRD1,EIF2AK1,EPAS1,FBXL5,FLVCR1,FTH1,FTL,HMOX1,HYAL2,ISCU,MYC,NCOA4,NDFIP1,NEDD8,NUBP1,SFXN1,SFXN4,SLC11A2,SLC25A28,SLC25A37,SLC40A1,SOD1,SRI,STEAP1,TFRC
GO:0006809	0.0319385	1.67002	15.7937	23	73	nitric oxide biosynthetic process	GO_BP	AKT1,ARG2,ASS1,CAV1,DDAH1,DNM2,GLA,HBB,HSP90AA1,HSP90AB1,KHSRP,KLF2,KLF4,NQO1,PKD2,RAC1,SIRPA,SLC7A2,SMAD3,SPR,TICAM1,TSPO,ZC3H12A
GO:0007219	0.032349	1.37975	40.8906	52	189	Notch signaling pathway	GO_BP	ADAM17,AKT1,APH1A,APP,ARRDC1,BCL6,BMP2,CD46,CDH6,CREBBP,EGFL7,EGFR,ELF3,EP300,EPN1,ERH,FAM129B,FOXC1,GALNT11,GMDS,GOT1,HES4,IFT74,ITCH,ITGB1BP1,JAG1,KRT19,MDK,MYC,NCSTN,NFKBIA,NLE1,NOTCH1,PDCD10,POFUT1,PSENEN,RBPJ,RFNG,SEL1L,SLC35C2,SPEN,STAT1,STAT3,SYNJ2BP,TGFBR2,TRAF7,TSPAN14,WDR12,WWC1,WWP2,YBX1,ZMIZ1
GO:0018230	0.0325169	2.511	4.75975	9	22	peptidyl-L-cysteine S-palmitoylation	GO_BP	GOLGA7,ZDHHC1,ZDHHC12,ZDHHC14,ZDHHC24,ZDHHC3,ZDHHC6,ZDHHC7,ZDHHC9
GO:0033233	0.0325169	2.511	4.75975	9	22	regulation of protein sumoylation	GO_BP	EGR1,GNL3,GNL3L,HMG20B,PARK7,PIAS1,PIAS4,TOLLIP,UBE2I
GO:0051123	0.0333301	2.05068	7.78868	13	36	RNA polymerase II preinitiation complex assembly	GO_BP	CREB1,DRAP1,GTF2A2,GTF2B,MED6,PSMC2,PSMC3,PSMC5,PSMC6,TAF12,TAF2,TAF7,TBP
GO:0106056	0.0333301	2.05068	7.78868	13	36	regulation of calcineurin-mediated signaling	GO_BP	CHERP,CIB1,DYRK2,FHL2,GSK3B,HOMER2,HOMER3,LMCD1,NFAT5,PRNP,RCAN1,RCAN2,SLC9A1
GO:0043044	0.0333564	1.62089	17.5245	25	81	ATP-dependent chromatin remodeling	GO_BP	ACTB,ACTL6A,ARID1A,CHD4,CHD8,HDAC1,HDAC2,HNRNPC,ITGB3BP,MBD3,MTA2,NASP,PBRM1,POLE3,PSME4,RBBP4,RUVBL1,SMARCA1,SMARCA4,SMARCC1,SMARCC2,SMARCD2,SMARCE1,VPS72,ZNHIT1
GO:0006901	0.0334789	10.9385	0.861392	3	4	vesicle coating	GO_BP	ARFGAP3,CD59,COL7A1,CSNK1D,CTSC,GBF1,GOLGA2,GOSR2,MCFD2,PDCD6,PEF1,PPP6C,PREB,RAB1A,RAB1B,SAR1A,SAR1B,SCFD1,SEC16A,SEC22B,SEC23A,SEC23B,SEC23IP,SEC24C,SEC31A,STX5,TFG,TGFA,TMED10,TMED2,TMED9,TRAPPC1,TRAPPC2L,TRAPPC3,TRAPPC6A,USO1
GO:0051702	0.0336674	10.9106	0.863116	3	4	interaction with symbiont	GO_BP	ANXA2,APOE,CALM1,CAV2,CCNT1,CFL1,CHD1,DDB1,EIF2AK4,EP300,F2RL1,GAPDH,GPX1,GTF2B,HDAC1,HSPA8,HSPD1,JUN,NUCKS1,PPIB,PSMC3,RAB9A,SMARCA4,SMC3,SP1,STOM,SUGT1,TUSC2,VAPA,ZC3H12A
GO:1903427	0.0337733	2.21836	6.27086	11	29	negative regulation of reactive oxygen species biosynthetic process	GO_BP	CAV1,CFLAR,CTNS,FYN,GLA,HSPD1,KHSRP,PARK7,RHOA,SIRPA,STAT3,TRAP1,TSPO,ZC3H12A
GO:0036508	0.0338163	10.8887	0.864473	3	4	protein alpha-1,2-demannosylation	GO_BP	AMFR,DERL2,EDEM2,EDEM3,MAN1A1,MAN1A2,OS9,RNF103,RNF185,SEL1L,TRIM13
GO:0034982	0.0338414	10.885	0.864701	3	4	mitochondrial protein processing	GO_BP	AFG3L2,IMMP2L,MIPEP,PMPCA,PMPCB,STOML2,UQCRC2,YME1L1
GO:1904293	0.0338465	10.8843	0.864748	3	4	negative regulation of ERAD pathway	GO_BP	DERL2,OS9,SGTA,UBAC2,UBE2G2,UBE2J1,UBXN1,USP14
GO:0042790	0.0338516	10.8835	0.864795	3	4	nucleolar large rRNA transcription by RNA polymerase I	GO_BP	H2AFY,H2AFY2,MARS,NOL11,PIH1D1,PWP1,SMARCA4,TAF1B
GO:0032511	0.0338684	10.8811	0.864947	3	4	late endosome to vacuole transport via multivesicular body sorting pathway	GO_BP	LEPROT,LEPROTL1,SNF8,TMEM50A,VPS25,VPS28
GO:0046498	0.0338684	10.8811	0.864947	3	4	S-adenosylhomocysteine metabolic process	GO_BP	AHCY,APIP,ENOPH1,GAMT,MTRR,PEMT
GO:0006167	0.0338819	10.8791	0.865069	3	4	AMP biosynthetic process	GO_BP	ADK,ADSL,ADSS,APRT,PRPS2
GO:0031118	0.0338819	10.8791	0.865069	3	4	rRNA pseudouridine synthesis	GO_BP	DKC1,GAR1,NHP2,NOP10,RPUSD2
GO:0060765	0.0338956	2.21685	6.27421	11	29	regulation of androgen receptor signaling pathway	GO_BP	BUD31,DAB2,DDX5,EP300,HDAC1,PARK7,PHB,RNF14,RWDD1,SAFB2,SMARCA4
GO:0006021	0.0339191	10.8737	0.865409	3	4	inositol biosynthetic process	GO_BP	IMPA1,IMPA2,ISYNA1
GO:0006121	0.0339191	10.8737	0.865409	3	4	mitochondrial electron transport, succinate to ubiquinone	GO_BP	SDHA,SDHC,SDHD
GO:0006177	0.0339191	10.8737	0.865409	3	4	GMP biosynthetic process	GO_BP	HPRT1,IMPDH1,IMPDH2
GO:0006598	0.0339191	10.8737	0.865409	3	4	polyamine catabolic process	GO_BP	SAT1,SAT2,SMOX
GO:0007023	0.0339191	10.8737	0.865409	3	4	post-chaperonin tubulin folding pathway	GO_BP	TBCA,TBCC,TBCE
GO:0007296	0.0339191	10.8737	0.865409	3	4	vitellogenesis	GO_BP	ETV6,FOSL1,ZMIZ1
GO:0009137	0.0339191	10.8737	0.865409	3	4	purine nucleoside diphosphate catabolic process	GO_BP	NUDT16,NUDT18,NUDT9
GO:0010730	0.0339191	10.8737	0.865409	3	4	negative regulation of hydrogen peroxide biosynthetic process	GO_BP	CTNS,FYN,STAT3
GO:0018076	0.0339191	10.8737	0.865409	3	4	N-terminal peptidyl-lysine acetylation	GO_BP	CREBBP,EP300,SOX4
GO:0018377	0.0339191	10.8737	0.865409	3	4	protein myristoylation	GO_BP	NMT1,NMT2,PPM1B
GO:0022615	0.0339191	10.8737	0.865409	3	4	protein to membrane docking	GO_BP	PEX16,RAB7A,SNX3
GO:0030035	0.0339191	10.8737	0.865409	3	4	microspike assembly	GO_BP	ABL1,FSCN1,MTSS1
GO:0030043	0.0339191	10.8737	0.865409	3	4	actin filament fragmentation	GO_BP	CFL1,DSTN,WDR1
GO:0032058	0.0339191	10.8737	0.865409	3	4	positive regulation of translational initiation in response to stress	GO_BP	DNAJC3,EIF2AK4,PPP1R15A
GO:0032079	0.0339191	10.8737	0.865409	3	4	positive regulation of endodeoxyribonuclease activity	GO_BP	AKT1,PRKCD,RPS3
GO:0033152	0.0339191	10.8737	0.865409	3	4	immunoglobulin V(D)J recombination	GO_BP	LIG4,POLB,PRKDC
GO:0033353	0.0339191	10.8737	0.865409	3	4	S-adenosylmethionine cycle	GO_BP	APIP,ENOPH1,MTRR
GO:0033668	0.0339191	10.8737	0.865409	3	4	negative regulation by symbiont of host apoptotic process	GO_BP	BAD,BCL2L1,SERPINB9
GO:0035022	0.0339191	10.8737	0.865409	3	4	positive regulation of Rac protein signal transduction	GO_BP	ALS2,DYNLT1,KRAS
GO:0035087	0.0339191	10.8737	0.865409	3	4	siRNA loading onto RISC involved in RNA interference	GO_BP	CLP1,DICER1,TARBP2
GO:0036438	0.0339191	10.8737	0.865409	3	4	maintenance of lens transparency	GO_BP	CHMP4B,FOXC1,STK39
GO:0043328	0.0339191	10.8737	0.865409	3	4	protein transport to vacuole involved in ubiquitin-dependent protein catabolic process via the multivesicular body sorting pathway	GO_BP	SNF8,VPS25,VPS28
GO:0045337	0.0339191	10.8737	0.865409	3	4	farnesyl diphosphate biosynthetic process	GO_BP	FDPS,GGPS1,HMGCS1
GO:0046070	0.0339191	10.8737	0.865409	3	4	dGTP metabolic process	GO_BP	DGUOK,NUDT1,NUDT15
GO:0046984	0.0339191	10.8737	0.865409	3	4	regulation of hemoglobin biosynthetic process	GO_BP	EIF2AK1,KLF4,PRMT1
GO:0048549	0.0339191	10.8737	0.865409	3	4	positive regulation of pinocytosis	GO_BP	ACTN4,AXL,PPT1
GO:0051138	0.0339191	10.8737	0.865409	3	4	positive regulation of NK T cell differentiation	GO_BP	AP3B1,AP3D1,TGFBR2
GO:0052490	0.0339191	10.8737	0.865409	3	4	negative regulation by organism of programmed cell death in other organism involved in symbiotic interaction	GO_BP	BAD,BCL2L1,SERPINB9
GO:0060011	0.0339191	10.8737	0.865409	3	4	Sertoli cell proliferation	GO_BP	ACVR2A,BAX,BCL2L2
GO:0060268	0.0339191	10.8737	0.865409	3	4	negative regulation of respiratory burst	GO_BP	BCR,DUSP10,RPS19
GO:0060528	0.0339191	10.8737	0.865409	3	4	secretory columnal luminar epithelial cell differentiation involved in prostate glandular acinus development	GO_BP	NOTCH1,RXRA,WDR77
GO:0061086	0.0339191	10.8737	0.865409	3	4	negative regulation of histone H3-K27 methylation	GO_BP	H2AFY,MTF2,SUPT6H
GO:0070427	0.0339191	10.8737	0.865409	3	4	nucleotide-binding oligomerization domain containing 1 signaling pathway	GO_BP	NFKBIA,RIPK2,TNFAIP3
GO:0070836	0.0339191	10.8737	0.865409	3	4	caveola assembly	GO_BP	CAV1,CAV2,PACSIN2
GO:0071042	0.0339191	10.8737	0.865409	3	4	nuclear polyadenylation-dependent mRNA catabolic process	GO_BP	EXOSC7,EXOSC9,PNPT1
GO:0071787	0.0339191	10.8737	0.865409	3	4	endoplasmic reticulum tubular network formation	GO_BP	ARL6IP1,RTN3,RTN4
GO:0072385	0.0339191	10.8737	0.865409	3	4	minus-end-directed organelle transport along microtubule	GO_BP	BICD2,DYNC1H1,RAB6A
GO:0090168	0.0339191	10.8737	0.865409	3	4	Golgi reassembly	GO_BP	PDCD10,STK25,YWHAZ
GO:0090261	0.0339191	10.8737	0.865409	3	4	positive regulation of inclusion body assembly	GO_BP	CDC34,HSF1,PSMC5
GO:0106077	0.0339191	10.8737	0.865409	3	4	histone succinylation	GO_BP	DLD,KAT2A,OGDH
GO:1900060	0.0339191	10.8737	0.865409	3	4	negative regulation of ceramide biosynthetic process	GO_BP	ORMDL1,ORMDL3,PRKAA1
GO:1902512	0.0339191	10.8737	0.865409	3	4	positive regulation of apoptotic DNA fragmentation	GO_BP	BAX,ENDOG,HSF1
GO:1902725	0.0339191	10.8737	0.865409	3	4	negative regulation of satellite cell differentiation	GO_BP	AKIRIN1,EPHB1,SIX4
GO:1903527	0.0339191	10.8737	0.865409	3	4	positive regulation of membrane tubulation	GO_BP	ASAP1,PLEKHM2,SH3GLB1
GO:1903553	0.0339191	10.8737	0.865409	3	4	positive regulation of extracellular exosome assembly	GO_BP	SDC1,SDC4,SDCBP
GO:1903891	0.0339191	10.8737	0.865409	3	4	regulation of ATF6-mediated unfolded protein response	GO_BP	ATF6,HSPA5,WFS1
GO:1904016	0.0339191	10.8737	0.865409	3	4	response to Thyroglobulin triiodothyronine	GO_BP	GLB1,NCOA1,SLC2A1
GO:1904044	0.0339191	10.8737	0.865409	3	4	response to aldosterone	GO_BP	AIFM1,CYBA,PARP1
GO:1904386	0.0339191	10.8737	0.865409	3	4	response to L-phenylalanine derivative	GO_BP	CRLS1,GCLC,GCLM
GO:2000645	0.0339191	10.8737	0.865409	3	4	negative regulation of receptor catabolic process	GO_BP	ANXA2,FURIN,MTMR2
GO:2000825	0.0339191	10.8737	0.865409	3	4	positive regulation of androgen receptor activity	GO_BP	BUD31,PARK7,RWDD1
GO:2001168	0.0339191	10.8737	0.865409	3	4	positive regulation of histone H2B ubiquitination	GO_BP	CDK9,CTR9,RNF20
GO:2001270	0.0339191	10.8737	0.865409	3	4	regulation of cysteine-type endopeptidase activity involved in execution phase of apoptosis	GO_BP	PAK2,RNF34,RPS3
GO:0002573	0.034463	1.43505	31.3259	41	145	myeloid leukocyte differentiation	GO_BP	ACIN1,ANXA2,APP,ATP6AP1,CA2,CD74,CDC42,CEBPB,CREB1,CUL4A,DHRS7B,EFNA4,EIF2AK1,ESRRA,F2RL1,FAM20C,FARP2,FASN,FOS,FSTL3,GLO1,GNAS,HAX1,ID2,JUN,JUNB,KLF10,LTBR,LYN,MAPK14,MT1G,MYC,MYH9,NDFIP1,NME1,OSTM1,PAFAH1B1,PARP1,PIK3CD,PIK3R1,PPARG,PRKCA,RARA,RBPJ,RELB,RIPK1,SNX10,SRC,TCTA,TFRC,TGFBR2,THOC5,TMEM64,TRAF6,TRIB1,TYROBP,VEGFA,ZFP36L1
GO:0030203	0.0345714	1.41494	33.9673	44	157	glycosaminoglycan metabolic process	GO_BP	AGRN,AKT1,ARSB,B3GALT6,B3GAT3,B3GNT2,B4GALT1,B4GALT3,B4GALT5,B4GALT7,BGN,CD44,CHPF,CHST14,CHST3,CHSY1,CLN6,CLTC,DSE,EXT1,EXT2,FOXC1,FUCA1,GLB1,GLCE,GNS,GPC4,GPC6,GUSB,HEXB,HS3ST3A1,HYAL2,IDS,NAGLU,NFKB1,PIM1,SDC1,SDC4,SGSH,SLC35D2,SLC9A1,ST3GAL1,UGDH,XYLT2
GO:0034341	0.0346756	1.36319	42.8377	54	198	response to interferon-gamma	GO_BP	ACTG1,ACTR2,ASS1,B2M,CALCOCO2,CD40,CD44,CD58,CDC37,CDC42EP4,CLDN1,CXCL16,EPRS,FLNB,GAPDH,GSN,HLA-A,HLA-C,HSP90AB1,IFITM1,IFITM2,IFITM3,IFNGR1,IRF1,IRF2,IRF6,KIF5B,MT2A,NR1H2,NUB1,PARP14,PARP9,PIAS1,PPARG,PRKCD,RAB12,RPL13A,RPS6KB1,SEC61A1,SIRPA,SOCS1,SP100,STAT1,STX4,STX8,SYNCRIP,TRIM21,TRIM25,TRIM38,TRIM8,VAMP3,VCAM1,VIM,VPS26B
GO:0002218	0.0347592	1.3171	54.5207	67	252	activation of innate immune response	GO_BP	BIRC2,BIRC3,C1QBP,CARD11,CAV1,CHUK,CNPY3,CREBBP,CYBA,EP300,F2RL1,FYN,HSP90B1,HSPD1,IRAK1,IRF1,ITCH,KRAS,LYN,MAP3K1,MAP3K7,MAPKAPK3,MFHAS1,NFKB1,NFKBIA,NONO,NPLOC4,NRAS,PAK1,PAK2,PDPK1,PELI1,PIK3R4,PJA2,PQBP1,PRKCD,PRKDC,PUM1,PUM2,PYCARD,RAF1,RELB,RFTN1,RIOK3,RIPK1,RIPK2,RPS27A,SEC14L1,SIN3A,SRC,TANK,TBK1,TICAM1,TNFAIP3,TNIP1,TNIP2,TRAF6,TSPAN6,TYRO3,UBA52,UBB,UBC,UBE2N,UBQLN1,UNC93B1,WDFY1,XRCC6
GO:0032868	0.0347879	1.78511	11.7975	18	55	response to insulin	GO_BP	ADIPOR1,ADM,AKT1,APRT,ATP6AP1,ATP6V0A1,ATP6V0B,ATP6V0D1,ATP6V0E1,ATP6V1A,ATP6V1B2,ATP6V1C1,ATP6V1D,ATP6V1E1,ATP6V1F,ATP6V1G1,ATP6V1H,BCAR1,CAT,CAV2,CCND3,CDK4,CFLAR,CYFIP1,EGR1,EIF4EBP2,EIF6,EPM2AIP1,EPRS,ERRFI1,ESRRA,FOXC2,FOXO1,FOXO3,GCLC,GGH,GNAI2,GOT1,GOT2,GRB10,GSTP1,HADH,HADHA,IDE,INPPL1,INSIG2,LPIN2,LYN,MARS,MAX,NCK1,NCOA5,NDEL1,NUCKS1,OGT,OSBPL8,PAK1,PARP1,PDPK1,PIK3R1,PPARG,PRKCD,PRKDC,P…
GO:0050793	0.0349515	1.09745	564.03	600	2607	regulation of developmental process	GO_BP	ABCA1,ABL1,ACIN1,ACTN4,ACTR2,ACVR1,ACVR1B,ACVR2A,ADA,ADAMTS9,ADD1,ADIPOR1,ADM,AFG3L2,AGGF1,AGRN,AHI1,AKAP13,AKIRIN1,AKT1,ALDOA,ANGPTL4,ANKRD54,ANO6,ANP32B,ANXA1,ANXA2,ANXA7,AP2B1,AP2M1,AP2S1,AP3B1,AP3D1,APOE,APP,ARF1,ARG2,ARHGDIA,ARHGDIB,ARHGEF2,ARPC2,ARSB,ASAP1,ASH2L,ATF4,ATP11C,ATP6AP1,ATRN,AXL,B2M,BAD,BAG5,BAMBI,BASP1,BAX,BCL6,BCR,BIN1,BIRC2,BMP2,BMPR1A,BMPR2,BNIP2,BNIP3,BRWD1,BTG1,C1QBP,C21or…
GO:0016331	0.035004	1.42623	32.2365	42	149	morphogenesis of embryonic epithelium	GO_BP	ABL1,ADM,ARID1A,CFL1,CTHRC1,DEAF1,DLC1,DVL1,DVL2,EPB41L5,FZD1,GRSF1,IFT52,IRX3,KAT2A,KIF20B,LAMA5,LIAS,LMO4,LUZP1,MTHFD1,PAX8,PFN1,PLXNB2,RALA,RARA,RDH10,RPS7,SDC4,SETD2,SIX4,SKI,SOX4,SPINT1,SPINT2,STK3,STK4,TEAD2,TGFB1I1,TMED2,TRAF6,TULP3
GO:0061025	0.035004	1.42623	32.2365	42	149	membrane fusion	GO_BP	ANXA1,ANXA2,ANXA7,ATG7,CALR,CAV2,CD9,CHMP2B,DNM1L,EEA1,GAS6,GCA,GOSR2,HYAL2,KIF5B,NSFL1C,OPA1,PPIA,RAB7A,RAB8A,RAB8B,RABEP1,SEC22B,STX10,STX12,STX2,STX3,STX4,STX5,STX6,STX7,STX8,TGFBRAP1,TIE1,UBXN2A,USO1,VAMP2,VAMP3,VAPA,VPS16,VPS41,VPS4A
GO:0060541	0.0350522	1.36635	41.9723	53	194	respiratory system development	GO_BP	ADA,AIMP2,ASS1,BASP1,BMPR1A,BMPR2,CREB1,CTGF,CTSH,DHCR7,DISP1,EGFR,EP300,EPAS1,ERRFI1,FGFRL1,FSTL3,GLI3,HEG1,HOXA5,ID1,IGFBP5,ITGA3,JMJD6,KLF2,KRAS,LAMA5,LIPA,MAN1A2,MAN2A1,MAP2K1,NOTCH1,PHF14,PLOD3,PPP1CA,PTN,RARA,RBPJ,RDH10,SAV1,SIX4,SKI,SPARC,SPRY1,SPRY2,SREBF1,SRF,STK40,TGFBR2,TNS3,TULP3,VEGFA,YAP1
GO:0010812	0.0353471	1.69395	14.2792	21	66	negative regulation of cell-substrate adhesion	GO_BP	ACTN4,BCL6,CASK,CORO1C,DLC1,DUSP22,FBLN1,FZD4,FZD7,ITGB1BP1,JAG1,LGALS1,NOTCH1,PIK3R1,PTEN,RASA1,RHOA,SERPINE1,SRC,TACSTD2,THBS1
GO:0048041	0.0354406	2.64858	4.09727	8	19	focal adhesion assembly	GO_BP	ABL1,ACTN1,CLASP1,CORO1C,CTTN,DLC1,DUSP22,DUSP3,EPB41L5,FERMT2,ITGB1BP1,LAMA5,LIMS1,MACF1,NRP1,PDPK1,PPM1F,PTEN,PTK2,RAC1,RHOA,RHOD,ROCK2,S100A10,SDC4,SLC9A1,SLK,SMAD3,SRC,TAOK2,THBS1,TRIP6,VEGFA,WHAMM
GO:0022037	0.0355418	1.5214	22.717	31	105	metencephalon development	GO_BP	AARS,ABL1,AGTPBP1,ARCN1,ATIC,ATRN,CKB,CLP1,FOXC1,FZD4,GNPAT,HERC1,HNRNPD,HSPA5,KAT2A,LPAR1,MAP2K1,MDK,MYH10,NAGLU,OGDH,PAK1,PTN,PTPN11,RERE,SDF4,SERPINE2,SMO,TRNP1,UQCRQ,XRCC1
GO:0051261	0.0355418	1.5214	22.717	31	105	protein depolymerization	GO_BP	ADD1,ADD3,ARHGEF2,CAPG,CAPZA1,CAPZA2,CAPZB,CFL1,CIB1,CKAP2,CKAP5,CLASP1,DSTN,EPS8,F2RL1,GAK,GSN,HSPA8,LIMA1,MID1IP1,PDXP,RDX,SPAST,SPTAN1,SPTBN1,SWAP70,TAOK1,TWF2,VPS4A,VPS4B,WDR1
GO:0001667	0.035738	1.22808	98.6566	115	456	ameboidal-type cell migration	GO_BP	ABL1,ACVR1,ACVR1B,ADAM17,ADAMTS9,ADIPOR1,AKT1,AMOTL1,ANXA1,APOE,ARHGDIB,ARID5B,ARSB,BAG4,BCAR1,BMPR2,C1QBP,CALR,CAP1,CARD10,CD40,CENPV,CFL1,CIB1,CLASP1,CORO1B,CORO1C,CTSH,DPP4,DUSP10,EFNA1,EFNB1,EFNB2,EPB41L5,EPHB4,ETS1,FOXC2,GIPC1,GLIPR2,GPI,GPX1,HBEGF,HMOX1,HSPB1,HYAL2,ID1,IQSEC1,ITGA3,ITGB1,ITGB1BP1,JUN,JUP,KLF4,LAMA5,LGMN,MACF1,MAP3K3,MAPRE2,MIA3,MTA2,MYH9,NFE2L2,NOTCH1,NRP1,NUP188,NUP93,PAFA…
GO:0032801	0.0357503	2.64323	4.10374	8	19	receptor catabolic process	GO_BP	ANXA2,AP2B1,AP2M1,AP2S1,APOE,BECN1,CAPN1,CLTA,CLTC,FURIN,ITCH,LGMN,MTMR2,NEDD4,PIK3R4,PTPN1,SH3GLB1,VLDLR
GO:0032206	0.0359263	1.81451	11.034	17	51	positive regulation of telomere maintenance	GO_BP	ACD,ATR,CCT2,CCT3,CCT6A,CCT7,CCT8,DHX36,DKC1,ERCC1,GNL3,HMBOX1,HNRNPD,MAP2K7,NBN,PNKP,RAD50
GO:0006417	0.036043	1.32827	50.0879	62	235	regulation of translation	GO_BP	AARS,ACO1,AKT1,APP,ATF4,ATXN2,BCL3,BTG2,C1QBP,CALR,CAPRIN1,CASC3,CDC123,CDK4,CIRBP,CNOT1,CNOT10,CNOT2,CNOT6L,CNOT8,CYFIP1,DDX1,DDX3X,DHX29,DHX36,DHX9,DNAJC1,DNAJC3,DPH2,DPH3,EEF2,EIF1,EIF1B,EIF2A,EIF2AK1,EIF2AK2,EIF2AK4,EIF2B2,EIF2B4,EIF2B5,EIF3B,EIF3D,EIF3E,EIF3H,EIF3K,EIF4A2,EIF4A3,EIF4B,EIF4E2,EIF4EBP2,EIF4G1,EIF4G2,EIF4G3,EIF4H,EIF5,EIF5A,EIF5B,EIF6,ELAVL1,EPRS,ETF1,FOXO3,FXR1,FXR2,GAPDH,GLE1…
GO:0000966	0.0360845	2.63752	4.11069	8	19	RNA 5'-end processing	GO_BP	HSD17B10,NOP14,PNPT1,POP5,POP7,SSB,THG1L,USP14
GO:0009148	0.0360845	2.63752	4.11069	8	19	pyrimidine nucleoside triphosphate biosynthetic process	GO_BP	CTPS2,NME1,NME3,NME4,NME6,NME7,TBPL1,UCKL1
GO:0010888	0.0360845	2.63752	4.11069	8	19	negative regulation of lipid storage	GO_BP	ABCA1,IL6,ITGAV,NFKBIA,NR1H2,OSBPL8,PNPLA2,PPARG
GO:0016074	0.0360845	2.63752	4.11069	8	19	snoRNA metabolic process	GO_BP	DKC1,EXOSC4,EXOSC5,EXOSC6,GAR1,NOLC1,NOP10,NUDT16
GO:0035994	0.0360845	2.63752	4.11069	8	19	response to muscle stretch	GO_BP	FOS,GPI,JUN,MAPK14,NFKB1,NFKBIA,RAF1,SLC9A1
GO:0036010	0.0360845	2.63752	4.11069	8	19	protein localization to endosome	GO_BP	MSN,NRP1,PACSIN2,RAB35,RDX,ROCK2,TMEM30A,TOLLIP
GO:0045737	0.0360845	2.63752	4.11069	8	19	positive regulation of cyclin-dependent protein serine/threonine kinase activity	GO_BP	CCND1,CCND3,CCNY,CCNYL1,CKS1B,CKS2,PSMD10,SRC
GO:0097062	0.0360845	2.63752	4.11069	8	19	dendritic spine maintenance	GO_BP	APOE,CTTN,FYN,ITGA3,MTMR2,PRNP,TANC1,VPS35
GO:0030835	0.0363008	1.9537	8.65409	14	40	negative regulation of actin filament depolymerization	GO_BP	ADD1,ADD3,CAPG,CAPZA1,CAPZA2,CAPZB,EPS8,GSN,LIMA1,RDX,SPTAN1,SPTBN1,SWAP70,TWF2
GO:1905819	0.0363008	1.9537	8.65409	14	40	negative regulation of chromosome separation	GO_BP	BUB3,CDC20,DUSP1,DYNC1LI1,FBXO5,IK,LCMT1,MAD1L1,MAD2L2,PCID2,PSMG2,RAD21,TPR,ZNF207
GO:0048678	0.0363093	1.66378	15.1446	22	70	response to axon injury	GO_BP	ARF4,BAX,CTNNA1,DPYSL3,FLRT3,INPP5F,JAM3,JUN,KLF4,LAMB2,LGALS1,LYN,MAP2K1,MAX,NDEL1,PTEN,PTPRF,RANGAP1,SOD1,SPP1,STK24,TSPO
GO:0051051	0.0363757	1.21736	107.094	124	495	negative regulation of transport	GO_BP	ACAA2,ADA,AKT1,ANXA1,ANXA5,ARG2,ARHGAP1,ARL6IP5,ATF4,ATG3,ATXN2,BAG3,BAG4,BCR,BIN1,BOK,CAB39,CALM1,CAV1,CD74,COMMD1,COMT,CRBN,CRYAB,CSK,CYFIP1,DERL2,DPH3,ENY2,ERP29,F2R,F2RL1,FABP5,GAS6,GDI1,GNAI2,GRB10,GSTO1,HADH,HMGCR,HMOX1,IDH2,INSIG1,ITGAV,ITGB1BP1,LGALS3,LRPAP1,LRRC32,LRSAM1,LYPLA1,MAP1B,MIDN,MTMR2,NDFIP1,NDFIP2,NDUFAF2,NEDD4,NEDD4L,NFKB1,NMB,NOTCH1,NR1H2,OAZ1,OS9,OXSR1,PACSIN2,PARK7,PEA15,P…
GO:0010975	0.0368015	1.22073	103.416	120	478	regulation of neuron projection development	GO_BP	ABL1,ACTR2,AKT1,APOE,ARF1,ARHGDIA,ARSB,ASAP1,B2M,BAG5,BMPR2,C21orf91,CAPRIN1,CDC20,CDH2,CFL1,CFLAR,CIB1,CREB3L2,CTTN,CYFIP1,DBN1,DDX56,DENND5A,DGUOK,DHX36,DNM1L,DNM2,DPYSL2,DPYSL3,DVL1,DVL2,DYNLT1,EFNA1,EFNB2,EP300,FBXO38,FBXO7,FBXW8,FIG4,FKBP4,FYN,FZD1,FZD4,GAK,GDI1,GSK3B,HDAC2,HSPA5,ID1,INPP5F,ITGA3,ITM2C,KIDINS220,KLF4,LGALS1,LPAR1,LYN,MACF1,MAP1B,MAP2K1,MAPK6,METRN,MYCBP2,NCK1,NDEL1,NEDD4,NED…
GO:0007173	0.036846	1.61866	16.8336	24	78	epidermal growth factor receptor signaling pathway	GO_BP	ABL1,ADAM17,AKT1,APP,ARF4,BCAR1,CAMLG,CDC42,CHMP6,DUSP3,EFEMP1,EGFR,EPN1,EPS8,ERRFI1,GRB7,HBEGF,HGS,IFI6,NCK2,NUP62,PDPK1,PIK3R1,PLAUR,PTK2,PTPN11,PTPN3,RAB7A,RHBDF1,RHBDF2,RNF126,SH3KBP1,SHC1,SHKBP1,SNX5,SNX6,SOCS4,SPRY1,SPRY2,SRC,TGFA,TSG101,VPS25
GO:0002262	0.0368965	2.28537	5.58972	10	26	myeloid cell homeostasis	GO_BP	ACIN1,ACVR1B,ACVR2A,ADAM17,ADD1,ANKRD54,ANXA1,AXL,B2M,BAP1,BAX,BCL6,CEBPG,DNASE2,EPAS1,ETS1,FLVCR1,FOXO3,GPI,HIPK2,HMGB2,HMOX1,HOXA5,HOXB6,HSPA9,ID2,IL6,ISG15,JAM3,JMJD6,KLF2,LYAR,LYN,MAEA,MAPK14,MFHAS1,MTHFD1,NCSTN,NFE2L1,P4HTM,PIK3CD,PRDX1,PRMT1,RPS14,RPS19,RPS24,RPS6,SFXN1,SLC11A2,SLC25A38,SMAD5,SMAP1,SOD1,SRF,STAT1,STAT3,STAT5B,TMEM14C,VEGFA,ZFP36,ZFP36L1
GO:0042127	0.0372932	1.15735	197.687	220	922	regulation of cell proliferation	GO_BP	ABCC4,ABL1,ADA,ADAM17,ADM,AGGF1,AHR,AIMP2,AKIRIN1,AKIRIN2,AKR1B1,AKT1,ANXA1,ANXA2,APOE,APP,ARG2,ARHGEF2,ASH2L,ATF3,ATF5,B4GALT1,B4GALT7,BAD,BAMBI,BAP1,BAX,BCL2L1,BCL6,BECN1,BEX4,BID,BIRC2,BMP2,BMPR1A,BMPR2,BOK,BRD7,BTG1,BTG2,BTG3,CALR,CAMK2N1,CAPN1,CAPNS1,CARD11,CASK,CAV1,CAV2,CCND1,CCND3,CCNG1,CCNG2,CCNI,CD24,CD320,CD40,CD46,CD74,CD81,CD9,CDC123,CDC20,CDH2,CDK10,CDK2,CDK4,CDKN1A,CDKN1B,CDKN2D,CE…
GO:1901216	0.0374248	2.07873	7.12421	12	33	positive regulation of neuron death	GO_BP	ABL1,AIFM1,AIMP2,ATF4,BAD,BAX,CASP2,CDC34,CDC42,DDIT3,DDIT4,EFNB2,EGR1,ELK1,FIS1,FOS,FOXO3,FYN,GSK3B,JUN,MAP2K4,MAP3K11,MCL1,NQO1,PARP1,PIN1,PRNP,RHOA,SRPK2,TP53BP2,UBE2M
GO:0032922	0.0375933	1.76554	11.8994	18	55	circadian regulation of gene expression	GO_BP	AHR,ATF4,CLOCK,CSNK1D,CSNK1E,GFPT1,HDAC1,HDAC2,HNRNPU,ID2,MAGED1,NRIP1,OGT,PPP1CA,PPP1CB,PPP1CC,RBM4B,RELB
GO:0000737	0.0379988	2.07299	7.13962	12	33	DNA catabolic process, endonucleolytic	GO_BP	AIFM1,BAX,DFFA,DICER1,DNASE2,ENDOG,FEN1,H1F0,HMGB2,HSF1,KPNB1,SETMAR
GO:0018393	0.0381614	1.40243	34.1836	44	158	internal peptidyl-lysine acetylation	GO_BP	ACTL6A,BRD1,BRD7,BRPF1,CLOCK,CREBBP,CTBP1,CTCF,DMAP1,DPF2,ELP3,EP300,GTF2B,HCFC1,ING3,KAT2A,MAP3K7,MBD3,MCRS1,MORF4L1,MORF4L2,MSL2,MSL3,NCOA1,NCOA3,OGT,PHF10,PIH1D1,POLE3,POLE4,POR,RPS6KA4,RUVBL1,RUVBL2,SET,SIN3A,TAF10,TAF12,TAF6L,TAF7,WBP2,YEATS2,YEATS4,ZMPSTE24
GO:1902116	0.038189	2.26945	5.62037	10	26	negative regulation of organelle assembly	GO_BP	ARHGEF2,BECN1,CDK10,CHMP2A,CHMP4B,DNM2,FEZ2,KAT2A,MAP4,ODF2L,PINK1,SCFD1,SEC22B,STYXL1,TBC1D7,TRIM37
GO:0002479	0.0383939	2.26698	5.62516	10	26	antigen processing and presentation of exogenous peptide antigen via MHC class I, TAP-dependent	GO_BP	B2M,CALR,CHUK,HLA-A,HLA-C,ITGAV,ITGB5,SEC22B,VAMP3,VAMP8
GO:0035336	0.0383939	2.26698	5.62516	10	26	long-chain fatty-acyl-CoA metabolic process	GO_BP	ACOT7,ACSL1,ACSL3,ACSL4,DGAT1,ELOVL1,ELOVL5,FAR1,HSD17B12,TECR
GO:0051125	0.0383939	2.26698	5.62516	10	26	regulation of actin nucleation	GO_BP	ABI2,ARF1,CORO1B,CYFIP1,GMFB,GSN,NCKAP1,WASL,WHAMM,WIPF2
GO:0060669	0.0383939	2.26698	5.62516	10	26	embryonic placenta morphogenesis	GO_BP	ADM,CYR61,DNAJB6,FZD5,NCOA1,SETD2,SPINT1,SPINT2,TRIM28,ZFP36L1
GO:0071407	0.0384465	1.29918	57.5147	70	268	cellular response to organic cyclic compound	GO_BP	ABCA1,ABHD2,ABL1,ACTB,ACTR2,AHR,AIFM1,AKAP13,AKT1,ANXA1,APEX1,APP,ARID1A,ASS1,ATF4,ATG7,ATP1A1,BMP2,BUD31,CALR,CASP6,CASP7,CAV1,CDK4,CEBPB,CFLAR,CLOCK,CNOT1,CNOT2,CTNNA1,CYBA,DAB2,DDIT4,DDRGK1,DDX17,DDX18,DDX5,DHX9,DIAPH1,DNAJA1,DNM1L,DNM2,EGFR,EGR1,ELK1,EP300,ERRFI1,ESRRA,FDX1,FECH,FHL2,FIS1,FKBP4,FOXO1,FOXO3,GABPA,GCLC,GCLM,GNB1,GSTP1,H2AFZ,HCFC1,HDAC1,HDAC2,HMGCS1,HNRNPD,HNRNPU,HSF1,HSP90AB1,H…
GO:0007623	0.038633	1.43392	29.8109	39	138	circadian rhythm	GO_BP	ADA,AHCY,AHR,ASS1,ATF4,ATF5,CDK4,CLOCK,CREB1,CSNK1D,CSNK1E,EGFR,EP300,FBXW11,GFPT1,GNA11,GSK3B,HDAC1,HDAC2,HDAC3,HEBP1,HNRNPD,HNRNPL,HNRNPU,ID1,ID2,ID3,IMPDH2,JUN,JUND,KLF10,KLF9,MAGED1,MAPK9,NAGLU,NDUFA9,NFIL3,NONO,NR2F6,NRIP1,OGT,OPN3,PPARG,PPP1CA,PPP1CB,PPP1CC,PRKAA1,PRKDC,PTEN,RBM4B,RELB,ROCK2,SERPINE1,SIN3A,SRD5A1,SREBF1,SUV39H2
GO:0038127	0.0387378	2.83727	3.4455	7	16	ERBB signaling pathway	GO_BP	ABL1,ADAM17,AKT1,APP,ARF4,BCAR1,CAMLG,CDC37,CDC42,CHMP6,CPNE3,CUL5,DUSP3,EFEMP1,EGFR,EPN1,EPS8,ERRFI1,GRB7,HBEGF,HGS,HSP90AA1,IFI6,LGMN,MVP,NCK2,NUP62,PDPK1,PIK3R1,PLAUR,PRKCA,PTK2,PTPN11,PTPN3,RAB7A,RBPJ,RHBDF1,RHBDF2,RNF126,RTN4,SH3KBP1,SHC1,SHKBP1,SNX5,SNX6,SOCS4,SPRY1,SPRY2,SRC,STUB1,TGFA,TSG101,VPS25
GO:0000096	0.038864	1.87678	9.51949	15	44	sulfur amino acid metabolic process	GO_BP	ADO,AHCY,APIP,COMT,ENOPH1,GCLC,GCLM,MPST,MTAP,MTHFD1,MTRR,MUT,PCYOX1,SMS,TST
GO:0001678	0.0392413	1.42467	30.722	40	142	cellular glucose homeostasis	GO_BP	BAD,CYBA,DYNLL1,ENDOG,ENY2,FIS1,FOXO1,FOXO3,GAS6,GCLC,GCLM,GPR27,HK1,HKDC1,HMGCR,KIF5B,LGALS1,LRP5,NADK,NDUFAF2,NME1,NUCKS1,OPA1,PHPT1,PIH1D1,PIK3R1,PIM3,PPP3CB,PRKAA1,RAB11FIP2,RAB11FIP5,RAF1,SIN3A,SLC29A1,SMARCA4,SOX4,SRF,SRI,STX4,UCP2
GO:0060996	0.0392974	1.55608	19.4717	27	90	dendritic spine development	GO_BP	ACSL4,ACTR2,APOE,ARF1,ARF4,ASAP1,C21orf91,CAPRIN1,CDC42,CFL1,DHX36,DNM1L,DVL1,EFNA1,EPHB1,HDAC2,LPAR1,MAPK6,NCK2,OPA1,PAFAH1B1,PAK2,PDLIM5,PTEN,SLC9A6,UBA6,WASL
GO:0051260	0.0394409	1.31384	52.1548	64	242	protein homooligomerization	GO_BP	ACAT1,ALDOA,ANGPTL4,ANXA5,APIP,APOE,ATL3,ATXN10,B4GALT1,BAX,BID,CAT,CAV1,CBR4,CBY1,CHMP2A,CHMP4B,CLDN1,CLPP,CRBN,CRYAB,CRYZ,DCTPP1,DCXR,DECR1,DERL1,DISP1,DNM1L,DPYSL3,DYNC1LI2,ECT2,EHD1,EHD4,ELAVL1,FGFRL1,FIS1,GLS,GOLGA2,GPX3,HM13,HMOX1,HPRT1,HSD17B10,HSF1,IDE,IGHMBP2,IMPDH2,ITPR3,KCTD12,KCTD15,KCTD2,KCTD3,KCTD5,KCTD6,LONP1,MARCKS,MCOLN1,MFF,MGST1,NUP54,PAM,PCBD1,PFKL,PKD2,PNPT1,PRMT1,PRNP,PYCARD…
GO:0051882	0.0395302	2.82261	3.45948	7	16	mitochondrial depolarization	GO_BP	ABL1,BOK,GCLC,GCLM,GOT1,IFI6,MLLT11,PARP1,PPP2R3C,SRC,TSPO
GO:1905269	0.0396097	1.54043	20.3371	28	94	positive regulation of chromatin organization	GO_BP	AKAP8,AKAP8L,BCL6,BRD4,BRD7,CDK9,CTBP1,CTR9,DNMT1,ING2,KAT2A,LMNA,MTF2,OGT,PAF1,PIH1D1,PINK1,RNF20,RPS6KA4,RUVBL2,SIN3A,SREBF1,TPR,TRIM28,UBE2N,VEGFA,WBP2,WDR61
GO:0006047	0.0396531	2.82037	3.46163	7	16	UDP-N-acetylglucosamine metabolic process	GO_BP	DPAGT1,GFPT1,GNPDA1,GNPDA2,MGAT1,NAGK,SLC35A3
GO:0010155	0.0396531	2.82037	3.46163	7	16	regulation of proton transport	GO_BP	ACTN4,COX17,PARK7,PPIF,SLC30A5,SLC9A3R1,TMSB4X
GO:0018027	0.0396531	2.82037	3.46163	7	16	peptidyl-lysine dimethylation	GO_BP	EHMT1,PIH1D1,SETD2,SETD3,SETMAR,SMYD2,SUV39H2
GO:0032930	0.0396531	2.82037	3.46163	7	16	positive regulation of superoxide anion generation	GO_BP	CYBA,EGFR,F2RL1,GNAI2,GSTP1,PRKCD,SOD1
GO:0035372	0.0396531	2.82037	3.46163	7	16	protein localization to microtubule	GO_BP	CRIPT,DIAPH1,DVL1,HNRNPU,KIF20B,MAPRE1,MAPRE2
GO:0051081	0.0396531	2.82037	3.46163	7	16	nuclear envelope disassembly	GO_BP	AKAP8L,DCTN1,NDEL1,NEK6,PAFAH1B1,PRKCA,VRK1
GO:0061687	0.0396531	2.82037	3.46163	7	16	detoxification of inorganic compound	GO_BP	MT1E,MT1F,MT1G,MT1X,MT2A,PARK7,SLC30A1
GO:0070885	0.0396531	2.82037	3.46163	7	16	negative regulation of calcineurin-NFAT signaling cascade	GO_BP	DYRK2,FHL2,GSK3B,HOMER2,HOMER3,PRNP,RCAN1
GO:0030838	0.0398481	1.52614	21.2025	29	98	positive regulation of actin filament polymerization	GO_BP	ABI2,ACTR2,ARF1,ARPC1A,ARPC2,ARPC3,ARPC4,ARPC5,ARPC5L,BAG4,BIN1,CDC42EP1,CDC42EP4,CORO1B,CTTN,CYFIP1,GMFB,GSN,NCK1,NCK2,NCKAP1,PFN1,PFN2,PYCARD,RHOA,SPIRE1,WASL,WHAMM,WIPF2
GO:0007052	0.0399413	1.50177	22.9243	31	106	mitotic spindle organization	GO_BP	BCCIP,CDC20,CHMP1A,CHMP1B,CHMP2A,CHMP2B,CHMP4B,CHMP5,CLASP1,CLTC,DCTN1,DCTN2,DYNC1H1,GOLGA2,HNRNPU,KIF3B,KPNB1,MAP4,NUP62,PCNT,RAE1,RHOA,SBDS,SMC3,SPAST,TBCE,TPR,TUBG1,TUBG2,TUBGCP2,VCP,VPS4B,ZNF207
GO:0030520	0.0408246	1.81595	10.3775	16	48	intracellular estrogen receptor signaling pathway	GO_BP	ARID1A,CNOT1,CNOT2,DDRGK1,DDX17,DDX5,KCTD6,LBH,PAK1,PARP1,PHB2,SAFB,SKP2,SRC,STRN3,TAF7,TRIP4,UFM1,UFSP2,WBP2,YAP1
GO:0001659	0.0408434	1.37732	36.9962	47	171	temperature homeostasis	GO_BP	ACADVL,ACSL1,ADAM17,ADIPOR1,ADIPOR2,ALDH1A1,ARRDC3,ATF4,CAV1,CEBPB,CPT2,DDIT3,DECR1,DOCK7,DYNC1H1,EHMT1,EPAS1,FABP5,FH,FOXC2,FOXO1,FTO,G0S2,GJA1,GNAS,GPX1,GRB10,HADH,HDAC3,HSF1,ID1,IP6K1,LAMA4,LNPEP,MFN2,NOTCH1,NR1H2,OGT,PEMT,PRKAB1,RBPJ,RHEB,SCD,STAT3,STAT6,UCP2,VEGFA
GO:0001822	0.0410911	1.29101	58.6314	71	271	kidney development	GO_BP	ACAT1,ACTA2,AHI1,AKR1B1,APH1A,ARG2,ARID5B,ASS1,BASP1,BAX,BMP2,C1GALT1,CA2,CAT,CD24,CEP290,CFLAR,CRLF1,CTSH,EFNB2,EGR1,FOXC1,FSTL3,GLI3,HOXB7,HPGD,HYAL2,ID2,ID3,IRX3,ITGA3,JAG1,JMJD6,LAMA5,LAMB2,LZTS2,MAGED1,MPST,MPV17,MTSS1,MYC,NLE1,NOTCH1,NRP1,NUP93,ODC1,PAX8,PKD2,RARA,RDH10,SDC1,SDC4,SEC61A1,SGPL1,SIX4,SMAD3,SMAD5,SMAD6,SMAD7,SMO,SOX4,SPRY1,STAT1,SULF2,TACSTD2,TIPARP,TMED10,VEGFA,WFS1,YAP1,ZMPS…
GO:0006749	0.0411769	1.96783	7.99637	13	37	glutathione metabolic process	GO_BP	CNDP2,CTNS,GCLC,GCLM,GGCT,GLO1,GPX1,GPX4,GSR,GSS,GSTK1,GSTM3,GSTP1,HAGH,IDH1,MGST1,MGST2,NFE2L2,PARK7,PTGES,SOD1
GO:0090317	0.0412992	1.9668	7.99962	13	37	negative regulation of intracellular protein transport	GO_BP	BAG3,BAG4,DERL2,GAS6,GDI1,INSIG1,ITGB1BP1,OS9,PARK7,PKIA,RAB23,RANGAP1,SP100,TXN,UBAC2,UBE2G2,UBE2J1
GO:2000142	0.0415033	1.9651	8.00503	13	37	regulation of DNA-templated transcription, initiation	GO_BP	BCLAF1,CREB1,DHX36,FOSL1,GTF2B,JUN,PSMC2,PSMC3,PSMC5,PSMC6,SRF,SUB1,TAF7
GO:0001655	0.0418967	1.26335	69.6654	83	322	urogenital system development	GO_BP	ACAT1,ACD,ACTA2,AHI1,AKR1B1,ANXA1,APH1A,ARG2,ARID5B,ASS1,BASP1,BAX,BMP2,C1GALT1,CA2,CAT,CD24,CDKN1B,CEP290,CFLAR,COL4A1,CRLF1,CTSH,EFNB2,EGR1,FKBP4,FOXC1,FSTL3,GLI3,HOXB7,HPGD,HYAL2,ID2,ID3,IRX3,ITGA3,ITGA6,JAG1,JMJD6,LAMA5,LAMB2,LZTS2,MAGED1,MPST,MPV17,MTSS1,MYC,NLE1,NOTCH1,NRP1,NUP93,ODC1,PAX8,PKD2,PSAP,PTEN,RARA,RDH10,RXRA,SDC1,SDC4,SEC61A1,SGPL1,SIX4,SMAD3,SMAD5,SMAD6,SMAD7,SMARCC1,SMO,SOX4,S…
GO:2000059	0.0424739	3.11543	2.80719	6	13	negative regulation of ubiquitin-dependent protein catabolic process	GO_BP	BAG5,CSNK2A2,DDRGK1,GIPC1,HIPK2,HSP90AB1,OGT,PARK7,PDCL3,RPL11,RPL23,RPL5,RPS7,SDCBP,SGTA,SMARCC1,UBXN1,UCHL5,USP14,USP7,WAC
GO:0097178	0.0425655	3.11352	2.80855	6	13	ruffle assembly	GO_BP	AIF1L,BAG4,CAV1,CORO1C,CYFIP1,DBNL,DEF8,EPS8,FAM98A,INPPL1,NDEL1,PFN1,PFN2,RAC1,RDX,RHOG,SNX10,TACSTD2
GO:0006400	0.0426585	1.60684	16.2163	23	75	tRNA modification	GO_BP	AARS,AARS2,DPH3,DUS3L,ELP2,ELP3,FTSJ1,HSD17B10,METTL1,MTFMT,NAT10,NSUN2,NSUN3,OSGEP,PUS1,PUS3,PUSL1,SEPHS2,SSB,THG1L,TPRKB,TRIT1,TRMT1,TRMT11,TRMT112,TRMT5,URM1
GO:0022411	0.0427351	1.43261	28.2417	37	134	cellular component disassembly	GO_BP	ACIN1,ADD1,ADD3,AIFM1,AKAP8L,APEH,ARHGEF2,ARID1A,ATG12,ATG3,ATG7,ATG9A,ATP13A2,AURKAIP1,BAX,BECN1,BLCAP,BNIP3,BNIP3L,BOK,BSG,CALCOCO2,CAPG,CAPZA1,CAPZA2,CAPZB,CAV1,CD44,CDC37,CFL1,CHMP1A,CHMP1B,CHMP2A,CHMP2B,CHMP5,CIB1,CISD2,CKAP2,CKAP5,CLASP1,CSNK1A1,CSNK2A2,CST3,CTTN,DAP3,DCTN1,DDIT4,DEDD2,DENR,DFFA,DICER1,DNASE2,DNM1L,DPP4,DSTN,DUSP3,DVL1,DVL2,EIF5A,ENDOG,EPS8,ERAL1,ETF1,ETS1,F2RL1,FBXO7,FEN1,…
GO:0031099	0.0427561	1.35287	40.6742	51	188	regeneration	GO_BP	ADM,AKIRIN1,ANXA1,ATIC,AXL,CCND1,CDK4,CDKN1A,CEBPB,CFLAR,CLDN1,CSNK2A2,CTNNA1,DUSP10,EGFR,FZD7,GAS6,GLI3,GPX1,GSN,GSTP1,HMOX1,IGF2R,INPP5F,JAM3,JUN,KLF4,LAMB2,MAP2K1,NDEL1,NINJ1,NOTCH1,PCNA,PHB,PNPT1,PPARG,PRPS2,PTEN,PTPN3,PTPRF,RPL19,RPS16,SPP1,STK24,SULF2,TARBP2,TGFBR2,TSPO,UCP2,UPF2,YAP1
GO:0000212	0.0428395	3.10781	2.81258	6	13	meiotic spindle organization	GO_BP	FBXO5,GOLGA2,MYH9,PPP2R1A,TUBG1,TUBG2
GO:0001886	0.0428395	3.10781	2.81258	6	13	endothelial cell morphogenesis	GO_BP	CLIC4,COL18A1,HEG1,ID1,PLOD3,STC1
GO:0003157	0.0428395	3.10781	2.81258	6	13	endocardium development	GO_BP	ACVR1,ANXA2,NOTCH1,RBPJ,STK3,STK4
GO:0006995	0.0428395	3.10781	2.81258	6	13	cellular response to nitrogen starvation	GO_BP	ATG7,BECN1,GABARAPL1,GABARAPL2,MAP1LC3A,MAP1LC3B
GO:0009223	0.0428395	3.10781	2.81258	6	13	pyrimidine deoxyribonucleotide catabolic process	GO_BP	DCTPP1,MBD4,NEIL2,NT5C,NTHL1,TDG
GO:0009650	0.0428395	3.10781	2.81258	6	13	UV protection	GO_BP	CAT,ERCC1,ERCC3,FEN1,GPX1,SDF4
GO:0014745	0.0428395	3.10781	2.81258	6	13	negative regulation of muscle adaptation	GO_BP	ERRFI1,FOXO1,IGFBP5,KLF4,LMNA,SMAD3
GO:0016024	0.0428395	3.10781	2.81258	6	13	CDP-diacylglycerol biosynthetic process	GO_BP	AGPAT2,AGPAT3,AGPAT5,CDS1,CDS2,LCLAT1
GO:0044090	0.0428395	3.10781	2.81258	6	13	positive regulation of vacuole organization	GO_BP	ANXA2,BECN1,LRSAM1,RAB3GAP1,RALB,SH3GLB1
GO:0046040	0.0428395	3.10781	2.81258	6	13	IMP metabolic process	GO_BP	ADSL,ADSS,ATIC,HPRT1,NT5C2,PAICS
GO:0051451	0.0428395	3.10781	2.81258	6	13	myoblast migration	GO_BP	AKIRIN1,ANXA1,ITGB1BP1,NET1,SIX4,SMO
GO:0097531	0.0428395	3.10781	2.81258	6	13	mast cell migration	GO_BP	PIK3CD,RAC1,STAT5B,SWAP70,VEGFA,VEGFB
GO:1900103	0.0428395	3.10781	2.81258	6	13	positive regulation of endoplasmic reticulum unfolded protein response	GO_BP	ATF6,BAX,BOK,PIK3R1,PTPN1,TMEM33
GO:0000186	0.0429458	1.76254	11.2503	17	52	activation of MAPKK activity	GO_BP	CRK,CRKL,EGFR,EIF2AK2,F2R,GADD45B,KIDINS220,MAP3K1,MAP3K11,MAP3K3,MAP3K7,RAF1,RAPGEF1,RIPK1,RIPK2,TAOK1,TAOK2
GO:0000387	0.0429458	1.76254	11.2503	17	52	spliceosomal snRNP assembly	GO_BP	CD2BP2,CLNS1A,DDX20,GEMIN4,GEMIN6,LSM4,PRPF19,PRPF3,RBM22,SNRPB,SNRPC,SNRPD2,SNRPD3,SNRPF,SNRPG,STRAP,USP4
GO:0002763	0.0429458	1.76254	11.2503	17	52	positive regulation of myeloid leukocyte differentiation	GO_BP	ACIN1,ATP6AP1,CA2,CD74,CREB1,FOS,GNAS,HAX1,ID2,JUN,KLF10,PRKCA,RIPK1,TMEM64,TRAF6,TRIB1,ZFP36L1
GO:0098930	0.0429458	1.76254	11.2503	17	52	axonal transport	GO_BP	AP3B1,AP3D1,AP3M1,BLOC1S1,BLOC1S2,HSPB1,KIF1B,KIF3B,KIF5B,NDEL1,OPA1,PAFAH1B1,RAB21,SOD1,SPAST,SPG7,TRAK2
[truncated: 815 more rows]

## Sheet: 2885_GO_UdRPC_GSE74450_GSE75949
GOID	Pvalue	OddsRatio	ExpCount	Count	Size	Term	GO_type	genes
[truncated: 1,242 more rows]

## Sheet: Selected common renal progenito
GOID	Pvalue	OddsRatio	ExpCount	Count	Size	Term	GO_type	genes
[truncated: 48 more rows]

## Sheet: 1900_GO_UdRPC_GSE75949
GOID	Pvalue	OddsRatio	ExpCount	Count	Size	Term	GO_type	genes
[truncated: 584 more rows]

## Sheet: venn_subsets
GSE75949_NPC	GSE23911_RPTEC	GSE75949_NPC:UdRPC	GSE23911_RPTEC:UdRPC	GSE74450_fetalkidney	GSE74450_fetalkidney:UdRPC	GSE23911_RPTEC:GSE75949_NPC	GSE23911_RPTEC:GSE75949_NPC:UdRPC	GSE74450_fetalkidney:GSE75949_NPC	GSE23911_RPTEC:GSE74450_fetalkidney	GSE74450_fetalkidney:GSE75949_NPC:UdRPC	GSE23911_RPTEC:GSE74450_fetalkidney:UdRPC	GSE23911_RPTEC:GSE74450_fetalkidney:GSE75949_NPC	UdRPC	GSE23911_RPTEC:GSE74450_fetalkidney:GSE75949_NPC:UdRPC
[truncated: 4,411 more rows]
