# Supplementary material for: The FGF, TGFβ and WNT axis Modulate Self-renewal of Human SIX2+ Urine Derived Renal Progenitor Cells
Source: Sci Rep. 2020 Jan 20;10:739. doi: 10.1038/s41598-020-57723-2 (PMC6970988; doi:10.1038/s41598-020-57723-2)
Supplement: Supplementary file 4 — Supplemental Table S6. [file 41598_2020_57723_MOESM4_ESM.xls]

## Sheet: subsets
fibs	UDRPC	UDRPC_AND_fibs
KRTAP21-2	ZNF835	HIST1H3A
PYGO1	PNMAL1	TNFAIP8L1
SLC6A15	SST	F8A1
COL3A1	ACTG1P4	ARRDC5
TIMP3	RBM38	CGB
THY1	SLC40A1	FAM86C1
PODXL	MAL2	CACNG8
LUM	SLPI	MORC2
OLFML3	SLC25A29	HIST1H2BN
SERPINF1	EFNA1	PCDHGB5
CCL2	PRKCZ	ZNF600
PKDCC	SIK1	KRTAP6-2
POMC	RASD1	SSX7
ISLR	EPCAM	PCDHA13
CRABP2	VAMP8	PCDHA4
SERPINB2	AP1M2	TUBB7P
FMOD	PER1	KRTAP6-1
PREX1	TACSTD2	SFT2D1
GREM1	ELF3	ARHGAP22
RBP1	ST6GAL1	PLEKHG2
RHOU	GPRC5C	KRTAP10-12
COX7A1	MYLIP	KRTAP10-1
EFHD1	TTYH2	KRTAP10-3
RGCC	REC8	OR2A14
ENPP2	C1orf115	KRTAP10-9
CDO1	GALNT14	RPL38
FGFR3	STXBP2	H3F3A
ACP5	CFI	UNCX
DKK1	MTSS1	IMPACT
PPFIBP2	BEX2	DUX2
HEPH	TNFAIP3	TCEAL1
PTX3	PIK3AP1	SCAND1
AZGP1	ASRGL1	ZNF680
ANGPTL2	ALDH5A1	FAM127A
RPP25	NR1H3	C2orf44
PLAC9	MAOB	NSUN5
AXIN2	MSLN	MAGI3
NEURL1B	CDS1	VPS54
SLC1A2	VCAM1	RPL36
NRN1	RARRES3	SPATC1L
WIPF1	DHRS13	UCN
AFP	FAM134B	UQCRHL
NES	MPZL2	RPL9
CXCL12	FAAH	IFITM3
CLCN5	PLEKHH2	ZNF184
PRRX1	TSTD1	LCE1D
EDNRA	LGALSL	LCE1F
SEMA5A	NGEF	LCE1A
CPXM2	PPARG	BAI1
C3orf18	MCF2L	CHST7
SV2A	SOX2	RSRC1
APOLD1	ENPEP	KRTAP10-10
C11orf96	ETNK2	PTMS
NPTX2	WWOX	RRNAD1
MME	GALNT3	UTS2R
VEGFC	ERBB3	FIG4
SLC27A3	SERPINA1	GP1BB
COL15A1	MARCH9	KLF7
FLRT2	KBTBD11	AURKAIP1
OLFML2B	TRAF1	C15orf40
HSPB6	VANGL2	KRT33A
ACTC1	PTPRD	NOP16
SNAI1	IFIT2	CEMP1
GEM	CRYM	HOXA10
PLXNA2	SERPINI1	MLXIPL
PDE5A	CYP3A5	FOXC2
SFRP2	ZBED6CL	LHB
DIRAS1	KIAA1407	RABGEF1
C1orf54	PLLP	HLA-C
FGF13	GUCY1A3	KRTAP10-8
SELPLG	CA11	NKX1-2
PAMR1	TMC4	VSTM5
CD248	MEX3A	CBWD1
INSR	PPL	SPATA31D3
GRAMD1C	FGR	DSN1
SLC7A7	IDNK	NXNL2
FAM107A	IGFBP2	SP9
NAP1L3	CYP2J2	GH1
GFPT2	NFE2L3	GSTP1
PITX1	B3GNT5	HBB
SCARF2	BIRC3	COX7C
EXO1	KLHL13	COL1A1
MTSS1L	GAL3ST1	COL1A2
MYLPF	GCHFR	RPS21
CLEC2B	GNG7	CST3
FBXL7	PDZK1IP1	TIMP1
HTRA3	ABCA3	ATP6V0E1
SLIT2	RAB26	SPDEF
SH3RF3	ALPK3	SEPT2
ACVRL1	SH2D3A	SERPING1
DIO2	GRB14	NDUFA4
MAFB	HABP2	LGALS3BP
CES1	GRB7	UBA1
BAI2	MYO5C	MDH1
ADRBK2	PNMA2	TRIM28
MFAP5	SLC3A1	CALR
GAS1	COL4A5	RPS11
BCL9	ZNF853	COX4I1
PLCE1	SKAP1	LAPTM4B
PID1	HLF	PLD3
CDK5R1	NRCAM	PHB2
ZG16	IFIH1	C4orf46
HLX	PPP1R14C	CDKN1A
ADRA2A	C20orf196	FKBP1A
MGAT3	ZNF711	MTCH1
NYNRIN	ASB9	C3
NFASC	AMBP	CD81
LDB2	GCNT3	BLOC1S5-TXNDC5
KCNMB4	L1CAM	MAGED2
CXCR7	HS6ST2	APEX1
HCST	WDR78	SLC25A5
MAP6	SYT13	ILF2
NPR3	CLDN2	COL6A1
GATA2	HSD17B8	PSMB4
PSG5	EFCAB7	PRDX2
EMB	PPP1R9A	EPAS1
KCNS3	MERTK	TSC22D1
DMD	CITED4	DDB1
CRABP1	HRASLS5	SKP1
CYTL1	CCDC113	LY6E
GNB4	FCHO1	CCT2
NALCN	RTP4	BCAP31
FNDC1	HNF1B	FLNA
MEF2C	COL4A4	ANXA2
SFRP1	RAPGEF3	NHP2L1
ITGBL1	TMEM45B	ARF4
VAT1L	LIPG	AKR1B1
MAP4K2	CNTFR	TMBIM1
L1TD1	RAB20	RBBP7
HOXD1	BEX5	PDIA6
SRPX2	MESP1	DAP
RNF166	DSC2	CTGF
OSR2	ATP8A1	DNAJB1
MMP3	TNK1	TALDO1
FLI1	HAS3	ERGIC3
E2F1	BEAN1	RPL10
MEOX2	SMPDL3B	COL4A2
FAM167A	ZSCAN16	KISS1
F10	ABCC6	SSR2
C2orf88	NEFL	COX8A
RNF157	UPK1B	DHCR24
GATA6	FBXL19	IGFBP4
DDR2	EVPL	ARHGDIB
DOCK10	FGD4	TUFM
CECR1	ANKRD6	TXN
TESK2	ZBED2	SRPR
ARHGAP28	SLCO4C1	DDX17
SPC25	PLA1A	TFRC
AADAT	GPR160	GABARAP
PELI2	FBXO15	MCL1
PDE4B	GALNT16	PGRMC1
PDZRN3	ZBED3	FSCN1
ECSCR	TMEM169	MORF4L1
TSPAN11	ALG10B	CYR61
DAAM2	SPAG4	RPS25
ITGA4	ACMSD	CTSK
PPIP5K1	ACSM3	OXA1L
KIAA1644	TTC9	CBX3
FAM65B	ACSM5	TARDBP
RCAN3	NME5	IGFBP7
ZCCHC18	PKIB	RPL18A
PTGIS	RASL10B	LASP1
GPNMB	SDR42E1	IARS
AMPH	TMEM63C	MAGED1
DOK5	ZNF653	MFGE8
HCFC2	GKAP1	NDFIP1
ANKRD35	CLMN	HERPUD1
MAP2K6	KLK5	PSMD3
MEIS2	PPM1J	SLC25A39
FAM212A	CASP10	MLEC
TMEM204	SHISA2	HADHA
DEPTOR	WNT7A	COTL1
STXBP6	DYX1C1	ATP6V1G2-DDX39B
GAB2	CLDN1	CCT6A
CLIC3	MSMP	PRPF8
LRRN3	PLCH1	IFNGR2
NDNF	OCLN	LRP1
MAGI2	IL1R2	GPS1
ENOX1	TLE6	IDH2
VILL	HSF2BP	RPLP1
C11orf82	ZMAT1	RPS14
MN1	PARD6B	RPS8
AGTR1	SHISA9	TMED10
RBPMS2	F2RL1	CBX1
FAT4	CTTNBP2	TMEM109
IRX1	KCNIP1	DAG1
PRDM8	KRT80	GAS6
GAS7	ZNF792	IMMT
HAPLN1	FAHD2B	CYB5R3
HERC3	GCNT2	QSOX1
ZNF521	CCDC108	FLJ23867
TCEAL7	ILDR1	TMEM59
TMEM117	DCDC2	YWHAQ
SLC38A4	ESRRG	SCD
ANKRD34A	UGT2B7	H1FX
CACNA1H	C12orf39	PSMD2
OPCML	HMGN5	COPZ1
C20orf85	ZNF285	CD9
RAB7B	ZNF816	CLSTN1
FBXO10	LY6G6C	KDELR2
GAD1	ASIC2	PPM1G
RORA	PRSS53	RAC1
SDPR	LYPD5	VKORC1
MARCH3	CNFN	TBCB
GAL	FHIT	SF3B2
GRIA3	CLYBL	HLA-DPA1
CADPS	PTPRN2	CAV1
TMA16	B3GNT7	PMP22
SNCAIP	SEMA4D	MAPRE1
CPT1C	ACSM2A	MYL9
PLCL2	MT1B	DYNC1H1
C1orf112	FMO4	YWHAH
APBA1	MAPK10	PSMB7
DISP2	ELSPBP1	TFG
FAM167B	SETD9	ANAPC5
S1PR3	ZC2HC1C	PPP1R11
BVES	TLR3	SPARC
CFD	C19orf33	SF3B5
LAYN	ACTRT2	PPIB
FMO3	SRSF12	ATP6V1H
PTGIR	BCO2	ARPC1A
GALNT15	ZNF470	PLOD1
HSPB3	USP43	TMX2
FAM46B	SLC16A12	NDUFAB1
FMN2	THAP2	RNF130
FAM19A5	WNT10A	SDF4
ARSI	FIGN	CRYAB
TFAP2C	KCND1	UFC1
MARCH4	ADAMTS3	RNF114
BHLHB9	CPM	SH3BGRL
PRDM1	FRMD4B	RPL11
GCK	KIAA1217	ALDH2
FBLN7	EPHX4	LAPTM4A
LRRC17	LOC653501	MAF1
ENPP1	MACROD2	TMEM14C
OLFM1	ODF3L2	SERPINE1
FRY	ZNF709	UGP2
RNF112	XKR4	LPCAT1
GABBR2	IGSF22	TTC3
ERCC6L	FAM186B	ATP6AP2
CPED1	HSD17B7	RTCB
LSAMP	CDHR1	ADIPOR1
CDKN2B	AP1S3	TXNRD1
PITPNM3	CHST9	FSTL1
TMEM155	FZD3	PCOLCE
ELOVL4	ADAT2	RTFDC1
PARVB	SLC24A5	VDAC1
MEIS1	RNF180	COX5A
ANGPT1	SYCE3	GLB1
IL34	SLITRK4	SLC39A1
CKAP2L	SLC7A2	ERRFI1
MAP6D1	CA2	RPN2
AQP8	SGK2	TMEM189
DEPDC7	NCMAP	STARD7
EBF1	HS3ST1	PSMB8
LDHD	PIFO	TPM3
IRAK3	BMP4	PSMA5
TET1	SHANK2	DCTN1
ADAMTS14	NANOS1	IFITM1
TMEM81	MARVELD2	WDR83OS
PAPPA	HOXC11	JUNB
CNIH3	HNF1A	CCNG1
SLIT3	CDH23	NCSTN
IGF2BP1	KRTAP10-4	NAP1L4
XYLT1	PABPC3	PRNP
UST	IRF6	C12orf57
ECM2	ALAS2	CREG1
TGFB3	CELSR2	KRT7
ITPKA	VSIG1	PPA1
TEK	IGSF1	ARPC5
ST6GALNAC5	NOVA1	CD164
IL20RB	MFSD9	ZFP36
WFDC1	ITGB3	CIRBP
EID3	N4BP3	COX7B
NOM1	SGPP2	NOLC1
TRERF1	CCDC68	SEC16A
MFSD7	ZNF169	WDR6
TWIST1	RNF122	PFN2
RFXAP	CCDC125	ITGA5
MOCOS	C8orf44	MGEA5
NTRK3	FOXE1	CTSC
C1QTNF2	HHLA3	AKR1C3
OSM	CCDC103	NRD1
PALM3	IL6R	LOC101060281
ORC1	GAL3ST3	MSN
CLEC3B	HOXA2	ZNHIT1
HYAL3	ZNF43	CDC37
MMP10	KIRREL	C1orf43
SLC9A3R2	ANKRD45	GOLM1
ACTL7B	SCAND3	ITM2B
MGARP	RSPH1	OAZ2
ESCO2	TSPO2	ITGB1
TENM3	DNAJC22	PSMB3
SSTR1	YIPF7	NIPSNAP1
GHR	ALX4	TMEM123
HDAC9	ACE	CASC3
BMPR1B	MIA2	SNX3
DKK2	LAMA1	PPAP2B
RASIP1	KCNJ9	RCC2
STPG1	RLN2	ATP5J
ZNF367	IQCD	KIAA1191
SARM1	FAM84B	MINOS1-NBL1
KHDC1	GPR61	SSRP1
ALG1	IGSF3	DPYSL3
HSPBAP1	UGT8	ATIC
CCNE2	MGAT4A	UBL5
SYNDIG1	SLC29A4	RGS2
RAD54L	PTPN3	TTC1
TSPAN2	ZNF253	RPL36AL
KIF7	SPTLC3	TBC1D14
CCDC136	CLDN10	AP1M1
GH2	CDON	DUSP1
MAST1	CLDN16	ACAA2
KANK4	PDE6B	SIRT2
BDKRB1	ATP8A2	SET
LY96	KIAA0895	MRPL13
ZNF79	RGS17	IMP3
C11orf63	ZFP2	HSPB8
BTBD9	F2RL3	LUZP6
ATP6V1E2	ARHGAP26	HNRNPH2
ZFPM2	BTC	EEF2
FOXL2	SLC22A5	PRH1-PRR4
FAM180A	ACSM1	PLOD3
ADAMTS6	LGALS9B	ATP6V0C
CARD6	RINL	MRPL37
LTBP1	SLAIN1	TUBG1
ADRB2	CARF	STOM
GAL3ST4	RPS6KA1	MANF
CHAC2	ADORA2B	WDR45B
INHBB	TRIM17	PRRC2B
C4orf32	C6orf170	ANXA6
HAND1	GGT1	PPP2CA
TUB	KCNJ16	SEPW1
RBM24	NPHP1	STARD10
LIN9	HOXA6	PYGB
LRP8	KLHL23	TRIP12
KIAA1549L	GPR31	MLLT6
E2F8	LAMA3	HIGD1A
DISC1	RAB19	TRAP1
FILIP1	ITM2A	PSMC3
IGDCC4	SEMA6A	ZFP36L2
IQGAP3	CDH6	LRPAP1
ZNF469	CHMP4C	BUD31
KRTAP1-5	BMP2	SYPL1
ZNF30	C5orf49	NOP10
MFAP4	RNF207	PRMT1
GATA3	HPGD	HMG20B
GRK5	TNFSF10	M6PR
FBN2	THAP9	PLS3
GBP5	C7orf63	SURF4
HAND2	MMP7	RUVBL1
RASD2	NKAIN4	PSMA3
RFTN2	SH2B2	HEXB
KRT34	SPNS3	NEU1
FOXF1	TUBB4A	SDHC
POPDC3	TTC39A	MAPK1
CLEC12A	DBH	PTPRF
HHATL	SALL2	EFEMP1
LOC100509764	TMEM196	PLAT
CLCN4	ZNF311	ATP5G2
ESM1	PAPLN	DDX47
AIFM3	C14orf105	C6orf48
SOX13	CLEC4E	PDGFRB
BMPER	LOC100287896	PRCP
BST1	C2orf54	NCKAP1
RADIL	CCL28	RIC8A
C11orf87	GOLGA6L10	ACTN4
ARL5B	KIAA0040	CDIPT
PITX2	MAP7	DDAH2
NGF	LOC440173	PTPLAD1
STARD5	GSTO2	ATP6V1F
PRSS36	LOC389834	MRPL41
SLFN12	IFT140	TINF2
MKX	PMS2CL	UFD1L
CNTN3	LOC100506695	ZFAND3
PLCB1	CALCRL	ATP5H
TMPRSS3	SLC23A1	COMMD7
ICK	CELSR1	P2RX5-TAX1BP3
SGCD	ZNF785	CDK2AP1
LNX1	ART3	PITPNA
PRKAR2B	CTSL2	DAP3
KCNE4	TMEM139	TMEM248
GREM2	NPM2	PIP4K2B
SEMA3A	HMHA1	ATP5I
MEX3B	ZNF321P	PYCR2
ABCC2	ZNF254	IFI27
KIF24	TTC40	NGRN
DOK6	SULT1C2	SCARB2
KCNK2	SLC17A3	TNIP1
ACTRT3	REL	SUCLG1
MAMSTR	HOOK1	COASY
SGOL1	C1QTNF8	PSMC2
DAPK2	EPHX2	DDX23
IKZF2	SNX10	DDX3X
GCKR	PADI1	FAM96B
C4orf26	NPY1R	MYO6
CEP97	PIK3C2B	EFNB1
HECW2	ZNF280B	CD44
FAM13C	ALDH1A1	CD24
ULBP1	KRT8	SH3BGRL3
C15orf62	SPINK13	PGRMC2
RNF150	ZNF204P	SEPT9
UCN2	PROM1	GSS
CRNN	CERS4	TRAM1
ACOT11	SMIM6	PLEC
ADAMTS4	C6orf52	SH3GL1
MUCL1	SHC3	SDHAF2
ST8SIA2	GOLT1A	SGK1
SGCG	BEND5	TUBB6
TMEM200A	C12orf76	PPP1R7
SLC25A51	ADSSL1	TAGLN
GPR133	PLCD3	NBEAL2
SEMA3D	MCTP1	KHDRBS1
MICU3	C4orf47	PSMB1
SHOX2	KIAA1671	TSG101
SCUBE1	KLHDC7A	RALB
ZNF365	DENND2D	KCTD12
NFATC1	EFHB	MBTPS1
HIC1	STK33	CNDP2
UFSP1	GPR39	ARL6IP5
PCDH10	SEC31B	PEPD
ANKRD1	FER1L4	RPL7
PLSCR4	ARHGEF5	SREBF1
WNT2	ANO7	NCBP2
SCIN	N4BP2L1	ACTR10
ARL15	CAPN12	SPTAN1
AGMAT	GLDC	ABHD17A
ALG10	FANK1	NEDD8
LURAP1	KMO	LOC100128775
LYPD6	FAM213A	EPRS
RASAL3	CTSH	PFKP
UCN3	EGLN3	MTFR1L
C3orf70	CLEC18A	VGLL4
WISP1	TMEM178A	BRK1
FCRLB	ARAP2	AIP
KIF14	KIAA1804	VPS11
TNFSF4	LINC00472	DUS1L
ACTL10	C1orf186	ADNP
PTHLH	LOC728819	YPEL5
XG	CDKL2	ATP5G1
PDE11A	AMY1A	JTB
TNFAIP8L3	LOC100506603	COX7A2L
FOXE3	SAA1	MCM2
PTPN7	ITGB6	SPG7
NR2F1	RAB9B	ID2
GPR1	LHX1	MRPL16
PRPH2	BMP8B	NOSIP
TIAM1	MPZL3	NDUFC1
GK	B3GAT2	CAB39
AUNIP	LOC100862671	FAF2
CH25H	ZNF808	RBM5
TBX5	ACTR3C	DYNC1LI2
LOC101060202	LOC100996817	TNFAIP1
ZNF385D	ZNF396	TMEM258
RIMS1	MOGAT2	CMTM3
HHIPL2	C19orf45	RAB31
ZNF471	LOC100287098	RAD23A
PIGW	ANKRD20A5P	ADRBK1
HOXD3	CGB7	GOLGA7
CHSY3	WASH7P	SELT
RNF152	GDPD1	NDUFB9
HHIPL1	IGK	ARF3
TMEM171	LOC157503	GPAA1
ETV2		BABAM1
GPR124		RPS5
CASP1		PPP2CB
DZIP1L		FAM168B
SPRR3		RGL2
PROKR1		C21orf33
CCIN		TRIB1
FAM84A		GBF1
IL7R		LAMC1
C19orf40		STMN3
STAT4		EFTUD2
PTPRB		PRDX4
ARHGAP31		FAM162A
FBLN2		TNC
TRPC4		SLC37A4
CEP57L1		VAMP2
HDX		DESI2
C3orf62		PIM3
CCBE1		ATP6V1B2
SLFN11		HSBP1
DGKB		ELOVL5
NTSR1		CALCOCO1
RUNDC3B		WDR77
LPPR3		AHSA1
C9orf173		SF3B1
BCL11B		PXDN
MS4A12		AKT1
TMEM190		SNW1
SPRR2F		CKS1B
PCDH18		KLF6
SERPINB7		SGTA
FAM154A		RAP1A
KIAA0408		ATG3
MTBP		PCNA
CD300E		MPZL1
PTGFR		TOMM22
GAN		XPNPEP1
KIF19		STAMBP
KIAA1456		POR
GDF6		ZFP36L1
ZNF718		NDUFS6
EXD1		PDIA4
GALNT5		WDR34
SLC25A52		API5
GABRE		NAT10
PCDHA3		ZYX
FGF7		BAG1
WISP2		IGF2R
C15orf37		FSTL3
CUBN		MTOR
PTGER3		MVP
SPC24		TMEM30A
SOCS2		SMS
ANGPTL6		SIGMAR1
SLC8A1		PDCD6IP
ZNF501		CHMP7
KCNAB3		TRAF3IP2
TM4SF20		PMEPA1
DLX2		PAFAH1B1
N4BP2		B4GALT1
COL10A1		BAHD1
TBX18		RNF40
SLC6A5		LBH
FANCB		CIAPIN1
ZFP69		LOC100505828
TSGA10IP		NUDC
DACT1		MRFAP1L1
FZD9		CCDC28A
HTR1D		LMNB2
PPP1R36		SYVN1
KLK14		P4HB
AMZ1		METAP2
TFAP2E		C5orf15
DNAH14		VPS25
EN1		MED15
SOX14		ALCAM
KIAA1199		ABCB6
LOC101060681		SEC13
C6orf25		VWA9
DCN		SETD2
CLSPN		ID1
MEDAG		ADIPOR2
MCM10		UBE2Q2
ABAT		PISD
ZNF662		PFKM
DTX3		ASNA1
POSTN		NDUFA8
RAMP3		GLUD1
BRIP1		VPS28
MSX1		CITED2
TMEM110		HIBADH
ARHGEF34P		PLXNB2
SLC46A1		PRPF3
NCALD		E2F4
HTR2A		PRKAB1
ZNF347		EIF2S1
RUNX1T1		SEC61G
PDCD1LG2		CKAP5
MMP16		LIMA1
C10orf12		MPDU1
KLF17		TMEM167B
LYPD2		CTNNBIP1
ATAD5		RAE1
PCSK2		MGAT1
ZNF506		ARHGAP1
C3orf55		RAB6A
SLC9A7		PES1
PABPC5		PPP1R16A
ITGA1		WASF2
FITM2		TOP2B
TIRAP		TMED9
PDE1C		RBFOX2
ZNF283		ECE1
ADRA1B		RERE
PAPL		RHEB
YY2		AP2B1
TMEM240		LEPROTL1
CHRNA9		UBE2A
NLGN1		AK1
PRR16		KRTCAP2
EFCAB4B		SLIRP
POLN		POLR2E
LOXHD1		ENSA
ZSCAN5A		CBX5
SULF1		COL18A1
TAF13		FURIN
GPR37		PAPD7
ZNF843		GLO1
CENPI		VAMP3
C15orf53		RABAC1
KRTAP1-1		ESYT1
FLJ33360		BLOC1S1
BLID		HNRNPA0
RBL1		G6PD
C5orf60		CARS
OR6Q1		FLOT2
CLEC2A		CLPTM1
PCDHA5		ITGAV
NTM		ACSL1
OR51B2		SRSF6
RASSF2		ABHD14B
CDH8		ATXN10
FAM198B		UQCR11
OXTR		CYBRD1
CSPG4		LSM3
IGFBPL1		MRPS21
CALML4		MRPL15
VSTM4		CYTH2
PDP2		MAP2K2
AFF3		IGBP1
STON1		RPS3A
FETUB		CARKD
IL21R		PRKCDBP
PNPLA3		ICMT
TMOD2		CLK1
RFX2		GJA1
LY6K		DNAJB6
CYS1		RPL28
TENM2		RBX1
PRSS12		PRCC
CDK15		INSIG1
FAM111B		NDUFS4
GFOD1		LOC101060373
ZNF461		JUP
CENPP		ZCCHC3
LRRC2		BACE2
HIPK3		EFCAB14
HUNK		TMEM214
KCNJ4		HSPE1
SMAD9		TOMM34
FAM196B		STARD3
PRKG1		NDUFA11
HAS2		FUT5
FGFR2		TMEM167A
BRCA2		PRC1
TCP11L1		FAM96A
PAQR5		CNIH
HOXD4		FAF1
TGFB2		ASNS
REP15		PRR13
NELL2		SUMO2
RFX8		FAM89B
CPEB1		VPS26B
CHN1		PTK2
SWT1		GRN
CCRL1		TOMM20
FAM101A		MPC2
RBFOX1		CCT3
CLGN		TGFB1
PCDHGB2		RAB11FIP5
KIF13A		BAZ1B
RHBDL2		BACE1
COL6A3		ADH5
SCARF1		GPR56
KIAA1324L		WBP1L
NAF1		AKR7A2
MMP1		MRPL1
DGAT2L6		TP53INP2
NAALADL1		SELENBP1
LCTL		EIF4EBP2
BSX		HTRA1
KNCN		LGALS9
GHRHR		MET
OR13F1		ALDH18A1
OR2A2		MT1E
OR10P1		NDUFB8
C14orf183		C1QA
OR1L4		UNG
DGKI		SPTBN1
PRHOXNB		PCDHGA1
SCG5		PMF1
SRGN		USP39
THBS2		SLC39A13
CDH11		MNAT1
MND1		SCD5
C17orf53		RAPGEF1
LAPTM5		RAD21
FAM43A		TAF7
COLEC12		USO1
FABP3		POLR2L
FBLN5		RNF181
RAET1K		KEAP1
CR1L		COMMD4
ONECUT3		PRAF2
C15orf48		COMT
QTRTD1		NUDT9
TFAP2A		DDX56
COL8A2		RFTN1
KMT2D		MYO1C
ZIK1		RHOBTB3
FAM26E		MRPS35
MAB21L1		TUBA4A
KIAA1462		NELFB
EVI2B		RFXANK
S1PR1		GBA2
LDLRAD4		SIAE
PDGFRA		NIF3L1
BMP6		ISCA1
NACC2		UQCRB
MXRA5		GNL2
MYO9B		RAF1
VGLL1		PUM1
DPT		STRAP
ZNF420		LARP1
ITGA8		F13A1
CCDC85A		SPINT1
TP53I11		GRINA
LYPD6B		UNC119B
ADAMTS12		STK38
DLEU2		WDR59
LMNB1		PIGT
MGC4294		SIVA1
MGC45922		MAP4
SLC25A27		CHMP4B
LINC00597		ADRM1
ARHGAP20		PIR
PLXDC2		CUL3
C8orf31		AKR1A1
ATP1A3		GTF2E2
ANKRD66		SRRM2
LOC145757		MOCS2
RAB3IL1		ADD1
INPP4B		VPS37B
C21orf90		SDR39U1
ANXA2P3		C10orf10
TSKS		PFDN2
NRXN1		LOC100130872
LINC00085		GSTK1
KGFLP2		ELAVL1
MPP4		PPT1
LMAN1L		SZRD1
KRTAP2-3		TNNI1
C1orf158		PSMC1
WDR66		DRAP1
LINC00638		FGFR1
TP53TG3		HES1
BHMT2		LRRC49
GRIK2		RHBDD2
ANXA8		PSMG3
FAM138A		TNS1
DBC1		STRN4
AQP1		AIMP2
FCHSD1		SDCCAG3
ZNF738		PRRC2C
GPR132		NOTCH3
PDZK1		RPA1
ZEB2		KDM3A
APCDD1		CCDC6
ARHGEF39		SDC1
CORIN		TMEM43
PTPRR		CYSTM1
PTPN22		G3BP2
MAMLD1		DYNLT1
KCNN1		PDZD11
RHOJ		AXL
MYO15A		TMEM165
LILRB5		BTBD1
LOC100996481		SLC44A1
HCLS1		SEC24B
GRID1		CHMP1A
BEND4		KBTBD2
ESP33		ADAM12
KY		STOML2
CMAHP		TCEB2
CHRNA2		PFDN5
CD86		AP2S1
COL12A1		ABCF3
DNA2		RPLP2
ALDH1L2		TSPO
MYH2		REEP5
IL2RA		MRPL36
LOC100132891		SS18L2
GLB1L3		TNPO1
HSPB7		CDK2AP2
AKR1E2		XPO1
SGK494		ANAPC13
BTBD19		KIF3B
HILS1		IER5
AGAP2-AS1		ANGPTL4
GLB1L		FXR2
VEPH1		TMEM50A
LINC00654		AARS
SNX22		EMC7
SPRR1A		COL4A1
XIST		PSMB10
LINC00341		DTYMK
MIR143HG		ERLEC1
LAMA2		TTC19
MGC45800		HM13
CPNE6		DHX40
NPAS2		UBE2Z
CADPS2		EML4
PAX6		TRAF4
MB21D1		HNRNPH3
ZFAND4		GRAMD4
ADTRP		KIAA0247
SCUBE3		GDF15
ARHGAP33		ID3
GYPE		MTHFD1
HMCN1		RAB1B
SYT8		PIGY
THBD		ACIN1
FAR2		ZNF106
ZNF528		SLC39A9
METAP1D		MYO1D
TBX15		ABR
FANCM		GOLGA3
DUSP9		NPEPPS
MTFR2		TSPAN6
PBX4		HBP1
NHSL1		CMAS
KIF26B		SNAPIN
SLC5A9		CCNDBP1
TRAIP		PRKACB
FAP		TRIM44
GPR139		ARL2BP
DUSP7		DDR1
FOXF2		ADM
JAM2		TCEAL8
MAGOHB		ARHGAP17
PTGDS		CTSB
FRMD5		NINJ1
GCGR		GLA
MASP1		AKT1S1
DCBLD1		PHF1
IL13RA2		DPY19L1
ASAH2		ADCY6
SNORA13		PLK1
LINC00035		TPM1
HTR7P1		EMC3
LOC339240		ERH
PISRT1		SPSB3
RNF144A		IRF1
VGLL3		RNF185
CYB5R2		PRPF19
TWIST2		PDRG1
SLC9A9		MSRB1
PGF		GRAMD1A
C7orf62		SLC6A8
PDE7B		TJP2
FOXQ1		FAM60A
DCLK2		AFF1
FPR1		CD99L2
LINC00266-1		GNS
RORC		TPGS2
KIF15		RNF7
NTF3		DHX30
C22orf46		CASP4
TSHZ2		PGC
ZNF548		NSMF
IKZF1		IQGAP1
COL14A1		UBQLN2
SPANXA1		CHERP
HIST1H2AG		C11orf68
PLXNC1		SORBS3
GPR153		RAI14
FMN1		EPS8L2
GPR32		EIF1AX
CTD-3185P2.1		CLDN4
ULK4		TBL1XR1
DBF4B		TRAK2
STEAP1B		B3GNT1
AKAP6		TARS
ZNF154		DKFZp686K1684
PRDM5		CCNB2
LOC100128816		MYL6
PPIAP30		IFI16
LOC613206		LBR
UBXN11		NDN
MTMR9LP		FADD
KALRN		SETD5
HSP90B2P		PLEKHA2
GRAMD1B		CSNK2A2
VASH2		ITPA
YWHAQP8		CDC16
NFATC2		SIN3B
EP400NL		SLC2A1
LOC388948		ENOPH1
C4orf21		CUL1
HS3ST3B1		ATPIF1
SAMD14		BDH2
LOC100134259		RPS19BP1
LOC100506797		NPC2
PLEKHA8		ATG9A
CHST1		XPOT
OTTHUMG00000164286		TM7SF3
MUM1L1		PRRC2A
IFITM10		DHRS3
		CTDNEP1
		CDV3
		UBE4A
		CASC4
		DNAJC13
		STIM1
		SLC43A3
		HIATL1
		IMPAD1
		COPG1
		B4GALT3
		SUPT7L
		MRPL51
		ETFA
		LOC101060431
		TMEM184B
		NISCH
		SLC1A5
		FEM1A
		UTP18
		PHC2
		GAA
		ADCY3
		WDR46
		C14orf142
		TSTA3
		B4GALT5
		MAD2L1BP
		ZZEF1
		CTR9
		BANF1
		VPS45
		HEXA
		C9orf123
		TOX4
		ISG15
		PPIE
		ARL3
		TGOLN2
		PITHD1
		RNASET2
		NR2F6
		PGAP3
		DDAH1
		NAGK
		PDIA5
		CLEC11A
		PURB
		EXOC3
		TBC1D5
		DGCR2
		CCDC80
		SOD1
		UNC45A
		NUPR1
		SEC61B
		HMOX1
		TRIB2
		ADPRHL2
		EXOSC5
		YIPF3
		TWF1
		TM9SF3
		SRXN1
		NANS
		DPH1
		TMEM126A
		CTDSP2
		AAAS
		POMGNT1
		FAM3A
		PPM1F
		NRP2
		NSF
		GLRX3
		NSFL1C
		SLC35A4
		MIEN1
		CMSS1
		CDC34
		PNKD
		GTF2B
		HMGCS1
		LOC100996626
		AREL1
		CIC
		WSB2
		TSPAN4
		RHBDD3
		RASA1
		GUCD1
		YTHDC1
		FKBP9
		POLDIP3
		BNIP3L
		MCFD2
		ATP6V1E1
		SNRPF
		CLDN7
		LAMTOR2
		OCIAD2
		ATP1A1
		TMEM222
		SDF2
		MRPL23
		CXCL5
		GLYR1
		BAP1
		PACS1
		KIAA0141
		HDAC5
		RNF13
		GADD45A
		MTMR4
		GID8
		TCERG1
		C11orf95
		CLDND1
		DES
		SSR1
		CORO1C
		RPL5
		CECR5
		DECR1
		SMARCD2
		CPQ
		DIP2B
		KTN1
		AEBP1
		LZTS2
		ZFAND6
		ATP8B5P
		VPS52
		TSPAN9
		PRPS1
		RBM39
		HIST2H2BE
		CDKN1B
		EIF4G2
		TCTA
		COX6A1
		HSPH1
		NAA20
		RPA2
		HIST1H2BK
		SLC38A1
		GRHPR
		PSMB5
		PDLIM5
		PCM1
		REPIN1
		ETHE1
		SUPT16H
		CERK
		PDXP
		P4HA2
		C6orf106
		PPP1R12B
		SH3PXD2A
		ANPEP
		CLN6
		SAR1A
		AHNAK2
		MAFG
		PCSK1N
		CDC42EP4
		HARS
		COG4
		LANCL1
		PTPN1
		C11orf31
		USB1
		APMAP
		PLAU
		NME1
		ACP1
		ZNF593
		NDUFB3
		CLTA
		RRAS
		SLC29A1
		CDC20
		RANGAP1
		KDM2A
		TRPC4AP
		BCL2L2
		IRF9
		ABL1
		SNX27
		STAT5A
		EDC4
		OCRL
		PDS5A
		GTPBP2
		MEF2D
		DNAJA1
		LOC101060503
		OST4
		RAB5B
		MEST
		SCFD1
		MRPL14
		POLR1D
		DPM2
		DNTTIP1
		SEL1L
		RSAD1
		GOLGA2
		RXRB
		NEO1
		NSMAF
		ATP9A
		STK10
		NFIB
		PPP3CB
		EXTL3
		CBFA2T2
		CDR2
		EP400
		MKLN1
		RPS7
		AMD1
		RBBP4
		MAEA
		YTHDF2
		LSM4
		EIF1B
		TMEM66
		MRPL20
		NAE1
		NDUFB11
		HSPA4
		PIM1
		STX5
		CCDC142
		AMFR
		C7orf50
		ATPAF1
		CAMK2G
		FPGS
		SNAPC2
		COL5A1
		MAPK14
		THRAP3
		URM1
		ASAP1
		WASL
		HLTF
		POGZ
		PI4KA
		YTHDF3
		SQSTM1
		MAP2K1
		SRSF7
		LRPPRC
		PDAP1
		ADIRF
		IARS2
		WDR75
		GNL3
		FBXO7
		IKBKAP
		HAUS1
		DTD1
		AGPAT6
		SEC24D
		OAF
		UPF1
		EZH1
		NUDT16L1
		KLF9
		BMS1
		PTPLB
		HMGXB3
		TRIM27
		RBM6
		CUX1
		SORD
		PTGFRN
		SUPT4H1
		FOSB
		ADD3
		NCAPH2
		RPRD1A
		EAPP
		PCBD1
		RTF1
		GCN1L1
		GPC1
		C9orf69
		BCL2L12
		SNTA1
		ZC3HAV1
		ARSD
		CHD1L
		DNAJC3
		SLC25A25
		SRPRB
		PUF60
		FOPNL
		RNF34
		MT1G
		SEPT11
		LSM2
		C3orf37
		FN3KRP
		ARIH2
		CHTF8
		DDB2
		ZNF212
		TIPARP
		FAH
		ARF6
		SCAMP3
		TDP2
		FAM120AOS
		RPP25L
		SH2B3
		ANO6
		WIPI1
		MLST8
		DNAL1
		SLC35A2
		LOC101060541
		CHMP3
		GNB1
		PRDX5
		SNRPD3
		ECHDC1
		CDCA7L
		TOP1
		EPS8
		ARFGAP3
		JAGN1
		BYSL
		DHPS
		DSTN
		MRPS2
		ASCC2
		NEK7
		NLGN2
		MRPL39
		CHPF2
		NSUN2
		LXN
		NFAT5
		TTC38
		EPT1
		LAMP2
		FKBP10
		PDHA1
		C19orf10
		HARS2
		CORO1B
		TDRD3
		DYNLRB1
		SSNA1
		TMEM129
		IMPA2
		SLC25A36
		CTSF
		HAGH
		NUB1
		CANT1
		TRAM2
		EXOSC10
		CIRH1A
		SEPT8
		ANXA1
		HSD17B10
		REXO2
		OCIAD1
		LOC101060433
		PTTG1
		TMEM50B
		RDX
		SLC25A20
		UBA2
		MAN2A2
		TMEM259
		VEGFB
		RYBP
		WRNIP1
		NFKB1
		MAPK3
		POLR2A
		MRPS5
		MPRIP
		INTS12
		BTBD10
		LOXL1
		FNBP1L
		DERL2
		SETD7
		POM121
		ABLIM1
		SLCO2A1
		DTX3L
		EMP1
		NQO1
		CPSF3
		NECAP1
		PFN1
		PPP1R3C
		SFN
		VPS26A
		VAPB
		PSMD10
		SCAP
		CLPP
		EXOSC8
		CNOT1
		CENPB
		GNAS
		SMPD1
		SLC20A2
		SECISBP2
		TRIP4
		RNPS1
		VMA21
		MEN1
		SUCLG2
		MAST2
		KLHDC8B
		KIF13B
		OXSR1
		PXN
		EPHA2
		LSS
		SUCO
		TBL2
		NDUFC2
		BIRC2
		KIAA1279
		KLHL9
		COX6C
		MLH1
		RHOG
		SDC4
		UBE3A
		CSTF3
		MRPL24
		GPR107
		MCMBP
		SMG9
		SPRY1
		CMC4
		SPRED2
		EZH2
		CD109
		PIEZO1
		KLHL12
		TSPYL4
		POLA2
		POLR2K
		IWS1
		NDUFB6
		SF3B14
		EIF2B2
		SLC39A3
		CYFIP2
		AVPI1
		UNC13B
		GNA13
		MICU2
		RBM15B
		JAK1
		RNF19A
		MED27
		ANKRD13A
		CEBPG
		TYSND1
		ARIH1
		DCAF8
		RB1
		KIFC3
		VPS13D
		PTPN18
		LPCAT4
		MTFP1
		SDHAF1
		PALM
		CHST10
		FNDC3B
		ASAH1
		RAB1A
		HN1
		SQLE
		PFKFB3
		ZCCHC24
		PCYOX1
		FUCA2
		ACOT7
		MARCH6
		MCTS1
		CD320
		HUWE1
		SEC14L1
		RALA
		NDUFV1
		G6PC3
		MGLL
		ATMIN
		PDE6G
		LCMT1
		OTUB1
		THRA
		GYPC
		KIF1C
		USP15
		DHX35
		PHF5A
		THYN1
		CLUH
		AAR2
		APPL2
		FAM219A
		ZDHHC3
		ZER1
		ATF5
		NTN4
		CASP3
		ZSWIM8
		RNF103
		EXD2
		SEPN1
		KIF3C
		ST3GAL4
		ZBTB5
		TNRC6A
		TOB2
		SLC4A4
		TNFAIP2
		DBI
		LTBR
		TSC22D3
		EIF4E2
		MIIP
		TEX10
		GLG1
		SRSF4
		PDCD6
		ETNK1
		CDK7
		PLEKHJ1
		FARSA
		QRICH1
		CCDC167
		ZNF282
		NAGLU
		ZSCAN18
		TSSC4
		PSMG1
		DHX29
		EBP
		EGR1
		DUSP5
		PSME4
		ZNRD1
		LINC00921
		KANK2
		PPFIA1
		ATXN7L3
		ZNF512
		ZHX3
		PTPN12
		CHAMP1
		GNAI2
		ECM1
		PTP4A1
		MMS19
		MAGT1
		ASF1B
		ZCCHC17
		IER3IP1
		STAU1
		FAM136A
		IGFBP6
		BIVM-ERCC5
		WFDC2
		SRRT
		YAP1
		FOXK2
		FOLR1
		TBK1
		DNAL4
		ERMP1
		SMIM3
		U2AF2
		EIF2B1
		FNBP4
		NUMB
		COA5
		SC5D
		ZDHHC18
		DCPS
		MOGS
		STK39
		PATL1
		TCF3
		KCTD2
		MED11
		KRAS
		TYW1
		TMEM216
		FAM20B
		FAM219B
		METTL3
		FBXL3
		GGPS1
		PITPNB
		APOC1
		MRPL40
		C17orf49
		SUN1
		SIDT2
		DNAJC7
		CBX7
		NR4A1
		NUP205
		MPLKIP
		C10orf54
		ZMYM3
		NCOA5
		CDC25B
		CPNE2
		STX18
		SLC25A22
		MRPL4
		IRS2
		ZMAT5
		ADARB1
		LRRC20
		SSFA2
		IFT52
		IL1R1
		PUS1
		RAB11A
		ATP6V0A1
		CHURC1-FNTB
		PPIL1
		MDK
		DCAF12
		SNRPE
		MED17
		RAB11B
		ITPK1
		GLRX
		BASP1
		RPL27
		TBC1D23
		LSM1
		BTBD3
		UTP11L
		TYMS
		NME3
		C11orf48
		S100A4
		PVRL2
		TCTN1
		MYO1E
		NCOR2
		IL4R
		MAPKAPK3
		BCL2L11
		ATP2B4
		LYN
		SHKBP1
		TNKS
		TPCN1
		RAB11FIP1
		BIVM
		NPRL2
		RNF38
		MEF2A
		ENDOD1
		IFT20
		CD59
		RELA
		IPO5
		DLD
		SF3A3
		SRP54
		METTL13
		NFS1
		CFL2
		ATP6V1A
		AIMP1
		TK1
		ARL2
		CDK5RAP1
		PRPS2
		PDXK
		EMP3
		TTC27
		LOC81691
		DGCR14
		HPCAL1
		ATG5
		APH1A
		PRADC1
		HDAC3
		THTPA
		NMI
		KLF13
		MCRS1
		PPP1R15B
		RBL2
		PRDM4
		MYOF
		KMT2B
		RFWD2
		C2CD5
		C1D
		DDX50
		B3GNT9
		CMTM4
		FERMT2
		CDCA5
		FCHSD2
		UHRF2
		BNIP1
		FOXJ2
		C14orf159
		VEZF1
		ATP6V0D1
		LHFP
		KPNA3
		BTD
		PRICKLE4
		TOE1
		COQ6
		TMEM9B
		PYCR1
		DDA1
		RAB22A
		HNRNPAB
		GSPT1
		SMIM12
		BCS1L
		R3HDM4
		HLA-F
		KTI12
		PRPF4B
		CAPRIN1
		PRUNE2
		SLC25A42
		KIAA0146
		KIAA0430
		TBC1D13
		HINFP
		PPP1R10
		ABHD4
		URGCP
		CCDC130
		ANKRD27
		NOTCH1
		ERF
		ACACA
		SMAD3
		HNRNPUL1
		TAX1BP1
		EIF3L
		IFRD2
		NDUFB4
		RPRD1B
		TRIAP1
		NDUFV2
		EIF4EBP1
		MRPL45
		UBL3
		APBB3
		FXYD5
		HK1
		CDKN2A
		NME1-NME2
		SEMA4B
		TACC3
		CCDC25
		PAFAH1B3
		MYO18A
		PDLIM2
		GSE1
		HEG1
		TMUB1
		ACADSB
		LRP11
		SLC16A2
		SLC25A10
		ACAP2
		SESN2
		WWC3
		SGSM2
		NAPB
		TSPAN3
		SCAMP4
		GRB2
		NHP2
		DAZAP2
		RPS9
		TUBGCP2
		CNOT7
		S100P
		TUSC2
		NLRP2
		VPS33B
		ERP44
		USF2
		PEG10
		COIL
		HS6ST1
		ST6GALNAC6
		LYPLA1
		FDPS
		ZZZ3
		LAMA5
		NRBF2
		DHRS7B
		WDR5
		LOC401127
		PRKAG2
		DGKZ
		PSD4
		PARP4
		AIFM1
		C2orf68
		ZHX2
		ZFYVE20
		NUDT2
		TRIM26
		PREPL
		JUN
		TGM2
		PNP
		NUDT21
		RFC3
		BZW2
		TMBIM6
		NDUFAF3
		GPKOW
		C14orf166
		NONO
		ECSIT
		TST
		CLPTM1L
		TMEM115
		CCNB1IP1
		SMARCA5
		ACD
		HSDL2
		SOD3
		EMD
		ZNF32
		PPP6R1
		SASH1
		ATPAF2
		NSUN4
		RAVER1
		MAPK8IP3
		SH3BGRL2
		AGBL5
		NAGA
		INPP5K
		SLC43A2
		STK11IP
		SLC39A11
		ELMOD3
		NCK2
		NECAB3
		USP33
		GLIS2
		ABHD2
		IDH1
		MID1IP1
		UBE2N
		H1F0
		EI24
		ORC3
		FABP5
		SRP68
		REEP4
		EXOC1
		MRPL54
		UBE2Q1
		GPCPD1
		LOC100996657
		PSMG2
		UBE2L3
		TSPAN14
		SQRDL
		TAF9
		KCMF1
		SMG7
		ANTXR1
		NIPA2
		MSC
		TOR3A
		PCIF1
		CAD
		SIK3
		NKTR
		FAHD2A
		TMEM243
		PARP6
		ZBTB44
		ILF3
		NAA60
		OTUD4
		MCOLN1
		CREB3L2
		MKRN1
		C20orf112
		RCOR1
		DNMT3A
		ANKRD10
		KIAA1147
		NT5DC3
		SERBP1
		NET1
		GSTM3
		COQ9
		GPN2
		PSMA1
		CNPY2
		SAP30BP
		BEX4
		CHMP6
		SDF2L1
		RTN4
		CCNL1
		FAU
		CCDC12
		DDRGK1
		TM2D2
		ATXN2
		C7orf41
		DESI1
		MIR5193
		VPS72
		TP53INP1
		ABCD4
		RABEP1
		DNAJA4
		CHRDL1
		DUSP12
		PPP5C
		DGUOK
		TRAK1
		BOK
		SERTAD1
		PCBP4
		KIF1B
		JMJD1C
		ELP6
		SEC24C
		SPR
		NDST2
		OSBPL8
		ACVR1
		SYNE2
		STAT2
		PKD2
		CHMP5
		SLC16A1
		MIR21
		MOV10
		NENF
		SRP14
		MIR4647
		GATC
		ENY2
		MED9
		C11orf49
		IRF3
		TMEM245
		PSEN1
		CD97
		PHF14
		ANP32B
		TXNRD2
		ACOT8
		SBNO2
		TMEM60
		YIF1B
		C6orf89
		ARFIP1
		INO80E
		IGF1R
		TBC1D9B
		SLC9A1
		SFSWAP
		B4GALT2
		LOC101060429
		TOM1L2
		FOCAD
		BRD8
		ARRDC3
		ZNF655
		CCDC97
		MAPT
		POGK
		PCMTD1
		ST3GAL1
		FAM160B2
		DCTN4
		ARHGAP21
		PCGF2
		C1QL1
		SPG11
		NPR2
		FUK
		CAPN5
		MTMR10
		HIF1A
		WLS
		POMP
		COX5B
		NDUFA6
		PRSS23
		LAMTOR3
		SELK
		SMARCE1
		KRT222
		SRRM1
		PCMT1
		S100A2
		SSBP2
		TMED1
		R3HCC1
		PAN2
		ADA
		ZNF302
		EXOC4
		C4orf27
		ZBED1
		PAQR4
		PPCDC
		PTPRU
		C1orf216
		PSRC1
		PDCD10
		PUM2
		TP53BP1
		PRKCH
		MKNK1
		PVRL1
		PLCD1
		MADD
		SLC26A6
		TSC1
		MTIF2
		DOK4
		C10orf137
		IGIP
		MVB12B
		ITM2C
		EHD1
		NDUFA2
		LOXL2
		PELP1
		NDUFS2
		MON1B
		PDHX
		IL8
		C16orf62
		DNAJC25
		BCL2L2-PABPN1
		SH3GLB1
		SRPK1
		ZBED5
		MRPS30
		EMC4
		NUDCD3
		SUPV3L1
		SEC63
		COX10
		FAM192A
		PALMD
		DHRS1
		ATP2A2
		PNMA1
		SMC1A
		ZCCHC14
		PSMC4
		ARL5A
		TPRKB
		TMEM59L
		PIP5K1A
		FOXO3
		RFC1
		SPAG9
		POLG
		TGFBR3
		FILIP1L
		ADCK2
		CHST2
		OTUD5
		RGS19
		IRF7
		PAK4
		IQSEC1
		WWP2
		ARID5B
		ANKS1A
		TGIF2
		SLC35D2
		FKBP1A-SDCBP2
		STK19
[truncated: 9,650 more rows]

## Sheet: GO_Urine-derived renal progenit
GOID	Pvalue	OddsRatio	ExpCount	Count	Size	Term	GO_type	genes
GO:0042632	0.000177972	5.66469	1.58436	8	71	cholesterol homeostasis	GO_BP	ACSM1,ACSM3,EPHX2,GPR39,LIPG,MIA2,MYLIP,NR1H3
GO:0019374	0.000209685	44.1639	0.13389	3	6	galactolipid metabolic process	GO_BP	ALDH5A1,GAL3ST1,UGT8
GO:0055088	0.000407463	3.99299	2.72242	10	122	lipid homeostasis	GO_BP	ACSM1,ACSM2A,ACSM3,EPHX2,GPR39,LIPG,MIA2,MYLIP,NR1H3,PPARG
GO:0045995	0.00078252	3.98756	2.44829	9	110	regulation of embryonic development	GO_BP	BMP4,CELSR1,FZD3,HNF1B,LAMA1,LAMA3,LHX1,MESP1,RNF207,VANGL2
GO:0001655	0.000803734	2.55435	7.07384	17	317	urogenital system development	GO_BP	ACE,BMP2,BMP4,CA2,COL4A4,CTSH,ENPEP,EPCAM,GCNT3,HNF1B,HOXC11,IFT140,LHX1,MTSS1,PROM1,TACSTD2,VANGL2
GO:0043300	0.00100763	7.38874	0.781023	5	35	regulation of leukocyte degranulation	GO_BP	ADORA2B,F2RL1,FGR,STXBP2,VAMP8
GO:0001759	0.00108071	10.411	0.468614	4	21	organ induction	GO_BP	BMP2,BMP4,HOXC11,MESP1
GO:0060041	0.0011288	3.46311	3.10178	10	139	retina development in camera-type eye	GO_BP	ATP8A2,BMP4,CDON,IFT140,LAMA1,LHX1,MERTK,NPHP1,PDE6B,PROM1
GO:0070493	0.001177	18.9227	0.223149	3	10	thrombin receptor signaling pathway	GO_BP	F2RL1,F2RL3,HPGD
GO:0061311	0.00129783	9.83196	0.490929	4	22	cell surface receptor signaling pathway involved in heart development	GO_BP	BMP2,BMP4,MESP1,VANGL2
GO:0002005	0.00146787	88.0981	0.0669448	2	3	angiotensin catabolic process in blood	GO_BP	ACE,ENPEP
GO:0003130	0.00146787	88.0981	0.0669448	2	3	BMP signaling pathway involved in heart induction	GO_BP	BMP2,BMP4
GO:0003133	0.00146787	88.0981	0.0669448	2	3	endodermal-mesodermal cell signaling	GO_BP	BMP2,BMP4
GO:0009597	0.00146787	88.0981	0.0669448	2	3	detection of virus	GO_BP	IFIH1,TLR3
GO:0034140	0.00146787	88.0981	0.0669448	2	3	negative regulation of toll-like receptor 3 signaling pathway	GO_BP	F2RL1,TNFAIP3
GO:0060066	0.00146787	88.0981	0.0669448	2	3	oviduct development	GO_BP	LHX1,WNT7A
GO:0061092	0.00146787	88.0981	0.0669448	2	3	positive regulation of phospholipid translocation	GO_BP	ATP8A1,ATP8A2
GO:0072138	0.00146787	88.0981	0.0669448	2	3	mesenchymal cell proliferation involved in ureteric bud development	GO_BP	BMP2,BMP4
GO:2000768	0.00146787	88.0981	0.0669448	2	3	positive regulation of nephron tubule epithelial cell differentiation	GO_BP	LHX1,PROM1
GO:0016338	0.00152868	9.3395	0.511884	4	23	calcium-independent cell-cell adhesion via plasma membrane cell-adhesion molecules	GO_BP	BMP2,CLDN1,CLDN10,CLDN16,CLDN2
GO:0072337	0.00154367	9.31391	0.513244	4	23	modified amino acid transport	GO_BP	CRYM,SLC16A12,SLC22A5,SLC3A1
GO:1903307	0.00154367	9.31391	0.513244	4	23	positive regulation of regulated secretory pathway	GO_BP	ADORA2B,F2RL1,FGR,VAMP8
GO:0009952	0.00224307	2.78208	4.57456	12	205	anterior/posterior pattern specification	GO_BP	ALX4,BMP2,BMP4,CDON,CELSR1,CELSR2,HNF1B,HOXA2,HOXA6,HOXC11,LHX1,VANGL2
GO:0009611	0.00238196	1.72519	22.7166	37	1018	response to wounding	GO_BP	ADORA2B,ASIC2,BIRC3,BMP4,CALCRL,CELSR1,CFI,ERBB3,F2RL1,F2RL3,FGR,GGT1,GRB14,GRB7,GUCY1A3,ITGB3,L1CAM,MERTK,NEFL,NR1H3,PER1,PIK3AP1,PIK3C2B,PLLP,PPARG,PRKCZ,RAPGEF3,SAA1,SERPINA1,SH2B2,SLC7A2,SOX2,TLR3,TNFAIP3,VAMP8,VANGL2,WNT7A
GO:0042633	0.00242451	3.67136	2.34307	8	105	hair cycle	GO_BP	ALX4,CELSR1,FOXE1,FZD3,MPZL3,PER1,VANGL2,WNT10A
GO:0002446	0.00247246	8.04234	0.580189	4	26	neutrophil mediated immunity	GO_BP	ACE,F2RL1,IL6R,STXBP2
GO:0048870	0.00249028	1.65408	27.6036	43	1237	cell motility	GO_BP	ACE,ARHGEF5,ATP8A1,BMP2,BMP4,CCL28,CELSR1,CELSR2,CTSH,DBH,DCDC2,DYX1C1,EFNA1,ENPEP,EPCAM,F2RL1,FGR,FOXE1,FZD3,GCNT2,GRB14,GRB7,IL6R,ITGB3,L1CAM,LAMA1,LAMA3,LHX1,MERTK,MESP1,NANOS1,NRCAM,PARD6B,PIK3C2B,PRKCZ,SAA1,SEMA4D,SST,TACSTD2,TNK1,VANGL2,VCAM1,WNT7A
GO:0010745	0.00266895	13.2434	0.290094	3	13	negative regulation of macrophage derived foam cell differentiation	GO_BP	ITGB3,NR1H3,PPARG
GO:0033006	0.00285202	7.6922	0.602504	4	27	regulation of mast cell activation involved in immune response	GO_BP	ADORA2B,FGR,STXBP2,VAMP8
GO:0061217	0.00285202	7.6922	0.602504	4	27	regulation of mesonephros development	GO_BP	BMP4,HNF1B,LHX1,TACSTD2
GO:0044256	0.00289237	44.0463	0.0892598	2	4	protein digestion	GO_BP	ACE,ENPEP
GO:0044266	0.00289237	44.0463	0.0892598	2	4	multicellular organismal macromolecule catabolic process	GO_BP	ACE,ENPEP
GO:0072095	0.00289237	44.0463	0.0892598	2	4	regulation of branch elongation involved in ureteric bud branching	GO_BP	BMP4,HNF1B
GO:0090191	0.00289237	44.0463	0.0892598	2	4	negative regulation of branching involved in ureteric bud morphogenesis	GO_BP	BMP4,TACSTD2
GO:0016266	0.00299004	4.59077	1.42816	6	64	O-glycan processing	GO_BP	B3GNT5,B3GNT7,GALNT14,GALNT3,GCNT3,ST6GAL1
GO:0035567	0.00316168	5.53812	1.00417	5	45	non-canonical Wnt signaling pathway	GO_BP	ANKRD6,CELSR1,FZD3,VANGL2,WNT7A
GO:0042487	0.00334107	12.0387	0.312409	3	14	regulation of odontogenesis of dentin-containing tooth	GO_BP	BMP2,BMP4,WNT10A
GO:0043306	0.00334107	12.0387	0.312409	3	14	positive regulation of mast cell degranulation	GO_BP	ADORA2B,FGR,VAMP8
GO:0032835	0.00374848	5.30091	1.04362	5	47	glomerulus development	GO_BP	BMP4,COL4A4,ENPEP,LHX1,MTSS1,PROM1,VANGL2
GO:0006677	0.00410784	11.0348	0.334724	3	15	glycosylceramide metabolic process	GO_BP	ALDH5A1,GAL3ST1,UGT8
GO:0022610	0.00447541	1.56402	31.8434	47	1427	biological adhesion	GO_BP	AMBP,BMP2,BMP4,CCL28,CDH23,CDH6,CDHR1,CDON,CELSR1,CELSR2,CLDN1,CLDN10,CLDN16,CLDN2,CLEC4E,DSC2,EFNA1,EPCAM,ERBB3,F2RL1,GCNT2,HABP2,HAS3,IGFBP2,ITGB3,ITGB6,KIRREL,L1CAM,LAMA1,LAMA3,LYPD5,MERTK,MPZL2,MPZL3,MSLN,MTSS1,NPHP1,NRCAM,PRKCZ,PTPRD,SAA1,SEMA4D,SERPINI1,SKAP1,SOX2,TACSTD2,VCAM1
GO:0008217	0.00452213	2.82236	3.74891	10	168	regulation of blood pressure	GO_BP	ACE,ACSM3,ASIC2,ENPEP,EPHX2,F2RL1,GUCY1A3,NPY1R,PPARG,RASL10B
GO:0031133	0.00474954	29.3624	0.111575	2	5	regulation of axon diameter	GO_BP	NEFL,WNT7A
GO:0042420	0.00474954	29.3624	0.111575	2	5	dopamine catabolic process	GO_BP	DBH,MAOB
GO:0044268	0.00474954	29.3624	0.111575	2	5	multicellular organismal protein metabolic process	GO_BP	ACE,ENPEP
GO:0060336	0.00474954	29.3624	0.111575	2	5	negative regulation of interferon-gamma-mediated signaling pathway	GO_BP	NR1H3,PPARG
GO:0061002	0.00474954	29.3624	0.111575	2	5	negative regulation of dendritic spine morphogenesis	GO_BP	EFNA1,NGEF
GO:0070120	0.00474954	29.3624	0.111575	2	5	ciliary neurotrophic factor-mediated signaling pathway	GO_BP	CNTFR,IL6R
GO:0048562	0.004996	2.50126	5.0516	12	228	embryonic organ morphogenesis	GO_BP	ALX4,ATP8A2,BMP4,CCDC103,CELSR1,EFNA1,FOXE1,FZD3,HNF1B,HOXA2,HOXA6,HOXC11,LHX1,MESP1,RNF207,VANGL2
GO:0060993	0.00505976	3.57401	2.09761	7	94	kidney morphogenesis	GO_BP	BMP2,BMP4,GCNT3,HNF1B,LHX1,TACSTD2,VANGL2
GO:0014068	0.00592548	4.71125	1.16038	5	52	positive regulation of phosphatidylinositol 3-kinase signaling	GO_BP	ERBB3,F2RL1,FGR,PIK3AP1,SEMA4D
GO:0033005	0.00593978	9.45726	0.379354	3	17	positive regulation of mast cell activation	GO_BP	ADORA2B,FGR,VAMP8
GO:0090185	0.00593978	9.45726	0.379354	3	17	negative regulation of kidney development	GO_BP	BMP4,HNF1B,TACSTD2
GO:0002886	0.00660734	5.91099	0.756698	4	34	regulation of myeloid leukocyte mediated immunity	GO_BP	ADORA2B,F2RL1,FGR,STXBP2,VAMP8
GO:0045168	0.00666871	5.89479	0.758708	4	34	cell-cell signaling involved in cell fate commitment	GO_BP	BMP2,BMP4,HOXC11,MESP1
GO:0060795	0.00666871	5.89479	0.758708	4	34	cell fate commitment involved in formation of primary germ layer	GO_BP	BMP4,HNF1B,MESP1,SOX2
GO:0010871	0.00701947	22.0204	0.13389	2	6	negative regulation of receptor biosynthetic process	GO_BP	ITGB3,PPARG
GO:0010887	0.00701947	22.0204	0.13389	2	6	negative regulation of cholesterol storage	GO_BP	NR1H3,PPARG
GO:0019614	0.00701947	22.0204	0.13389	2	6	catechol-containing compound catabolic process	GO_BP	DBH,MAOB
GO:0046874	0.00701947	22.0204	0.13389	2	6	quinolinate metabolic process	GO_BP	ACMSD,KMO
GO:0072049	0.00701947	22.0204	0.13389	2	6	comma-shaped body morphogenesis	GO_BP	BMP4,LHX1
GO:1903224	0.00701947	22.0204	0.13389	2	6	regulation of endodermal cell differentiation	GO_BP	HNF1B,MESP1
GO:1990822	0.00701947	22.0204	0.13389	2	6	basic amino acid transmembrane transport	GO_BP	SLC3A1,SLC7A2
GO:0060425	0.00751355	4.42775	1.22732	5	55	lung morphogenesis	GO_BP	BMP4,CELSR1,CTSH,LAMA1,VANGL2
GO:0048729	0.00802359	1.8058	13.322	23	597	tissue morphogenesis	GO_BP	ATP8A2,BMP2,BMP4,CA2,CCDC103,CDON,CELSR1,CTSH,FOXE1,FZD3,GCNT3,HNF1B,ITGB3,LAMA1,LHX1,MESP1,MTSS1,PROM1,RNF207,TACSTD2,VANGL2,WNT10A,WNT7A
GO:0001706	0.00810285	4.34066	1.24964	5	56	endoderm formation	GO_BP	HNF1B,LAMA3,LHX1,MESP1,SOX2
GO:0061028	0.00818044	5.52568	0.803338	4	36	establishment of endothelial barrier	GO_BP	F2RL1,MARVELD2,RAPGEF3,WNT7A
GO:0001991	0.0081899	8.27408	0.423984	3	19	regulation of systemic arterial blood pressure by circulatory renin-angiotensin	GO_BP	ACE,ENPEP,F2RL1
GO:0009100	0.00856037	1.95132	9.64006	18	432	glycoprotein metabolic process	GO_BP	ALG10B,ART3,B3GAT2,B3GNT5,B3GNT7,BMP2,CHST9,GAL3ST1,GAL3ST3,GALNT14,GALNT16,GALNT3,GCNT2,GCNT3,HS6ST2,MGAT4A,ST6GAL1,VANGL2
GO:0044281	0.00863089	1.39552	55.8097	73	2501	small molecule metabolic process	GO_BP	ACMSD,ACSM1,ACSM2A,ACSM3,ACSM5,ADORA2B,ADSSL1,ALAS2,ALDH1A1,ALDH5A1,ASRGL1,B3GAT2,B3GNT7,BCO2,BMP2,CA2,CALCRL,CDS1,CERS4,CHST9,CYP2J2,CYP3A5,DBH,EGLN3,EPHX2,ETNK2,FAAH,FHIT,GAL3ST3,GCHFR,GGT1,GLDC,GNG7,GSTO2,GUCY1A3,HAS3,HPGD,HS3ST1,HS6ST2,HSD17B7,HSD17B8,IDNK,KMO,MACROD2,MAOB,MOGAT2,NME5,NPY1R,NR1H3,OCLN,PADI1,PDE6B,PIK3C2B,PLA1A,PLCD3,PLCH1,PPARG,RAPGEF3,RLN2,SGPP2,SIK1,SLC17A3,SLC22A5,SLC23A1,…
GO:0061333	0.00891374	3.59459	1.7852	6	80	renal tubule morphogenesis	GO_BP	BMP2,BMP4,HNF1B,LHX1,MTSS1,TACSTD2
GO:0032872	0.00906672	2.53086	4.15058	10	186	regulation of stress-activated MAPK cascade	GO_BP	AMBP,ANKRD6,ARHGEF5,BMP2,F2RL1,KIAA1804,PER1,TLR3,VANGL2,WNT7A
GO:0070304	0.00916094	2.89062	2.92326	8	131	positive regulation of stress-activated protein kinase signaling cascade	GO_BP	ANKRD6,ARHGEF5,BMP2,F2RL1,KIAA1804,TLR3,VANGL2,WNT7A
GO:0008544	0.00931788	2.13658	6.85069	14	307	epidermis development	GO_BP	ALX4,BMP4,CELSR1,CNFN,ELF3,EVPL,FOXE1,FZD3,IRF6,KLK5,LAMA3,PPL,VANGL2,WNT10A
GO:0043588	0.00944046	2.28873	5.48948	12	246	skin development	GO_BP	ALX4,ATP8A2,CELSR1,CLDN1,CNFN,EVPL,FOXE1,FZD3,IRF6,PPL,VANGL2,WNT10A
GO:0032966	0.0096829	17.6153	0.156205	2	7	negative regulation of collagen biosynthetic process	GO_BP	IL6R,PPARG
GO:0034135	0.0096829	17.6153	0.156205	2	7	regulation of toll-like receptor 2 signaling pathway	GO_BP	F2RL1,TNFAIP3
GO:0060059	0.0096829	17.6153	0.156205	2	7	embryonic retina morphogenesis in camera-type eye	GO_BP	CDON,LHX1
GO:0001738	0.0099008	5.2	0.847968	4	38	morphogenesis of a polarized epithelium	GO_BP	CELSR1,FZD3,LAMA1,VANGL2
GO:0048754	0.0102288	2.63405	3.59271	9	161	branching morphogenesis of an epithelial tube	GO_BP	BMP2,BMP4,CELSR1,CTSH,HNF1B,LAMA1,LHX1,TACSTD2,VANGL2
GO:0030166	0.0107809	4.02398	1.3389	5	60	proteoglycan biosynthetic process	GO_BP	B3GAT2,CHST9,GAL3ST3,HS6ST2,VANGL2
GO:0045932	0.0108776	7.35383	0.468614	3	21	negative regulation of muscle contraction	GO_BP	ADORA2B,CALCRL,GUCY1A3
GO:0051962	0.0109313	1.93845	9.14913	17	410	positive regulation of nervous system development	GO_BP	ASIC2,ATP8A2,BMP2,BMP4,CDON,FZD3,L1CAM,LHX1,NCMAP,NEFL,NRCAM,PPARG,PTPRD,SEMA4D,SLITRK4,TLE6,WNT7A
GO:0044255	0.0110124	1.59097	21.7124	33	973	cellular lipid metabolic process	GO_BP	ACSM1,ACSM2A,ACSM3,ACSM5,ALDH1A1,ALDH5A1,B3GNT5,BCO2,CDS1,CERS4,CYP2J2,EPHX2,EPHX4,ETNK2,FAAH,FGR,GAL3ST1,GGT1,HPGD,HRASLS5,HSD17B8,LIPG,MOGAT2,NR1H3,PIK3C2B,PLA1A,PPARG,RARRES3,SGPP2,SIK1,SMPDL3B,SPTLC3,UGT8
GO:0044243	0.0112014	3.40941	1.87446	6	84	multicellular organismal catabolic process	GO_BP	ACE,ADAMTS3,COL4A4,COL4A5,ENPEP,MMP7
GO:0050727	0.011212	2.23267	5.61848	12	253	regulation of inflammatory response	GO_BP	ADORA2B,BIRC3,CALCRL,CFI,GGT1,NR1H3,PER1,PIK3AP1,PPARG,SAA1,SLC7A2,TLR3,TNFAIP3,VAMP8
GO:0050880	0.0118119	2.75514	3.05715	8	137	regulation of blood vessel size	GO_BP	ACE,ADORA2B,ASIC2,DBH,EPHX2,F2RL1,GUCY1A3,NPY1R
GO:0001942	0.0118326	3.36604	1.89677	6	85	hair follicle development	GO_BP	ALX4,CELSR1,FOXE1,FZD3,VANGL2,WNT10A
GO:0022404	0.0118326	3.36604	1.89677	6	85	molting cycle process	GO_BP	ALX4,CELSR1,FOXE1,FZD3,VANGL2,WNT10A
GO:0043410	0.0122012	1.7572	13.0542	22	585	positive regulation of MAPK cascade	GO_BP	ADORA2B,ANKRD6,ARHGEF5,BMP2,BMP4,BTC,CDON,EFNA1,ERBB3,F2RL1,GCNT2,IL6R,KIAA1804,MAPK10,NEFL,PRKCZ,SAA1,SHC3,SOX2,TLR3,VANGL2,WNT7A
GO:0001714	0.0126568	14.7186	0.178047	2	8	endodermal cell fate specification	GO_BP	HNF1B,MESP1,SOX2
GO:0002775	0.0127213	14.6785	0.17852	2	8	antimicrobial peptide production	GO_BP	KLK5,MMP7
GO:0003139	0.0127213	14.6785	0.17852	2	8	secondary heart field specification	GO_BP	BMP4,MESP1
GO:0048793	0.0127213	14.6785	0.17852	2	8	pronephros development	GO_BP	HNF1B,LHX1
GO:0060087	0.0127213	14.6785	0.17852	2	8	relaxation of vascular smooth muscle	GO_BP	ADORA2B,GUCY1A3
GO:0060677	0.0127213	14.6785	0.17852	2	8	ureteric bud elongation	GO_BP	BMP4,HNF1B
GO:0072050	0.0127213	14.6785	0.17852	2	8	S-shaped body morphogenesis	GO_BP	BMP4,LHX1
GO:0072102	0.0127213	14.6785	0.17852	2	8	glomerulus morphogenesis	GO_BP	BMP4,MTSS1
GO:0072177	0.0127213	14.6785	0.17852	2	8	mesonephric duct development	GO_BP	HNF1B,LHX1
GO:1900426	0.0127213	14.6785	0.17852	2	8	positive regulation of defense response to bacterium	GO_BP	F2RL1,KLK5
GO:2001138	0.0127213	14.6785	0.17852	2	8	regulation of phospholipid transport	GO_BP	ATP8A1,ATP8A2
GO:0002275	0.0131474	3.81513	1.40584	5	63	myeloid cell activation involved in immune response	GO_BP	ADORA2B,F2RL1,FGR,STXBP2,VAMP8
GO:0046330	0.0133677	2.92992	2.52159	7	113	positive regulation of JNK cascade	GO_BP	ANKRD6,ARHGEF5,F2RL1,KIAA1804,TLR3,VANGL2,WNT7A
GO:0006024	0.0139786	2.90236	2.5439	7	114	glycosaminoglycan biosynthetic process	GO_BP	B3GAT2,B3GNT7,CHST9,GCNT2,HAS3,HS3ST1,HS6ST2
GO:0006805	0.0147261	2.46991	3.81586	9	171	xenobiotic metabolic process	GO_BP	ACSM1,ALDH1A1,CYP2J2,CYP3A5,EPHX2,GGT1,GSTO2,MAOB,SULT1C2
GO:0045446	0.0153674	3.1647	2.00835	6	90	endothelial cell differentiation	GO_BP	BMP4,F2RL1,MARVELD2,MESP1,RAPGEF3,WNT7A
GO:2000826	0.0156513	6.31898	0.534172	3	24	regulation of heart morphogenesis	GO_BP	BMP2,BMP4,MESP1,RNF207
GO:0042737	0.0157596	6.30211	0.535559	3	24	drug catabolic process	GO_BP	CYP2J2,CYP3A5,FMO4
GO:0034123	0.0159676	12.6442	0.199855	2	9	positive regulation of toll-like receptor signaling pathway	GO_BP	F2RL1,NR1H3,PIK3AP1,TLR3
GO:0002024	0.0161165	12.5808	0.200835	2	9	diet induced thermogenesis	GO_BP	GPR39,PPARG
GO:0006703	0.0161165	12.5808	0.200835	2	9	estrogen biosynthetic process	GO_BP	HSD17B7,HSD17B8
GO:0034145	0.0161165	12.5808	0.200835	2	9	positive regulation of toll-like receptor 4 signaling pathway	GO_BP	F2RL1,NR1H3
GO:0044252	0.0161165	12.5808	0.200835	2	9	negative regulation of multicellular organismal metabolic process	GO_BP	IL6R,PPARG
GO:0070424	0.0161165	12.5808	0.200835	2	9	regulation of nucleotide-binding oligomerization domain containing signaling pathway	GO_BP	BIRC3,TNFAIP3
GO:0044259	0.0162067	2.81209	2.61968	7	118	multicellular organismal macromolecule metabolic process	GO_BP	ACE,ADAMTS3,BMP4,COL4A4,COL4A5,ENPEP,IL6R,MMP7,PPARG
GO:0007586	0.0163266	2.58803	3.24111	8	146	digestion	GO_BP	ACE,AMY1A,ENPEP,GCNT3,GPR39,MOGAT2,NR1H3,SLC22A5,SST,VSIG1
GO:0002448	0.0164105	4.41836	0.981858	4	44	mast cell mediated immunity	GO_BP	ADORA2B,FGR,STXBP2,VAMP8
GO:0034113	0.0164105	4.41836	0.981858	4	44	heterotypic cell-cell adhesion	GO_BP	DSC2,GCNT2,ITGB3,NRCAM
GO:0001894	0.0175336	2.26977	4.59688	10	206	tissue homeostasis	GO_BP	CA2,CDH23,CDHR1,CTSH,GCNT2,ITGB3,PROM1,SLC22A5,TNFAIP3,VSIG1
GO:0072080	0.0176049	3.06325	2.06992	6	93	nephron tubule development	GO_BP	BMP2,BMP4,HNF1B,LHX1,MTSS1,PROM1,TACSTD2
GO:0003341	0.0177031	4.31032	1.00417	4	45	cilium movement	GO_BP	CCDC103,CELSR2,DYX1C1,NME5
GO:0061005	0.0177031	4.31032	1.00417	4	45	cell differentiation involved in kidney development	GO_BP	BMP4,LHX1,MTSS1,PROM1
GO:0072171	0.0178287	3.51125	1.51742	5	68	mesonephric tubule morphogenesis	GO_BP	BMP2,BMP4,HNF1B,LHX1,TACSTD2
GO:0042384	0.0192612	2.3525	3.99438	9	179	cilium assembly	GO_BP	CCDC103,CCDC113,CELSR2,DYX1C1,IFT140,NME5,RSPH1,SNX10,VANGL2
GO:0006486	0.019396	1.99224	6.78374	13	304	protein glycosylation	GO_BP	ALG10B,ART3,B3GAT2,B3GNT5,B3GNT7,GAL3ST1,GALNT14,GALNT16,GALNT3,GCNT2,GCNT3,MGAT4A,ST6GAL1
GO:0052548	0.0194776	1.88732	8.25653	15	370	regulation of endopeptidase activity	GO_BP	AMBP,BIRC3,CASP10,CTSH,EGLN3,PAPLN,PPARG,RPS6KA1,SERPINA1,SERPINI1,SLPI,SOX2,SPINK13,TLR3,TNFSF10
GO:0006919	0.0195744	2.98598	2.11992	6	95	activation of cysteine-type endopeptidase activity involved in apoptotic process	GO_BP	CASP10,CTSH,EGLN3,PPARG,TLR3,TNFSF10
GO:0002676	0.0198514	11.0075	0.223149	2	10	regulation of chronic inflammatory response	GO_BP	ADORA2B,TNFAIP3
GO:0045713	0.0198514	11.0075	0.223149	2	10	low-density lipoprotein particle receptor biosynthetic process	GO_BP	ITGB3,PPARG
GO:0048703	0.0198514	11.0075	0.223149	2	10	embryonic viscerocranium morphogenesis	GO_BP	HOXA2,LHX1
GO:0060052	0.0198514	11.0075	0.223149	2	10	neurofilament cytoskeleton organization	GO_BP	ATP8A2,NEFL
GO:0060068	0.0198514	11.0075	0.223149	2	10	vagina development	GO_BP	LHX1,MERTK
GO:0060100	0.0198514	11.0075	0.223149	2	10	positive regulation of phagocytosis, engulfment	GO_BP	F2RL1,PPARG
GO:0048858	0.0199132	1.50559	23.5423	34	1055	cell projection morphogenesis	GO_BP	ATP8A2,BTC,CCDC103,CCDC113,CELSR2,COL4A4,COL4A5,DCDC2,DYX1C1,EFNA1,ERBB3,FZD3,HOXA2,IFT140,ITGB3,L1CAM,LAMA1,LHX1,NEFL,NGEF,NME5,NRCAM,PARD6B,PRKCZ,PTPRD,RPS6KA1,RSPH1,SEMA4D,SEMA6A,SHC3,SLITRK4,SNX10,VANGL2,WNT7A
GO:0098609	0.0201956	1.55631	19.3917	29	869	cell-cell adhesion	GO_BP	BMP2,BMP4,CCL28,CDH23,CDH6,CDHR1,CELSR1,CELSR2,CLDN1,CLDN10,CLDN16,CLDN2,CLEC4E,DSC2,EPCAM,F2RL1,GCNT2,IGFBP2,ITGB3,KIRREL,L1CAM,MPZL2,NPHP1,NRCAM,PRKCZ,PTPRD,SEMA4D,SOX2,VCAM1
GO:0018958	0.0205011	2.95262	2.14224	6	96	phenol-containing compound metabolic process	GO_BP	CRYM,DBH,FOXE1,MAOB,RNF180,SLC24A5
GO:0009410	0.0205377	2.32485	4.03901	9	181	response to xenobiotic stimulus	GO_BP	ACSM1,ALDH1A1,CYP2J2,CYP3A5,EPHX2,GGT1,GSTO2,MAOB,SULT1C2
GO:0007156	0.020856	2.46584	3.39187	8	152	homophilic cell adhesion via plasma membrane adhesion molecules	GO_BP	CDH23,CDH6,CDHR1,CELSR1,CELSR2,DSC2,L1CAM,MPZL2
GO:1901137	0.0215174	1.587	17.0263	26	763	carbohydrate derivative biosynthetic process	GO_BP	ADORA2B,ADSSL1,ALG10B,ART3,B3GAT2,B3GNT5,B3GNT7,CALCRL,CHST9,GAL3ST1,GAL3ST3,GALNT14,GALNT16,GALNT3,GCNT2,GCNT3,GUCY1A3,HAS3,HS3ST1,HS6ST2,MGAT4A,NME5,RLN2,ST6GAL1,UGT8,VANGL2
GO:0032501	0.0215904	1.24519	154.486	174	6923	multicellular organismal process	GO_BP	ABCC6,ACE,ACSM3,ADAMTS3,ADORA2B,ALAS2,ALDH5A1,ALPK3,ALX4,AMBP,AMY1A,ARHGAP26,ASIC2,ATP8A1,ATP8A2,B3GNT5,BMP2,BMP4,BMP8B,BTC,CA2,CALCRL,CCDC103,CDH23,CDHR1,CDON,CELSR1,CELSR2,CHMP4C,CLDN1,CLDN16,CLEC4E,CLMN,CNFN,CNTFR,COL4A4,COL4A5,CRYM,CTSH,CTTNBP2,CYP2J2,DBH,DCDC2,DSC2,DYX1C1,EFNA1,ELF3,ENPEP,EPCAM,EPHX2,ERBB3,ETNK2,EVPL,F2RL1,F2RL3,FAM134B,FAM213A,FGR,FOXE1,FZD3,GAL3ST1,GCNT2,GCNT3,GGT1,GNG7,GP…
GO:0003197	0.0216866	5.51332	0.602504	3	27	endocardial cushion development	GO_BP	BMP2,BMP4,ERBB3
GO:0002221	0.0225652	2.28457	4.10595	9	184	pattern recognition receptor signaling pathway	GO_BP	BIRC3,F2RL1,IFIH1,MAPK10,NR1H3,PIK3AP1,RPS6KA1,TLR3,TNFAIP3
GO:0070085	0.0228715	1.94458	6.93995	13	311	glycosylation	GO_BP	ALG10B,ART3,B3GAT2,B3GNT5,B3GNT7,GAL3ST1,GALNT14,GALNT16,GALNT3,GCNT2,GCNT3,MGAT4A,ST6GAL1
GO:0003044	0.0234972	3.92621	1.09343	4	49	regulation of systemic arterial blood pressure mediated by a chemical signal	GO_BP	ACE,ENPEP,F2RL1,RASL10B
GO:0032370	0.0234972	3.92621	1.09343	4	49	positive regulation of lipid transport	GO_BP	ATP8A1,ATP8A2,LIPG,NR1H3
GO:0032418	0.0234972	3.92621	1.09343	4	49	lysosome localization	GO_BP	ADORA2B,FGR,STXBP2,VAMP8
GO:0072178	0.0237909	9.81056	0.244814	2	11	nephric duct morphogenesis	GO_BP	BMP4,HNF1B,LHX1
GO:0090066	0.0238308	1.76329	9.9971	17	448	regulation of anatomical structure size	GO_BP	ACE,ACTR3C,ADORA2B,ASIC2,DBH,EPHX2,F2RL1,GUCY1A3,HNF1B,KIRREL,L1CAM,NEFL,NPY1R,NRCAM,PLEKHH2,SEMA4D,WNT7A
GO:0007164	0.0238966	5.29246	0.624819	3	28	establishment of tissue polarity	GO_BP	CELSR1,FZD3,VANGL2
GO:0006569	0.0239091	9.78383	0.245464	2	11	tryptophan catabolic process	GO_BP	ACMSD,KMO
GO:0019852	0.0239091	9.78383	0.245464	2	11	L-ascorbic acid metabolic process	GO_BP	GSTO2,SLC23A1
GO:0036159	0.0239091	9.78383	0.245464	2	11	inner dynein arm assembly	GO_BP	CCDC103,DYX1C1
GO:0042436	0.0239091	9.78383	0.245464	2	11	indole-containing compound catabolic process	GO_BP	ACMSD,KMO
GO:0045760	0.0239091	9.78383	0.245464	2	11	positive regulation of action potential	GO_BP	KCNIP1,RNF207
GO:0034142	0.0239958	2.84069	2.22061	6	100	toll-like receptor 4 signaling pathway	GO_BP	BIRC3,F2RL1,MAPK10,NR1H3,PIK3AP1,RPS6KA1,TLR3,TNFAIP3
GO:0005975	0.0246787	1.52751	19.7264	29	884	carbohydrate metabolic process	GO_BP	ALDH5A1,ALG10B,AMY1A,ART3,B3GAT2,B3GNT5,B3GNT7,CHST9,GAL3ST1,GAL3ST3,GALNT14,GALNT16,GALNT3,GCNT2,GCNT3,GSTO2,HAS3,HS3ST1,HS6ST2,IDNK,MGAT4A,MOGAT2,NPY1R,SIK1,SLC23A1,SLC3A1,ST6GAL1,UGT2B7,UGT8
GO:0007422	0.0247546	3.20473	1.65131	5	74	peripheral nervous system development	GO_BP	ASIC2,ERBB3,NCMAP,SERPINI1,UGT8
GO:0031638	0.0256824	2.54313	2.87863	7	129	zymogen activation	GO_BP	CASP10,CTSH,EGLN3,GGT1,PPARG,TLR3,TNFSF10
GO:0048706	0.0256824	2.54313	2.87863	7	129	embryonic skeletal system development	GO_BP	ALX4,BMP4,HOXA2,HOXA6,HOXC11,KIAA1217,LHX1
GO:1901605	0.0263963	2.03048	5.62337	11	252	alpha-amino acid metabolic process	GO_BP	ACMSD,ADSSL1,ALDH5A1,ASRGL1,EGLN3,GGT1,GLDC,KMO,OCLN,PADI1,PLA1A
GO:0072163	0.0266897	2.76705	2.27612	6	102	mesonephric epithelium development	GO_BP	BMP2,BMP4,EPCAM,HNF1B,LHX1,TACSTD2
GO:0006575	0.0269521	2.10643	4.9316	10	221	cellular modified amino acid metabolic process	GO_BP	ALDH5A1,CRYM,EGLN3,FOXE1,GGT1,GSTO2,KMO,OCLN,PADI1,PLA1A
GO:0035295	0.0271469	1.63391	13.3188	21	600	tube development	GO_BP	ALX4,BMP2,BMP4,CCDC103,CELSR1,CTSH,EPCAM,FOXE1,FZD3,HNF1B,ITGB3,LAMA1,LHX1,MESP1,MTSS1,PROM1,REC8,RNF207,SALL2,SLC23A1,TACSTD2,VANGL2,WNT7A
GO:0023014	0.0275353	1.52308	19.0793	28	855	signal transduction by protein phosphorylation	GO_BP	ADORA2B,AMBP,ANKRD6,ARHGEF5,BMP2,BMP4,BMP8B,BTC,CDON,CTSH,EFNA1,ERBB3,F2RL1,GCNT2,IL6R,KIAA1804,MAPK10,NEFL,PER1,PRKCZ,RPS6KA1,SAA1,SH2D3A,SHC3,SOX2,TLR3,VANGL2,WNT7A
GO:0002003	0.0282735	8.8049	0.267779	2	12	angiotensin maturation	GO_BP	ACE,ENPEP
GO:0036158	0.0282735	8.8049	0.267779	2	12	outer dynein arm assembly	GO_BP	CCDC103,DYX1C1
GO:0042415	0.0282735	8.8049	0.267779	2	12	norepinephrine metabolic process	GO_BP	DBH,RNF180
GO:0072608	0.0282735	8.8049	0.267779	2	12	interleukin-10 secretion	GO_BP	F2RL1,PRKCZ
GO:1901213	0.0282735	8.8049	0.267779	2	12	regulation of transcription from RNA polymerase II promoter involved in heart development	GO_BP	BMP2,BMP4
GO:0035116	0.0286682	4.89982	0.669448	3	30	embryonic hindlimb morphogenesis	GO_BP	ALX4,BMP4,WNT7A
GO:0090175	0.0286682	4.89982	0.669448	3	30	regulation of establishment of planar polarity	GO_BP	ANKRD6,CELSR1,VANGL2
GO:0048646	0.0287034	1.4509	25.082	35	1124	anatomical structure formation involved in morphogenesis	GO_BP	ATP8A2,BMP4,CALCRL,CCDC103,CCDC113,CDON,CELSR1,CELSR2,CTSH,DYX1C1,EFNA1,ENPEP,FZD3,HNF1B,HOXC11,IFT140,ITGB3,KRT8,LAMA3,LHX1,MESP1,NCMAP,NME5,NRCAM,PLCD3,PROM1,RAPGEF3,RLN2,RSPH1,SLC40A1,SNX10,SOX2,TNFAIP3,VANGL2,WNT7A
GO:0043067	0.0296886	1.40177	31.2186	42	1399	regulation of programmed cell death	GO_BP	ALX4,ASIC2,BEX2,BIRC3,BMP2,BMP4,BMP8B,BTC,CASP10,CNTFR,CTSH,DBH,EGLN3,EPCAM,ERBB3,FAM134B,FGD4,FZD3,HMGN5,HNF1B,IFIT2,MCF2L,MERTK,NEFL,NGEF,NME5,PNMA2,PPARG,PRKCZ,RPS6KA1,SEMA4D,SGK2,SIK1,SLC40A1,SOX2,SYCE3,TLR3,TNFAIP3,TNFSF10,TRAF1,WNT7A,WWOX
GO:0034754	0.0302031	2.68269	2.34307	6	105	cellular hormone metabolic process	GO_BP	ALDH1A1,BCO2,BMP2,HSD17B7,HSD17B8,UGT2B7
GO:0072088	0.0302146	3.02838	1.74057	5	78	nephron epithelium morphogenesis	GO_BP	BMP2,BMP4,HNF1B,LHX1,TACSTD2
GO:0010453	0.0312289	4.72453	0.691763	3	31	regulation of cell fate commitment	GO_BP	BMP4,HNF1B,MESP1
GO:0070328	0.0312289	4.72453	0.691763	3	31	triglyceride homeostasis	GO_BP	ACSM2A,MIA2,NR1H3
GO:0090077	0.0312289	4.72453	0.691763	3	31	foam cell differentiation	GO_BP	ITGB3,NR1H3,PPARG
GO:0009967	0.0317175	1.40001	30.494	41	1380	positive regulation of signal transduction	GO_BP	ADAMTS3,ADORA2B,ANKRD6,ARHGEF5,BIRC3,BMP2,BMP4,BMP8B,BTC,CASP10,CDON,CTSH,DCDC2,EFNA1,ERBB3,F2RL1,FGR,GCNT2,GRB14,GRB7,IL6R,ITGB3,KIAA1804,KLK5,L1CAM,MAPK10,MESP1,NEFL,NR1H3,PIK3AP1,PRKCZ,REL,SAA1,SEMA4D,SH2B2,SH2D3A,SHC3,SKAP1,SOX2,TLR3,TNFSF10,VANGL2,WNT7A,WWOX,ZBED3
GO:0060688	0.0321874	3.53249	1.20501	4	54	regulation of morphogenesis of a branching structure	GO_BP	BMP4,HNF1B,LHX1,TACSTD2
GO:0070830	0.0321874	3.53249	1.20501	4	54	bicellular tight junction assembly	GO_BP	CLDN1,MARVELD2,OCLN,PARD6B
GO:0010984	0.0329289	8.00396	0.290094	2	13	regulation of lipoprotein particle clearance	GO_BP	LIPG,MYLIP
GO:0045176	0.0329289	8.00396	0.290094	2	13	apical protein localization	GO_BP	CELSR1,VANGL2
GO:0050746	0.0329289	8.00396	0.290094	2	13	regulation of lipoprotein metabolic process	GO_BP	ITGB3,LIPG
GO:0060272	0.0329289	8.00396	0.290094	2	13	embryonic skeletal joint morphogenesis	GO_BP	BMP4,HOXC11
GO:0060457	0.0329289	8.00396	0.290094	2	13	negative regulation of digestive system process	GO_BP	GPR39,NR1H3
GO:0090179	0.0329289	8.00396	0.290094	2	13	planar cell polarity pathway involved in neural tube closure	GO_BP	CELSR1,VANGL2
GO:0097067	0.0329289	8.00396	0.290094	2	13	cellular response to thyroid hormone stimulus	GO_BP	BMP4,CTSH
GO:0001764	0.0329399	2.40409	3.03483	7	136	neuron migration	GO_BP	CELSR1,CELSR2,DCDC2,DYX1C1,FZD3,LHX1,NRCAM
GO:0030148	0.033207	2.94725	1.7852	5	80	sphingolipid biosynthetic process	GO_BP	CERS4,GAL3ST1,SGPP2,SPTLC3,UGT8
GO:0042445	0.0335154	2.93884	1.78948	5	81	hormone metabolic process	GO_BP	ACE,ALDH1A1,BCO2,BMP2,CHST9,CRYM,ENPEP,FOXE1,HSD17B7,HSD17B8,UGT2B7
GO:0043269	0.0338973	1.61202	12.8311	20	575	regulation of ion transport	GO_BP	ASIC2,ATP8A1,ATP8A2,BMP4,CA2,F2RL3,GPR39,KCND1,KCNIP1,KCNJ16,KCNJ9,MAOB,NKAIN4,PER1,PTPN3,RNF207,SGK2,SIK1,SLC17A3,VAMP8
GO:0045124	0.0339056	4.56133	0.714078	3	32	regulation of bone resorption	GO_BP	CA2,ITGB3,TNFAIP3
GO:0046329	0.0339056	4.56133	0.714078	3	32	negative regulation of JNK cascade	GO_BP	AMBP,F2RL1,PER1
GO:0044057	0.0355042	1.70356	9.707	16	435	regulation of system process	GO_BP	ACE,ADORA2B,ASIC2,CALCRL,CYP2J2,DBH,DSC2,EPHX2,F2RL1,GPR39,GUCY1A3,NCMAP,NPY1R,NR1H3,RNF207,SLC22A5
GO:2000027	0.0357163	2.5703	2.43823	6	111	regulation of organ morphogenesis	GO_BP	ANKRD6,BMP2,BMP4,CELSR1,HNF1B,HOXC11,LHX1,MESP1,RNF207,TACSTD2,TNFAIP3,VANGL2,WNT10A
GO:0031648	0.0366974	4.40902	0.736393	3	33	protein destabilization	GO_BP	BMP2,CTSH,MYLIP
GO:0048813	0.0367069	2.55292	2.45464	6	110	dendrite morphogenesis	GO_BP	CELSR2,DCDC2,EFNA1,NGEF,PTPRD,SEMA4D
GO:0032989	0.0371451	1.36685	33.4947	44	1501	cellular component morphogenesis	GO_BP	ATP8A2,BMP2,BMP4,BTC,CCDC103,CCDC113,CELSR2,COL4A4,COL4A5,DCDC2,DYX1C1,EFNA1,ERBB3,FGD4,FGR,FZD3,GCNT2,HOXA2,IFT140,ITGB3,KRT8,L1CAM,LAMA1,LHX1,MERTK,NCMAP,NEFL,NGEF,NME5,NRCAM,PARD6B,PRKCZ,PTPRD,RPS6KA1,RSPH1,SEMA4D,SEMA6A,SHC3,SLITRK4,SNX10,TACSTD2,VANGL2,VSIG1,WNT7A
GO:0048522	0.0372988	1.23393	101.243	117	4537	positive regulation of cellular process	GO_BP	ACE,ACTR3C,ADAMTS3,ADORA2B,ALX4,ANKRD6,ARHGEF5,ASIC2,ATP8A1,ATP8A2,BIRC3,BMP2,BMP4,BMP8B,BTC,CA2,CALCRL,CARF,CASP10,CCL28,CDKL2,CDON,CHMP4C,CITED4,CLEC4E,CNTFR,CTSH,DCDC2,EFNA1,EGLN3,ELF3,EPCAM,ERBB3,ESRRG,F2RL1,F2RL3,FGD4,FGR,FOXE1,FZD3,GCNT2,GPR39,GRB14,GRB7,GUCY1A3,HAS3,HMGN5,HNF1A,HNF1B,HOXA2,HOXC11,IFIT2,IGFBP2,IL6R,ILDR1,IRF6,ITGB3,KIAA1804,KIRREL,KLK5,L1CAM,LHX1,MAOB,MAPK10,MCF2L,MERTK,MES…
GO:0021978	0.0378602	7.33651	0.312409	2	14	telencephalon regionalization	GO_BP	BMP2,BMP4
GO:0060177	0.0378602	7.33651	0.312409	2	14	regulation of angiotensin metabolic process	GO_BP	ACE,ENPEP
GO:0072574	0.0378602	7.33651	0.312409	2	14	hepatocyte proliferation	GO_BP	RPS6KA1,TNFAIP3
GO:0090177	0.0378602	7.33651	0.312409	2	14	establishment of planar polarity involved in neural tube closure	GO_BP	CELSR1,VANGL2
GO:1901565	0.0378719	1.80034	7.46215	13	336	organonitrogen compound catabolic process	GO_BP	ACE,ACMSD,ALDH5A1,AMBP,ASRGL1,CTSH,CYP3A5,DBH,ENPEP,GGT1,GLDC,KMO,MAOB,RAPGEF3,SMPDL3B
GO:0002028	0.0380304	2.83337	1.85214	5	83	regulation of sodium ion transport	GO_BP	NKAIN4,PER1,PTPN3,SGK2,SIK1
GO:0051153	0.0380304	2.83337	1.85214	5	83	regulation of striated muscle cell differentiation	GO_BP	BMP2,BMP4,MESP1,RBM38,SIK1
GO:0009799	0.038107	2.52845	2.47696	6	111	specification of symmetry	GO_BP	BMP4,CCDC103,DYX1C1,MESP1,RNF207,VANGL2
GO:0001654	0.0383302	1.79692	7.47551	13	335	eye development	GO_BP	ATP8A2,BMP4,CDON,IFT140,LAMA1,LHX1,MERTK,NPHP1,PDE6B,PROM1,SALL2,SOX2,WNT7A
GO:0019752	0.039128	1.45102	21.4093	30	964	carboxylic acid metabolic process	GO_BP	ACMSD,ACSM1,ACSM2A,ACSM3,ACSM5,ADSSL1,ALDH5A1,ASRGL1,BCO2,CYP2J2,EGLN3,EPHX2,FAAH,GGT1,GLDC,GSTO2,HPGD,HSD17B8,IDNK,KMO,NR1H3,OCLN,PADI1,PLA1A,PPARG,SLC22A5,SLC23A1,SLC3A1,SLC7A2,ST6GAL1,UGT2B7,UGT8
GO:0010712	0.0396034	4.26653	0.758708	3	34	regulation of collagen metabolic process	GO_BP	BMP4,IL6R,PPARG
GO:0002705	0.0397284	2.79733	1.87446	5	84	positive regulation of leukocyte mediated immunity	GO_BP	ADORA2B,F2RL1,FGR,PRKCZ,VAMP8
GO:0043281	0.0398554	2.04769	4.55225	9	204	regulation of cysteine-type endopeptidase activity involved in apoptotic process	GO_BP	BIRC3,CASP10,CTSH,EGLN3,PPARG,RPS6KA1,SOX2,TLR3,TNFSF10
GO:0048660	0.0414719	2.76219	1.89677	5	85	regulation of smooth muscle cell proliferation	GO_BP	BMP4,CALCRL,IL6R,PPARG,TNFAIP3
GO:0001822	0.0420877	2.27089	3.20156	7	146	kidney development	GO_BP	ACE,BMP2,BMP4,CA2,COL4A4,CTSH,ENPEP,EPCAM,GCNT3,HNF1B,HOXC11,LHX1,MTSS1,PROM1,TACSTD2,VANGL2
GO:0043401	0.0425277	3.21036	1.31658	4	59	steroid hormone mediated signaling pathway	GO_BP	BMP4,ESRRG,NR1H3,PPARG
GO:0061371	0.0425277	3.21036	1.31658	4	59	determination of heart left/right asymmetry	GO_BP	CCDC103,MESP1,RNF207,VANGL2
GO:0070266	0.0426225	4.13294	0.781023	3	35	necroptotic process	GO_BP	BIRC3,TLR3,TNFSF10
GO:0003181	0.0430529	6.77175	0.334724	2	15	atrioventricular valve morphogenesis	GO_BP	BMP2,EFNA1
GO:0032727	0.0430529	6.77175	0.334724	2	15	positive regulation of interferon-alpha production	GO_BP	IFIH1,TLR3
GO:0046519	0.0430529	6.77175	0.334724	2	15	sphingoid metabolic process	GO_BP	SGPP2,SPTLC3
GO:0060026	0.0430529	6.77175	0.334724	2	15	convergent extension	GO_BP	MESP1,VANGL2
GO:2000696	0.0430529	6.77175	0.334724	2	15	regulation of epithelial cell differentiation involved in kidney development	GO_BP	LHX1,PROM1
GO:0051270	0.0441136	1.51162	15.7097	23	704	regulation of cellular component movement	GO_BP	ACE,ATP8A1,BMP2,BMP4,CCL28,CTSH,DSC2,EFNA1,EPCAM,F2RL1,FGR,GCNT2,GRB7,IL6R,ITGB3,LAMA1,LAMA3,PARD6B,RNF207,SEMA4D,SST,TACSTD2,WNT7A
GO:0030334	0.0443088	1.55958	13.2328	20	593	regulation of cell migration	GO_BP	ACE,ATP8A1,BMP2,BMP4,CCL28,CTSH,EFNA1,F2RL1,FGR,GCNT2,GRB7,IL6R,ITGB3,LAMA1,LAMA3,PARD6B,SEMA4D,SST,TACSTD2,WNT7A
GO:0035556	0.0445379	1.27169	58.5098	71	2622	intracellular signal transduction	GO_BP	ADORA2B,AMBP,ANKRD6,ARAP2,ARHGAP26,ARHGEF5,ASB9,BIRC3,BMP2,BMP4,BMP8B,BTC,CASP10,CDON,CELSR1,CTSH,DCDC2,EFNA1,ERBB3,F2RL1,FGD4,FGR,FHIT,GCNT2,GUCY1A3,HMHA1,IFIH1,IL6R,KIAA1804,L1CAM,MAPK10,MCF2L,MCTP1,MERTK,NEFL,NGEF,NME5,PER1,PIK3AP1,PIK3C2B,PLCD3,PLCH1,PPP1R9A,PRKCZ,PTPRD,RAB19,RAB20,RAB26,RAB9B,RAPGEF3,RASD1,RASL10B,RBM38,REL,RPS6KA1,SAA1,SEMA4D,SGK2,SH2B2,SH2D3A,SHC3,SIK1,SOX2,TLR3,TNFAIP3,TN…
GO:0032642	0.0447953	3.15284	1.3389	4	60	regulation of chemokine production	GO_BP	ADORA2B,F2RL1,IL6R,TLR3
GO:0000904	0.0453261	1.42132	22.5604	31	1011	cell morphogenesis involved in differentiation	GO_BP	ATP8A2,BMP2,BMP4,BTC,CELSR2,COL4A4,COL4A5,DCDC2,EFNA1,ERBB3,FZD3,GCNT2,HOXA2,ITGB3,L1CAM,LAMA1,LHX1,MERTK,NEFL,NGEF,NRCAM,PARD6B,PTPRD,RPS6KA1,SEMA4D,SEMA6A,SHC3,SLITRK4,TACSTD2,VSIG1,WNT7A
GO:0045824	0.0457536	4.00745	0.803338	3	36	negative regulation of innate immune response	GO_BP	NR1H3,PPARG,TNFAIP3
GO:0097035	0.0457536	4.00745	0.803338	3	36	regulation of membrane lipid distribution	GO_BP	ANO7,ATP8A1,ATP8A2
GO:0006022	0.0465661	2.08532	3.97206	8	178	aminoglycan metabolic process	GO_BP	B3GAT2,B3GNT7,CHST9,GAL3ST3,GCNT2,HAS3,HS3ST1,HS6ST2
GO:0019369	0.0471294	3.09733	1.36121	4	61	arachidonic acid metabolic process	GO_BP	CYP2J2,EPHX2,GGT1,HPGD
GO:0032755	0.0471294	3.09733	1.36121	4	61	positive regulation of interleukin-6 production	GO_BP	ADORA2B,F2RL1,IL6R,TLR3
GO:0042733	0.0471294	3.09733	1.36121	4	61	embryonic digit morphogenesis	GO_BP	ALX4,BMP4,HOXC11,WNT7A
GO:0051403	0.047167	3.09529	1.36135	4	62	stress-activated MAPK cascade	GO_BP	ADORA2B,AMBP,ANKRD6,ARHGEF5,BMP2,F2RL1,KIAA1804,MAPK10,PER1,RPS6KA1,SH2D3A,TLR3,VANGL2,WNT7A
GO:0042402	0.0484928	6.28766	0.357039	2	16	cellular biogenic amine catabolic process	GO_BP	ACMSD,KMO
GO:0060055	0.0484928	6.28766	0.357039	2	16	angiogenesis involved in wound healing	GO_BP	ITGB3,TNFAIP3
GO:0071294	0.0484928	6.28766	0.357039	2	16	cellular response to zinc ion	GO_BP	GPR39,MT1B
GO:0072112	0.0484928	6.28766	0.357039	2	16	glomerular visceral epithelial cell differentiation	GO_BP	BMP4,PROM1
GO:0072283	0.0484928	6.28766	0.357039	2	16	metanephric renal vesicle morphogenesis	GO_BP	BMP4,LHX1
GO:0072576	0.0484928	6.28766	0.357039	2	16	liver morphogenesis	GO_BP	RPS6KA1,TNFAIP3
GO:0043436	0.0495267	2.36087	2.64212	6	122	oxoacid metabolic process	GO_BP	ACMSD,ACSM1,ACSM2A,ACSM3,ACSM5,ADSSL1,ALDH5A1,ASRGL1,B3GAT2,B3GNT7,BCO2,CHST9,CYP2J2,EGLN3,EPHX2,FAAH,GGT1,GLDC,GSTO2,HPGD,HS6ST2,HSD17B8,IDNK,KMO,NR1H3,OCLN,PADI1,PLA1A,PPARG,SLC22A5,SLC23A1,SLC3A1,SLC7A2,ST6GAL1,SULT1C2,UGT2B7,UGT8,VANGL2
GO:0003143	0.0495299	3.04374	1.38353	4	62	embryonic heart tube morphogenesis	GO_BP	CCDC103,MESP1,RNF207,VANGL2
GO:0016324	2.97768e-07	3.94088	6.18704	22	272	apical plasma membrane	GO_CC	ABCC6,CLDN1,CNTFR,ENPEP,EPCAM,ERBB3,FZD3,IGFBP2,IL6R,MAL2,MARVELD2,OCLN,PRKCZ,PROM1,SHANK2,SLC17A3,SLC22A5,SLC23A1,SLC29A4,STXBP2,UPK1B,VANGL2
GO:0016323	8.22936e-05	3.44734	4.70852	15	207	basolateral plasma membrane	GO_CC	ABCC6,CA11,CA2,EPCAM,ERBB3,HPGD,IL6R,MAP7,MARVELD2,SLC23A1,SLC40A1,SLCO4C1,TACSTD2,VANGL2,VSIG1
GO:0016021	0.000104502	1.48483	121.034	156	5321	integral component of membrane	GO_CC	ABCA3,ABCC6,ACE,ADORA2B,ALG10B,ANO7,ART3,ASIC2,ATP8A1,ATP8A2,B3GAT2,B3GNT5,B3GNT7,BEAN1,BMP2,BTC,C1orf115,C1orf186,CALCRL,CCDC108,CDH23,CDH6,CDHR1,CDON,CDS1,CELSR1,CELSR2,CERS4,CHST9,CLDN1,CLDN10,CLDN16,CLDN2,CLEC4E,CLMN,CNTFR,DBH,DNAJC22,DSC2,EFNA1,ENPEP,EPCAM,EPHX4,ERBB3,F2RL1,F2RL3,FAAH,FAM134B,FER1L4,FMO4,FZD3,GAL3ST1,GAL3ST3,GALNT14,GALNT16,GALNT3,GCNT2,GCNT3,GDPD1,GGT1,GOLT1A,GPR160,GPR31,G…
GO:0016328	0.000112692	7.2691	1.11458	7	49	lateral plasma membrane	GO_CC	ABCC6,CLDN1,EPCAM,ERBB3,FZD3,TACSTD2,VANGL2
GO:0005923	0.000190912	4.42445	2.47936	10	109	bicellular tight junction	GO_CC	CLDN1,CLDN10,CLDN16,CLDN2,EPCAM,MARVELD2,NPHP1,OCLN,PARD6B,PRKCZ
GO:0070062	0.000528367	1.52645	62.9167	88	2766	extracellular exosome	GO_CC	ACE,ACMSD,ACSM1,ACTR3C,ADAMTS3,ALDH1A1,AMBP,AMY1A,ART3,ATP8A1,BEX5,CA2,CCL28,CDH6,CFI,CHMP4C,CLDN2,CNFN,CPM,CRYM,CTSH,CYP2J2,DSC2,EFNA1,ENPEP,EPCAM,EPHX2,EVPL,FAM213A,FGR,FHIT,GALNT16,GALNT3,GCNT3,GGT1,GNG7,GPRC5C,GSTO2,HPGD,HS6ST2,IGFBP2,IRF6,ITGB3,ITGB6,KIRREL,KMO,KRT8,LAMA3,MAL2,MAOB,MGAT4A,MMP7,MYO5C,PABPC3,PADI1,PARD6B,PDZK1IP1,PLA1A,PLLP,PPL,PRKCZ,PROM1,PTPRD,RAB19,RAPGEF3,SAA1,SERPINA1,SER…
GO:0043230	0.000614882	1.51773	63.2124	88	2779	extracellular organelle	GO_CC	ACE,ACMSD,ACSM1,ACTR3C,ADAMTS3,ALDH1A1,AMBP,AMY1A,ART3,ATP8A1,BEX5,CA2,CCL28,CDH6,CFI,CHMP4C,CLDN2,CNFN,CPM,CRYM,CTSH,CYP2J2,DSC2,EFNA1,ENPEP,EPCAM,EPHX2,EVPL,FAM213A,FGR,FHIT,GALNT16,GALNT3,GCNT3,GGT1,GNG7,GPRC5C,GSTO2,HPGD,HS6ST2,IGFBP2,IRF6,ITGB3,ITGB6,KIRREL,KMO,KRT8,LAMA3,MAL2,MAOB,MGAT4A,MMP7,MYO5C,PABPC3,PADI1,PARD6B,PDZK1IP1,PLA1A,PLLP,PPL,PRKCZ,PROM1,PTPRD,RAB19,RAPGEF3,SAA1,SERPINA1,SER…
GO:0071944	0.000614988	1.42182	113.073	143	4971	cell periphery	GO_CC	ABCA3,ABCC6,ACE,ADORA2B,ALG10B,AMBP,ANO7,ARHGEF5,ART3,ASIC2,ATP8A1,ATP8A2,BMP2,BTC,C1orf186,CA11,CA2,CALCRL,CASP10,CDH23,CDH6,CDHR1,CDON,CELSR1,CELSR2,CLDN1,CLDN10,CLDN16,CLDN2,CLEC4E,CNFN,CNTFR,CPM,CTTNBP2,DSC2,DYX1C1,EFNA1,ENPEP,EPCAM,ERBB3,EVPL,F2RL1,F2RL3,FAM84B,FCHO1,FGR,FZD3,GAL3ST1,GGT1,GNG7,GPR160,GPR31,GPR39,GPR61,GPRC5C,GRB14,GRB7,GUCY1A3,HAS3,HPGD,HSD17B7,HSD17B8,IGFBP2,IL1R2,IL6R,ILDR…
GO:0098589	0.000957351	1.76847	24.6344	41	1083	membrane region	GO_CC	ABCC6,AP1S3,CA11,CA2,CDHR1,CLDN1,CNTFR,ENPEP,EPCAM,ERBB3,FCHO1,FGR,FZD3,HPGD,IGFBP2,IL6R,ITGB3,KIRREL,L1CAM,MAL2,MAP7,MARVELD2,OCLN,PDE6B,PLLP,PRKCZ,PROM1,SHANK2,SHISA9,SLC17A3,SLC22A5,SLC23A1,SLC29A4,SLC3A1,SLC40A1,SLCO4C1,STXBP2,TACSTD2,UPK1B,VANGL2,VSIG1
GO:0044425	0.0010264	1.41009	117.88	146	5416	membrane part	GO_CC	ABCA3,ABCC6,ACE,ADORA2B,ALG10B,ANO7,AP1M2,AP1S3,ART3,ASIC2,ATP8A1,ATP8A2,B3GAT2,B3GNT5,B3GNT7,BEAN1,BMP2,BTC,C1orf115,C1orf186,CA11,CA2,CALCRL,CASP10,CCDC108,CDH23,CDH6,CDHR1,CDON,CDS1,CELSR1,CELSR2,CERS4,CHST9,CLDN1,CLDN10,CLDN16,CLDN2,CLEC4E,CLMN,CNTFR,CPM,CYP2J2,CYP3A5,DBH,DNAJC22,DSC2,EFNA1,ENPEP,EPCAM,EPHX4,ERBB3,F2RL1,F2RL3,FAAH,FAM134B,FCHO1,FER1L4,FGR,FMO4,FZD3,GAL3ST1,GAL3ST3,GALNT14,GAL…
GO:0001750	0.00145225	4.55017	1.68324	7	74	photoreceptor outer segment	GO_CC	ATP8A2,CDHR1,IFT140,MERTK,PDE6B,PROM1,SHANK2
GO:0070110	0.00152508	86.3483	0.0682394	2	3	ciliary neurotrophic factor receptor complex	GO_CC	CNTFR,IL6R
GO:0005605	0.00165755	9.12526	0.523169	4	23	basal lamina	GO_CC	COL4A4,COL4A5,LAMA1,LAMA3
GO:0042599	0.00352813	11.7973	0.318451	3	14	lamellar body	GO_CC	ABCA3,CTSH,KLK5
GO:0005902	0.00391001	3.76067	2.00169	7	88	microvillus	GO_CC	CA2,CDH23,ITGB3,PROM1,RAPGEF3,VCAM1,WWOX
GO:0005587	0.00728663	21.5833	0.136479	2	6	collagen type IV trimer	GO_CC	COL4A4,COL4A5
GO:0042584	0.00728663	21.5833	0.136479	2	6	chromaffin granule membrane	GO_CC	ATP8A1,DBH
GO:0005911	0.00733872	2.07756	8.04803	16	356	cell-cell junction	GO_CC	CLDN1,CLDN10,CLDN16,CLDN2,DSC2,EPCAM,EVPL,ILDR1,KIRREL,KRT8,LAMA1,MARVELD2,NPHP1,OCLN,PARD6B,PPL,PRKCZ,SKAP1,VANGL2
GO:0043235	0.0131198	2.04101	7.14239	14	314	receptor complex	GO_CC	BMP2,CNTFR,ERBB3,GPR160,GPR61,GPRC5C,IL6R,ITGB3,ITGB6,NR1H3,PTPRN2,SHANK2,SHISA9,SKAP1
GO:0030175	0.0143737	3.21534	1.97894	6	87	filopodium	GO_CC	FGD4,FZD3,ITGB3,PPP1R9A,RAPGEF3,VCAM1
GO:0030057	0.0147586	6.48516	0.523169	3	23	desmosome	GO_CC	DSC2,EVPL,PPL
GO:0072372	0.0164568	2.29321	4.54929	10	200	primary cilium	GO_CC	ATP8A2,CDHR1,DCDC2,EFCAB7,IFT140,MERTK,NPHP1,PDE6B,PROM1,SHANK2
GO:0005883	0.0167153	12.3312	0.204718	2	9	neurofilament	GO_CC	NEFL,SHANK2
GO:0031526	0.0188652	4.22341	1.02359	4	45	brush border membrane	GO_CC	SHANK2,SLC17A3,SLC22A5,SLC3A1
GO:0031988	0.0212373	1.6243	15.4049	24	731	membrane-bounded vesicle	GO_CC	ABCA3,ACE,ACMSD,ACSM1,ACTR3C,ADAMTS3,ALDH1A1,AMBP,AMY1A,AP1M2,AP1S3,ART3,ATP8A1,BEX5,BMP4,CA2,CCL28,CDH6,CFI,CHMP4C,CLDN2,CNFN,CPM,CRYM,CTSH,CTTNBP2,CYP2J2,DBH,DSC2,EFNA1,ENPEP,EPCAM,EPHX2,EVPL,FAM213A,FGR,FHIT,GALNT16,GALNT3,GCHFR,GCNT3,GGT1,GNG7,GPRC5C,GSTO2,HPGD,HS6ST2,IGFBP2,IRF6,ITGB3,ITGB6,KIRREL,KLK5,KMO,KRT8,LAMA3,MAL2,MAOB,MGAT4A,MMP7,MTSS1,MYO5C,N4BP3,NPY1R,OCLN,PABPC3,PADI1,PARD6B,PDZK…
GO:0031226	0.0222354	1.38646	38.4188	51	1689	intrinsic component of plasma membrane	GO_CC	ADORA2B,ART3,ASIC2,BMP2,CALCRL,CDHR1,CELSR1,CLDN1,CNTFR,EFNA1,ENPEP,ERBB3,F2RL1,F2RL3,GAL3ST1,GGT1,GPR31,GPR39,GPRC5C,HAS3,IL6R,ITGB3,ITGB6,KCND1,KCNIP1,KCNJ16,KCNJ9,MERTK,NCMAP,NPY1R,NRCAM,PROM1,PTPRD,PTPRN2,RAB26,SEMA4D,SHANK2,SHISA9,SLC16A12,SLC17A3,SLC22A5,SLC23A1,SLC3A1,SLC40A1,SLC7A2,SLCO4C1,SYT13,TACSTD2,TLR3,TNFSF10,UPK1B
GO:0031225	0.0223151	2.43187	3.43472	8	151	anchored component of membrane	GO_CC	ART3,CNTFR,CPM,EFNA1,GGT1,LY6G6C,LYPD5,MSLN
GO:0031410	0.0239468	1.45602	26.4086	37	1161	cytoplasmic vesicle	GO_CC	ABCA3,AP1M2,AP1S3,ATP8A1,CTSH,CTTNBP2,DBH,DSC2,ENPEP,GCHFR,GPRC5C,IGFBP2,ITGB3,KLK5,MARVELD2,MTSS1,N4BP3,NPY1R,OCLN,PIFO,PIK3C2B,PLA1A,PTPRN2,RAB20,RAB26,RAB9B,RINL,SAA1,SEC31B,SERPINA1,SLC24A5,SLC40A1,STXBP2,SYT13,VAMP8,VANGL2,WNT7A
GO:0043220	0.0247831	9.58983	0.250211	2	11	Schmidt-Lanterman incisure	GO_CC	MARVELD2,NCMAP
GO:0005615	0.0257172	1.42127	29.9998	41	1322	extracellular space	GO_CC	ABCA3,ACE,ACSM1,ADAMTS3,AMBP,AMY1A,BMP2,BMP4,BMP8B,BTC,CA2,CCL28,CFI,CNTFR,CTSH,ERBB3,FRMD4B,GGT1,HABP2,IGFBP2,IL6R,KLK5,LAMA1,LIPG,MCF2L,MERTK,MMP7,MSLN,MSMP,PROM1,SAA1,SEMA4D,SERPINA1,SERPINI1,SLPI,SMPDL3B,SST,TACSTD2,TNFSF10,VCAM1,WNT10A,WNT7A
GO:0000139	0.0304696	1.59194	14.2848	22	628	Golgi membrane	GO_CC	AP1M2,AP1S3,B3GAT2,B3GNT5,B3GNT7,CHST9,GAL3ST1,GAL3ST3,GALNT14,GALNT16,GALNT3,GCNT2,GCNT3,GOLT1A,GRB14,HS6ST2,MARCH9,MGAT4A,RAB26,SLC24A5,ST6GAL1,TLR3
GO:0044463	0.0310104	1.49258	20.1079	29	884	cell projection part	GO_CC	ASIC2,CCDC103,CDHR1,CTTNBP2,DCDC2,FGR,FZD3,IFT140,ITGB3,KIRREL,L1CAM,MAPK10,NCMAP,NEFL,NGEF,NPHP1,NRCAM,PDE6B,PIFO,PPP1R9A,PRKCZ,PROM1,PTPRN2,SHANK2,SHISA9,SLC17A3,SLC22A5,SLC3A1,TUBB4A
GO:0030659	0.0320936	1.72605	9.57626	16	421	cytoplasmic vesicle membrane	GO_CC	ABCA3,AP1M2,AP1S3,ATP8A1,DBH,GPRC5C,ITGB3,N4BP3,PLA1A,PTPRN2,RAB20,RAB26,RAB9B,SEC31B,VAMP8,WNT7A
GO:0047760	1.69753e-05	43.5335	0.181479	4	8	butyrate-CoA ligase activity	GO_MF	ACSM1,ACSM2A,ACSM3,ACSM5
GO:0070700	0.000878744	21.7059	0.204164	3	9	BMP receptor binding	GO_MF	BMP2,BMP4,BMP8B
GO:0008109	0.00151664	86.6187	0.0680546	2	3	N-acetyllactosaminide beta-1,6-N-acetylglucosaminyltransferase activity	GO_MF	GCNT2,GCNT3
GO:0008194	0.00229284	3.70802	2.3227	8	103	UDP-glycosyltransferase activity	GO_MF	B3GAT2,B3GNT5,GALNT14,GALNT16,GALNT3,GCNT2,GCNT3,HAS3,MGAT4A,UGT2B7,UGT8
GO:0001733	0.00298774	43.3067	0.0907395	2	4	galactosylceramide sulfotransferase activity	GO_MF	GAL3ST1,GAL3ST3
GO:0004897	0.00298774	43.3067	0.0907395	2	4	ciliary neurotrophic factor receptor activity	GO_MF	CNTFR,IL6R
GO:0008970	0.00298774	43.3067	0.0907395	2	4	phosphatidylcholine 1-acylhydrolase activity	GO_MF	LIPG,PLA1A
GO:0016298	0.00378063	3.39706	2.51802	8	111	lipase activity	GO_MF	FAAH,GOLT1A,LIPG,PLA1A,PLCD3,PLCH1,RARRES3,SMPDL3B
GO:0033612	0.00430184	10.8489	0.340273	3	15	receptor serine/threonine kinase binding	GO_MF	BMP2,BMP4,BMP8B
GO:0015057	0.00490492	28.8693	0.113424	2	5	thrombin receptor activity	GO_MF	F2RL1,F2RL3
GO:0039706	0.00490492	28.8693	0.113424	2	5	co-receptor binding	GO_MF	BMP2,BMP4
GO:0070324	0.00490492	28.8693	0.113424	2	5	thyroid hormone binding	GO_MF	CRYM,CTSH
GO:0098631	0.00621689	9.29794	0.385643	3	17	protein binding involved in cell adhesion	GO_MF	DSC2,EPCAM,NRCAM
GO:0005070	0.00687823	4.53461	1.2023	5	53	SH3/SH2 adaptor activity	GO_MF	GRB14,GRB7,SH2B2,SH2D3A,SKAP1
GO:0008131	0.00724731	21.6507	0.136109	2	6	primary amine oxidase activity	GO_MF	MAOB,VCAM1
GO:0008146	0.00852685	5.45721	0.813057	4	36	sulfotransferase activity	GO_MF	CHST9,GAL3ST1,GAL3ST3,HS3ST1,HS6ST2,SULT1C2
GO:0016638	0.0085673	8.13469	0.431013	3	19	oxidoreductase activity, acting on the CH-NH2 group of donors	GO_MF	GLDC,MAOB,VCAM1
GO:0004653	0.0099121	7.65571	0.453698	3	20	polypeptide N-acetylgalactosaminyltransferase activity	GO_MF	GALNT14,GALNT16,GALNT3
GO:0016758	0.0113111	2.77823	3.03389	8	135	transferase activity, transferring hexosyl groups	GO_MF	ALG10B,B3GAT2,B3GNT5,B3GNT7,GALNT14,GALNT16,GALNT3,GCNT2,GCNT3,HAS3,MGAT4A,UGT2B7,UGT8
GO:0004301	0.0131277	14.432	0.181479	2	8	epoxide hydrolase activity	GO_MF	EPHX2,EPHX4
GO:0004955	0.0166274	12.3695	0.204164	2	9	prostaglandin receptor activity	GO_MF	HPGD,PPARG
GO:0015174	0.0166274	12.3695	0.204164	2	9	basic amino acid transmembrane transporter activity	GO_MF	SLC3A1,SLC7A2
GO:0086080	0.0166274	12.3695	0.204164	2	9	protein binding involved in heterotypic cell-cell adhesion	GO_MF	DSC2,NRCAM
GO:0004867	0.0200727	2.96876	2.13238	6	94	serine-type endopeptidase inhibitor activity	GO_MF	AMBP,PAPLN,SERPINA1,SERPINI1,SLPI,SPINK13
GO:0004303	0.024655	9.61956	0.249534	2	11	estradiol 17-beta-dehydrogenase activity	GO_MF	HSD17B7,HSD17B8
GO:0016229	0.0249373	5.20332	0.635177	3	28	steroid dehydrogenase activity	GO_MF	HSD17B7,HSD17B8,SDR42E1
GO:0072349	0.0290119	8.67968	0.271529	2	12	modified amino acid transmembrane transporter activity	GO_MF	SLC16A12,SLC22A5,SLC3A1
GO:0016801	0.0291485	8.65707	0.272219	2	12	hydrolase activity, acting on ether bonds	GO_MF	EPHX2,EPHX4
GO:0015101	0.039013	7.21333	0.317588	2	14	organic cation transmembrane transporter activity	GO_MF	SLC22A5,SLC25A29
GO:0016594	0.039013	7.21333	0.317588	2	14	glycine binding	GO_MF	ALAS2,GLDC
GO:0060090	0.0391339	2.16546	3.83374	8	169	binding, bridging	GO_MF	EVPL,GRB14,GRB7,NEFL,SH2B2,SH2D3A,SKAP1,TRIM17
GO:0008378	0.0412627	4.19467	0.771286	3	34	galactosyltransferase activity	GO_MF	B3GNT5,B3GNT7,UGT8
GO:0015020	0.0412627	4.19467	0.771286	3	34	glucuronosyltransferase activity	GO_MF	B3GAT2,UGT2B7,UGT8
GO:0061135	0.0439048	2.11244	3.92448	8	173	endopeptidase regulator activity	GO_MF	AMBP,BIRC3,PAPLN,RPS6KA1,SERPINA1,SERPINI1,SLPI,SPINK13
GO:0004953	0.0443532	6.65805	0.340273	2	15	icosanoid receptor activity	GO_MF	HPGD,PPARG
GO:0015238	0.0443532	6.65805	0.340273	2	15	drug transmembrane transporter activity	GO_MF	SLC17A3,SLC22A5
GO:0015645	0.0443532	6.65805	0.340273	2	15	fatty acid ligase activity	GO_MF	ACSM1,ACSM3
GO:0034483	0.0443532	6.65805	0.340273	2	15	heparan sulfate sulfotransferase activity	GO_MF	HS3ST1,HS6ST2
GO:0030414	0.0490445	2.06193	4.01522	8	177	peptidase inhibitor activity	GO_MF	AMBP,BIRC3,PAPLN,RPS6KA1,SERPINA1,SERPINI1,SLPI,SPINK13
GO:0008081	0.049779	2.61676	1.99627	5	88	phosphoric diester hydrolase activity	GO_MF	GDPD1,PDE6B,PLCD3,PLCH1,SMPDL3B
GO:0001784	0.0499456	6.1821	0.362958	2	16	phosphotyrosine binding	GO_MF	FGR,PTPN3
GO:0004012	0.0499456	6.1821	0.362958	2	16	phospholipid-translocating ATPase activity	GO_MF	ATP8A1,ATP8A2
GO:0017081	0.0499456	6.1821	0.362958	2	16	chloride channel regulator activity	GO_MF	SGK2,VAMP8
