# Supplementary material for: The FGF, TGFβ and WNT axis Modulate Self-renewal of Human SIX2+ Urine Derived Renal Progenitor Cells
Source: Sci Rep. 2020 Jan 20;10:739. doi: 10.1038/s41598-020-57723-2 (PMC6970988; doi:10.1038/s41598-020-57723-2)
Supplement: Supplementary file 5 — Supplemental Table S7. [file 41598_2020_57723_MOESM5_ESM.xls]

## Sheet: subsets
B4_HFF_iPSC	ESCs	ESCs_AND_B4_HFF_iPSC	Urine-derived renal progenitors_iPSCs	Urine-derived renal progenitors_iPSCs_AND_B4_HFF_iPSC	Urine-derived renal progenitors_iPSCs_AND_ESCs	Urine-derived renal progenitors_iPSCs_AND_ESCs_AND_B4_HFF_iPSC
MB	CRYBB2	RAB3D	COL3A1	ZNF680	DNAJC12	HIST1H3A
TGFB1	NTN4	POU3F3	ARHGDIB	EPAS1	ANXA1	F8A1
FCGBP	IRF8	DEPDC5	IGFBP7	MX1	MSC	ARRDC5
ADAM12	MIR5193	RABGEF1	ACTG2	CPQ	GSTT1	CGB
TACSTD2	PALMD	SPATA31D3	SLPI	ENPP2	MYL3	FAM86C1
KLF9	WNT5B	EBI3	SEMG1	MYOF	LYRM5	CACNG8
ARSD	CD248	ACTG1P4	GREM1	ARID5B	CAPN6	MORC2
PSD4	GRAMD1C	MVP	DKK1	DFNA5	CELA3A	HIST1H2BN
DNER	FAM107A	RPS4Y1	DNAJA4	NMRK1	CYP3A5	PCDHGB5
TNFAIP3	APC2	POMC	AFP	CPXM2	CCNO	ZNF600
RARRES3	JOSD2	PRAF2	WLS	QPCT	PCP4	KRTAP6-2
SYK	IGSF11	IRF1	AHSP	CRYZ	RRAD	SSX7
C11orf96	SLC17A7	DNAJC13	GMPR	PROS1	CYP2J2	PCDHA13
ASTN1	VCY	HIST2H2BE	PLEKHF2	EVA1C	CALY	PCDHA4
LTBP2	TMEM229B	PER1	S100B	SLA	F10	TUBB7P
ATP8B1	TCL1A	FAM219A	TIFA	FRZB	LGALS7	KRTAP6-1
S100A14	HOXC10	PPFIBP2	ACOX2	FLRT2	MYOM2	SFT2D1
EIF1AY	PHYHIP	ANGPTL2	CRIP1	SYT11	CNTFR	ARHGAP22
NFIA	TNNT3	MYO18A	NAAA	NAP1L5	ZNF502	PLEKHG2
TRIM62	GFRA1	NEURL1B	PLAC1	KCNE3	ERCC6-PGBD3	KRTAP10-12
SCARF2	DAAM2	S100A2	FAM162B	ZNF559	PIGH	KRTAP10-1
DFNB31	C2orf72	FILIP1L	NKIRAS1	CCL26	GJB5	KRTAP10-3
USP18	ARHGAP25	PDZD2	HS3ST2	YPEL2	PUS7L	TDRKH
FBP1	CD300A	RNASE4	TSACC	PRICKLE2	TMEM79	OR2A14
TNFRSF19	CLDN2	DRAM1	ST8SIA3	RAB26	PKIB	KRTAP10-9
PID1	SPATA18	LOC101060683	HNMT	ELAC1	ACTL7B	RPL38
ZBED6CL	ARHGEF25	FAM47E	GNG3	C9orf156	MGARP	H3F3A
ADRA2A	TMEM117	PHF8	IL15	LIMCH1	SHISA7	UNCX
PIEZO2	CLCF1	C3orf18	HAPLN1	SOAT1	KHDC1	ZNF835
ITGB8	LCAT	KLF4	NKG7	CST6	ECHDC3	IMPACT
MAP6	TMEM61	KDM1B	PLD6	MAP3K14	CCDC108	DUX2
TBC1D9	FAM19A5	VEGFC	ZNF248	CHP2	FPGT	TCEAL1
F8	ANO5	MITF	CAV2	TM4SF18	GAD2	SCAND1
NALCN	PARVB	KLC4	BHLHE40	CADPS	ZNF595	PNMAL1
NAV3	MAGEL2	PLEKHH2	LAYN	PLCL2	KLHDC7B	FAM127A
OAS3	FBXL8	ARHGEF17	EDN1	IQCG	EDA2R	C2orf44
SLC24A3	IL20RB	ITPKB	ATG4A	LRRC17	DCAF4L2	NSUN5
FAM167A	NTRK3	RIN2	OPTC	IFIT5	SYCE3	MAGI3
CHODL	CLEC3B	ACACB	APBB1IP	AFAP1L2	OSCP1	ACOXL
LDHC	SSTR1	USP20	DPPA2	NEXN	FAM227B	VPS54
USP2	LRRTM1	PIP5K1B	ZHX1	ZNF565	GUCY2D	PARD6A
PYGM	ZNF404	ADCY9	NPPB	GRHL1	ARHGAP24	RPL36
IFIH1	HES5	BEND7	NAALAD2	STOX1	TMEM86A	SPATC1L
ZBTB47	RGS6	A4GALT	ZNF350	FAM185A	ZNF501	UQCRHL
PKP3	PPFIA4	ROM1	MECOM	MYB	ZFP28	RPL9
NDNF	AOC2	ANG	LIX1	BBS12	MMAA	IFITM3
RGS20	GRM8	ELF4	SFT2D2	VTI1A	CCDC68	ZNF184
IRX1	DQX1	MDFI	CXCR4	BCDIN3D	NETO1	LCE1D
USP9Y	PPP1R32	WAS	MT1M	TAC1	C12orf56	LCE1F
MAP3K5	RGPD1	CELA2A	GH2	PLA2G7	NUTM2A	LCE1A
GAD1	ENPP7	COL5A3	ZNF79	ZNF562	HIST1H2AC	BAI1
CD1D	SPARCL1	PIK3R5	COL8A1	CLHC1	PCDHGA8	CHST7
FAM167B	UPK3B	CYP4X1	TMCC3	CEP19	LOC101060409	RSRC1
CLIC6	KCNJ2	SEPT3	CRYGD	PRSS35	KLHL38	KRTAP10-10
LRRC4	LYG1	NFASC	TTC26	KCNK12	LOC101060650	PTMS
HOMEZ	OCA2	HIVEP2	AK9	ANXA9	IL17REL	RRNAD1
FMN2	GRHL3	UNC13D	GPHA2	ZNF285	HIST1H1B	UTS2R
CEBPA	ECEL1	EGR2	FMO4	CCDC102A	SYT4	FIG4
LEF1	CD177	CREBRF	SP5	CUZD1	DPYSL5	GP1BB
FRY	CA4	MAPK4	TEX14	SETD9	FDXACB1	KLF7
SOCS7	GNMT	EML2	LRRC24	NEURL2	LINGO3	AURKAIP1
PBX4	GLDN	MAP4K2	LOC100652777	ACTRT3	OR51D1	JUP
ZFHX3	C12orf42	PCED1B	SLC10A7	MT1H	DNAJC15	C15orf40
ACCS	C5orf58	ZNF862	ACTL6B	TRPM3	DBH	CLDN3
KDM5D	OTOF	ODF2L	EPSTI1	HESX1	MFSD6	KRT33A
COL22A1	FOXE3	MTMR11	SEMA3D	CAT	ZNF880	NOP16
HRCT1	PTPN7	DOCK2	FAM19A4	FAM3B	SLC22A2	CEMP1
EGF	RAX2	ATP7B	TMEM154	ZNF571	PCDH9	PLCB3
TRPS1	CORT	NFE2	ARL15	DAZL	ZNF582	MLXIPL
BFSP1	PGLYRP4	ANKRD13B	FNDC7	PMCH	PKD1L1	LHB
GJD3	ABCB4	TEP1	IL4I1	ZBTB25	GPR132	HLA-C
MAGEA4	LHFPL1	ABCC8	CRH	BCL11B	LAMA4	KRTAP10-8
TNNT2	FAM183A	DPP6	TBC1D19	PKD2L1	IL10RB	NKX1-2
DOCK3	RAB33A	GPR162	TCEAL5	LMO7	SH3TC1	VSTM5
C9orf64	AFAP1L1	MAP3K6	RIT2	CD300E	SPRR1A	CBWD1
WFDC1	PTGER1	BATF2	PROKR1	KIF19	NDRG1	SLC6A15
HAO2	ACHE	SDSL	WDR5B	ZNF177	DNAAF3	DSN1
IL11	XDH	TSPAN18	HDX	CHRNA5	MYO1G	NXNL2
SYNDIG1L	SLC44A5	ST6GAL2	DGKB	HS3ST5	MT1IP	SP9
PPM1K	ACVR1C	KIAA1211L	RUNDC3B	TNFRSF11A	PLK3	GH1
PSG11	C16orf90	ZC3H6	SPRR2F	DACT1	SLC25A45	GSTP1
SCML1	IL10	GPR68	GAN	CREB3L3	ISG20	HBB
TFR2	FAM124B	ZDHHC22	ZNF677	THUMPD3	EFHC2	COX7C
RASIP1	CEBPE	ASPRV1	HIST1H1A	HFE	ASAH2	COL1A1
DNAH10	PKD1L2	MAT1A	ELK4	MLLT4-AS1	HOXB-AS3	COL1A2
GZMH	AARD	FAM212A	ITGB3	BRIP1	PYY	RPS21
NRXN3	ATP4A	CISH	KLRG1	C8orf37	FOSL2	CST3
BTBD9	GPR37L1	PPP1R3D	PPP1R36	ANKRD34B	LOC100505946	TIMP1
PYROXD2	ALAS2	VILL	HMSD	CHRNA9	P2RY8	ATP6V0E1
LYSMD1	C4A	NEDD9	LRTOMT	ZNF235	ZNF81	SPDEF
RBM24	GALNT13	MN1	MIR22	BRWD3	SNHG17	SEPT2
SATB2	SP140L	FCN3	ZNF486	TYW3		SERPING1
KIAA1549L	FGF18	TRADD	ZNF619	FLRT3		NDUFA4
GFRA2	KLK14	RAPGEF3	ANKRD45	CLDN16		LGALS3BP
PRKY	LOC646498	LPCAT2	FITM2	BEND6		UBA1
ZFY	VWC2	BCL3	C9orf129	GPR137C		MDH1
CPA4	CEL	NOS3	POLN	SIX3		TRIM28
MFAP4	HTR5A	ACAP1	NEK11	GRPR		CALR
NMNAT1	PRRG4	UNC13A	CTAG2	ACSM1		RPS11
RAMP2	PCSK2	ABCG1	GPR151	PCDHGB2		COX4I1
LRRC37A3	KCNS1	OPCML	RLN2	NPHP1		LAPTM4B
ZBTB22	TSPO2	PRR14	TCF23	DNAJC28		PLD3
BNIPL	NLRP1	CNTNAP1	SSTR2	SSPO		PHB2
HHATL	RASGRP4	GUCA1B	GLIS3	OR4X1		C4orf46
LRTM2	GAS2L2	DNAH1	MAP10	CDH6		CDKN1A
KREMEN2	LOXHD1	S1PR3	HAS2	CDH11		FKBP1A
TMTC2	AMBN	LRRC10B	MGAT4C	CCDC160		MTCH1
GRM3	TMEFF2	BVES	HOXB6	FAM69A		C3
CCDC69	SERINC4	CALML3	SLC13A5	ZNF214		CD81
TFCP2L1	TMC2	SYN1	OR2T4	FEZF1		BLOC1S5-TXNDC5
KIAA1107	SLC13A4	NUDT18	LRRC6	TREML1		MAGED2
KIF24	KRT40	CILP2	TRIM4	PXK		APEX1
DOK6	KRT84	NR0B2	TNFAIP6	CACNA2D3		SLC25A5
SLITRK2	OR7D4	ANKDD1A	SNAI2	ZDHHC20		ILF2
IKZF2	GPR61	RNF112	GRIA3	SCML2		COL6A1
PYDC1	PLGLA	MX2	PTPLAD2	ARMC4		PSMB4
CCDC78	VAMP5	ARMC12	C2orf54	ZNF107		PRDX2
SIX6	AFF3	GOLGA2P5	MUC12	ISM2		TSC22D1
MICU3	SLAMF8	PITPNM3	ORM2	DEPTOR		DDB1
GRHL2	PCDHB16	PPAPDC3	DNM1P46	ZNF324		SKP1
OBSCN	KCNJ4	LAT	CALCRL	SFRP5		LY6E
VCX	ZFP2	LEPR	TRIM54	MDH1B		CCT2
IFIT3	SLC5A12	ADAMTS14	YAF2	AP4S1		BCAP31
USHBP1	SLC22A5	TMEM81	ZNF542	HLA-DQA1		FLNA
LURAP1	POU6F2	ATP1B2	KIRREL3	PDLIM3		ANXA2
GABPB2	LOC391322	CNIH3	GPNMB	AKR1C1		NHP2L1
MACROD2	GRM1	FGD5	BTBD19	SYNPO		ARF4
KIAA1755	SIGLEC14	HSPA12B	C6orf52	ACOT1		AKR1B1
XKR4	GOLGA6A	STRIP2	MLKL	GDPD3		TMBIM1
ICA1L	SLCO1A2	MMP23A	MYRFL	COL20A1		RBBP7
RGS7	DENND2C	XYLT1	PAX6	RFX2		PDIA6
KCNN3	P2RX2	LRRC8E	MB21D1	DLC1		TIMP3
RNF180	IRAK4	CUX2	LGI1	C17orf51		DAP
C17orf107	DUX1	ALG10B	CBR3	CXCL14		CTGF
ZNF860	OR10P1	PURG	FBXO4	NPFFR2		DNAJB1
BSND	BAHCC1	C7orf61	RWDD2B	GCGR		TALDO1
DZIP1L	MBD3L5	ALPPL2	CYP39A1	DDX3Y		ERGIC3
CCDC153	CSHL1	CALN1	SNORA26	CR2		COL4A2
FMNL3	PRHOXNB	PTPN5	TSPYL5	ZNF550		KISS1
ZNF790	LPAR6	NOM1	TTC9B	MIR3651		SSR2
TMEM182	SLN	SYT17	BHMT	LOC100288842		COX8A
C3orf62	PTPRE	KCTD18	DNM3	PISRT1		DHCR24
AK7	CCDC152	OSM	GJC3	VGLL3		IGFBP4
SLC7A10	CYP2B7P1	KIRREL2	DLEU7	CDKL2		TUFM
SUSD5	ZNF610	SLC25A27	ZNF726	MORC4		TXN
ANKRD24	FAM135B	CLMN	PDGFRA	COL14A1		SRPR
LCA5	KLHL29	ABCD1	LOC100507254	NIPAL2		DDX17
ADAMTSL1	ZFP57	MAN2B2	LOC100506797	CASP4		TFRC
FAM154A	LOC254896	SPINK5	LOC100129961	MTMR9LP		GABARAP
ZNF778	SYNE1	TRIM66	SNORA76	OTTHUMG00000166241		MCL1
PAQR7	BCHE	DGKE		ICAM5		PGRMC1
CADM2	C1orf158	STPG1		VEPH1		FSCN1
AQP10	ZSCAN1	NXPH3		HS3ST3B1		MORF4L1
MTCP1	FAM138A	KCTD13		SNHG9		CYR61
DACT2	ANPEP	NIPAL4				RPS25
LIN7B	SLC52A1	XK				CTSK
LOC100507547	UGT1A1	ADAMTS13				OXA1L
FGD2	ABHD14B	EDA				CBX3
GPRASP1	LOC653712	PLEKHA7				TARDBP
SLFN13	PDE1B	LRRC33				RPL18A
CATSPER2	ASGR2	ADCK5				LASP1
CACNB4	GABRG2	GNRH1				IARS
KIAA1009	HCLS1	SPOCD1				MAGED1
HS3ST4	GPR144	MMP25				MFGE8
UTY	ESP33	DUSP13				NDFIP1
ABCA5	GPR97	FAM189A1				HERPUD1
PTPN14	FAM69C	GRIN2D				PSMD3
ZNF354B	PFN1P2	GPR3				SLC25A39
C1orf168	ST8SIA5	ARAP3				MLEC
ZBTB20	EYA2	FAM179A				HADHA
KIRREL	ZNF483	SRRM3				COTL1
C10orf12	FAM86B3P	IQGAP3				ATP6V1G2-DDX39B
TMSB4Y	LAMA2	ILDR1				CCT6A
PADI3	ACRBP	ZNF469				PRPF8
ZNF41	SCUBE3	TCERG1L				IFNGR2
MARCH8	XIRP1	ESRRG				LRP1
TIRAP	NTNG2	ZNF879				GPS1
PLD1	SYT9	PLA2G2D				IDH2
PAPL	GBX2	UBXN11				RPLP1
TMEM240	MEPE	PADI4				RPS14
ZACN	SPANXA1	H6PD				THY1
PIWIL2	SEC16B	MYBPC2				RPS8
SGK196	ADAMTS15	RET				TMED10
RSPH3	LOC101060027	STX1B				CBX1
TAF13	FLJ16126	ASIC1				TMEM109
RAB39A	LOC440313	ROBO2				DAG1
MPV17L	GSTA1	MT1B				GAS6
ZNF732	LOC100507472	RPS6KL1				IMMT
FAM122C	TCTE1	TIGD7				CYB5R3
LHX6	C19orf45	BEST4				QSOX1
NLGN4Y	PCOLCE-AS1	CTNND2				FLJ23867
OR4D10	GATA2	ERMAP				TMEM59
DEFB119	NBPF8	RYR1				YWHAQ
IQCD	SPATA21	ARHGAP33				SCD
SLC15A2	WNK4	ZNF628				H1FX
SYNC	KCNT1	ZNF341				PSMD2
SLC29A4	SNORA78	SYN3				COPZ1
CSPG4		TYR				CD9
NCOA2		GRIA4				CLSTN1
ZNF714		VWA5B2				KDELR2
DLG2		SLC16A12				PPM1G
TMEM163		MCOLN2				RAC1
LRRC2		SRCIN1				VKORC1
JRKL		RNF150				TBCB
GPR173		CRNN				SF3B2
PTPN3		PCDHB10				HLA-DPA1
KSR1		ACOT11				CAV1
FAM110C		HRC				PMP22
WDR31		SYN2				MAPRE1
KLHL34		SLC25A18				MYL9
KIAA0825		CCDC64B				DYNC1H1
FBXL13		KIAA1377				YWHAH
SYDE2		ZNF516				RBM38
CYP27C1		NOXO1				PSMB7
LDLRAD1		TMEM170B				TFG
APAF1		SCUBE1				ANAPC5
BACH2		NFATC1				PPP1R11
COL6A3		CPNE9				SPARC
FOXI3		SCN5A				SF3B5
GRXCR2		FRMD4B				PPIB
ASB18		KIAA1217				ATP6V1H
PHACTR1		PCDHB15				ARPC1A
FAM43A		KIAA1161				PLOD1
LRRC30		RASAL3				TMX2
SNX29		CDAN1				BTG2
C5orf49		UCN3				NDUFAB1
KSR2		ADAM11				RNF130
C7orf63		HOGA1				SDF4
ST3GAL6		DNASE1				CRYAB
PLCXD2		ADAMTS16				UFC1
MXRA5		CHADL				RNF114
THSD7A		PRRG3				SH3BGRL
TDRG1		ZNF821				RPL11
TRABD2A		SPEM1				ALDH2
CD72		IGSF22				LAPTM4A
LINC00312		PRPH2				MAF1
RHBDL2		CACNG1				TMEM14C
GPT		LOC101060202				SERPINE1
LOC100288152		PROK2				UGP2
POLR2J4		OXER1				LPCAT1
CYP4F43P		DOPEY2				TTC3
MCOLN3		CEP57L1				ATP6AP2
MCTP2		UAP1L1				RTCB
LOC389199		DEF6				ADIPOR1
CLEC2D		PAGE5				TXNRD1
POLR2M		CCBE1				FSTL1
HOXB3		SYCP2L				PCOLCE
ABO		GPRIN2				RTFDC1
FUT2		L3MBTL1				VDAC1
MYO15A		LRRC34				COX5A
LOC151760		TMEM132D				GLB1
ASMTL-AS1		LMX1A				SLC39A1
JAKMIP1		HS3ST1				ERRFI1
KLHL14		SLC22A15				RPN2
PADI1		FAM73A				TMEM189
ZNF236		LINC00254				STARD7
RABEP2		LUZP2				PSMB8
NPIPB6		CSAD				TPM3
ZNF793		HNF1A				PSMA5
BAGE		POU3F1				DCTN1
G0S2		ANK1				IFITM1
TANC2		LRRC27				WDR83OS
PXDC1		TMEM132E				JUNB
RNF217		PDCD1				CCNG1
GSAP		ZNF826P				NCSTN
RIN3		LCE1C				NAP1L4
METTL12		PARD6G-AS1				PRNP
KIAA0226L		ASB16-AS1				C12orf57
DHRS2		ZDHHC14				CREG1
JAKMIP3		NTN5				KRT7
POU6F1		IRF6				PPA1
LGR6		VSIG1				ARPC5
NLRC5		FCHSD1				CD164
LPIN3		SORCS1				ZFP36
ANO7		KCNAB3				CIRBP
RILPL1		KIAA0754				COX7B
MYL5		NKD2				NOLC1
NBEAL1		FCRL6				SEC16A
COL12A1		ZNF841				WDR6
KCNQ1OT1		HHLA3				PFN2
TWIST2		KCNG1				ITGA5
INSM1		NAT6				MGEA5
DDIT3		OR10H1				CTSC
PARK2		GHRHR				AKR1C3
C22orf46		LOC101060681				NRD1
AMY1A		C6orf25				LOC101060281
HPSE		PRKCE				MSN
LOC100130428		SSPN				ZNHIT1
ZNF385C		BAIAP3				CDC37
LRCH1		MEDAG				C1orf43
RNF212		NHLH2				GOLM1
TRDN		MFI2				ITM2B
ANKRD42		LILRA2				OAZ2
DSTNP2		DPP10				ITGB1
LRRC37A4P		SLC46A1				PSMB3
OTTHUMG00000179384		TRIM38				NIPSNAP1
DDTL		STARD13				TMEM123
TCEA3		C3orf67				CASC3
IYD		COL27A1				SNX3
ESAM		FADS6				PPAP2B
C5orf17		ZBTB10				RCC2
IGKC		SLC9A7				ATP5J
IGLJ3		COL9A2				KIAA1191
LOC388948		RSPH1				MINOS1-NBL1
RYR2		HTR7				SSRP1
MBNL3		FAM163B				DPYSL3
SNORA59A		HMX2				TSPAN7
SNORA77		GDPD1				ATIC
OTTHUMG00000173400		GRIN3B				UBL5
AL773604.8		XKR6				RGS2
OTTHUMG00000012131		OVGP1				TTC1
TRPV3		P2RY1				RPL36AL
		FAM78A				TBC1D14
		AR				AP1M1
		PCDHGB4				PODXL
		PCDHAC2				DUSP1
		ZNF843				ACAA2
		C15orf53				SIRT2
		C20orf201				SET
		PROZ				MRPL13
		SYT7				IMP3
		MGAT4A				HSPB8
		ITPR1				LUZP6
		GALNT6				HNRNPH2
		FETUB				EEF2
		KIAA0895L				PRH1-PRR4
		FZD1				PLOD3
		PRH1				ATP6V0C
		SCN8A				MRPL37
		CXorf23				TUBG1
		CCDC18				STOM
		FAM83G				MANF
		TMEM130				WDR45B
		SHROOM4				PRRC2B
		CTBP1-AS2				ANXA6
		GALNT10				PPP2CA
		XRRA1				SEPW1
		USP51				STARD10
		ONECUT1				PYGB
		FOLR2				TRIP12
		HES3				MLLT6
		MTHFD2L				HIGD1A
		CPEB1				TRAP1
		C19orf55				PSMC3
		C6orf170				ZFP36L2
		TGM1				LRPAP1
		RBBP8NL				BUD31
		EVX2				SYPL1
		PKNOX2				NOP10
		GRM6				PRMT1
		SLURP1				HMG20B
		NAALADL1				M6PR
		OR11L1				PLS3
		CGB1				SURF4
		THBS2				RUVBL1
		RNF214				PSMA3
		GAREM				HEXB
		ATP7A				NEU1
		TSHZ3				SDHC
		RAET1K				MAPK1
		FAM49A				PTPRF
		NRBP2				EFEMP1
		RNF207				ATP5G2
		COL8A2				DDX47
		KMT2D				C6orf48
		COL11A2				PDGFRB
		TENM4				PRCP
		EHBP1L1				NCKAP1
		MYO9B				RIC8A
		CASKIN1				ACTN4
		RETSAT				CDIPT
		FAM53B				DDAH2
		GPR124				PTPLAD1
		CCDC146				ATP6V1F
		SND1-IT1				MRPL41
		HAPLN2				TINF2
		FAM20A				UFD1L
		GPSM3				ZFAND3
		LINGO2				OLFML3
		INSL3				ATP5H
		MGC45922				COMMD7
		DLGAP1				P2RX5-TAX1BP3
		TGFA				CDK2AP1
		ATP1A3				PITPNA
		RBM14				DAP3
		POM121C				TMEM248
		GABRE				PIP4K2B
		ZEB1-AS1				ATP5I
		LOC100271836				PYCR2
		ADARB2				IFI27
		BMS1P4				NGRN
		MANSC1				SCARB2
		TP53TG3				TNIP1
		LOC100288358				SUCLG1
		IFT140				COASY
		BHLHE41				PSMC2
		HMCN2				DDX23
		TXNDC2				DDX3X
		IQCC				FAM96B
		SLC22A7				MYO6
		PPFIA2				EFNB1
		LOC202181				CD44
		CUEDC1				CD24
		LOC100996506				SH3BGRL3
		PP13				PGRMC2
		GUSBP2				SEPT9
		DAPK2				GSS
		NPM2				TRAM1
		MAMSTR				PLEC
		RCSD1				SH3GL1
		ARSA				SDHAF2
		ACTN2				SGK1
		ALDH1A3				TUBB6
		DSCR10				PPP1R7
		CDHR3				TAGLN
		ALOX15B				NBEAL2
		APOL2				KHDRBS1
		MBD5				PSMB1
		SULT1C4				TSG101
		KCNH6				RALB
		XPNPEP2				KCTD12
		MOGAT3				MBTPS1
		DDX11L2				CNDP2
		CAPN11				ARL6IP5
		NKX3-1				PEPD
		STXBP5				RPL7
		PEX11A				SREBF1
		PARP9				NCBP2
		ANO9				ACTR10
		MIR631				SPTAN1
		SHC3				ST14
		CCDC88B				ABHD17A
		ZNF767				NEDD8
		SDK2				LOC100128775
		BCAR3				EPRS
		HMCN1				PFKP
		FBXL22				SMOC2
		SYT8				MTFR1L
		CUL9				VGLL4
		LINC00847				BRK1
		PLEKHM3				AIP
		CORO6				VPS11
		SNAI3				DUS1L
		FAM90A1				ADNP
		DENND6B				YPEL5
		RNF165				ATP5G1
		ZNF34				JTB
		DMPK				COX7A2L
		PRMT8				MCM2
		SYNM				SPG7
		SEC31B				ID2
		KIAA1244				MRPL16
		N4BP2L1				NOSIP
		DEPDC4				NDUFC1
		HNRNPA1L2				CAB39
		NHS				FAF2
		DPEP1				HYOU1
		STAB1				RBM5
		AP3B2				DYNC1LI2
		C6orf1				TNFAIP1
		EPHB6				TMEM258
		ZHX3				SERPINF1
		IDI2-AS1				CMTM3
		FRMD5				MAL2
		ITGA3				RAB31
		FSTL4				RAD23A
		FCER2				ADRBK1
		NUTM1				GOLGA7
		FAM157A				SELT
		TMEM254-AS1				NDUFB9
		WIPF1				ARF3
		C6orf47				BST2
		PRR15				GPAA1
		MIR205HG				SLC25A29
		ENDOD1				BABAM1
		PGF				RPS5
		LOC100128551				PPP2CB
		LINC00266-1				FAM168B
		RORC				RGL2
		NTF3				C21orf33
		SORCS2				TRIB1
		THSD4				GBF1
		IKZF1				LAMC1
		SPANXD				STMN3
		ZNF703				EFTUD2
		CHRNA3				PRDX4
		CTA-313A17.5				FAM162A
		CCDC103				TNC
		TUBB8				SLC37A4
		IGLV1-40				VAMP2
		LOC100996904				DESI2
		LOC642533				PIM3
		IQCE				ATP6V1B2
		ZNF599				HSBP1
		LOC100507577				ELOVL5
		CYP4V2				CALCOCO1
		TXLNG2P				WDR77
		BMP1				AHSA1
		PKD2L2				SF3B1
		MOGAT2				PXDN
		KALRN				AKT1
		ULBP3				SNW1
		HSP90B2P				CKS1B
		CD1E				KLF6
		MST1				SGTA
		TTLL3				RAP1A
		CD37				ATG3
		HERC2P4				PCNA
		LOC100128326				MPZL1
		ATP10B				TOMM22
		FLJ40448				XPNPEP1
		GOLGA6L7P				STAMBP
		OTTHUMG00000164247				POR
		PAH				ZFP36L1
		KRBOX1				NDUFS6
		IGLV1-41				PDIA4
		IGK				WDR34
		NFATC2				API5
		LOC101060138				NAT10
		ZNRD1-AS1				ZYX
		OTTHUMG00000179815				BAG1
		LOC100128108				IGF2R
		ZNF546				FSTL3
						MTOR
						TMEM30A
						SMS
						SIGMAR1
						PDCD6IP
						CHMP7
						TRAF3IP2
						PMEPA1
						PAFAH1B1
						B4GALT1
						BAHD1
						RNF40
						LBH
						CIAPIN1
						LOC100505828
						NUDC
						MRFAP1L1
						CCDC28A
						LMNB2
						SYVN1
						P4HB
						METAP2
						C5orf15
						VPS25
						MED15
						ALCAM
						ABCB6
						SEC13
						VWA9
						SETD2
						ID1
						ADIPOR2
						UBE2Q2
						PISD
						PFKM
						ASNA1
						NDUFA8
						GLUD1
						VPS28
						CITED2
						HIBADH
						PLXNB2
						PRPF3
						E2F4
						PRKAB1
						EIF2S1
						SEC61G
						CKAP5
						LIMA1
						MPDU1
						TMEM167B
						CTNNBIP1
						RAE1
						MGAT1
						ARHGAP1
						RAB6A
						PES1
						PPP1R16A
						WASF2
						TOP2B
						TMED9
						RBFOX2
						ECE1
						RERE
						RHEB
						AP2B1
						LEPROTL1
						UBE2A
						AK1
						KRTCAP2
						SLIRP
						POLR2E
						ENSA
						CBX5
						COL18A1
						FURIN
						PAPD7
						GLO1
						VAMP3
						RABAC1
						ESYT1
						BLOC1S1
						HNRNPA0
						G6PD
						CARS
						FLOT2
						CLPTM1
						ITGAV
						ACSL1
						SRSF6
						ATXN10
						UQCR11
						CYBRD1
						LSM3
						MRPS21
						MRPL15
						CYTH2
						MAP2K2
						IGBP1
						RPS3A
						CARKD
						PRKCDBP
						ICMT
						CLK1
						GJA1
						DNAJB6
						RPL28
						RBX1
						PRCC
						INSIG1
						NDUFS4
						EFNA1
						LOC101060373
						ZCCHC3
						EFCAB14
						TMEM214
						HSPE1
						TOMM34
						STARD3
						NDUFA11
						FUT5
						TMEM167A
						PRC1
						FAM96A
						CNIH
						FAF1
						ASNS
						PRR13
						SUMO2
						FAM89B
						VPS26B
						PTK2
						PRKCZ
						SERPINA5
						GRN
						TOMM20
						MPC2
						CCT3
						CCL2
						RAB11FIP5
						BAZ1B
						BACE1
						ADH5
						GPR56
						WBP1L
						AKR7A2
						MRPL1
						TP53INP2
						SELENBP1
						EIF4EBP2
						HTRA1
						LGALS9
						MET
						PKDCC
						ALDH18A1
						MT1E
						NDUFB8
						C1QA
						UNG
						SPTBN1
						PCDHGA1
						PMF1
						USP39
						SLC39A13
						MNAT1
						RAPGEF1
						RAD21
						TAF7
						USO1
						POLR2L
						RNF181
						KEAP1
						COMMD4
						COMT
						NUDT9
						DDX56
						RFTN1
						MYO1C
						RHOBTB3
						MRPS35
						TUBA4A
						NELFB
						RFXANK
						GBA2
						NIF3L1
						ISCA1
						UQCRB
						GNL2
						RAF1
						PUM1
						STRAP
						LARP1
						F13A1
						SPINT1
						GRINA
						UNC119B
						STK38
						WDR59
						PIGT
						SIVA1
						MAP4
						CHMP4B
						ADRM1
						PIR
						CRMP1
						CUL3
						AKR1A1
						GTF2E2
						SRRM2
						MOCS2
						ADD1
						VPS37B
						SDR39U1
						C10orf10
						PFDN2
						LOC100130872
						GSTK1
						ELAVL1
						PPT1
						SZRD1
						PRSS8
						TNNI1
						PSMC1
						DRAP1
						FGFR1
						HES1
						LRRC49
						RHBDD2
						HLA-DMA
						PSMG3
						TNS1
						STRN4
						AIMP2
						SDCCAG3
						PRRC2C
						NOTCH3
						RPA1
						KDM3A
						CCDC6
						SDC1
						TMEM43
						CYSTM1
						G3BP2
						DYNLT1
						PDZD11
						AXL
						TMEM165
						BTBD1
						SLC44A1
						SEC24B
						CHMP1A
						KBTBD2
						STOML2
						TCEB2
						PFDN5
						CRABP2
						AP2S1
						ABCF3
						RPLP2
						TSPO
						REEP5
						MRPL36
						SS18L2
						TNPO1
						CDK2AP2
						XPO1
						ANAPC13
						KIF3B
						IER5
						ANGPTL4
						FXR2
						TMEM50A
						AARS
						EMC7
						COL4A1
						PSMB10
						DTYMK
						ERLEC1
						TTC19
						HM13
						DHX40
						UBE2Z
						EML4
						TRAF4
						HNRNPH3
						GRAMD4
						KIAA0247
						GDF15
						ID3
						MTHFD1
						RAB1B
						PIGY
						ACIN1
						ZNF106
						SLC39A9
						MYO1D
						ABR
						GOLGA3
						NPEPPS
						TSPAN6
						HBP1
						CMAS
						SNAPIN
						CCNDBP1
						PRKACB
						TRIM44
						ARL2BP
						DDR1
						ADM
						TCEAL8
						ARHGAP17
						CTSB
						NINJ1
						GLA
						AKT1S1
						PHF1
						DPY19L1
						ADCY6
						PLK1
						TPM1
						EMC3
						ERH
						SPSB3
						RNF185
						PRPF19
						PDRG1
						MSRB1
						GRAMD1A
						SLC6A8
						TJP2
						FAM60A
						AFF1
						CD99L2
						GNS
						TPGS2
						RNF7
						DHX30
						PGC
						NSMF
						IQGAP1
						UBQLN2
						CHERP
						SIK1
						C11orf68
						SORBS3
						RAI14
						EPS8L2
						EIF1AX
						CLDN4
						TBL1XR1
						TRAK2
						B3GNT1
						TARS
						DKFZp686K1684
						CCNB2
						MYL6
						LBR
						NDN
						FADD
						SETD5
						CSNK2A2
						ITPA
						CDC16
						SIN3B
						GATM
						ENOPH1
						CUL1
						ATPIF1
						BDH2
						RPS19BP1
						NPC2
						ATG9A
						XPOT
						TM7SF3
						PRRC2A
						DHRS3
						CTDNEP1
						CDV3
						UBE4A
						CASC4
						STIM1
						SLC43A3
						PREX1
						HIATL1
						IMPAD1
						COPG1
						B4GALT3
						SUPT7L
						MRPL51
						ETFA
						LOC101060431
						TMEM184B
						NISCH
						SLC1A5
						FEM1A
						UTP18
						PHC2
						GAA
						ADCY3
						WDR46
						C14orf142
						TSTA3
						B4GALT5
						MAD2L1BP
						ZZEF1
						CTR9
						BANF1
						VPS45
						EPCAM
						HEXA
						C9orf123
						TOX4
						ISG15
						PPIE
						ARL3
						TGOLN2
						CDH1
						PITHD1
						RNASET2
						NR2F6
						MTUS1
						PGAP3
						DDAH1
						NAGK
						PDIA5
						CLEC11A
						PURB
						EXOC3
						TBC1D5
						DGCR2
						CCDC80
						SOD1
						UNC45A
						SEC61B
						HMOX1
						TRIB2
						ADPRHL2
						EXOSC5
						YIPF3
						TWF1
						TM9SF3
						SRXN1
						NANS
						DPH1
						TMEM126A
						CTDSP2
						AAAS
						POMGNT1
						FAM3A
						PPM1F
						NRP2
						NSF
						GLRX3
						NSFL1C
						SLC35A4
						MIEN1
						CMSS1
						CDC34
						PNKD
						GTF2B
						HMGCS1
						LOC100996626
						AREL1
						CIC
						WSB2
						TSPAN4
						RHBDD3
						RASA1
						GUCD1
						YTHDC1
						FKBP9
						POLDIP3
						BNIP3L
						MCFD2
						ATP6V1E1
						VAMP8
						SNRPF
						CLDN7
						LAMTOR2
						OCIAD2
						ATP1A1
						TMEM222
						SDF2
						MRPL23
						CXCL5
						GLYR1
						BAP1
						PACS1
						KIAA0141
						HDAC5
						RNF13
						GADD45A
						MTMR4
						GID8
						TCERG1
						C11orf95
						CLDND1
						DES
						SSR1
						CORO1C
						RPL5
						CECR5
						DECR1
						PPP1R1B
						AP1M2
						SMARCD2
						DIP2B
						KTN1
						AEBP1
						LZTS2
						ZFAND6
						ATP8B5P
						VPS52
						TSPAN9
						PRPS1
						RBM39
						CDKN1B
						EIF4G2
						TCTA
						COX6A1
						HSPH1
						NAA20
						RPA2
						HIST1H2BK
						SLC38A1
						GRHPR
						PSMB5
						PDLIM5
						PCM1
						REPIN1
						ETHE1
						SUPT16H
						CERK
						PDXP
						P4HA2
						C6orf106
						PPP1R12B
						SH3PXD2A
						CLN6
						SAR1A
						MAFG
						PCSK1N
						CDC42EP4
						HARS
						COG4
						LANCL1
						PTPN1
						C11orf31
						USB1
						APMAP
						PLAU
						NME1
						ACP1
						ZNF593
						NDUFB3
						CLTA
						RRAS
						SLC29A1
						CDC20
						RANGAP1
						KDM2A
						TRPC4AP
						BCL2L2
						IRF9
						ABL1
						SNX27
						STAT5A
						EDC4
						OCRL
						PDS5A
						GTPBP2
						MEF2D
						DNAJA1
						LOC101060503
						TNNC2
						OST4
						RAB5B
						MEST
						SCFD1
						MRPL14
						POLR1D
						DPM2
						DNTTIP1
						SEL1L
						RSAD1
						GOLGA2
						RXRB
						NEO1
						NSMAF
						ATP9A
						STK10
						NFIB
						PPP3CB
						EXTL3
						CBFA2T2
						CDR2
						EP400
						MKLN1
						RPS7
						AMD1
						RBBP4
						MAEA
						YTHDF2
						LSM4
						EIF1B
						TMEM66
						MRPL20
						NAE1
						NDUFB11
						HSPA4
						PIM1
						STX5
						CCDC142
						AMFR
						C7orf50
						ATPAF1
						CAMK2G
						FPGS
						SNAPC2
						COL5A1
						MAPK14
						THRAP3
						URM1
						ASAP1
						WASL
						HLTF
						POGZ
						PI4KA
						YTHDF3
						SQSTM1
						MAP2K1
						JAM3
						SRSF7
						LRPPRC
						HLA-DPB1
						PDAP1
						ADIRF
						IARS2
						WDR75
						GNL3
						FBXO7
						IKBKAP
						HAUS1
						DTD1
						AGPAT6
						SEC24D
						OAF
						UPF1
						EZH1
						NUDT16L1
						BMS1
						PTPLB
						HMGXB3
						TRIM27
						RBM6
						CUX1
						SORD
						PTGFRN
						SUPT4H1
						FOSB
						ADD3
						RBP1
						NCAPH2
						RPRD1A
						EAPP
						PCBD1
						FEZ1
						RTF1
						GCN1L1
						GPC1
						C9orf69
						BCL2L12
						SNTA1
						ZC3HAV1
						CHD1L
						DNAJC3
						SLC25A25
						SRPRB
						PUF60
						FOPNL
						RNF34
						MT1G
						SEPT11
						LSM2
						C3orf37
						FN3KRP
						ARIH2
						CHTF8
						DDB2
						ZNF212
						TIPARP
						FAH
						ARF6
						SCAMP3
						TDP2
						FAM120AOS
						RPP25L
						SH2B3
						ANO6
						WIPI1
						MLST8
						RHOU
						DNAL1
						SLC35A2
						LOC101060541
						CHMP3
						GNB1
						PRDX5
						SNRPD3
						ECHDC1
						CDCA7L
						TOP1
						EPS8
						ARFGAP3
						JAGN1
						BYSL
						DHPS
						DSTN
						MRPS2
						ASCC2
						NEK7
						NLGN2
						MRPL39
						CHPF2
						NSUN2
						LXN
						NFAT5
						TTC38
						EPT1
						CHGB
						LAMP2
						FKBP10
						PDHA1
						C19orf10
						HARS2
						CORO1B
						TDRD3
						DYNLRB1
						SSNA1
						TMEM129
						IMPA2
						SLC25A36
						HAGH
						NUB1
						CANT1
						TRAM2
						EXOSC10
						CIRH1A
						SEPT8
						HSD17B10
						EFHD1
						REXO2
						OCIAD1
						LOC101060433
						PTTG1
						TMEM50B
						RDX
						SLC25A20
						UBA2
						MAN2A2
						TMEM259
						VEGFB
						RYBP
						WRNIP1
						NFKB1
						MAPK3
						POLR2A
						MRPS5
						MPRIP
						INTS12
						BTBD10
						LOXL1
						FNBP1L
						DERL2
						SETD7
						POM121
						ABLIM1
						SLCO2A1
						DTX3L
						NQO1
						CPSF3
						NECAP1
						PFN1
						SFN
						VPS26A
						VAPB
						PSMD10
						SCAP
						CLPP
						EXOSC8
						CNOT1
						CENPB
						ELF3
						GNAS
						SMPD1
						SLC20A2
						SECISBP2
						TRIP4
						RNPS1
						VMA21
						MEN1
						SUCLG2
						MAST2
						KLHDC8B
						KIF13B
						OXSR1
						PXN
						EPHA2
						LSS
						FOXN3
						SUCO
						TBL2
						NDUFC2
						BIRC2
						KIAA1279
						KLHL9
						COX6C
						MLH1
						RHOG
						SDC4
						UBE3A
						CSTF3
						MRPL24
						GPR107
						MCMBP
						SMG9
						SPRY1
						GIT1
						CMC4
						SPRED2
						EZH2
						CD109
						PPP1R16B
						PIEZO1
						KLHL12
						TSPYL4
						POLA2
						POLR2K
						IWS1
						NDUFB6
						SF3B14
						EIF2B2
						SLC39A3
						CYFIP2
						AVPI1
						UNC13B
						GNA13
						MICU2
						RBM15B
						JAK1
						RNF19A
						MED27
						ANKRD13A
						CEBPG
						TYSND1
						ARIH1
						DCAF8
						KIFC3
						VPS13D
						PTPN18
						LPCAT4
						MTFP1
						SDHAF1
						PALM
						CHST10
						FNDC3B
						ST6GAL1
						ASAH1
						RAB1A
						HN1
						SQLE
						PFKFB3
						ZCCHC24
						PCYOX1
						FUCA2
						GPRC5C
						ACOT7
						MARCH6
						MCTS1
						CD320
						HUWE1
						SEC14L1
						RALA
						NDUFV1
						G6PC3
						CPVL
						MGLL
						ATMIN
						PDE6G
						LCMT1
						OTUB1
						THRA
						PLEKHB1
						GYPC
						KIF1C
						USP15
						DHX35
						PHF5A
						THYN1
						CLUH
						AAR2
						APPL2
						ZDHHC3
						ZER1
						ATF5
						CASP3
						ZSWIM8
						RNF103
						EXD2
						SEPN1
						KIF3C
						ST3GAL4
						ZBTB5
						TNRC6A
						TOB2
						STMN2
						DBI
						TSC22D3
						EIF4E2
						MIIP
						TEX10
						GLG1
						SRSF4
						PDCD6
						ETNK1
						CDK7
						PLEKHJ1
						FARSA
						QRICH1
						CCDC167
						ZNF282
						NAGLU
						ZSCAN18
						TSSC4
						PSMG1
						DHX29
						EBP
						EGR1
						DUSP5
						PSME4
						ZNRD1
						LINC00921
						KANK2
						PPFIA1
						ATXN7L3
						ZNF512
						CCDC3
						PTPN12
						CHAMP1
						GNAI2
						ECM1
						PTP4A1
						MMS19
						MAGT1
						ASF1B
						ZCCHC17
						IER3IP1
						STAU1
						FAM136A
						IGFBP6
						CDO1
						BIVM-ERCC5
						CKMT1A
						WFDC2
						SRRT
						YAP1
						FOXK2
						FOLR1
						TBK1
						DNAL4
						ERMP1
						SMIM3
						U2AF2
						EIF2B1
						FNBP4
						NUMB
						COA5
						SC5D
						ZDHHC18
						DCPS
						MOGS
						STK39
						PATL1
						TCF3
						KCTD2
						MED11
						KRAS
						TYW1
						TMEM216
						FGFR3
						FAM20B
						FAM219B
						METTL3
						ACP5
						FBXL3
						GGPS1
						PITPNB
						APOC1
						MRPL40
						C17orf49
						SUN1
						SIDT2
						DNAJC7
						CBX7
						NR4A1
						NUP205
						MPLKIP
						ZMYM3
						NCOA5
						CDC25B
						MYLIP
						CPNE2
						STX18
						SLC25A22
						MRPL4
						IRS2
						ZMAT5
						ADARB1
						LRRC20
						SSFA2
						IFT52
						PUS1
						RAB11A
						ATP6V0A1
						CHURC1-FNTB
						PPIL1
						MDK
						DCAF12
						SNRPE
						MED17
						RAB11B
						ITPK1
						GLRX
						BASP1
						RPL27
						TBC1D23
						LSM1
						BTBD3
						UTP11L
						TYMS
						TTYH2
						PVALB
						NME3
						C11orf48
						S100A4
						PVRL2
						TCTN1
						MYO1E
						NCOR2
						IL4R
						MAPKAPK3
						BCL2L11
						ATP2B4
						LYN
						SHKBP1
						TNKS
						TPCN1
						RAB11FIP1
						BIVM
						NPRL2
						RNF38
						MEF2A
						IFT20
						CD59
						RELA
						IPO5
						DLD
						SF3A3
						SRP54
						METTL13
						NFS1
						CFL2
						ATP6V1A
						AIMP1
						TK1
						ARL2
						CDK5RAP1
						PRPS2
						PDXK
						EMP3
						TTC27
						LOC81691
						DGCR14
						HPCAL1
						ATG5
						APH1A
						PRADC1
						HDAC3
						HEPH
						THTPA
						NMI
						KLF13
						MCRS1
						PPP1R15B
						RBL2
						PRDM4
						KMT2B
						RFWD2
						C2CD5
						C1D
						DDX50
						B3GNT9
						CMTM4
						FERMT2
						CDCA5
						FCHSD2
						UHRF2
						BNIP1
						FOXJ2
						C14orf159
						VEZF1
						ATP6V0D1
						LHFP
						KPNA3
						BTD
						PRICKLE4
						REC8
						TOE1
						COQ6
						TMEM9B
						PYCR1
						SLC27A2
						DDA1
						RAB22A
						HNRNPAB
						GSPT1
						SMIM12
						BCS1L
						R3HDM4
						HLA-F
						KTI12
						PRPF4B
						C1orf115
						CAPRIN1
						PRUNE2
						ITGA7
						SLC25A42
						KIAA0146
						KIAA0430
						TBC1D13
						HINFP
						PPP1R10
						ABHD4
						URGCP
						CCDC130
						ANKRD27
						NOTCH1
						ERF
						ACACA
						SMAD3
						HNRNPUL1
						TAX1BP1
						EIF3L
						IFRD2
						NDUFB4
						RPRD1B
						TRIAP1
						NDUFV2
						EIF4EBP1
						MRPL45
						UBL3
						APBB3
						FXYD5
						HK1
						CDKN2A
						NME1-NME2
						SEMA4B
						TACC3
						CCDC25
						RPP25
						PLAC9
						HSD11B2
						PAFAH1B3
						PDLIM2
						GSE1
						HEG1
						TMUB1
						ACADSB
						LRP11
						SLC16A2
						SLC25A10
						ACAP2
						SESN2
						WWC3
						SGSM2
						NAPB
						TSPAN3
						SCAMP4
						GRB2
						NHP2
						DAZAP2
						RPS9
						TUBGCP2
						CNOT7
						S100P
						TUSC2
						NLRP2
						VPS33B
						ERP44
						USF2
						PEG10
						COIL
						HS6ST1
						ST6GALNAC6
						LYPLA1
						FDPS
						ZZZ3
						LAMA5
						GALNT14
						NRBF2
						DHRS7B
						WDR5
						LOC401127
						PRKAG2
						DGKZ
						PARP4
						AIFM1
						C2orf68
						ZHX2
						ZFYVE20
						NUDT2
						TRIM26
						PREPL
						JUN
						PNP
						NUDT21
						RFC3
						BZW2
						TMBIM6
						STXBP2
						NDUFAF3
						GPKOW
						C14orf166
						NONO
						ECSIT
						TST
						CLPTM1L
						TMEM115
						CCNB1IP1
						SMARCA5
						ACD
						HSDL2
						SOD3
						EMD
						ZNF32
						PPP6R1
						SASH1
						ATPAF2
						NSUN4
						RAVER1
						MAPK8IP3
						SH3BGRL2
						AGBL5
						NAGA
						AXIN2
						INPP5K
						SLC43A2
						STK11IP
						SLC39A11
						ELMOD3
						NCK2
						NECAB3
						USP33
						GLIS2
						ABHD2
						IDH1
						STAR
						MID1IP1
						UBE2N
						H1F0
						EI24
						ORC3
						FABP5
						SRP68
						REEP4
						EXOC1
						MRPL54
						UBE2Q1
						GPCPD1
						LOC100996657
						PSMG2
						UBE2L3
						TSPAN14
						TAF9
						KCMF1
						SMG7
						ANTXR1
						NIPA2
						TOR3A
						PCIF1
						CAD
						SIK3
						NKTR
						FAHD2A
						TMEM243
						MTSS1
						PARP6
						ZBTB44
						ILF3
						NAA60
						OTUD4
						MCOLN1
						CREB3L2
						MKRN1
						C20orf112
						RCOR1
						DNMT3A
						ANKRD10
						KIAA1147
						NT5DC3
						SERBP1
						NET1
						GSTM3
						COQ9
						GPN2
						PSMA1
						CNPY2
						SAP30BP
						BEX4
						CHMP6
						SDF2L1
						RTN4
						CCNL1
						FAU
						CCDC12
						DDRGK1
						TM2D2
						ATXN2
						C7orf41
						DESI1
						VPS72
						TP53INP1
						ABCD4
						RABEP1
						CHRDL1
						DUSP12
						PPP5C
						DGUOK
						TRAK1
						BOK
						SERTAD1
						PCBP4
						KIF1B
						JMJD1C
						ELP6
						SEC24C
						SPR
						NDST2
						OSBPL8
						ACVR1
						SYNE2
						TMTC1
						STAT2
						PKD2
						CHMP5
						SLC16A1
						MIR21
						MOV10
						NENF
						SRP14
						MIR4647
						GATC
						ENY2
						MED9
						C11orf49
						IRF3
						TMEM245
						PSEN1
						CD97
						PHF14
						ANP32B
						TXNRD2
						NES
						ACOT8
						SBNO2
						TMEM60
						YIF1B
						C6orf89
						ARFIP1
						INO80E
						IGF1R
						TBC1D9B
						SLC9A1
						SFSWAP
						B4GALT2
						LOC101060429
						TOM1L2
						FOCAD
						BRD8
						ARRDC3
						ZNF655
						CCDC97
						MAPT
						POGK
						PCMTD1
						FAM160B2
						DCTN4
						CXCL12
						ARHGAP21
						PCGF2
						C1QL1
						SPG11
						NPR2
						FUK
						CAPN5
						MTMR10
						APLP1
						HIF1A
						POMP
						COX5B
						NDUFA6
						PRSS23
						LAMTOR3
						SELK
						SMARCE1
						KRT222
						SRRM1
						PCMT1
						SSBP2
						TMED1
						R3HCC1
						PAN2
						ADA
						ZNF302
						HES6
						EXOC4
						C4orf27
						ZBED1
						PAQR4
						PPCDC
						PTPRU
						C1orf216
						PSRC1
						PDCD10
						PUM2
						TP53BP1
						PRKCH
						MKNK1
						PVRL1
						PLCD1
						MADD
						SLC26A6
						TSC1
						MTIF2
						DOK4
						C10orf137
						MVB12B
						ITM2C
						EHD1
						NDUFA2
						LOXL2
						PELP1
						NDUFS2
						MON1B
						PDHX
						C16orf62
						DNAJC25
						BCL2L2-PABPN1
						SH3GLB1
						BEX2
						SRPK1
						ZBED5
						MRPS30
						EMC4
						NUDCD3
						SUPV3L1
						SEC63
						COX10
						FAM192A
						DHRS1
						ATP2A2
						PNMA1
						SMC1A
						ZCCHC14
						PSMC4
						ARL5A
[truncated: 10,093 more rows]

## Sheet: GO_Urine-derived renal pr_iPSCs
GOID	Pvalue	OddsRatio	ExpCount	Count	Size	Term	GO_type	genes
GO:0035810	0.000137691	37.2773	0.104136	3	14	positive regulation of urine volume	GO_BP	EDN1,HAS2,NPPB
GO:0001568	0.000897914	3.15362	4.1357	12	556	blood vessel development	GO_BP	CALCRL,COL3A1,COL8A1,EDN1,GREM1,HAS2,ITGB3,NPPB,OPTC,PAX6,PDGFRA,RLN2
GO:0072359	0.000940042	2.65216	6.63498	16	892	circulatory system development	GO_BP	CALCRL,COL3A1,COL8A1,CRIP1,DKK1,EDN1,GREM1,HAS2,ITGB3,MECOM,NPPB,OPTC,PAX6,PDGFRA,RLN2,SNAI2
GO:0042135	0.00237511	33.8946	0.0743832	2	10	neurotransmitter catabolic process	GO_BP	LRTOMT,NAALAD2
GO:0060394	0.00288882	30.1267	0.0818215	2	11	negative regulation of pathway-restricted SMAD protein phosphorylation	GO_BP	DKK1,GREM1
GO:0001525	0.00361035	3.14434	3.05715	9	411	angiogenesis	GO_BP	CALCRL,COL8A1,EDN1,GREM1,ITGB3,NPPB,OPTC,PDGFRA,RLN2
GO:0043112	0.00393787	5.10923	1.04136	5	140	receptor metabolic process	GO_BP	CALCRL,DKK1,EDN1,GREM1,ITGB3
GO:0035815	0.00405721	24.6461	0.0966981	2	13	positive regulation of renal sodium excretion	GO_BP	EDN1,NPPB
GO:0072522	0.00407484	3.70559	2.00835	7	270	purine-containing compound biosynthetic process	GO_BP	AK9,CALCRL,CRH,EDN1,GMPR,NPPB,RLN2
GO:0071385	0.0051307	9.30057	0.349601	3	47	cellular response to glucocorticoid stimulus	GO_BP	CRH,EDN1,SSTR2
GO:0071305	0.00615156	19.3613	0.119013	2	16	cellular response to vitamin D	GO_BP	IL15,SNAI2
GO:0031960	0.00637337	4.53306	1.16782	5	157	response to corticosteroid	GO_BP	CRH,EDN1,HNMT,S100B,SSTR2
GO:0052652	0.00654333	4.50316	1.17525	5	158	cyclic purine nucleotide metabolic process	GO_BP	CALCRL,CRH,EDN1,NPPB,RLN2
GO:2000725	0.00776753	16.939	0.13389	2	18	regulation of cardiac muscle cell differentiation	GO_BP	DKK1,GREM1
GO:0006491	0.00955295	15.0551	0.148766	2	20	N-glycan processing	GO_BP	MGAT4C,ST8SIA3
GO:0032331	0.00955295	15.0551	0.148766	2	20	negative regulation of chondrocyte differentiation	GO_BP	GREM1,SNAI2
GO:0035902	0.00955295	15.0551	0.148766	2	20	response to immobilization stress	GO_BP	CRH,HNMT
GO:0009888	0.0100764	1.84157	13.0766	22	1758	tissue development	GO_BP	ACTG2,CAV2,COL3A1,COL8A1,CRIP1,CRYGD,DKK1,DPPA2,EDN1,GPNMB,GREM1,HAS2,ITGB3,LRTOMT,MECOM,PAX6,PDGFRA,PLAC1,S100B,SNAI2,SPRR2F,WLS
GO:0032102	0.0102228	3.45577	1.82983	6	246	negative regulation of response to external stimulus	GO_BP	CALCRL,EDN1,GREM1,PDGFRA,SNAI2,TNFAIP6
GO:0010869	0.0105075	14.2619	0.156205	2	21	regulation of receptor biosynthetic process	GO_BP	EDN1,ITGB3
GO:0001704	0.0110124	4.89226	0.862845	4	116	formation of primary germ layer	GO_BP	COL8A1,DKK1,ITGB3,WLS
GO:0009152	0.0112108	3.3842	1.86702	6	251	purine ribonucleotide biosynthetic process	GO_BP	AK9,CALCRL,CRH,EDN1,NPPB,RLN2
GO:0048598	0.0119724	2.43755	4.35142	10	585	embryonic morphogenesis	GO_BP	COL8A1,DKK1,EDN1,GREM1,HOXB6,ITGB3,MECOM,PAX6,PDGFRA,WLS
GO:1901293	0.0122714	2.97781	2.47696	7	333	nucleoside phosphate biosynthetic process	GO_BP	AK9,CALCRL,CRH,EDN1,MB21D1,NPPB,RLN2
GO:0048332	0.0141692	6.28769	0.505806	3	68	mesoderm morphogenesis	GO_BP	DKK1,ITGB3,WLS
GO:0008284	0.0141967	2.18321	5.85169	12	793	positive regulation of cell proliferation	GO_BP	CALCRL,CAV2,CRH,DPPA2,EDN1,GREM1,HAS2,IL15,ITGB3,PAX6,PDGFRA,S100B,TSPYL5
GO:0007507	0.0143809	2.88279	2.55708	7	350	heart development	GO_BP	CALCRL,COL3A1,CRIP1,DKK1,EDN1,GREM1,HAS2,MECOM,PDGFRA,SNAI2
GO:0046390	0.0148256	3.17359	1.98603	6	267	ribose phosphate biosynthetic process	GO_BP	AK9,CALCRL,CRH,EDN1,NPPB,RLN2
GO:0030814	0.016983	4.27652	0.981858	4	132	regulation of cAMP metabolic process	GO_BP	CALCRL,CRH,EDN1,RLN2
GO:0007275	0.0170559	1.51935	35.6667	47	4795	multicellular organismal development	GO_BP	ACTG2,ACTL6B,AFP,AHSP,ARHGDIB,CALCRL,CAV2,COL3A1,COL8A1,CRH,CRIP1,CRYGD,CXCR4,DKK1,DNM3,DPPA2,EDN1,GJC3,GPNMB,GREM1,HAPLN1,HAS2,HNMT,HOXB6,IL15,ITGB3,KIRREL3,LGI1,LRRC6,LRTOMT,MECOM,NPPB,OPTC,PAX6,PDGFRA,PLAC1,PLD6,RLN2,S100B,SEMA3D,SNAI2,SP5,SPRR2F,SSTR2,TCF23,TRIM54,WLS
GO:0010837	0.0170609	10.835	0.200835	2	27	regulation of keratinocyte proliferation	GO_BP	HAS2,SNAI2
GO:0044062	0.0170609	10.835	0.200835	2	27	regulation of excretion	GO_BP	EDN1,NPPB
GO:0006699	0.018285	10.4177	0.208273	2	28	bile acid biosynthetic process	GO_BP	ACOX2,CYP39A1
GO:0071548	0.018285	10.4177	0.208273	2	28	response to dexamethasone	GO_BP	CRH,EDN1
GO:0030802	0.0191931	4.11449	1.01905	4	137	regulation of cyclic nucleotide biosynthetic process	GO_BP	CALCRL,CRH,EDN1,RLN2
GO:0048333	0.0208405	9.67237	0.223149	2	30	mesodermal cell differentiation	GO_BP	DKK1,ITGB3
GO:0090279	0.0208405	9.67237	0.223149	2	30	regulation of calcium ion import	GO_BP	CRH,SEMG1
GO:1900371	0.0220705	3.93543	1.06368	4	143	regulation of purine nucleotide biosynthetic process	GO_BP	CALCRL,CRH,EDN1,RLN2
GO:0048705	0.0226946	3.25367	1.60668	5	216	skeletal system morphogenesis	GO_BP	GREM1,HAS2,HOXB6,PDGFRA,SP5
GO:0030819	0.0232389	5.16899	0.609942	3	82	positive regulation of cAMP biosynthetic process	GO_BP	CALCRL,CRH,RLN2
GO:0007205	0.0235355	9.02645	0.238026	2	32	protein kinase C-activating G-protein coupled receptor signaling pathway	GO_BP	DGKB,EDN1
GO:0051930	0.0235355	9.02645	0.238026	2	32	regulation of sensory perception of pain	GO_BP	EDN1,FAM19A4
GO:0030260	0.0239826	5.10406	0.61738	3	83	entry into host cell	GO_BP	CAV2,CXCR4,ITGB3
GO:0051828	0.0239826	5.10406	0.61738	3	83	entry into other organism involved in symbiotic interaction	GO_BP	CAV2,CXCR4,ITGB3
GO:0052126	0.0239826	5.10406	0.61738	3	83	movement in host environment	GO_BP	CAV2,CXCR4,ITGB3
GO:0048660	0.0255084	4.97896	0.632257	3	85	regulation of smooth muscle cell proliferation	GO_BP	CALCRL,EDN1,IL15
GO:0002090	0.0263652	8.46126	0.252903	2	34	regulation of receptor internalization	GO_BP	DKK1,GREM1
GO:0043094	0.0263652	8.46126	0.252903	2	34	cellular metabolic compound salvage	GO_BP	BHMT,GMPR
GO:0048864	0.0268577	3.69407	1.13062	4	152	stem cell development	GO_BP	EDN1,GREM1,HAS2,SNAI2
GO:1903035	0.0268577	3.69407	1.13062	4	152	negative regulation of response to wounding	GO_BP	CALCRL,EDN1,PDGFRA,TNFAIP6
GO:0044706	0.0269163	3.10453	1.68106	5	226	multi-multicellular organism process	GO_BP	ARHGDIB,CRH,EDN1,RLN2,SEMG1
GO:0045843	0.0278292	8.20436	0.260341	2	35	negative regulation of striated muscle tissue development	GO_BP	DKK1,S100B
GO:0098801	0.0278292	8.20436	0.260341	2	35	regulation of renal system process	GO_BP	EDN1,NPPB
GO:0050920	0.0279995	3.64437	1.1455	4	154	regulation of chemotaxis	GO_BP	CXCR4,EDN1,GREM1,PDGFRA
GO:0032368	0.0287135	4.74622	0.66201	3	89	regulation of lipid transport	GO_BP	CRH,EDN1,ITGB3
GO:0007435	0.0293252	7.96257	0.267779	2	36	salivary gland morphogenesis	GO_BP	PAX6,SNAI2
GO:0030212	0.0293252	7.96257	0.267779	2	36	hyaluronan metabolic process	GO_BP	HAS2,IL15
GO:0007417	0.0303708	1.94083	6.53084	12	878	central nervous system development	GO_BP	ACTL6B,COL3A1,CRH,CXCR4,DKK1,HAPLN1,HNMT,KIRREL3,MECOM,PAX6,S100B,SSTR2
GO:0006939	0.0303925	4.63778	0.676887	3	91	smooth muscle contraction	GO_BP	CALCRL,EDN1,SSTR2
GO:0070206	0.0308526	7.73459	0.275218	2	37	protein trimerization	GO_BP	MLKL,TRIM4
GO:0001655	0.0311841	2.65512	2.35795	6	317	urogenital system development	GO_BP	CRIP1,GREM1,HAS2,KIRREL3,MECOM,PDGFRA
GO:0048762	0.032222	3.48038	1.19757	4	161	mesenchymal cell differentiation	GO_BP	EDN1,GREM1,HAS2,SNAI2
GO:0031670	0.032411	7.51928	0.282656	2	38	cellular response to nutrient	GO_BP	IL15,SNAI2
GO:0046850	0.032411	7.51928	0.282656	2	38	regulation of bone remodeling	GO_BP	GREM1,ITGB3
GO:0030334	0.0329258	2.13983	4.41092	9	593	regulation of cell migration	GO_BP	ARHGDIB,COL3A1,EDN1,GREM1,HAS2,ITGB3,PAX6,PDGFRA,SNAI2
GO:0072091	0.0330061	4.48407	0.699202	3	94	regulation of stem cell proliferation	GO_BP	DPPA2,PAX6,SNAI2
GO:0010634	0.0339026	4.43505	0.70664	3	95	positive regulation of epithelial cell migration	GO_BP	EDN1,HAS2,ITGB3
GO:0010883	0.0339998	7.31561	0.290094	2	39	regulation of lipid storage	GO_BP	FITM2,ITGB3
GO:0009798	0.0348117	4.3871	0.714078	3	96	axis specification	GO_BP	PAX6,PLD6,WLS
GO:0051146	0.0351832	2.87975	1.80751	5	243	striated muscle cell differentiation	GO_BP	CAV2,DKK1,EDN1,GREM1,PDGFRA
GO:0030199	0.0356184	7.12266	0.297533	2	40	collagen fibril organization	GO_BP	COL3A1,GREM1
GO:2000027	0.0361232	3.35103	1.2422	4	167	regulation of organ morphogenesis	GO_BP	DKK1,EDN1,GREM1,SNAI2
GO:0051270	0.0371529	2.00441	5.23657	10	704	regulation of cellular component movement	GO_BP	ARHGDIB,COL3A1,EDN1,GREM1,HAS2,ITGB3,PAX6,PDGFRA,SEMG1,SNAI2
GO:0072210	0.0372663	6.93961	0.304971	2	41	metanephric nephron development	GO_BP	GREM1,PDGFRA
GO:0050673	0.0382287	2.5227	2.47696	6	333	epithelial cell proliferation	GO_BP	CAV2,COL8A1,HAS2,ITGB3,PAX6,SNAI2
GO:0030168	0.0384377	2.8079	1.85214	5	249	platelet activation	GO_BP	APBB1IP,COL3A1,DGKB,ITGB3,PDGFRA
GO:0042698	0.040529	4.1197	0.758708	3	102	ovulation cycle	GO_BP	AFP,HAS2,PDGFRA
GO:0014909	0.0406481	6.60028	0.319848	2	43	smooth muscle cell migration	GO_BP	HAS2,ITGB3
GO:0001837	0.0415254	4.07825	0.766147	3	103	epithelial to mesenchymal transition	GO_BP	GREM1,HAS2,SNAI2
GO:0048634	0.0415254	4.07825	0.766147	3	103	regulation of muscle organ development	GO_BP	DKK1,GREM1,S100B
GO:1901861	0.0415254	4.07825	0.766147	3	103	regulation of muscle tissue development	GO_BP	DKK1,GREM1,S100B
GO:0030514	0.0423809	6.44274	0.327286	2	44	negative regulation of BMP signaling pathway	GO_BP	DKK1,GREM1
GO:0030810	0.0435549	3.99779	0.781023	3	105	positive regulation of nucleotide biosynthetic process	GO_BP	CALCRL,CRH,RLN2
GO:0007249	0.0436557	2.7065	1.91909	5	258	I-kappaB kinase/NF-kappaB signaling	GO_BP	GREM1,NKIRAS1,S100B,TIFA,WLS
GO:0051241	0.0437029	1.82821	6.9101	12	944	negative regulation of multicellular organismal process	GO_BP	ARHGDIB,CALCRL,COL3A1,CRH,DKK1,EDN1,GPNMB,GREM1,NPPB,OPTC,PAX6,PDGFRA,S100B,SNAI2
GO:0035987	0.044141	6.29252	0.334724	2	45	endodermal cell differentiation	GO_BP	COL8A1,DKK1
GO:0009953	0.044588	3.95874	0.788462	3	106	dorsal/ventral pattern formation	GO_BP	EDN1,GREM1,PAX6
GO:0070555	0.0466908	3.88286	0.803338	3	108	response to interleukin-1	GO_BP	EDN1,HAS2,HNMT
GO:0042044	0.0477411	6.01212	0.349601	2	47	fluid transport	GO_BP	EDN1,HAS2
GO:0048521	0.0477411	6.01212	0.349601	2	47	negative regulation of behavior	GO_BP	CRH,GREM1
GO:0060291	0.0477411	6.01212	0.349601	2	47	long-term synaptic potentiation	GO_BP	CRH,S100B
GO:0030801	0.0477603	3.84599	0.810776	3	109	positive regulation of cyclic nucleotide metabolic process	GO_BP	CALCRL,CRH,RLN2
GO:0030900	0.0483687	2.37434	2.62573	6	353	forebrain development	GO_BP	COL3A1,CRH,DKK1,MECOM,PAX6,SSTR2
GO:0035051	0.0488419	3.80981	0.818215	3	110	cardiocyte differentiation	GO_BP	DKK1,GREM1,PDGFRA
GO:0030195	0.0495801	5.88106	0.357039	2	48	negative regulation of blood coagulation	GO_BP	EDN1,PDGFRA
GO:0045600	0.0495801	5.88106	0.357039	2	48	positive regulation of fat cell differentiation	GO_BP	MECOM,SNAI2
GO:0031252	0.0124998	2.96254	2.48398	7	342	cell leading edge	GO_CC	ACTG2,APBB1IP,CXCR4,ITGB3,LAYN,S100B,WLS
GO:0098644	0.0130139	12.6056	0.174315	2	24	complex of collagen trimers	GO_CC	COL3A1,COL8A1
GO:0005615	0.0153192	1.89587	9.61635	17	1324	extracellular space	GO_CC	ACTG2,AFP,CBR3,COL3A1,CRH,DKK1,EDN1,GREM1,HMSD,IGFBP7,IL15,LGI1,NPPB,ORM2,S100B,SEMG1,SLPI
GO:0031901	0.0440651	3.97438	0.784415	3	108	early endosome membrane	GO_CC	DKK1,PLEKHF2,WLS
GO:0005540	0.000477335	22.8861	0.155425	3	21	hyaluronic acid binding	GO_MF	HAPLN1,LAYN,TNFAIP6
GO:0043184	0.00079933	68.1488	0.044407	2	6	vascular endothelial growth factor receptor 2 binding	GO_MF	GREM1,ITGB3
GO:0005179	0.00164634	6.30823	0.851607	5	116	hormone activity	GO_MF	CRH,EDN1,GH2,GPHA2,NPPB,RLN2
GO:0048407	0.00286066	30.2792	0.0814128	2	11	platelet-derived growth factor binding	GO_MF	COL3A1,PDGFRA
GO:0005161	0.00466489	22.7052	0.103616	2	14	platelet-derived growth factor receptor binding	GO_MF	ITGB3,PDGFRA
GO:0008528	0.015882	4.36708	0.962152	4	130	G-protein coupled peptide receptor activity	GO_MF	CALCRL,CXCR4,PROKR1,SSTR2
GO:0071855	0.0193629	10.082	0.214634	2	29	neuropeptide receptor binding	GO_MF	CRH,EDN1
GO:0001227	0.0342574	3.41041	1.22119	4	165	transcriptional repressor activity, RNA polymerase II transcription regulatory region sequence-specific binding	GO_MF	BHLHE40,PAX6,SNAI2,ZNF350
GO:0003924	0.0366646	2.84599	1.82809	5	247	GTPase activity	GO_MF	ARHGDIB,DNM3,GNG3,NKIRAS1,RIT2
GO:0030545	0.0402825	6.63374	0.31825	2	43	receptor regulator activity	GO_MF	DKK1,GREM1
GO:0050661	0.0437461	6.32443	0.333053	2	45	NADP binding	GO_MF	CBR3,FMO4

## Sheet: GO_B4_HFF_iPSCs
GOID	Pvalue	OddsRatio	ExpCount	Count	Size	Term	GO_type	genes
GO:0045662	0.000479929	12.7015	0.372642	4	26	negative regulation of myoblast differentiation	GO_BP	DDIT3,MBNL3,TGFB1,ZFHX3
GO:0042415	0.000581217	23.2051	0.171988	3	12	norepinephrine metabolic process	GO_BP	INSM1,PARK2,RNF180
GO:0007158	0.00116444	17.4006	0.214985	3	15	neuron cell-cell adhesion	GO_BP	ASTN1,NLGN4Y,NRXN3
GO:0061061	0.00143078	2.35352	8.14078	18	568	muscle structure development	GO_BP	ADAM12,CACNB4,CHODL,COL6A3,DDIT3,DNER,LEF1,MAP3K5,MBNL3,OBSCN,POU6F1,RAMP2,RBM24,RYR2,TGFB1,TNNT2,USP2,ZFHX3
GO:0018101	0.00198809	46.2298	0.0716618	2	5	protein citrullination	GO_BP	PADI1,PADI3
GO:0070838	0.00284916	2.47632	5.9766	14	417	divalent metal ion transport	GO_BP	ADRA2A,CACNB4,CATSPER2,DDIT3,EGF,MCOLN3,NALCN,RAMP2,RYR2,SLC24A3,TFR2,TGFB1,TRDN,TRPV3
GO:0032534	0.00295397	34.6702	0.0859942	2	6	regulation of microvillus assembly	GO_BP	ATP8B1,PLD1
GO:0007622	0.00300419	7.34628	0.601959	4	42	rhythmic behavior	GO_BP	BTBD9,NCOA2,USP2,ZFHX3
GO:0061042	0.00541062	23.1106	0.114659	2	8	vascular wound healing	GO_BP	HPSE,TNFAIP3
GO:0010803	0.00592505	9.07246	0.372642	3	26	regulation of tumor necrosis factor-mediated signaling pathway	GO_BP	PARK2,PYDC1,SYK
GO:0085029	0.00659604	8.69391	0.386974	3	27	extracellular matrix assembly	GO_BP	MFAP4,RAMP2,TGFB1
GO:0070059	0.0101148	5.07031	0.84561	4	59	intrinsic apoptotic signaling pathway in response to endoplasmic reticulum stress	GO_BP	APAF1,DDIT3,MAP3K5,PARK2
GO:0042428	0.0103311	15.4043	0.157656	2	11	serotonin metabolic process	GO_BP	BTBD9,RNF180
GO:0045741	0.0103311	15.4043	0.157656	2	11	positive regulation of epidermal growth factor-activated receptor activity	GO_BP	ADRA2A,EGF
GO:0048870	0.0108397	1.67215	17.7291	28	1237	cell motility	GO_BP	ADRA2A,ASTN1,CATSPER2,CSPG4,DNER,ESAM,FAM110C,FMNL3,GPR173,INSM1,LDHC,LEF1,LGR6,LHX6,LURAP1,NDNF,PHACTR1,PLD1,S100A14,SATB2,SLC7A10,SOCS7,SYK,TACSTD2,TGFB1,TIRAP,TMSB4Y,USP9Y
GO:0060325	0.0115541	6.95256	0.472968	3	33	face morphogenesis	GO_BP	LEF1,TGFB1,TWIST2
GO:0070509	0.0119936	4.80716	0.888607	4	62	calcium ion import	GO_BP	CATSPER2,EGF,NALCN,TRPV3
GO:0032928	0.0122811	13.863	0.171988	2	12	regulation of superoxide anion generation	GO_BP	SYK,TGFB1
GO:0048642	0.0122811	13.863	0.171988	2	12	negative regulation of skeletal muscle tissue development	GO_BP	TGFB1,USP2
GO:1900543	0.0126662	4.72539	0.902939	4	63	negative regulation of purine nucleotide metabolic process	GO_BP	ADRA2A,FBP1,GRM3,PID1
GO:0001764	0.0136675	3.23057	1.9492	6	136	neuron migration	GO_BP	ASTN1,DNER,GPR173,LHX6,NDNF,SATB2
GO:0015850	0.0138421	2.66363	3.13879	8	219	organic hydroxy compound transport	GO_BP	ABCA5,ADRA2A,AQP10,ATP8B1,EGF,NCOA2,PARK2,SYK
GO:0060324	0.0140876	12.7414	0.18433	2	13	face development	GO_BP	GRHL2,HOXB3,LEF1,TGFB1,TWIST2
GO:0045475	0.0142648	12.6558	0.185546	2	13	locomotor rhythm	GO_BP	NCOA2,USP2,ZFHX3
GO:0000052	0.0143781	12.6019	0.186321	2	13	citrulline metabolic process	GO_BP	PADI1,PADI3
GO:0043206	0.0143781	12.6019	0.186321	2	13	extracellular fibril organization	GO_BP	LTBP2,MFAP4
GO:0043388	0.014654	6.31935	0.515965	3	36	positive regulation of DNA binding	GO_BP	EGF,PARK2,TGFB1
GO:0001525	0.0157304	2.12531	5.8906	12	411	angiogenesis	GO_BP	CSPG4,EGF,FMNL3,HOXB3,HPSE,LEF1,NRXN3,RAMP2,RASIP1,SYK,THSD7A,TNFAIP3
GO:0048635	0.0157816	6.13311	0.530298	3	37	negative regulation of muscle organ development	GO_BP	LEF1,TGFB1,USP2
GO:1901862	0.0157816	6.13311	0.530298	3	37	negative regulation of muscle tissue development	GO_BP	LEF1,TGFB1,USP2
GO:1903169	0.0163889	4.35488	0.974601	4	68	regulation of calcium ion transmembrane transport	GO_BP	ADRA2A,CACNB4,RYR2,TRDN
GO:0021535	0.0166176	11.5511	0.200653	2	14	cell migration in hindbrain	GO_BP	LEF1,SOCS7
GO:0021877	0.0166176	11.5511	0.200653	2	14	forebrain neuron fate commitment	GO_BP	LHX6,SATB2
GO:0071625	0.0166176	11.5511	0.200653	2	14	vocalization behavior	GO_BP	NLGN4Y,NRXN3
GO:0015844	0.0172072	4.28762	0.988933	4	69	monoamine transport	GO_BP	ADRA2A,PARK2,SLC29A4,SYK
GO:0072358	0.017674	1.72209	12.7845	21	892	cardiovascular system development	GO_BP	CSPG4,DDIT3,EGF,FMNL3,GRHL2,HOXB3,HPSE,ITGB8,LEF1,MB,NRXN3,POU6F1,PTPN14,RAMP2,RASIP1,RYR2,SYK,THSD7A,TNFAIP3,TNNT2,TRPS1
GO:0009142	0.0180505	4.2224	1.00327	4	70	nucleoside triphosphate biosynthetic process	GO_BP	AK7,LDHC,PID1,TGFB1
GO:0010823	0.0181796	5.79167	0.558962	3	39	negative regulation of mitochondrion organization	GO_BP	MPV17L,PARK2,PID1
GO:0055001	0.0182045	3.01971	2.07819	6	145	muscle cell development	GO_BP	CACNB4,DNER,LEF1,OBSCN,RAMP2,TNNT2
GO:0032845	0.0199216	2.95537	2.12119	6	148	negative regulation of homeostatic process	GO_BP	ADRA2A,DDIT3,RYR2,TGFB1,TNFAIP3,TRDN
GO:0051147	0.0205177	2.93452	2.13552	6	149	regulation of muscle cell differentiation	GO_BP	DDIT3,MAP3K5,MBNL3,RBM24,TGFB1,ZFHX3
GO:0030809	0.0207688	5.48617	0.587627	3	41	negative regulation of nucleotide biosynthetic process	GO_BP	ADRA2A,GRM3,PID1
GO:0034143	0.021506	9.8997	0.229318	2	16	regulation of toll-like receptor 4 signaling pathway	GO_BP	TIRAP,TNFAIP3
GO:0030036	0.0224206	1.90124	7.66782	14	535	actin cytoskeleton organization	GO_BP	ADRA2A,FGD2,FMN2,FMNL3,FRY,KIRREL,LURAP1,OBSCN,PARK2,PHACTR1,TACSTD2,TGFB1,TMSB4Y,TNNT2
GO:0031100	0.0226503	3.92383	1.07493	4	75	organ regeneration	GO_BP	CEBPA,LEF1,PTPN3,TGFB1
GO:0032480	0.0235498	5.21122	0.616292	3	43	negative regulation of type I interferon production	GO_BP	IFIH1,NLRC5,TNFAIP3
GO:0032648	0.0235498	5.21122	0.616292	3	43	regulation of interferon-beta production	GO_BP	IFIH1,TIRAP,ZBTB20
GO:0086010	0.0235498	5.21122	0.616292	3	43	membrane depolarization during action potential	GO_BP	CATSPER2,NALCN,PTPN3
GO:0050731	0.0236798	2.8345	2.20718	6	154	positive regulation of peptidyl-tyrosine phosphorylation	GO_BP	ADRA2A,CSPG4,EGF,IL11,SYK,TGFB1
GO:0032232	0.0241463	9.23915	0.24365	2	17	negative regulation of actin filament bundle assembly	GO_BP	PARK2,TACSTD2
GO:0044068	0.0269117	8.66117	0.257983	2	18	modulation by symbiont of host cellular process	GO_BP	PARK2,TGFB1
GO:0032436	0.0279036	3.66456	1.14659	4	80	positive regulation of proteasomal ubiquitin-dependent protein catabolic process	GO_BP	CEBPA,PARK2,RNF180,RNF217
GO:0061041	0.0292937	3.03298	1.71988	5	120	regulation of wound healing	GO_BP	ADRA2A,HPSE,SYK,TNFAIP3,WFDC1
GO:0043392	0.0296865	4.73631	0.673621	3	47	negative regulation of DNA binding	GO_BP	DDIT3,LEF1,TWIST2
GO:0043011	0.0297981	8.15119	0.272315	2	19	myeloid dendritic cell differentiation	GO_BP	DHRS2,TGFB1
GO:0045978	0.0297981	8.15119	0.272315	2	19	negative regulation of nucleoside metabolic process	GO_BP	FBP1,PID1
GO:0060074	0.0297981	8.15119	0.272315	2	19	synapse maturation	GO_BP	NFIA,NRXN3
GO:0001568	0.0298017	1.82515	7.9688	14	556	blood vessel development	GO_BP	CSPG4,DDIT3,EGF,FMNL3,HOXB3,HPSE,ITGB8,LEF1,NRXN3,RAMP2,RASIP1,SYK,THSD7A,TNFAIP3
GO:0060759	0.030213	3.00665	1.73422	5	121	regulation of response to cytokine stimulus	GO_BP	NLRC5,PARK2,PYDC1,SYK,USP18
GO:0051926	0.03134	4.63077	0.687954	3	48	negative regulation of calcium ion transport	GO_BP	ADRA2A,TGFB1,TRDN
GO:2000738	0.03134	4.63077	0.687954	3	48	positive regulation of stem cell differentiation	GO_BP	LEF1,TACSTD2,TGFB1
GO:0070588	0.0315449	2.96992	1.75443	5	124	calcium ion transmembrane transport	GO_BP	ADRA2A,CACNB4,CATSPER2,MCOLN3,NALCN,RYR2,SLC24A3,TRDN,TRPV3
GO:0060337	0.0325871	3.48047	1.20392	4	84	type I interferon signaling pathway	GO_BP	IFIT3,NLRC5,OAS3,USP18
GO:0050951	0.0328015	7.69787	0.286647	2	20	sensory perception of temperature stimulus	GO_BP	ADRA2A,BTBD9
GO:0045936	0.0335652	1.8376	7.33817	13	512	negative regulation of phosphate metabolic process	GO_BP	ADRA2A,CEBPA,DLG2,FBP1,GFRA2,GRM3,INSM1,KIRREL,PARK2,PID1,PYDC1,TGFB1,TNFAIP3
GO:0034340	0.0338255	3.43729	1.21825	4	85	response to type I interferon	GO_BP	IFIT3,NLRC5,OAS3,USP18
GO:0042634	0.035918	7.29227	0.30098	2	21	regulation of hair cycle	GO_BP	HPSE,TRPV3
GO:0045663	0.035918	7.29227	0.30098	2	21	positive regulation of myoblast differentiation	GO_BP	MAP3K5,ZFHX3
GO:0051043	0.035918	7.29227	0.30098	2	21	regulation of membrane protein ectodomain proteolysis	GO_BP	ADRA2A,PTPN3
GO:0000122	0.0359356	1.67686	10.5343	17	735	negative regulation of transcription from RNA polymerase II promoter	GO_BP	BACH2,CEBPA,DDIT3,HOMEZ,HOXB3,INSM1,LEF1,NCOA2,NFIA,SATB2,TFCP2L1,TGFB1,TRPS1,TWIST2,USP2,ZBTB20,ZFHX3
GO:0007416	0.0361095	2.85772	1.82021	5	127	synapse assembly	GO_BP	DNER,LRTM2,NLGN4Y,NRXN3,SLITRK2
GO:0009712	0.0365839	4.34054	0.730951	3	51	catechol-containing compound metabolic process	GO_BP	INSM1,PARK2,RNF180
GO:0008277	0.0371564	2.83431	1.83454	5	128	regulation of G-protein coupled receptor protein signaling pathway	GO_BP	ADRA2A,GPRASP1,RAMP2,RGS20,RGS7
GO:0009206	0.0384256	4.2517	0.745283	3	52	purine ribonucleoside triphosphate biosynthetic process	GO_BP	LDHC,PID1,TGFB1
GO:0021602	0.0391438	6.92723	0.315312	2	22	cranial nerve morphogenesis	GO_BP	ATP8B1,HOXB3
GO:0032528	0.0391438	6.92723	0.315312	2	22	microvillus organization	GO_BP	ATP8B1,PLD1
GO:1903077	0.0391438	6.92723	0.315312	2	22	negative regulation of protein localization to plasma membrane	GO_BP	PID1,TGFB1
GO:0034765	0.039264	1.9672	5.25998	10	367	regulation of ion transmembrane transport	GO_BP	ADRA2A,CACNB4,CATSPER2,CLIC6,EGF,NALCN,PTPN3,RYR2,TRDN,TRPV3
GO:1903510	0.0393056	2.78862	1.86321	5	130	mucopolysaccharide metabolic process	GO_BP	CSPG4,EGF,NDNF,ST3GAL6,TGFB1
GO:0048747	0.0403139	4.16641	0.759615	3	53	muscle fiber development	GO_BP	CACNB4,DNER,LEF1
GO:0051238	0.0403139	4.16641	0.759615	3	53	sequestering of metal ion	GO_BP	DDIT3,RYR2,TRDN
GO:0003382	0.0422484	4.08446	0.773948	3	54	epithelial cell morphogenesis	GO_BP	DACT2,GRHL2,RILPL1
GO:0010171	0.0422484	4.08446	0.773948	3	54	body morphogenesis	GO_BP	LEF1,TGFB1,TWIST2
GO:0001945	0.0424751	6.59696	0.329644	2	23	lymph vessel development	GO_BP	PTPN14,SYK
GO:0071624	0.0424751	6.59696	0.329644	2	23	positive regulation of granulocyte chemotaxis	GO_BP	S100A14,TIRAP
GO:1901020	0.0424751	6.59696	0.329644	2	23	negative regulation of calcium ion transmembrane transporter activity	GO_BP	ADRA2A,TRDN
GO:0006812	0.0428208	1.53921	14.877	22	1038	cation transport	GO_BP	ADRA2A,CACNB4,CATSPER2,DDIT3,EGF,KCNN3,MCOLN3,NALCN,PARK2,PIEZO2,PTPN3,RAMP2,RYR2,SLC15A2,SLC24A3,SLC7A10,SYK,TFR2,TGFB1,TRDN,TRPV3,ZACN
GO:0051209	0.0432556	3.1625	1.31858	4	92	release of sequestered calcium ion into cytosol	GO_BP	DDIT3,RYR2,TGFB1,TRDN
GO:0006022	0.0433683	2.43537	2.55116	6	178	aminoglycan metabolic process	GO_BP	CSPG4,EGF,HPSE,NDNF,ST3GAL6,TGFB1
GO:0065007	0.0437769	1.29526	160.408	173	11192	biological regulation	GO_BP	ABCA5,ADAM12,ADRA2A,ANO7,APAF1,AQP10,ASB18,ATP8B1,BACH2,BNIPL,BTBD9,CACNB4,CATSPER2,CD1D,CD72,CEBPA,CHODL,CLEC2D,CLIC6,COL6A3,CSPG4,DACT2,DDIT3,DFNB31,DHRS2,DLG2,DNER,DOCK3,EGF,ESAM,F8,FAM110C,FBP1,FGD2,FMN2,FMNL3,FOXI3,G0S2,GABPB2,GAD1,GFRA2,GPR173,GPRASP1,GRHL2,GRM3,GSAP,HHATL,HOMEZ,HOXB3,HPSE,IFIH1,IFIT3,IGKC,IKZF2,IL11,INSM1,IRX1,ITGB8,IYD,KCNN3,KIAA1549L,KIRREL,KLF9,KREMEN2,KSR1,KSR2,LCA5,LE…
GO:0060562	0.0458054	1.99012	4.67235	9	326	epithelial tube morphogenesis	GO_BP	APAF1,EGF,GRHL2,IRX1,LEF1,RASIP1,RYR2,TACSTD2,TGFB1
GO:0036065	0.0459082	6.29671	0.343977	2	24	fucosylation	GO_BP	ADAMTSL1,FUT2
GO:0071354	0.0459082	6.29671	0.343977	2	24	cellular response to interleukin-6	GO_BP	PID1,ST3GAL6
GO:0090189	0.0459082	6.29671	0.343977	2	24	regulation of branching involved in ureteric bud morphogenesis	GO_BP	TACSTD2,TGFB1
GO:1901186	0.0459082	6.29671	0.343977	2	24	positive regulation of ERBB signaling pathway	GO_BP	ADRA2A,EGF
GO:2000352	0.0459082	6.29671	0.343977	2	24	negative regulation of endothelial cell apoptotic process	GO_BP	RAMP2,TNFAIP3
GO:0007626	0.0462181	2.39533	2.59182	6	183	locomotory behavior	GO_BP	ASTN1,BTBD9,CACNB4,MCOLN3,MYO15A,NCOA2,PARK2,USP2,ZFHX3
GO:0042391	0.0463459	1.90708	5.41763	10	378	regulation of membrane potential	GO_BP	CACNB4,CATSPER2,NALCN,PARK2,PID1,PIEZO2,PTPN3,RYR2,TRDN,ZACN
GO:1903364	0.047416	2.37943	2.60849	6	182	positive regulation of cellular protein catabolic process	GO_BP	CEBPA,EGF,PARK2,RNF180,RNF217,TNFAIP3
GO:0007043	0.0477055	3.05768	1.36157	4	95	cell-cell junction assembly	GO_BP	GJD3,GRHL2,PKP3,RAMP2
GO:0032680	0.0477055	3.05768	1.36157	4	95	regulation of tumor necrosis factor production	GO_BP	TIRAP,TNFAIP3,TWIST2,ZBTB20
GO:0048869	0.0479009	1.29007	56.5125	68	3943	cellular developmental process	GO_BP	ABCA5,ADAM12,AK7,APAF1,ASTN1,ATP8B1,BFSP1,CACNB4,CATSPER2,CD1D,CD72,CEBPA,CHODL,COL12A1,COL6A3,CSPG4,DACT2,DDIT3,DFNB31,DHRS2,DNER,DZIP1L,EGF,FGD2,FMN2,FMNL3,FRY,GPR173,GRHL2,HOXB3,IL11,INSM1,KIF24,KSR1,LEF1,LHX6,MAP3K5,MAP6,MB,MBNL3,MCOLN3,NDNF,NRXN3,OBSCN,PAQR7,PARK2,PID1,PIWIL2,PSD4,RAMP2,RASIP1,RBM24,RILPL1,SATB2,SLITRK2,SOCS7,SYK,TACSTD2,TFCP2L1,TGFB1,THSD7A,TIRAP,TMSB4Y,TNNT2,TRIM62,TRPS1,T…
GO:0060113	0.0483256	3.85684	0.816945	3	57	inner ear receptor cell differentiation	GO_BP	ATP8B1,DFNB31,MCOLN3
GO:0045444	0.0484633	2.36584	2.62282	6	183	fat cell differentiation	GO_BP	CEBPA,DDIT3,IL11,MB,SOCS7,TGFB1
GO:0048704	0.0492431	3.02426	1.37591	4	96	embryonic skeletal system morphogenesis	GO_BP	GRHL2,HOXB3,SATB2,TWIST2
GO:0010226	0.0494396	6.02257	0.358309	2	25	response to lithium ion	GO_BP	CEBPA,LEF1
GO:0010800	0.0494396	6.02257	0.358309	2	25	positive regulation of peptidyl-threonine phosphorylation	GO_BP	EGF,TGFB1
GO:0010880	0.0494396	6.02257	0.358309	2	25	regulation of release of sequestered calcium ion into cytosol by sarcoplasmic reticulum	GO_BP	RYR2,TRDN
GO:1902803	0.0494396	6.02257	0.358309	2	25	regulation of synaptic vesicle transport	GO_BP	BTBD9,PARK2
GO:0036488	0.000577205	142.374	0.0418895	2	3	CHOP-C/EBP complex	GO_CC	CEBPA,DDIT3
GO:0032420	0.000867884	10.6169	0.432859	4	31	stereocilium	GO_CC	ATP8B1,DFNB31,GRXCR2,MYO15A
GO:0014701	0.00811605	17.7896	0.139632	2	10	junctional sarcoplasmic reticulum membrane	GO_CC	RYR2,TRDN
GO:0016529	0.0109929	4.93358	0.865717	4	62	sarcoplasmic reticulum	GO_CC	CCDC78,PYGM,RYR2,TRDN
GO:0005891	0.0194091	5.63104	0.57249	3	41	voltage-gated calcium channel complex	GO_CC	CACNB4,CATSPER2,TRDN
GO:0031093	0.0293406	4.7532	0.670233	3	48	platelet alpha granule lumen	GO_CC	EGF,F8,TGFB1
GO:0004668	0.00196856	46.4652	0.0713039	2	5	protein-arginine deiminase activity	GO_MF	PADI1,PADI3
GO:0022838	0.00266625	2.49559	5.93249	14	416	substrate-specific channel activity	GO_MF	ANO7,AQP10,BSND,CACNB4,CATSPER2,CLIC6,GJD3,KCNN3,NALCN,PIEZO2,RYR2,SLC24A3,TRPV3,ZACN
GO:0022803	0.00430069	2.35714	6.26048	14	439	passive transmembrane transporter activity	GO_MF	ANO7,AQP10,BSND,CACNB4,CATSPER2,CLIC6,GJD3,KCNN3,NALCN,PIEZO2,RYR2,SLC24A3,TRPV3,ZACN
GO:0003700	0.00502904	1.78449	16.7136	28	1172	transcription factor activity, sequence-specific DNA binding	GO_MF	BACH2,CEBPA,DDIT3,FOXI3,GRHL2,HOMEZ,HOXB3,IKZF2,INSM1,KLF9,LEF1,LHX6,NFIA,PBX4,POU6F1,SCML1,SIX6,TAF13,TFCP2L1,TRPS1,TWIST2,ZBTB20,ZFHX3,ZFY,ZNF354B,ZNF41,ZNF790,ZNF793
GO:0030170	0.00638968	5.84192	0.741561	4	52	pyridoxal phosphate binding	GO_MF	ACCS,GAD1,GPT,PYGM
GO:0019900	0.00810557	2.06074	8.15717	16	572	kinase binding	GO_MF	ADRA2A,CACNB4,CEBPA,CSPG4,DACT2,DLG2,JAKMIP1,JAKMIP3,KSR1,MAP3K5,PARK2,PTPN14,RYR2,SYK,TIRAP,TNFAIP3
GO:0015085	0.0090656	3.54971	1.7826	6	125	calcium ion transmembrane transporter activity	GO_MF	CACNB4,CATSPER2,NALCN,RYR2,SLC24A3,TRPV3
GO:0016208	0.0102326	15.4827	0.156869	2	11	AMP binding	GO_MF	FBP1,PYGM
GO:0031624	0.0104718	7.22944	0.456345	3	32	ubiquitin conjugating enzyme binding	GO_MF	PARK2,RNF180,RNF217
GO:0003705	0.0115984	3.90134	1.35477	5	95	transcription factor activity, RNA polymerase II distal enhancer sequence-specific binding	GO_MF	BACH2,CEBPA,LEF1,SIX6,ZFHX3
GO:0042887	0.0164613	11.6099	0.199651	2	14	amide transmembrane transporter activity	GO_MF	AQP10,SLC15A2
GO:0022839	0.0179423	5.82123	0.556171	3	39	ion gated channel activity	GO_MF	ANO7,CATSPER2,KCNN3
GO:0005245	0.024692	5.10976	0.627475	3	44	voltage-gated calcium channel activity	GO_MF	CACNB4,CATSPER2,NALCN
GO:0030332	0.0266635	8.70532	0.256694	2	18	cyclin binding	GO_MF	INSM1,USP2
GO:0005261	0.0290798	2.17511	4.2925	9	301	cation channel activity	GO_MF	CACNB4,CATSPER2,KCNN3,NALCN,PIEZO2,RYR2,SLC24A3,TRPV3,ZACN
GO:0004843	0.0411925	3.21543	1.29773	4	91	ubiquitin-specific protease activity	GO_MF	TNFAIP3,USP18,USP2,USP9Y
GO:0019201	0.0420931	6.6306	0.327998	2	23	nucleotide kinase activity	GO_MF	AK7,DLG2
GO:0050839	0.0475119	2.37802	2.60972	6	183	cell adhesion molecule binding	GO_MF	CADM2,CD1D,NLGN4Y,NRXN3,PKP3,SYK

## Sheet: GO_ESCs
GOID	Pvalue	OddsRatio	ExpCount	Count	Size	Term	GO_type	genes
GO:0048712	0.000151579	37.1361	0.108853	3	12	negative regulation of astrocyte differentiation	GO_BP	GPR37L1,HES5,NTRK3
GO:0046427	0.000432734	8.65836	0.634978	5	70	positive regulation of JAK-STAT cascade	GO_BP	CD300A,CLCF1,HCLS1,HES5,IL10
GO:1900619	0.000802879	73.7973	0.0453556	2	5	acetate ester metabolic process	GO_BP	ACHE,BCHE
GO:0044110	0.000992747	17.58	0.199565	3	22	growth involved in symbiotic interaction	GO_BP	IL10,IRF8,PGLYRP4
GO:0042439	0.00122949	6.77316	0.798258	5	88	ethanolamine-containing compound metabolic process	GO_BP	ACHE,BCHE,ENPP7,LCAT,SLC44A5
GO:0045685	0.00144653	8.95123	0.48984	4	54	regulation of glial cell differentiation	GO_BP	CLCF1,GPR37L1,HES5,NTRK3
GO:0009253	0.00166603	44.273	0.0634978	2	7	peptidoglycan catabolic process	GO_BP	LYG1,PGLYRP4
GO:0006656	0.00202946	13.3559	0.253991	3	28	phosphatidylcholine biosynthetic process	GO_BP	ACHE,LCAT,SLC44A5
GO:0007268	0.00236877	2.92909	4.01671	11	454	synaptic transmission	GO_BP	ACHE,BCHE,CORT,GABRG2,GRM1,GRM8,KCNJ2,KCNJ4,KCNS1,LAMA2,LRRTM1,OTOF,PCDHB16,PPFIA4,SLC17A7,SSTR1,SYT9
GO:0098656	0.00259056	3.60698	2.35849	8	260	anion transmembrane transport	GO_BP	ANO5,GABRG2,OCA2,SLC13A4,SLC17A7,SLC22A5,SLC5A12,SLCO1A2
GO:0032689	0.00299241	11.5109	0.290276	3	32	negative regulation of interferon-gamma production	GO_BP	IL10,IL20RB,PGLYRP4
GO:0014014	0.00326996	11.1265	0.299347	3	33	negative regulation of gliogenesis	GO_BP	GPR37L1,HES5,NTRK3
GO:0045851	0.00356279	10.767	0.308418	3	34	pH reduction	GO_BP	ATP4A,SLAMF8,SLC17A7
GO:0010107	0.00419528	10.1132	0.32656	3	36	potassium ion import	GO_BP	ATP4A,KCNJ2,KCNJ4
GO:0021930	0.00426066	24.5901	0.0997823	2	11	cerebellar granule cell precursor proliferation	GO_BP	GBX2,GPR37L1
GO:0021534	0.00508248	22.1297	0.108853	2	12	cell proliferation in hindbrain	GO_BP	GBX2,GPR37L1
GO:0030007	0.00508248	22.1297	0.108853	2	12	cellular potassium ion homeostasis	GO_BP	ATP4A,KCNJ2
GO:0097164	0.00523749	4.0023	1.58597	6	176	ammonium ion metabolic process	GO_BP	ACHE,BCHE,ENPP7,LCAT,PDE1B,SLC22A5,SLC44A5
GO:0007216	0.00597098	20.1167	0.117925	2	13	G-protein coupled glutamate receptor signaling pathway	GO_BP	GRM1,GRM8
GO:0050982	0.0060604	8.77981	0.371916	3	41	detection of mechanical stimulus	GO_BP	LOXHD1,PKD1L2,TMC2
GO:0098662	0.0069772	2.40407	5.29753	12	584	inorganic cation transmembrane transport	GO_BP	ATP4A,KCNJ2,KCNJ4,KCNS1,KCNT1,LOXHD1,PKD1L2,SLC13A4,SLC17A7,SLC22A5,SLN,TMC2
GO:0015698	0.0070721	4.41461	1.19739	5	132	inorganic anion transport	GO_BP	ANO5,GABRG2,SLC13A4,SLC17A7,WNK4
GO:0001709	0.00785768	7.94169	0.4082	3	45	cell fate determination	GO_BP	GATA2,HES5,POU6F2
GO:2000251	0.00794299	17.0198	0.136067	2	15	positive regulation of actin cytoskeleton reorganization	GO_BP	HCLS1,NTRK3
GO:0030889	0.00902403	15.8031	0.145138	2	16	negative regulation of B cell proliferation	GO_BP	CD300A,IL10
GO:0044130	0.00902403	15.8031	0.145138	2	16	negative regulation of growth of symbiont in host	GO_BP	IL10,IRF8
GO:1901615	0.0107978	2.35376	4.93469	11	544	organic hydroxy compound metabolic process	GO_BP	ACHE,AOC2,BCHE,CEL,ENPP7,LCAT,OCA2,PDE1B,SLC22A5,SLC44A5,SLCO1A2
GO:0044106	0.0113055	3.37208	1.86865	6	206	cellular amine metabolic process	GO_BP	ACHE,BCHE,ENPP7,LCAT,PDE1B,SLC44A5
GO:0042832	0.0113701	13.826	0.16328	2	18	defense response to protozoan	GO_BP	IL10,IRF8
GO:0044144	0.0113701	13.826	0.16328	2	18	modulation of growth of symbiont involved in interaction with host	GO_BP	IL10,IRF8
GO:0051384	0.0115781	3.88937	1.3516	5	149	response to glucocorticoid	GO_BP	BCHE,IL10,LCAT,NTRK3,UGT1A1
GO:0007586	0.0118921	3.86231	1.36067	5	150	digestion	GO_BP	CEL,SLC22A5,SSTR1,UGT1A1,WNK4
GO:0006814	0.012076	3.32163	1.89586	6	209	sodium ion transport	GO_BP	ATP4A,SLC13A4,SLC17A7,SLC22A5,SLC5A12,WNK4
GO:0002861	0.0126328	13.0119	0.172351	2	19	regulation of inflammatory response to antigenic stimulus	GO_BP	IL10,IL20RB
GO:0006855	0.0126328	13.0119	0.172351	2	19	drug transmembrane transport	GO_BP	ABCB4,SLC22A5
GO:0045649	0.0139537	12.2883	0.181422	2	20	regulation of macrophage differentiation	GO_BP	GATA2,HCLS1
GO:0042493	0.014093	2.49342	3.79173	9	418	response to drug	GO_BP	ABCB4,ATP4A,BCHE,CA4,GABRG2,IL10,SLAMF8,SLC22A5,UGT1A1
GO:0045191	0.0167656	11.0581	0.199565	2	22	regulation of isotype switching	GO_BP	CLCF1,IL10
GO:0071392	0.0167656	11.0581	0.199565	2	22	cellular response to estradiol stimulus	GO_BP	IL10,SSTR1
GO:0042742	0.0174901	3.0477	2.05914	6	227	defense response to bacterium	GO_BP	CEBPE,IL10,IRF8,NLRP1,PGLYRP4,SLAMF8
GO:0042509	0.017946	5.74525	0.553338	3	61	regulation of tyrosine phosphorylation of STAT protein	GO_BP	CLCF1,HCLS1,HES5
GO:0007026	0.0182543	10.5309	0.208636	2	23	negative regulation of microtubule depolymerization	GO_BP	APC2,GAS2L2
GO:1902578	0.0187373	1.47567	36.3752	48	4010	single-organism localization	GO_BP	ABCB4,ACHE,ACVR1C,ANO5,APC2,ATP4A,C4A,CA4,CD300A,CEBPE,CEL,EYA2,GABRG2,GATA2,HCLS1,IL10,IRF8,KCNJ2,KCNJ4,KCNS1,KCNT1,LCAT,LOXHD1,LRRTM1,MAGEL2,NLRP1,OCA2,OTOF,P2RX2,PKD1L2,PPFIA4,RGPD1,SEC16B,SERINC4,SLC13A4,SLC17A7,SLC22A5,SLC44A5,SLC52A1,SLC5A12,SLCO1A2,SLN,SYNE1,SYT9,TMC2,VAMP5,WNK4,XDH
GO:0050764	0.0195446	5.55306	0.57148	3	63	regulation of phagocytosis	GO_BP	C4A,CD300A,GATA2
GO:0043242	0.0203726	5.46169	0.580552	3	64	negative regulation of protein complex disassembly	GO_BP	APC2,GAS2L2,SLN
GO:0070306	0.0227556	9.27551	0.234291	2	26	lens fiber cell differentiation	GO_BP	FOXE3,NTRK3,WNT5B
GO:0007193	0.0229709	5.20472	0.607765	3	67	adenylate cyclase-inhibiting G-protein coupled receptor signaling pathway	GO_BP	CORT,GPR37L1,GRM8
GO:0071804	0.0231749	3.23161	1.61466	5	178	cellular potassium ion transport	GO_BP	ATP4A,KCNJ2,KCNJ4,KCNS1,KCNT1
GO:0032945	0.0238752	5.12433	0.616836	3	68	negative regulation of mononuclear cell proliferation	GO_BP	CD300A,IL10,IL20RB
GO:0006812	0.0246933	1.8104	9.3446	16	1037	cation transport	GO_BP	ATP4A,KCNJ2,KCNJ4,KCNS1,KCNT1,LOXHD1,OCA2,P2RX2,PKD1L2,SERINC4,SLC13A4,SLC17A7,SLC22A5,SLC5A12,SLN,TMC2,WNK4
GO:0042133	0.0247356	8.84378	0.24492	2	27	neurotransmitter metabolic process	GO_BP	ACHE,BCHE
GO:0007187	0.0257312	3.13987	1.66001	5	183	G-protein coupled receptor signaling pathway, coupled to cyclic nucleotide second messenger	GO_BP	CORT,GPR37L1,GRM8,HTR5A,SSTR1
GO:0048873	0.0264822	8.50312	0.253991	2	28	homeostasis of number of cells within a tissue	GO_BP	GATA2,IL20RB
GO:0030301	0.0276831	4.82609	0.65312	3	72	cholesterol transport	GO_BP	ABCB4,CEL,LCAT
GO:0042168	0.0282773	8.18769	0.263062	2	29	heme metabolic process	GO_BP	ALAS2,UGT1A1
GO:0007416	0.0285138	3.62245	1.15203	4	127	synapse assembly	GO_BP	ACHE,LRRTM1,NTRK3,PCDHB16
GO:0003008	0.0285439	1.57329	17.7159	26	1953	system process	GO_BP	ANPEP,AOC2,BCHE,CEL,CRYBB2,ECEL1,GABRG2,GRM1,GRM8,HOXC10,IL10,KCNJ2,LOXHD1,OR10P1,OR7D4,OTOF,P2RX2,PDE1B,POU6F2,RAX2,SLC17A7,SLC22A5,SLN,TMC2,TNNT3,WNK4
GO:0002444	0.0286826	4.75685	0.662192	3	73	myeloid leukocyte mediated immunity	GO_BP	CD300A,GATA2,IRAK4
GO:0031214	0.0292328	3.59302	1.1611	4	128	biomineral tissue development	GO_BP	AMBN,ASGR2,CLEC3B,MEPE
GO:0032502	0.0301889	1.3887	51.5149	63	5679	developmental process	GO_BP	AARD,ACHE,ACVR1C,AFF3,ALAS2,AMBN,ANPEP,APC2,ASGR2,BCHE,CA4,CD248,CEBPE,CLCF1,CLEC3B,CRYBB2,DAAM2,EYA2,FGF18,FOXE3,GABRG2,GATA2,GBX2,GFRA1,GLDN,GPR37L1,GRHL3,GSTA1,HCLS1,HES5,HOXC10,HTR5A,IL10,IRF8,KLK14,KRT84,LAMA2,LRRTM1,MEPE,NTN4,NTNG2,NTRK3,OCA2,PALMD,PARVB,PCDHB16,PCSK2,PDE1B,PGLYRP4,POU6F2,RASGRP4,SLC17A7,SSTR1,SYNE1,TCL1A,UGT1A1,VAMP5,VWC2,WNK4,WNT5B,XDH,XIRP1,ZFP57
GO:0048545	0.0319035	2.26315	3.68287	8	406	response to steroid hormone	GO_BP	BCHE,CA4,HTR5A,IL10,LCAT,NTRK3,SSTR1,UGT1A1
GO:0002366	0.0319731	2.95512	1.7598	5	194	leukocyte activation involved in immune response	GO_BP	CD300A,CLCF1,GATA2,IL10,PGLYRP4
GO:0030851	0.0320088	7.62209	0.281205	2	31	granulocyte differentiation	GO_BP	GATA2,HCLS1
GO:0042517	0.0320088	7.62209	0.281205	2	31	positive regulation of tyrosine phosphorylation of Stat3 protein	GO_BP	CLCF1,HES5
GO:1901879	0.0328703	4.49862	0.698476	3	77	regulation of protein depolymerization	GO_BP	APC2,GAS2L2,SLN
GO:0050804	0.0339408	2.59443	2.40385	6	265	modulation of synaptic transmission	GO_BP	ACHE,BCHE,GRM1,GRM8,LAMA2,LRRTM1
GO:0015721	0.0339432	7.36757	0.290276	2	32	bile acid and bile salt transport	GO_BP	ABCB4,SLCO1A2
GO:0044058	0.0339432	7.36757	0.290276	2	32	regulation of digestive system process	GO_BP	SLC22A5,WNK4
GO:0048665	0.0339432	7.36757	0.290276	2	32	neuron fate specification	GO_BP	HOXC10,NTRK3
GO:0051930	0.0339432	7.36757	0.290276	2	32	regulation of sensory perception of pain	GO_BP	GRM1,IL10
GO:0030099	0.0341595	2.38169	3.05697	7	337	myeloid cell differentiation	GO_BP	ALAS2,CEBPE,GATA2,HCLS1,IRF8,PDE1B,RASGRP4
GO:0055067	0.0345666	3.39956	1.2246	4	135	monovalent inorganic cation homeostasis	GO_BP	ATP4A,KCNJ2,SLAMF8,SLC17A7
GO:0035249	0.0350771	4.3797	0.716618	3	79	synaptic transmission, glutamatergic	GO_BP	GRM1,GRM8,SLC17A7
GO:0007601	0.0384058	2.80489	1.85051	5	204	visual perception	GO_BP	AOC2,CRYBB2,GRM8,POU6F2,RAX2
GO:0032941	0.0385276	4.21261	0.743832	3	82	secretion by tissue	GO_BP	CEL,WNK4,XDH
GO:0043583	0.0390895	2.79069	1.85958	5	205	ear development	GO_BP	GATA2,GBX2,GRHL3,HES5,NTRK3
GO:0033003	0.0400096	6.69656	0.317489	2	35	regulation of mast cell activation	GO_BP	CD300A,PTPRE
GO:0007605	0.0413115	3.20233	1.29717	4	143	sensory perception of sound	GO_BP	LOXHD1,OTOF,P2RX2,TMC2
GO:0006730	0.0421164	6.49921	0.32656	2	36	one-carbon metabolic process	GO_BP	CA4,GNMT
GO:0006865	0.0422035	3.17926	1.30624	4	144	amino acid transport	GO_BP	OCA2,PPFIA4,SERINC4,SLC17A7
GO:0002703	0.0431063	3.15651	1.31531	4	145	regulation of leukocyte mediated immunity	GO_BP	CD300A,CLCF1,IL10,IL20RB
GO:0046942	0.0433898	3.14984	1.3182	4	148	carboxylic acid transport	GO_BP	ABCB4,OCA2,PPFIA4,SERINC4,SLC17A7,SLC22A5,SLC5A12,SLCO1A2
GO:0044707	0.0438566	1.4037	38.6776	48	4633	single-multicellular organism process	GO_BP	AARD,ACHE,ACVR1C,AFF3,ALAS2,AMBN,ANPEP,AOC2,APC2,ASGR2,BCHE,CA4,CD177,CD248,CEBPE,CEL,CLCF1,CLEC3B,CRYBB2,DAAM2,ECEL1,EYA2,FGF18,FOXE3,GABRG2,GATA2,GBX2,GFRA1,GLDN,GPR37L1,GRHL3,GRM1,GRM8,HCLS1,HES5,HOXC10,HTR5A,IL10,IL20RB,IRF8,KCNJ2,KRT84,LAMA2,LCAT,LOXHD1,LRRTM1,MEPE,NLRP1,NTN4,NTNG2,NTRK3,OR10P1,OR7D4,OTOF,P2RX2,PCDHB16,PCSK2,PDE1B,PGLYRP4,POU6F2,RASGRP4,RAX2,SLC17A7,SLC22A5,SLN,SSTR1,TCL1A,T…
GO:0006810	0.0439837	1.37183	40.1578	50	4427	transport	GO_BP	ABCB4,ACHE,ACVR1C,ANO5,APC2,ASGR2,ATP4A,C4A,CA4,CD300A,CEBPE,CEL,EYA2,GABRG2,GATA2,HCLS1,IL10,IRF8,KCNJ2,KCNJ4,KCNS1,KCNT1,LCAT,LOXHD1,LRRTM1,MAGEL2,NLRP1,OCA2,OTOF,P2RX2,PKD1L2,PPFIA4,RAB33A,RGPD1,SEC16B,SERINC4,SLC13A4,SLC17A7,SLC22A5,SLC44A5,SLC52A1,SLC5A12,SLCO1A2,SLN,SYT9,TMC2,TSPO2,VAMP5,WNK4,XDH
GO:0048534	0.0442587	1.81541	6.90312	12	761	hematopoietic or lymphoid organ development	GO_BP	ALAS2,CD248,CEBPE,CLCF1,GATA2,HCLS1,HES5,IL10,IRF8,PDE1B,PGLYRP4,RASGRP4
GO:0002204	0.0442638	6.31313	0.335631	2	37	somatic recombination of immunoglobulin genes involved in immune response	GO_BP	CLCF1,IL10
GO:0003009	0.0442638	6.31313	0.335631	2	37	skeletal muscle contraction	GO_BP	KCNJ2,TNNT3
GO:0010324	0.0442638	6.31313	0.335631	2	37	membrane invagination	GO_BP	CD300A,GATA2
GO:0002274	0.04588	3.09018	1.34253	4	148	myeloid leukocyte activation	GO_BP	CD300A,GATA2,IL10,PTPRE
GO:0055085	0.0462929	1.61171	11.7651	18	1313	transmembrane transport	GO_BP	ABCB4,ANO5,ATP4A,GABRG2,KCNJ2,KCNJ4,KCNS1,KCNT1,LOXHD1,OCA2,P2RX2,PKD1L2,SLC13A4,SLC17A7,SLC22A5,SLC44A5,SLC5A12,SLCO1A2,SLN,TMC2
GO:0045806	0.0464512	6.13739	0.344702	2	38	negative regulation of endocytosis	GO_BP	CD300A,LRRTM1
GO:0090102	0.0464512	6.13739	0.344702	2	38	cochlea development	GO_BP	GRHL3,NTRK3
GO:0043010	0.0470135	2.38731	2.60439	6	289	camera-type eye development	GO_BP	ACHE,CRYBB2,FOXE3,GRHL3,HES5,NTRK3,WNT5B
GO:0045165	0.0472577	2.64117	1.96131	5	220	cell fate commitment	GO_BP	APC2,EYA2,GATA2,HES5,HOXC10,NTRK3,POU6F2,WNT5B
GO:0048731	0.0474774	1.368	38.4797	48	4242	system development	GO_BP	AARD,ACHE,ALAS2,AMBN,ANPEP,ASGR2,BCHE,CA4,CD248,CEBPE,CLCF1,CLEC3B,CRYBB2,FGF18,FOXE3,GATA2,GBX2,GFRA1,GLDN,GPR37L1,GRHL3,HCLS1,HES5,HOXC10,HTR5A,IL10,IRF8,KRT84,LAMA2,LRRTM1,MEPE,NTN4,NTNG2,NTRK3,PCDHB16,PCSK2,PDE1B,PGLYRP4,POU6F2,RASGRP4,SSTR1,UGT1A1,VAMP5,VWC2,WNK4,WNT5B,XDH,XIRP1
GO:0050868	0.0485379	3.82336	0.816401	3	90	negative regulation of T cell activation	GO_BP	CD300A,IL10,IL20RB
GO:0002698	0.049091	3.80487	0.820167	3	91	negative regulation of immune effector process	GO_BP	CD300A,IL10,IL20RB,PGLYRP4
GO:1902476	0.0498705	3.77968	0.825472	3	91	chloride transmembrane transport	GO_BP	ANO5,GABRG2,SLC17A7
GO:0005578	0.00111874	3.4573	3.09172	10	352	proteinaceous extracellular matrix	GO_CC	ACHE,ADAMTS15,AMBN,CD248,LAMA2,MEPE,NTN4,SPARCL1,VWC2,WNT5B
GO:0016021	0.00119713	1.70054	43.2433	61	5039	integral component of membrane	GO_CC	ABCB4,ACVR1C,ANO5,ANPEP,ASGR2,ATP4A,CD248,CD300A,CLDN2,ECEL1,ENPP7,FAM19A5,FAM69C,GABRG2,GALNT13,GLDN,GPR37L1,GPR61,GRAMD1C,GRM1,GRM8,HTR5A,IGSF11,IL20RB,KCNJ2,KCNJ4,KCNS1,KCNT1,LHFPL1,LPAR6,LRRTM1,NTRK3,OCA2,OR10P1,OR7D4,OTOF,P2RX2,PCDHB16,PKD1L2,PRRG4,PTGER1,PTPRE,SERINC4,SIGLEC14,SLAMF8,SLC13A4,SLC17A7,SLC22A5,SLC44A5,SLC52A1,SLC5A12,SLCO1A2,SLN,SSTR1,ST8SIA5,SYNE1,SYT9,TMC2,TMEFF2,TMEM117,TME…
GO:0045202	0.00142736	2.70158	5.57242	14	646	synapse	GO_CC	ACHE,GABRG2,GRM1,GRM8,KCNJ2,KCNJ4,LAMA2,LRRTM1,OTOF,P2RX2,PALMD,PPFIA4,SLC17A7,SYNE1,SYT9,VAMP5,VWC2
GO:0005886	0.00185201	1.81203	25.7218	40	3180	plasma membrane	GO_CC	ABCB4,ACHE,ACVR1C,AFAP1L1,ANO5,ANPEP,AOC2,APC2,ARHGEF25,ATP4A,C4A,CA4,CD177,CD300A,CLDN2,ECEL1,ENPP7,GABRG2,GFRA1,GLDN,GPR37L1,GPR61,GRM1,GRM8,HTR5A,IGSF11,IL20RB,IRAK4,KCNJ2,KCNJ4,KCNS1,KCNT1,LAMA2,LPAR6,LRRTM1,NTN4,NTNG2,NTRK3,OR10P1,OR7D4,OTOF,P2RX2,PARVB,PCDHB16,PTGER1,PTPN7,PTPRE,RAB33A,RASGRP4,RGS6,SIGLEC14,SLC13A4,SLC17A7,SLC22A5,SLC44A5,SLC52A1,SLC5A12,SLCO1A2,SSTR1,SYNE1,SYT9,UGT1A1,UPK3…
GO:0043235	0.00663542	3.05582	2.75795	8	314	receptor complex	GO_CC	ACVR1C,GABRG2,GPR37L1,GPR61,GRM1,NTRK3,P2RX2,VWC2
GO:0008076	0.0069634	5.62356	0.755363	4	86	voltage-gated potassium channel complex	GO_CC	KCNJ2,KCNJ4,KCNS1,KCNT1
GO:0031226	0.00829629	1.81116	14.3302	24	1649	intrinsic component of plasma membrane	GO_CC	ABCB4,ACVR1C,ANPEP,ATP4A,CA4,ECEL1,GABRG2,GRM1,GRM8,HTR5A,KCNJ2,KCNJ4,KCNS1,KCNT1,NTNG2,NTRK3,P2RX2,PTGER1,SLC13A4,SLC22A5,SLC52A1,SLCO1A2,SSTR1,UGT1A1,VAMP5,VWC2
GO:0030672	0.0124918	6.61878	0.483081	3	55	synaptic vesicle membrane	GO_CC	OTOF,SLC17A7,SYT9
GO:0060076	0.0131293	12.689	0.175666	2	20	excitatory synapse	GO_CC	LRRTM1,SLC17A7
GO:0043197	0.0146999	4.47164	0.939812	4	107	dendritic spine	GO_CC	KCNJ2,LAMA2,P2RX2,PALMD
GO:0005605	0.0171852	10.8745	0.202016	2	23	basal lamina	GO_CC	ACHE,LAMA2
GO:0016529	0.0172267	5.83117	0.544564	3	62	sarcoplasmic reticulum	GO_CC	CA4,SLN,XDH
GO:0005791	0.0187391	5.63934	0.562131	3	64	rough endoplasmic reticulum	GO_CC	CA4,HTR5A,KCNJ2
GO:0048786	0.0201463	9.92772	0.219582	2	25	presynaptic active zone	GO_CC	PPFIA4,SLC17A7
GO:0031224	0.0211377	5.39374	0.589307	3	84	intrinsic component of membrane	GO_CC	ABCB4,ACHE,ACVR1C,ANO5,ANPEP,ASGR2,ATP4A,CA4,CD177,CD248,CD300A,CLDN2,ECEL1,ENPP7,FAM19A5,FAM69C,GABRG2,GALNT13,GFRA1,GLDN,GPR37L1,GPR61,GRAMD1C,GRM1,GRM8,HTR5A,IGSF11,IL20RB,KCNJ2,KCNJ4,KCNS1,KCNT1,LHFPL1,LPAR6,LRRTM1,NTNG2,NTRK3,OCA2,OR10P1,OR7D4,OTOF,P2RX2,PCDHB16,PKD1L2,PRRG4,PTGER1,PTPRE,SERINC4,SIGLEC14,SLAMF8,SLC13A4,SLC17A7,SLC22A5,SLC44A5,SLC52A1,SLC5A12,SLCO1A2,SLN,SSTR1,ST8SIA5,SYNE1,S…
GO:0097060	0.0236079	2.83429	2.20461	6	251	synaptic membrane	GO_CC	GABRG2,GRM8,KCNJ4,LRRTM1,P2RX2,SYNE1
GO:0034702	0.0384667	2.51145	2.47689	6	282	ion channel complex	GO_CC	GABRG2,KCNJ2,KCNJ4,KCNS1,KCNT1,VWC2
GO:0030054	0.0389584	1.69833	9.88998	16	1126	cell junction	GO_CC	ABCB4,ACHE,AFAP1L1,CLDN2,GABRG2,KCNJ2,KCNJ4,LRRTM1,OTOF,PARVB,SLC17A7,SYT9,VAMP5,VWC2,WNK4,XIRP1
GO:0005615	0.0393614	1.64486	11.5222	18	1320	extracellular space	GO_CC	ACHE,ANPEP,ATP4A,BCHE,C4A,CEL,CLCF1,CLEC3B,CORT,FGF18,GLDN,IL10,KLK14,LCAT,PCSK2,SPARCL1,VWC2,WNT5B,XDH
GO:0046658	0.0481053	6.00376	0.351332	2	40	anchored component of plasma membrane	GO_CC	CA4,NTNG2
GO:0097458	0.0498224	1.66788	9.4119	15	1095	neuron part	GO_CC	GABRG2,GRM1,GRM8,HTR5A,KCNJ2,KCNJ4,LAMA2,LRRTM1,NTNG2,OTOF,P2RX2,PALMD,PCSK2,PDE1B,PPFIA4,SLC17A7,SSTR1,SYT9,VAMP5
GO:0005342	0.00129657	5.37271	1.19815	6	131	organic acid transmembrane transporter activity	GO_MF	OCA2,SERINC4,SLC17A7,SLC22A5,SLC5A12,SLCO1A2
GO:0015267	0.00237872	2.92353	4.01516	11	439	channel activity	GO_MF	ANO5,GABRG2,KCNJ2,KCNJ4,KCNS1,KCNT1,LOXHD1,P2RX2,PKD1L2,SLC17A7,TMC2
GO:0008324	0.00427339	2.4656	5.62456	13	619	cation transmembrane transporter activity	GO_MF	ATP4A,KCNJ2,KCNJ4,KCNS1,KCNT1,LOXHD1,OCA2,P2RX2,PKD1L2,SERINC4,SLC13A4,SLC17A7,SLC22A5,TMC2
GO:0008514	0.00462839	4.1106	1.5457	6	169	organic anion transmembrane transporter activity	GO_MF	OCA2,SERINC4,SLC17A7,SLC22A5,SLC5A12,SLCO1A2
GO:0046873	0.00489375	2.79291	3.79566	10	415	metal ion transmembrane transporter activity	GO_MF	ATP4A,KCNJ2,KCNJ4,KCNS1,KCNT1,LOXHD1,PKD1L2,SLC13A4,SLC17A7,TMC2
GO:0016594	0.00703631	18.2833	0.128046	2	14	glycine binding	GO_MF	ALAS2,GNMT
GO:0005216	0.0082415	2.94175	2.86608	8	318	ion channel activity	GO_MF	ANO5,GABRG2,KCNJ2,KCNJ4,KCNS1,KCNT1,LOXHD1,P2RX2,PKD1L2,SLC17A7,TMC2
GO:0022834	0.0110314	3.93834	1.33534	5	146	ligand-gated channel activity	GO_MF	GABRG2,KCNJ2,KCNJ4,P2RX2,SLC17A7
GO:0022843	0.0126217	3.8023	1.38107	5	151	voltage-gated cation channel activity	GO_MF	KCNJ2,KCNJ4,KCNS1,KCNT1,TMC2
GO:0090484	0.0128329	12.902	0.173777	2	19	drug transporter activity	GO_MF	ABCB4,SLC22A5
GO:0005242	0.0170286	10.9647	0.201215	2	22	inward rectifier potassium channel activity	GO_MF	KCNJ2,KCNJ4
GO:0015077	0.017543	2.55081	3.28347	8	359	monovalent inorganic cation transmembrane transporter activity	GO_MF	ATP4A,KCNJ2,KCNJ4,KCNS1,KCNT1,SLC13A4,SLC17A7,SLC22A5
GO:0052689	0.0226642	3.90237	1.07247	4	118	carboxylic ester hydrolase activity	GO_MF	ACHE,BCHE,CEL,FAM135B,LCAT
GO:0005267	0.02442	3.80965	1.09754	4	120	potassium channel activity	GO_MF	KCNJ2,KCNJ4,KCNS1,KCNT1
GO:0033218	0.0248253	2.80229	2.23166	6	244	amide binding	GO_MF	ACHE,ANPEP,BCHE,GNMT,GPR37L1,SSTR1
GO:0008066	0.0251175	8.76907	0.246946	2	27	glutamate receptor activity	GO_MF	GRM1,GRM8
GO:0005215	0.0268995	1.72984	11.0241	18	1220	transporter activity	GO_MF	ABCB4,ANO5,ATP4A,GABRG2,KCNJ2,KCNJ4,KCNS1,KCNT1,LOXHD1,OCA2,P2RX2,PKD1L2,SERINC4,SLC13A4,SLC17A7,SLC22A5,SLC52A1,SLC5A12,SLCO1A2,TMC2
GO:0043236	0.028711	8.11852	0.265239	2	29	laminin binding	GO_MF	ACHE,NTN4
GO:0022832	0.0299361	3.01002	1.72862	5	189	voltage-gated channel activity	GO_MF	KCNJ2,KCNJ4,KCNS1,KCNT1,TMC2
GO:0001618	0.0305803	7.8281	0.274385	2	30	virus receptor activity	GO_MF	ANPEP,SLC52A1
GO:0005230	0.0313906	4.58473	0.685962	3	75	extracellular ligand-gated ion channel activity	GO_MF	GABRG2,P2RX2,SLC17A7
GO:0015171	0.0313906	4.58473	0.685962	3	75	amino acid transmembrane transporter activity	GO_MF	OCA2,SERINC4,SLC17A7
GO:0004872	0.0329559	1.62248	13.744	21	1520	receptor activity	GO_MF	ACVR1C,ANPEP,ASGR2,CD300A,GABRG2,GFRA1,GPR37L1,GPR61,GRM1,GRM8,HTR5A,IL20RB,LPAR6,NTRK3,OR10P1,OR7D4,P2RX2,PGLYRP4,PTGER1,PTPRE,SLAMF8,SLC52A1,SSTR1
GO:0022891	0.0366214	1.87483	6.70318	12	757	substrate-specific transmembrane transporter activity	GO_MF	ANO5,ATP4A,GABRG2,KCNJ2,KCNJ4,KCNS1,KCNT1,LOXHD1,OCA2,P2RX2,PKD1L2,SERINC4,SLC13A4,SLC17A7,SLC22A5,SLC5A12,SLCO1A2,TMC2
GO:0001540	0.0385173	6.84792	0.310969	2	34	beta-amyloid binding	GO_MF	ACHE,BCHE
GO:0030246	0.0390953	2.50299	2.48775	6	272	carbohydrate binding	GO_MF	ASGR2,CD248,CLEC3B,GALNT13,PKD1L2,SIGLEC14
GO:0008028	0.0444097	6.30105	0.336242	2	37	monocarboxylic acid transmembrane transporter activity	GO_MF	SLC22A5,SLC5A12,SLCO1A2
GO:0015293	0.0451417	3.10716	1.33534	4	146	symporter activity	GO_MF	SLC13A4,SLC17A7,SLC22A5,SLC5A12
GO:0005253	0.0455657	3.92689	0.795716	3	87	anion channel activity	GO_MF	ANO5,GABRG2,SLC17A7
GO:0005509	0.046205	1.8538	6.1828	11	676	calcium ion binding	GO_MF	CD248,CLEC3B,OTOF,PCDHB16,PKD1L2,PRRG4,RASGRP4,SCUBE3,SPARCL1,SPATA21,SYT9
GO:0022839	0.0494003	5.92072	0.3567	2	39	ion gated channel activity	GO_MF	ANO5,KCNT1
GO:0015108	0.0495281	3.79079	0.823154	3	90	chloride transmembrane transporter activity	GO_MF	ANO5,GABRG2,SLC17A7
