# Supplementary material for: The FGF, TGFβ and WNT axis Modulate Self-renewal of Human SIX2+ Urine Derived Renal Progenitor Cells
Source: Sci Rep. 2020 Jan 20;10:739. doi: 10.1038/s41598-020-57723-2 (PMC6970988; doi:10.1038/s41598-020-57723-2)
Supplement: Supplementary file 6 — Supplemental Table S8. [file 41598_2020_57723_MOESM6_ESM.xls]

## Sheet: subsets
NOCHIR	CHIR	CHIR_AND_NOCHIR
KRTAP6-2	RAB3D	HIST1H3A
OR8U9	HIST1H2BN	F8A1
TDRKH	DNAJC12	ARRDC5
AREG	CLDN3	CGB
FOXC2	EBI3	FAM86C1
CTGF	OLFML3	CACNG8
TSPAN7	ST14	MORC2
SLC40A1	CRMP1	PCDHGB5
LUM	S100A9	ZNF600
PDGFRB	SERPINB2	SSX7
AQP1	PDK4	PCDHA13
BST2	HIST2H2BE	PCDHA4
MX1	RHOU	TUBB7P
RFTN1	CHGB	KRTAP6-1
CCNB2	RBP4	SFT2D1
NDN	PPFIBP2	ARHGAP22
AP1M2	PTX3	POU3F3
GREM1	UGT1A1	PLEKHG2
CDC20	HEY1	DEPDC5
PRAME	ANGPTL2	KRTAP10-12
JAM3	DNER	KRTAP10-1
FEZ1	FKBP1A-SDCBP2	KRTAP10-3
COX7A1	PTPRZ1	OR2A14
CTSF	SEMA5A	KRTAP10-9
GYPC	CTSS	RPL38
NTN4	OAS1	H3F3A
ASF1B	KLF4	UNCX
CXCL14	THBD	ZNF835
CDO1	C11orf96	IMPACT
CBX7	NTRK2	DUX2
LOC81691	KLC4	TCEAL1
CDCA5	RAB11FIP4	SCAND1
SLC27A2	GEM	PNMAL1
ITGA7	FGF13	ZNF680
SLC1A2	USP20	FAM127A
CHRDL1	CACNB3	C2orf44
CAPN5	HCP5	NSUN5
NRGN	SLC7A7	MAGI3
HES6	C3AR1	VPS54
PSRC1	TRIM62	PARD6A
PALMD	DFNB31	RPL36
PDZD2	PLA2G4C	SPATC1L
FZD4	TNF	UCN
ASRGL1	TRAF1	UQCRHL
AIM1	MAFB	RPL9
SYNPO	GCH1	IFITM3
NR1H3	C1orf226	ZNF184
BEX1	KLHL25	LCE1D
TAGLN3	CDK5R1	LCE1F
CDCA3	ADRA2A	LCE1A
VCAM1	NPR1	BAI1
CDC45	FGL2	CHST7
SYK	ZNF768	RSRC1
MYL3	SAG	KRTAP10-10
APOLD1	HCST	PTMS
VASH1	SLC17A7	RRNAD1
HMMR	NOTUM	UTS2R
CCSAP	NALCN	FIG4
VEGFC	LRRC15	KLF7
KIF4A	EML2	AURKAIP1
CEP55	CALY	C15orf40
OLFML2A	ARHGEF6	KRT33A
SPAG5	CRTAC1	NOP16
ROPN1L	GRTP1	CEMP1
TESC	CMKLR1	PLCB3
SOX9	ENTPD1	HOXA10
SNAI1	PDZRN3	MLXIPL
ATP8B1	TSPAN11	LHB
BUB1B	C2orf72	RABGEF1
KCNE3	NRCAM	HLA-C
MCF2L	KIAA1644	KRTAP10-8
SRPX	NHSL1	NKX1-2
CDC25C	TMPRSS5	VSTM5
INSR	GPNMB	CBWD1
PLAC8	TEX40	SPATA31D3
GRAMD1C	PKP3	DSN1
TOP2A	CCL20	NXNL2
GDPD5	GAB2	SP9
THBS1	NDNF	GH1
NAP1L3	VILL	GSTP1
MKI67	ZBTB39	HBB
EXO1	CNTFR	COX7C
ETNK2	GOLGA7B	COL1A1
GALNT3	CACNA1H	RPS21
FBXL7	FBXO10	CST3
LOXL3	GAD1	TIMP1
AQP5	S1PR3	ATP6V0E1
WAS	C2orf40	SPDEF
CRIP1	CALML3	SEPT2
NAAA	DKKL1	SERPING1
NID2	SLC1A3	NDUFA4
DENND2A	CEBPA	LGALS3BP
ASAP3	B3GAT1	UBA1
NCAPH	CDKN2B	MDH1
IFIT2	CCDC148	TRIM28
GAS1	CDHR5	CALR
KIF23	PARVB	RPS11
FAM131A	ADAMTS14	COX4I1
PLLP	GRIN2A	LAPTM4B
ZG16	BFSP1	PLD3
SKA1	OAZ3	PHB2
RARB	C7orf61	C4orf46
PAIP2B	ITPKA	CDKN1A
RGS5	WFDC1	FKBP1A
ADAM12-OT1	PLA2G4A	MTCH1
PTGS1	CPZ	C3
TMEM27	HYAL3	CD81
NEK2	ELMO3	BLOC1S5-TXNDC5
NYNRIN	FAM171A2	MAGED2
DLGAP5	HDAC9	APEX1
NUF2	GPR64	SLC25A5
KCNMB4	SHC2	ILF2
CCNA2	CXCR4	COL6A1
IGFBP2	ALG1	PSMB4
NEFH	CD274	PRDX2
LIFR	HEY2	EPAS1
CBX2	LMO1	TSC22D1
CENPV	NRXN3	DDB1
NPR3	KANK4	SKP1
WDR62	ZNF79	LY6E
LOC100506558	BTBD9	CCT2
COCH	LRRTM1	BCAP31
NCAPG	RASGRP1	FLNA
PDGFD	PM20D1	ANXA2
EMB	PALD1	NHP2L1
PKN3	FAM150B	ARF4
TRPV4	AK9	AKR1B1
CSPG5	KLF8	TMBIM1
KIF20A	CLCN4	RBBP7
CYTL1	TMTC2	PDIA6
IL17RB	DOHH	DAP
RANBP17	RENBP	DNAJB1
NR3C2	SP5	TALDO1
PLEKHA6	PLCB1	ERGIC3
CRISPLD1	GPM6A	COL4A2
GSTM4	SERPINB4	KISS1
TMEM178A	ZNF628	SSR2
MAP4K2	LMO2	COX8A
RAB26	CACNA2D3	DHCR24
ZNF385B	NEBL	IGFBP4
ALPK2	ACOT11	ARHGDIB
TTK	MUCL1	TUFM
CENPA	ZNF516	TXN
LRRC8C	ISLR2	SRPR
PCED1B	WNT10A	DDX17
E2F1	TMEM200A	TFRC
CXorf57	BCL2L15	GABARAP
CYP2U1	FAM189A2	SST
SFMBT1	IGFN1	MCL1
PM20D2	SPATA6L	PGRMC1
RNF157	NODAL	ACTG1P4
DEFB1	HIST1H2AB	FSCN1
ODF2L	CLEC2D	MORF4L1
DOCK2	PROX1	CYR61
KCNK5	KLHDC7B	RPS25
SLC3A1	CACNG1	CTSK
PBK	HHIPL2	OXA1L
PTN	ARHGAP31	CBX3
APOL3	XDH	TARDBP
ARHGAP28	FAM196A	IGFBP7
SPC25	C1orf61	RPL18A
LNP1	SNAP25	LASP1
TCF19	TNRC6C	IARS
SGOL2	IL10	MAGED1
PELI2	NRN1L	MFGE8
ZSWIM3	CALCB	NDFIP1
E2F2	PARD6G-AS1	HERPUD1
SIX1	KRTAP10-4	PSMD3
KIFC1	ALAS2	SLC25A39
CST6	HIST1H2BC	MLEC
NACAD	NCALD	HADHA
ITGA4	SCEL	COTL1
C20orf196	ZDHHC15	ATP6V1G2-DDX39B
KIAA1211L	SORCS1	CCT6A
CCNE1	KIAA1211	PRPF8
ANLN	C15orf37	IFNGR2
TCP10L	SGPP2	LRP1
HRASLS	CACNB4	GPS1
ENPP3	TMEM255B	IDH2
AS3MT	EN2	RPLP1
SOX11	FAM53A	RPS14
GJB1	LCE1E	RPS8
CLIC3	C6orf25	TMED10
HRASLS5	NUTM2A	CBX1
RCOR2	KIF1A	TMEM109
NEB	CDKAL1	DAG1
C11orf82	MAP3K8	GAS6
MOB3B	DTX3	IMMT
ADAP2	RASGEF1B	CYB5R3
GPR126	HTR5A	QSOX1
RTP4	NKX6-2	FLJ23867
FAT4	RASSF9	TMEM59
IHH	MMP26	YWHAQ
USP9Y	FAM83B	SCD
RAPGEF3	ZNF696	H1FX
TM4SF18	TMEM233	PSMD2
LPCAT2	SOWAHB	COPZ1
FOXM1	YY2	CD9
MATN3	OVGP1	CLSTN1
RSPH9	CYP24A1	KDELR2
FRAT2	ZNF570	PPM1G
MESP1	LRAT	RAC1
GATA4	LOC101060650	VKORC1
UGT2A3	TMC2	TBCB
C20orf85	PARD3B	SF3B2
TMEM200B	PDE8B	HLA-DPA1
WDHD1	ERV3-1	CAV1
ATAD2	TCF23	PMP22
MARCH3	CDH3	MAPRE1
GAL	FAM198B	MYL9
TMA16	CA8	DYNC1H1
DPYD	DRAXIN	YWHAH
ARC	LAGE3	RBM38
CPT1C	PRH1	PSMB7
JPH1	HUNK	TFG
C1orf112	GPR137C	ANAPC5
MYBL1	TGFB2	PPP1R11
TAL1	ARIH2OS	SPARC
DIRAS2	MTHFD2L	SF3B5
TINAGL1	ANKEF1	PPIB
LAYN	PKNOX2	ATP6V1H
EDN1	CACNB2	ARPC1A
UPK1B	PCDHGA11	PLOD1
B3GALT4	SLC13A5	TMX2
FAM46B	CGB1	BTG2
EVPL	AR	NDUFAB1
GNG4	RGL3	RNF130
RYR3	PHACTR1	SDF4
DTL	FAM43A	CRYAB
SLC23A1	SLN	UFC1
CD180	KDM6B	RNF114
FGD4	KMT2D	SH3BGRL
DAGLA	KSR2	RPL11
ERCC6L	S1PR1	ALDH2
FUT9	IDUA	LAPTM4A
TINAG	NKAIN4	MAF1
MAGEE1	GLI4	TMEM14C
CDK1	MYO9B	SERPINE1
SEMA4A	DCAF15	UGP2
CKAP2L	LRRC4C	LPCAT1
MAP6D1	SLC35F3	TTC3
CDC25A	SH3D21	ATP6AP2
DEPDC7	MGC4294	RTCB
NEXN	CCDC149	ADIPOR1
KDM5D	RAB3IL1	TXNRD1
SCAI	WDR86	FSTL1
SOX15	MIR4315-1	PCOLCE
TET1	BCHE	RTFDC1
HRCT1	KRTAP2-3	VDAC1
SLIT3	LIMS3	COX5A
FBXO15	SPTSSB	GLB1
ACOT4	LCP1	SLC39A1
ZNF230	APCDD1	ERRFI1
SRPK3	LOC100996506	RPN2
C5orf34	NPAS2	TMEM189
ALG10B	MYO18A	STARD7
ALG10	GPR144	PSMB8
NEFM	INPP4B	TPM3
ACSM3	RGL4	PSMA5
LOXL4	ADAM18	DCTN1
KIF18A	ST8SIA5	IFITM1
KIF11	IGF2-AS	WDR83OS
PNMA6A	MOGAT3	JUNB
ACSM5	AC006548.20	CCNG1
CCNF	CYP1A1	NCSTN
OIP5	ANO9	NAP1L4
PF4	PLCD3	PRNP
EID3	RIN3	C12orf57
SLC16A10	LONRF3	CREG1
TRERF1	NTNG2	PPA1
MFSD7	IL16	ARPC5
DNAH7	KIF26B	CD164
TICRR	DMRTA1	ZFP36
ZNF439	PFKFB2	CIRBP
PALM3	CPT1A	COX7B
ORC1	AQP3	NOLC1
CDKN2AIP	FRMD5	SEC16A
ESCO2	ISG20	WDR6
SLC14A1	TMEM217	PFN2
TENM3	ASAH2	ITGA5
SPINK5	ASS1	MGEA5
RALGPS2	PARK2	CTSC
PRTG	RORC	AKR1C3
DIAPH3	DNM3	NRD1
NCAPG2	GRIK2	LOC101060281
DGKE	TRAC	MSN
BMPR1B	LOC613206	ZNHIT1
ZNF367	PTCHD4	CDC37
KHDC1	TRDC	C1orf43
BRICD5	LOC100996817	GOLM1
GZMH	MTMR9LP	ITM2B
LCA5	CD1E	OAZ2
PLEKHA7	LOC100288866	ITGB1
HSPBAP1	HERC2P4	PSMB3
CCNE2	PTCHD1	NIPSNAP1
RAD54L	LOC100287098	TMEM123
TTC30A	CYP3A7	CASC3
NMU	STBD1	SNX3
TSPAN2	SNORA78	PPAP2B
SHCBP1	OTTHUMG00000173400	RCC2
LPPR5	CHST1	ATP5J
CCDC181		KIAA1191
OCLN		MINOS1-NBL1
GNRH1		SSRP1
TULP1		DPYSL3
ATP6V1E2		ATIC
HSF2BP		UBL5
RTKN2		RGS2
PYROXD2		TTC1
C9orf50		RPL36AL
RTDR1		TBC1D14
ADAMTS6		AP1M1
LYSMD1		DUSP1
HSPA4L		ACAA2
EMP2		SIRT2
LTBP1		SET
TXLNG2P		MRPL13
CHAC2		IMP3
LIN9		HSPB8
TM6SF1		LUZP6
DAPP1		HNRNPH2
TIGD2		EEF2
KIAA1549L		PRH1-PRR4
KCNIP1		PLOD3
ZNF404		ATP6V0C
E2F8		MRPL37
KRT80		TUBG1
DISC1		STOM
C8orf47		MANF
FILIP1		WDR45B
FAHD2B		PRRC2B
IQGAP3		ANXA6
RNF175		PPP2CA
PRKY		SEPW1
ZNF469		STARD10
DNAH5		PYGB
ESRRG		TRIP12
ZFY		MLLT6
POLQ		HIGD1A
TTC18		TRAP1
CPA4		PSMC3
MNS1		ZFP36L2
SKA3		LRPAP1
ULK4		BUD31
ZNF879		SYPL1
PCLO		NOP10
FANCI		PRMT1
LY6G6C		HMG20B
KIF2C		M6PR
MLF1IP		PLS3
KHK		SURF4
LYPD5		RUVBL1
PTPRN2		PSMA3
ACSM2A		HEXB
SLITRK5		NEU1
BEST4		SDHC
DEPDC1		MAPK1
ICK		PTPRF
ENPP7		ATP5G2
SLC2A12		DDX47
ZC2HC1C		C6orf48
PRKAR2B		PRCP
FAM83D		NCKAP1
TLR3		RIC8A
KIF24		ACTN4
PDE3B		CDIPT
SGOL1		DDAH2
SRCRB4D		PTPLAD1
STAC		ATP6V1F
BCO2		MRPL41
C4orf26		TINF2
CEP97		UFD1L
DSEL		ZFAND3
SYTL4		ATP5H
WNK3		COMMD7
DCAF12L1		P2RX5-TAX1BP3
CRNN		CDK2AP1
CDKN3		PITPNA
SLC6A7		DAP3
JDP2		TMEM248
NSUN7		PIP4K2B
GAD2		ATP5I
RIMKLA		PYCR2
SLC25A51		IFI27
SYNE1		NGRN
CBLN3		SCARB2
FIGN		TNIP1
PTPRH		SUCLG1
ZDBF2		COASY
SCUBE1		PSMC2
ZNF365		DDX23
ITPRIPL1		DDX3X
OBSCN		FAM96B
UFSP1		MYO6
CPM		EFNB1
FRMD4B		CD44
ZNF551		CD24
SLC17A1		SH3BGRL3
DUSP9		PGRMC2
GABPB2		SEPT9
CHRM3		GSS
CATSPER1		TRAM1
C10orf107		PLEC
MT1H		SH3GL1
KIF14		SDHAF2
ZNF607		SGK1
IGSF9		TUBB6
FNDC7		PPP1R7
PTHLH		TAGLN
TROAP		NBEAL2
PDE11A		KHDRBS1
GLIS1		PSMB1
DMBT1		TSG101
SLC16A8		RALB
OTOF		KCTD12
MYH11		MBTPS1
RAD51AP1		CNDP2
CRH		ARL6IP5
PLK4		PEPD
HSD17B7		RPL7
CDHR1		SREBF1
GSG2		NCBP2
OGFRL1		ACTR10
GK		SPTAN1
AUNIP		ABHD17A
CHST9		NEDD8
LMNB1		LOC100128775
TRIM7		EPRS
NCCRP1		PFKP
SLC24A5		MTFR1L
ZNF385D		VGLL4
PKHD1		BRK1
SYCE3		AIP
EREG		VPS11
NUP62CL		DUS1L
ZNF860		ADNP
TMEM171		YPEL5
C4orf6		ATP5G1
SCN3A		JTB
FBXO43		COX7A2L
APOBEC3B		MCM2
FAM183A		SPG7
KCNT2		ID2
DZIP1L		MRPL16
PEAR1		NOSIP
RGS4		NDUFC1
AMOTL2		CAB39
PRIM1		FAF2
ARHGEF39		HYOU1
C19orf40		RBM5
FMNL3		DYNC1LI2
PTGER1		TNFAIP1
ZNF790		TMEM258
DOPEY2		CMTM3
CEP57L1		MAL2
PMCH		RAB31
AK7		RAD23A
C16orf92		ADRBK1
SGK2		GOLGA7
SLFN11		SELT
SUCNR1		NDUFB9
RUNDC3B		ARF3
L3MBTL1		SLPI
LRRC34		GPAA1
ZP1		SLC25A29
ADAMTSL1		BABAM1
HLA-DOA		RPS5
SPRR2F		PPP2CB
HAUS5		FAM168B
MORN1		RGL2
TONSL		C21orf33
MTBP		TRIB1
LINC00254		GBF1
PPIL6		LAMC1
ZNF681		STMN3
ZNF543		EFTUD2
SLC17A4		PRDX4
PAQR7		FAM162A
C12orf36		TNC
ANK1		SLC37A4
MTCP1		VAMP2
PABPC4L		DESI2
CDH23		PIM3
HIST1H1A		ATP6V1B2
EXD1		HSBP1
HCRT		ELOVL5
SCLT1		CALCOCO1
GUCY2D		WDR77
WDR92		AHSA1
KIF20B		SF3B1
PSMC3IP		PXDN
NOVA1		AKT1
WDR76		SNW1
GPRASP1		CKS1B
SLFN13		KLF6
IPCEF1		SGTA
SPC24		RAP1A
SORCS3		ATG3
SLC8A1		PCNA
ZNF501		MPZL1
KLRG1		TOMM22
TBX18		XPNPEP1
LRRK2		STAMBP
FANCB		POR
KIAA1009		ZFP36L1
KIAA0754		NDUFS6
FZD9		PDIA4
C8orf44		WDR34
BRCA1		API5
FOXE1		NAT10
RPS6KA5		ZYX
TM6SF2		BAG1
ANKMY1		IGF2R
CREB3L3		FSTL3
NOSTRIN		MTOR
RIPPLY1		MVP
KRTAP3-2		TMEM30A
BDNF		SMS
USP17L10		SIGMAR1
ZPLD1		PDCD6IP
GTSE1		CHMP7
MCM10		TRAF3IP2
MBOAT1		PMEPA1
ZNF662		PAFAH1B1
MFI2		B4GALT1
KCNK6		BAHD1
LILRA2		RNF40
TNNT1		LBH
PTPN14		CIAPIN1
KCTD4		LOC100505828
GINS4		NUDC
BRIP1		MRFAP1L1
TMEM110		CCDC28A
ARHGEF34P		LMNB2
ESRP2		SYVN1
KLHL35		P4HB
TNFRSF18		METAP2
GEN1		C5orf15
GAL3ST3		VPS25
ZNF347		MED15
WNT3		ALCAM
PDCD1LG2		ABCB6
KIRREL		SEC13
RASL11A		VWA9
C3orf67		SETD2
PRRG4		ID1
LOC101060527		ADIPOR2
ANKRD45		UBE2Q2
HIST1H1D		PISD
ATAD5		PFKM
TMSB4Y		ASNA1
C8orf37		NDUFA8
COLEC10		GLUD1
NIPAL1		VPS28
FBXL13		CITED2
KCNS1		HIBADH
PABPC5		PLXNB2
ITGA1		PRPF3
ANKRD34B		E2F4
LRFN1		PRKAB1
SLC25A21		EIF2S1
TEX15		SEC61G
FLJ44635		CKAP5
TSPO2		LIMA1
NLRP1		MPDU1
RUSC1-AS1		TMEM167B
TMEM240		CTNNBIP1
CCRN4L		RAE1
CDH9		MGAT1
NLGN1		ARHGAP1
PLEKHG4		RAB6A
ZSCAN5B		PES1
ACE		PPP1R16A
KIAA1524		WASF2
XRCC2		TOP2B
CTAG2		TMED9
C5		RBFOX2
MIA2		ECE1
KLHL38		RERE
C20orf195		RHEB
TOX3		AP2B1
NANOS2		LEPROTL1
FGF1		UBE2A
SLC17A3		AK1
CENPI		KRTCAP2
RLN2		SLIRP
CEACAM16		POLR2E
KRT40		ENSA
KRTAP8-1		CBX5
FGF22		COL18A1
KRT84		FURIN
SERPINB7		PAPD7
PROZ		GLO1
KAAG1		VAMP3
FXYD4		RABAC1
KCTD16		ESYT1
NLGN4Y		BLOC1S1
STAMBPL1		HNRNPA0
OR4D10		G6PD
IQCD		CARS
RASSF2		FLOT2
CENPH		CLPTM1
CLGN		ITGAV
PLGLA		ACSL1
IGFBPL1		SRSF6
CALML4		ABHD14B
VSTM4		ATXN10
GALNT6		UQCR11
STON1		CYBRD1
PNPLA3		LSM3
CDON		MRPS21
ITGA11		MRPL15
ZFP14		CYTH2
CENPP		MAP2K2
ARHGAP42		IGBP1
ISPD		RPS3A
ZFP37		CARKD
SPAG1		PRKCDBP
CCDC18		ICMT
CEP128		CLK1
FGFR2		GJA1
BRCA2		DNAJB6
FAM110C		RPL28
TLX1		RBX1
NOG		PRCC
ACSM1		INSIG1
FOLR2		NDUFS4
ZNF682		EFNA1
NUSAP1		LOC101060373
LOC391322		JUP
SLAIN1		ZCCHC3
CDCA8		BACE2
HVCN1		EFCAB14
SARDH		TMEM214
GRM1		HSPE1
CASC5		TOMM34
TRIM17		STARD3
APAF1		NDUFA11
SAMD8		FUT5
PLSCR4		TMEM167A
COL9A1		PRC1
C6orf170		FAM96A
FAM101A		CNIH
C1QL3		FAF1
CDKL1		ASNS
COL6A3		PRR13
P2RX2		SUMO2
GBP3		FAM89B
LRRIQ1		VPS26B
NAALADL1		PTK2
LRRC48		PRKCZ
LCE3E		GRN
DEPDC1B		TOMM20
STRC		MPC2
RDM1		CCT3
ITM2A		CCL2
SCG5		TGFB1
ARL9		RAB11FIP5
ASPM		BAZ1B
CDH11		BACE1
MND1		ADH5
C17orf53		GPR56
CDKN2C		WBP1L
CDC6		AKR7A2
LIN7A		MRPL1
NID1		TP53INP2
HJURP		SELENBP1
PTTG2		EIF4EBP2
RAET1K		HTRA1
CENPF		LGALS9
CDCA2		MET
GINS2		PKDCC
CENPK		RPS4Y1
C5orf49		ALDH18A1
ZNRF2		MT1E
TNFAIP6		NDUFB8
SYCP2		C1QA
KIAA1462		UNG
CEP72		SPTBN1
ACSM2B		PCDHGA1
POU4F1		PMF1
ZNF214		USP39
TLCD1		SLC39A13
VGLL1		MNAT1
SPNS3		SCD5
SERPINF2		RAPGEF1
NDC80		RAD21
RMI2		TAF7
LRRK1		USO1
LOC728392		POLR2L
EGFL7		RNF181
TP53I11		KEAP1
POLE2		COMMD4
SND1-IT1		PRAF2
DLEU2		COMT
LINC00312		NUDT9
TSLP		DDX56
TMEM196		MYO1C
LOC100130691		RHOBTB3
GPSM3		MRPS35
NEGR1		TUBA4A
MGC45922		NELFB
SLC25A27		RFXANK
FLJ39632		GBA2
PTPLAD2		SIAE
RBM14		NIF3L1
LOC100287896		ISCA1
GABRE		UQCRB
ARNTL2		GNL2
LINC00940		RAF1
IL6		PUM1
HELLS		STRAP
CAND2		LARP1
BHMT2		F13A1
ZSCAN1		SPINT1
LOC389834		GRINA
DBC1		UNC119B
BUB1		STK38
ZNF738		FCGBP
C8orf34		WDR59
SLC22A7		PIGT
PDZK1		SIVA1
PPFIA2		MAP4
SGIP1		CHMP4B
ZNF487P		ADRM1
CORO1A		PIR
RASL12		CUL3
ITGB6		AKR1A1
ART3		GTF2E2
EFEMP1		SRRM2
LOC728175		MOCS2
CTSL2		ADD1
PCDH1		VPS37B
HAVCR1		SDR39U1
ZNF625		C10orf10
ZMYND12		PFDN2
SLC38A11		LOC100130872
MOG		GSTK1
MYO15A		ELAVL1
LOC100996481		PPT1
DSCR10		SZRD1
C21orf88		TNNI1
CDHR3		PSMC1
CA3		DRAP1
ESP33		FGFR1
TPX2		HES1
ADAM28		LRRC49
ALOX15B		RHBDD2
CHRNA2		PSMG3
RAB40B		TNS1
PADI1		STRN4
DEPTOR		AIMP2
PFN1P2		SDCCAG3
CCDC13		PRRC2C
DNA2		NOTCH3
MIR17		RPA1
OLFM1		KDM3A
PRR11		CCDC6
IL2RA		SDC1
EYA2		TMEM43
NPY5R		CYSTM1
SIDT1		G3BP2
AIF1		DYNLT1
AKR1E2		PDZD11
SGK494		AXL
FLJ42393		TMEM165
AP4S1		BTBD1
ZNF204P		SLC44A1
CLSPN		SEC24B
SNX22		CHMP1A
PCDP1		KBTBD2
RRM2		ADAM12
SMIM6		STOML2
MGC45800		TCEB2
GOLT1A		PFDN5
CENPE		CRABP2
ZNF493		AP2S1
PCDH20		ABCF3
ADSSL1		RPLP2
LRIG1		TSPO
METTL12		REEP5
PLEKHM3		MRPL36
CORO6		SS18L2
KLHDC7A		TNPO1
FAR2		CDK2AP2
SAPCD2		XPO1
XIRP1		ANAPC13
COL20A1		KIF3B
ZNF528		IER5
MTL5		ANGPTL4
DDI2		FXR2
EFHB		TMEM50A
FANCM		AARS
GPR39		EMC7
MTFR2		COL4A1
ZNF257		PSMB10
SYNM		DTYMK
FGFR3		ERLEC1
FER1L4		TTC19
SASS6		HM13
MYO1G		DHX40
C17orf51		UBE2Z
RILPL1		EML4
TRAIP		TRAF4
DEPDC4		HNRNPH3
ADPRH		GRAMD4
MST1L		KIAA0247
UNC5CL		GDF15
NR1H4		ID3
CLVS1		MTHFD1
BLM		RAB1B
LOC100509445		PIGY
PTGDS		ACIN1
BARD1		ZNF106
DYNLRB2		SLC39A9
LIPC		MYO1D
EFHC2		ABR
ALDH8A1		GOLGA3
MARC2		NPEPPS
PLA2G2A		TSPAN6
OXCT2		HBP1
GAS6-AS1		CMAS
SPEF2		SNAPIN
SNORA12		CCNDBP1
CNKSR1		PRKACB
LINC00035		TRIM44
KCNQ1OT1		ARL2BP
PISRT1		DDR1
RNF144A		ADM
RAPGEFL1		TCEAL8
CYB5R2		ARHGAP17
KL		CTSB
RALYL		NINJ1
KAL1		GLA
KIF15		AKT1S1
TRIM45		PHF1
C22orf46		DPY19L1
POLR3G		ADCY6
SLC35G1		PLK1
KDM4D		TPM1
ZNF215		EMC3
LOC728819		ERH
NBEA		SPSB3
HPSE		IRF1
TMEM72		RNF185
BMP8B		PRPF19
SEC16B		PDRG1
CTD-3185P2.1		MSRB1
SPEG		GRAMD1A
KIAA1984		SLC6A8
DBF4B		TJP2
LRRC37A4P		FAM60A
LOC399491		AFF1
MOGAT2		CD99L2
DNAH2		GNS
ULBP3		TPGS2
ROCK1P1		RNF7
DRD5P1		DHX30
ANKRD20A5P		CASP4
DNASE1		PGC
IYD		NSMF
IGKC		IQGAP1
IGLV1-41		UBQLN2
IGK		CHERP
OTTHUMG00000170856		SIK1
C4orf21		C11orf68
LOC100505946		SORBS3
LOC100507254		RAI14
WNK4		EPS8L2
ZNF81		EIF1AX
KCNT1		CLDN4
SNORA77		TBL1XR1
SNORA42		TRAK2
SNHG17		B3GNT1
SNORA70C		TARS
LOC100507562		DKFZp686K1684
NA		MYL6
		IFI16
		LBR
		FADD
		SETD5
		PLEKHA2
		CSNK2A2
		ITPA
		CDC16
		SIN3B
		SLC2A1
		ENOPH1
		CUL1
		ATPIF1
		BDH2
		RPS19BP1
		NPC2
		ATG9A
		XPOT
		TM7SF3
		PRRC2A
		DHRS3
		CTDNEP1
		CDV3
		RASD1
		UBE4A
		CASC4
		DNAJC13
		STIM1
		SLC43A3
		HIATL1
		IMPAD1
		COPG1
		B4GALT3
		SUPT7L
		MRPL51
		ETFA
		LOC101060431
		TMEM184B
		NISCH
		SLC1A5
		FEM1A
		UTP18
		PHC2
		GAA
		ADCY3
		WDR46
		C14orf142
		TSTA3
		B4GALT5
		MAD2L1BP
		ZZEF1
		CTR9
		BANF1
		VPS45
		EPCAM
		HEXA
		C9orf123
		TOX4
		ISG15
		PPIE
		ARL3
		TGOLN2
		PITHD1
		RNASET2
		NR2F6
		PGAP3
		NAGK
		PDIA5
		CLEC11A
		PURB
		EXOC3
		TBC1D5
		DGCR2
		CCDC80
		SOD1
		UNC45A
		NUPR1
		SEC61B
		HMOX1
		TRIB2
		ADPRHL2
		EXOSC5
		YIPF3
		TWF1
		TM9SF3
		SRXN1
		NANS
		DPH1
		TMEM126A
		CTDSP2
		AAAS
		POMGNT1
		FAM3A
		PPM1F
		NRP2
		NSF
		GLRX3
		NSFL1C
		SLC35A4
		MIEN1
		CMSS1
		CDC34
		PNKD
		GTF2B
		HMGCS1
		LOC100996626
		AREL1
		CIC
		WSB2
		TSPAN4
		RHBDD3
		RASA1
		GUCD1
		YTHDC1
		FKBP9
		POLDIP3
		BNIP3L
		MCFD2
		ATP6V1E1
		VAMP8
		SNRPF
		CLDN7
		LAMTOR2
		OCIAD2
		ATP1A1
		TMEM222
		SDF2
		MRPL23
		CXCL5
		GLYR1
		BAP1
		PACS1
		KIAA0141
		HDAC5
		RNF13
		GADD45A
		MTMR4
		GID8
		TCERG1
		C11orf95
		CLDND1
		DES
		SSR1
		CORO1C
		RPL5
		CECR5
		DECR1
		SMARCD2
		CPQ
		DIP2B
		KTN1
		AEBP1
		LZTS2
		ZFAND6
		ATP8B5P
		VPS52
		TSPAN9
		PRPS1
		RBM39
		CDKN1B
		EIF4G2
		TCTA
		COX6A1
		HSPH1
		NAA20
		RPA2
		HIST1H2BK
		SLC38A1
		GRHPR
		PSMB5
		PDLIM5
		PCM1
		REPIN1
		ETHE1
		SUPT16H
		CERK
		PDXP
		P4HA2
		C6orf106
		PPP1R12B
		SH3PXD2A
		ANPEP
		CLN6
		SAR1A
		AHNAK2
		MAFG
		PCSK1N
		CDC42EP4
		HARS
		COG4
		LANCL1
		PTPN1
		C11orf31
		USB1
		APMAP
		PLAU
		NME1
		ACP1
		ZNF593
		NDUFB3
		CLTA
		RRAS
		SLC29A1
		RANGAP1
		KDM2A
		PER1
		TRPC4AP
		BCL2L2
		IRF9
		ABL1
		SNX27
		EDC4
		OCRL
		PDS5A
		GTPBP2
		MEF2D
		DNAJA1
		LOC101060503
		OST4
		RAB5B
		SCFD1
		MRPL14
		POLR1D
		DPM2
		DNTTIP1
		SEL1L
		RSAD1
		GOLGA2
		RXRB
		NEO1
		NSMAF
		ATP9A
		STK10
		NFIB
		PPP3CB
		EXTL3
		CBFA2T2
		CDR2
		EP400
		MKLN1
		RPS7
		AMD1
		RBBP4
		MAEA
		YTHDF2
		LSM4
		EIF1B
		TMEM66
		MRPL20
		NAE1
		NDUFB11
		HSPA4
		PIM1
		STX5
		CCDC142
		AMFR
		C7orf50
		ATPAF1
		CAMK2G
		FPGS
		SNAPC2
		COL5A1
		MAPK14
		THRAP3
		URM1
		ASAP1
		WASL
		HLTF
		POGZ
		PI4KA
		YTHDF3
		SQSTM1
		MAP2K1
		SRSF7
		LRPPRC
		HLA-DPB1
		TACSTD2
		PDAP1
		ADIRF
		IARS2
		WDR75
		GNL3
		FBXO7
		IKBKAP
		HAUS1
		DTD1
		AGPAT6
		SEC24D
		OAF
		UPF1
		EZH1
		NUDT16L1
		KLF9
		BMS1
		PTPLB
		HMGXB3
		TRIM27
		RBM6
		CUX1
		SORD
		PTGFRN
		SUPT4H1
		FOSB
		ADD3
		RBP1
		NCAPH2
		RPRD1A
		EAPP
		PCBD1
		RTF1
		GCN1L1
		GPC1
		C9orf69
		BCL2L12
		SNTA1
		ZC3HAV1
		ARSD
		CHD1L
		DNAJC3
		SLC25A25
		SRPRB
		PUF60
		FOPNL
		RNF34
		MT1G
		SEPT11
		LSM2
		C3orf37
		FN3KRP
		ARIH2
		CHTF8
		DDB2
		ZNF212
		TIPARP
		FAH
		ARF6
		SCAMP3
		TDP2
		FAM120AOS
		RPP25L
		SH2B3
		ANO6
		WIPI1
		MLST8
		DNAL1
		SLC35A2
		LOC101060541
		CHMP3
		GNB1
		PRDX5
		SNRPD3
		ECHDC1
		CDCA7L
		TOP1
		EPS8
		ARFGAP3
		JAGN1
		BYSL
		DHPS
		DSTN
		MRPS2
		ASCC2
		NEK7
		NLGN2
		MRPL39
		CHPF2
		NSUN2
		LXN
		NFAT5
		TTC38
		EPT1
		LAMP2
		FKBP10
		PDHA1
		C19orf10
		HARS2
		CORO1B
		GP1BB
		TDRD3
		DYNLRB1
		SSNA1
		TMEM129
		IMPA2
		SLC25A36
		HAGH
		NUB1
		CANT1
		TRAM2
		EXOSC10
		CIRH1A
		SEPT8
		ANXA1
		HSD17B10
		EFHD1
		REXO2
		OCIAD1
		LOC101060433
		PTTG1
		TMEM50B
		RDX
		SLC25A20
		UBA2
		MAN2A2
		TMEM259
		VEGFB
		RYBP
		WRNIP1
		NFKB1
		MAPK3
		POLR2A
		MRPS5
		MPRIP
		INTS12
		BTBD10
		LOXL1
		FNBP1L
		DERL2
		SETD7
		POM121
		ABLIM1
		SLCO2A1
		DTX3L
		EMP1
		NQO1
		CPSF3
		NECAP1
		PFN1
		PPP1R3C
		SFN
		VPS26A
		VAPB
		PSMD10
		SCAP
		CLPP
		EXOSC8
		CNOT1
		CENPB
		ELF3
		GNAS
		SMPD1
		SLC20A2
		SECISBP2
		TRIP4
		RNPS1
		VMA21
		MEN1
		SUCLG2
		MAST2
		KLHDC8B
		KIF13B
		OXSR1
		PXN
		EPHA2
		LSS
		FOXN3
		SUCO
		TBL2
		NDUFC2
		BIRC2
		KIAA1279
		KLHL9
		COX6C
		MLH1
		RHOG
		SDC4
		UBE3A
		CSTF3
		MRPL24
		GPR107
		MCMBP
		SMG9
		SPRY1
		GIT1
		CMC4
		SPRED2
		EZH2
		CD109
		PIEZO1
		KLHL12
		TSPYL4
		POLA2
		POLR2K
		IWS1
		NDUFB6
		SF3B14
		ENPP2
		EIF2B2
		SLC39A3
		CYFIP2
		AVPI1
		UNC13B
		GNA13
		MICU2
		RBM15B
		JAK1
		RNF19A
		MED27
		ANKRD13A
		CEBPG
		TYSND1
		ARIH1
		DCAF8
		RB1
		KIFC3
		VPS13D
		PTPN18
		LPCAT4
		MTFP1
		SDHAF1
		PALM
		CHST10
		FNDC3B
		ST6GAL1
		ASAH1
		RAB1A
		HN1
		SQLE
		PFKFB3
		ZCCHC24
		PCYOX1
		FUCA2
		GPRC5C
		ACOT7
		MARCH6
		MCTS1
		CD320
		HUWE1
		SEC14L1
		RALA
		NDUFV1
		G6PC3
		CPVL
		MGLL
		ATMIN
		PDE6G
		LCMT1
		OTUB1
		THRA
		KIF1C
		USP15
		DHX35
		PHF5A
		THYN1
		CLUH
		AAR2
		APPL2
		FAM219A
		ZDHHC3
		ZER1
		ATF5
		CASP3
		ZSWIM8
		RNF103
		EXD2
		SEPN1
		KIF3C
		ST3GAL4
		ZBTB5
		TNRC6A
		TOB2
		SLC4A4
		TNFAIP2
		DBI
		LTBR
		TSC22D3
		EIF4E2
		MIIP
		TEX10
		GLG1
		SRSF4
		PDCD6
		ETNK1
		CDK7
		PLEKHJ1
		FARSA
		QRICH1
		CCDC167
		ZNF282
		NAGLU
		ZSCAN18
		TSSC4
		PSMG1
		DHX29
		EBP
		EGR1
		DUSP5
		PSME4
		ZNRD1
		LINC00921
		KANK2
		PPFIA1
		ATXN7L3
		ZNF512
		ZHX3
		PTPN12
		CHAMP1
		GNAI2
		ECM1
		PTP4A1
		MMS19
		MAGT1
		ZCCHC17
		IER3IP1
		STAU1
		FAM136A
		IGFBP6
		BIVM-ERCC5
		WFDC2
		SRRT
		YAP1
		FOXK2
		FOLR1
		TBK1
		DNAL4
		ERMP1
		SMIM3
		U2AF2
		EIF2B1
		FNBP4
		NUMB
		COA5
		SC5D
		ZDHHC18
		DCPS
		MOGS
		STK39
		PATL1
		TCF3
		KCTD2
		MED11
		KRAS
		TYW1
		TMEM216
		FAM20B
		FAM219B
		METTL3
		ACP5
		FBXL3
		GGPS1
		PITPNB
		APOC1
		MRPL40
		C17orf49
		SUN1
		SIDT2
		DNAJC7
		NR4A1
		NUP205
		MPLKIP
		ZMYM3
		NCOA5
		CDC25B
		MYLIP
		CPNE2
		STX18
		SLC25A22
		MRPL4
		IRS2
		ZMAT5
		ADARB1
		LRRC20
		SSFA2
		IFT52
		IL1R1
		NCOA7
		PUS1
		RAB11A
		ATP6V0A1
		CHURC1-FNTB
		PPIL1
		MDK
		DCAF12
		SNRPE
		MED17
		RAB11B
		ITPK1
		GLRX
		BASP1
		RPL27
		TBC1D23
		LSM1
		BTBD3
		UTP11L
		TYMS
		TTYH2
		NME3
		C11orf48
		S100A4
		PVRL2
		TCTN1
		MYO1E
		NCOR2
		IL4R
		MAPKAPK3
		BCL2L11
		ATP2B4
		LYN
		SHKBP1
		TNKS
		TPCN1
		RAB11FIP1
		BIVM
		NPRL2
		RNF38
		MEF2A
		ENDOD1
		IFT20
		CD59
		RELA
		IPO5
		DLD
		SF3A3
		SRP54
		METTL13
		NFS1
		CFL2
		ATP6V1A
		AIMP1
		TK1
		ARL2
		CDK5RAP1
		PRPS2
		PDXK
		EMP3
		DKK1
		TTC27
		DGCR14
		HPCAL1
		ATG5
		APH1A
		PRADC1
		HDAC3
		THTPA
		NMI
		KLF13
		MCRS1
		PPP1R15B
		RBL2
		PRDM4
		MYOF
		KMT2B
		RFWD2
		C2CD5
		C1D
		DDX50
		B3GNT9
		CMTM4
		FERMT2
		FCHSD2
		UHRF2
		BNIP1
		FOXJ2
		C14orf159
		VEZF1
		ATP6V0D1
		LHFP
		KPNA3
		BTD
		PRICKLE4
		REC8
		TOE1
		COQ6
		TMEM9B
		PYCR1
		DDA1
		RAB22A
		HNRNPAB
		GSPT1
		SMIM12
		BCS1L
		R3HDM4
		HLA-F
		KTI12
		PRPF4B
		CAPRIN1
		PRUNE2
		SLC25A42
		KIAA0146
		KIAA0430
		TBC1D13
		HINFP
		PPP1R10
		ABHD4
		URGCP
		CCDC130
		ANKRD27
		NOTCH1
		ERF
		ACACA
		SMAD3
		HNRNPUL1
		TAX1BP1
		EIF3L
		IFRD2
		NDUFB4
		RPRD1B
		TRIAP1
		NDUFV2
		EIF4EBP1
		MRPL45
		UBL3
		APBB3
		FXYD5
		HK1
		CDKN2A
		NME1-NME2
		SEMA4B
		TACC3
		CCDC25
		RPP25
		PAFAH1B3
		PDLIM2
		GSE1
		HEG1
		TMUB1
		ACADSB
		LRP11
		SLC16A2
		SLC25A10
		ACAP2
		SESN2
		WWC3
		SGSM2
		NAPB
		TSPAN3
		SCAMP4
		GRB2
		NHP2
		DAZAP2
		RPS9
		TUBGCP2
		CNOT7
		S100P
		TUSC2
		NLRP2
		VPS33B
		ERP44
		USF2
		PEG10
		COIL
		HS6ST1
		ST6GALNAC6
		LYPLA1
		FDPS
		ZZZ3
		LAMA5
		GALNT14
		NRBF2
		DHRS7B
		WDR5
		LOC401127
		PRKAG2
		DGKZ
		PSD4
		PARP4
		AIFM1
		C2orf68
		ZHX2
		ZFYVE20
		NUDT2
		TRIM26
		PREPL
		JUN
		TGM2
		PNP
		NUDT21
		RFC3
		BZW2
		TMBIM6
		STXBP2
		NDUFAF3
		GPKOW
		C14orf166
		NONO
		ECSIT
		TST
		CLPTM1L
		TMEM115
		CCNB1IP1
		SMARCA5
		ACD
		HSDL2
		SOD3
		EMD
		ZNF32
		PPP6R1
		SASH1
		ATPAF2
		NSUN4
		RAVER1
		MAPK8IP3
		SH3BGRL2
		AGBL5
		NAGA
		AXIN2
		INPP5K
		SLC43A2
		STK11IP
		SLC39A11
		ELMOD3
		NCK2
		NECAB3
		USP33
		GLIS2
		ABHD2
		IDH1
		MID1IP1
		CFI
		UBE2N
		H1F0
		EI24
		ORC3
		FABP5
		SRP68
		REEP4
		EXOC1
		MRPL54
		UBE2Q1
		GPCPD1
		LOC100996657
		PSMG2
		UBE2L3
		TSPAN14
		SQRDL
		TAF9
		KCMF1
		SMG7
		ANTXR1
		NIPA2
		ESRRA
		MSC
		TOR3A
		PCIF1
		CAD
		SIK3
		NKTR
		FAHD2A
		TMEM243
		MTSS1
		PARP6
		ZBTB44
		ILF3
		NAA60
		OTUD4
		MCOLN1
		CREB3L2
		MKRN1
		C20orf112
		RCOR1
		DNMT3A
		ANKRD10
		KIAA1147
		NT5DC3
		SERBP1
		NET1
		GSTM3
		COQ9
		GPN2
		PSMA1
		CNPY2
		SAP30BP
		BEX4
		CHMP6
		SDF2L1
		RTN4
		CCNL1
		FAU
		CCDC12
		DDRGK1
		TM2D2
		ATXN2
		C7orf41
		DESI1
		MIR5193
		VPS72
		TP53INP1
		ABCD4
		RABEP1
		DNAJA4
		DUSP12
		PPP5C
		DGUOK
		TRAK1
		BOK
		SERTAD1
		PCBP4
		KIF1B
		JMJD1C
		ELP6
		SEC24C
		SPR
		NDST2
		OSBPL8
		ACVR1
		SYNE2
		STAT2
		PKD2
		CHMP5
		SLC16A1
		MIR21
		MOV10
		NENF
		SRP14
		MIR4647
		GATC
		ENY2
		MED9
		C11orf49
		IRF3
		TMEM245
		PSEN1
		CD97
		PHF14
		ANP32B
		TXNRD2
		ACOT8
		SBNO2
		TMEM60
		YIF1B
		C6orf89
		ARFIP1
		INO80E
		IGF1R
		TBC1D9B
		SLC9A1
		SFSWAP
		B4GALT2
		LOC101060429
		TOM1L2
		FOCAD
		BRD8
		ARRDC3
		ZNF655
		CCDC97
		MAPT
		POGK
		PCMTD1
		ST3GAL1
		FAM160B2
		DCTN4
		ARHGAP21
		PCGF2
		C1QL1
		SPG11
		NPR2
		FUK
		MTMR10
		HIF1A
		WLS
		POMP
		COX5B
		NDUFA6
		PRSS23
		LAMTOR3
		SELK
		SMARCE1
		KRT222
		SRRM1
		PCMT1
		S100A2
		SSBP2
		TMED1
		R3HCC1
		PAN2
		ADA
		ZNF302
		EXOC4
		C4orf27
		ZBED1
		PAQR4
		PPCDC
		PTPRU
		C1orf216
		PDCD10
		PUM2
		TP53BP1
		PRKCH
		MKNK1
		PVRL1
		PLCD1
		MADD
		SLC26A6
		TSC1
		MTIF2
		DOK4
		C10orf137
		IGIP
		MVB12B
		ITM2C
		EHD1
		NDUFA2
		LOXL2
		PELP1
		NDUFS2
		MON1B
		PDHX
		IL8
		C16orf62
		DNAJC25
		BCL2L2-PABPN1
		SH3GLB1
		BEX2
		SRPK1
		ZBED5
		MRPS30
		EMC4
		NUDCD3
		SUPV3L1
		SEC63
		COX10
		FAM192A
		DHRS1
		ATP2A2
		PNMA1
		SMC1A
		ZCCHC14
		PSMC4
		ARL5A
		TPRKB
		TMEM59L
		PIP5K1A
		FOXO3
[truncated: 9,791 more rows]

## Sheet: up_CHIR
AXIN2
SGK223
CASP9
JUN
GPR155
MYO5B
MME
STEAP1
TGFBR3
ATOX1
RCN2
FREM2
LRP4
ARPC3
ST3GAL1
YWHAE
RNF187
COMMD5
MT3
PSEN2
JUND
DPP4
JARID2
RSL1D1
ROR1
CS
PHF16
ZNF480
OS9
CIZ1
PPARD
LRP1
ZNF703
SEC14L2
ACSL5
FAH
MRPL20
ARFIP2
NUDT14
ENC1
PCGF1
IGSF8
SNRNP70
COPE
EIF4A2
EMP3
RNF40
MMP14
RBM19
OAF
PTBP3
SCML1
AKIRIN2
BBS2
AKT1S1
ZYX
DSC2
SLC16A2
SMPDL3B
GMPPA
NCBP2
TOP1MT
ATP2A2
SERINC2
ACOX1
CAPN1
AMOT
SYTL3
PMM2
NAT9
TBC1D7
ZNRF3
TMOD3
ID4
RHOG
AP2M1
SLC23A2
HIRA
FOS
PPP1R9B
CHPF
SCYL1
DBI
RHOB
CDC25B
RNF167
RFC5
TPST2
QSOX1
GRINA
QSOX2
SLC39A1
ZNF267
ZNF720
SERP1
BTG2
ENO2
PPP1R2
SNRK
RRAGD
HOMER2
TEAD2
AP1AR
HOXB7
TRIM27
TM9SF4
WSB2
TUSC2
ANAPC2
PHLDB2
TTC3
RBM42
DDX42
CLDN4
SUPT6H
MBNL1
C16orf70
ATP6V0B
NCSTN
NADSYN1
DDB2
SPINK13
ITGA5
LOC653562
ZNF513
SMIM3
SLC4A2
TRIP10
CXXC1
WIZ
TMEM161B
KRT8
SFN
HSPA5
NONO
SPECC1
C7orf43
SLC7A11
C6orf1
TNKS1BP1
IPO13
PPP1R15A
SNAPC4
PMAIP1
SEMA3C
TLL2
VAT1
LOC101060433
SMAD2
ROBO1
STEAP2
SLC35A4
PDK3
PFKFB4
ZNF669
RRP9
RNF145
DDX5
PLCG1
VLDLR
HECTD3
CDK16
HGS
HYOU1
CLPTM1
STX4
RALA
BMP4
PITHD1
PKM
ARID1A
DDRGK1
GRIPAP1
ZBED6CL
CDK12
DCTN1
WDR55
BCL2L11
YRDC
CDKN2A
TMEM186
PDLIM4
GDI1
ARHGEF3
NDRG1
LARP1
PSME3
C19orf43
ALG2
ICAM1
LONP1
FAM91A1
ANKRD13C
GORASP2
PNKD
LACC1
DDOST
FAM47E
NAV2
COX4I1
EMC10
ALDH2
PFKFB3
MAX
LIMA1
FKBP14
PLD3
MLF2
UBXN11
STXBP2
STX1A
DDIT4L
COMMD9
TP53RK
CDK5RAP3
MRPS30
AACS
AP5Z1
PLAA
STC1
PNPLA6
TESK1
G6PC3
CMPK1
SLC6A8
LOC100506548
SH3BP2
TRMT1
TLE3
AMDHD2
RELA
IL4I1
SLC16A1
ABCB6
ARFGAP1
LOC101060412
HPGD
MAP3K2
SLC3A2
SMARCA4
CNPY2
CANX
ATXN2L
MXD1
ELF1
ZNRF1
TMEM123
FURIN
WFS1
GTF2F1
GZF1
GIPC1
WDR41
ADAMTS1
ASAH1
CDC37
RTKN
PSMF1
POMGNT1
RAB5C
HMOX1
SLC30A1
TRIM35
ZDHHC9
ARG2
C9orf16
FAM46A
APH1A
RPL37
CIAPIN1
SEZ6L2
UFM1
ARHGAP12
NACC1
ZNF259
MFSD1
CORO1B
LIME1
TMEM214
KIFC2
CRTAP
CDK4
FPGS
ITPR3
VARS
LOC377711
AUP1
MAML2
EPHX1
PQBP1
METTL9
PCBP2
EDEM1
AMN1
KLHL14
MBD1
ZNF250
NKD1
PLA1A
RPS28
RASEF
SORD
PLOD1
DNAJB1
MPZL1
SF1
ZNF503
PRKAR2A
QTRT1
CPPED1
CAPNS1
SCAMP3
RRAGC
ZNF195
SH3D19
ZNF79
GUK1
CFL1
KLF4
NEU1
P2RX4
G3BP1
TMEM87B
PLOD3
TRABD
DHX37
ZNF146
TTL
SSR1
RALY
GTF3C5
WNT5A
ME1
CUL7
CABLES1
RHBDF2
ABT1
SNAI2
PCDHGA1
UBA1
NEIL2
PRDX2
POM121
SMARCB1
GCC1
ABHD2
ENSA
ACADVL
DKK1
AKR1A1
PPP1R18
ZNF746
TOMM20
SAT2
ATP6V0A1
TMEM222
FZR1
FAM219B
CENPT
PHKG2
CD276
ATF7IP2
PCNXL2
GFOD2
MREG
VIMP
DDA1
PNPO
GRAMD1A
ST5
TACSTD2
TMEM9B
RDH10
SSU72
PSMD4
PIK3C2A
LIMS1
CBLL1
ELOF1
TMEM41A
SLC35C1
SIRT7
VGF
LPGAT1
B3GAT3
LYPD1
NAPA
LINC00657
CSRP2BP
OGG1
EIF4B
CHFR
ALDH3A2
ZNF200
ZMYM6
PIK3R1
AGO1
R3HDM4
C1orf43
RBP1
RNF25
EIF2AK3
FYN
USP54
ILK
TSC22D1
SP1
FZD1
RAB38
MCFD2
UBAP2L
ASNA1
OSBPL7
C22orf29
APEX2
SERPINB3
JHDM1D
MTAP
MARK2
EHMT2
ITPKB
PPA2
SLC39A9
MYO1D
PCNXL3
PJA1
PPP2R1A
E2F4
PACSIN2
SBNO2
IER2
CHKA
LINC00921
KLF6
EPS15L1
SRRM1
HNRNPH2
SNRNP48
AFAP1L1
FOXQ1
NAPG
SLC11A2
CRTC1
SH3BGRL2
RAB5B
DPM2
WBP1L
DLG3
BOLA2
PRR13
TPP1
LOC101060541
TFE3
CTSB
FAM102A
SF3B4
UROD
KDM5C
CHMP4C
POGK
CASC4
ZNF324
SLC25A39
DCTN5
ACAP3
STAP2
SOX4
ABCF2
VEGFB
GTF3C2
CITED4
HK2
CDC14B
ARL8B
RRN3
PITPNA
NRBP1
AP1S1
DHRS1
RHOBTB3
TCF20
GPKOW
ACIN1
ALAS1
SEL1L3
TMEM38B
RFK
SYNJ2BP
DPH2
NIPAL4
VPS18
LOC100505828
LOC100996752
TTC9
RFNG
CLDN23
INO80B
RNF130
NHLRC3
STX16
C19orf24
PAX8
GLOD4
MRPL38
TMEM102
VAC14
CDKN2AIPNL
SLC38A7
EMR2
TMEM208
FKBP8
ULK3
BRMS1
SNRNP35
CADM1
FAM89B
CD74
TSKU
CHMP3
USP6NL
ARF3
HSD3B7
ST13
SOWAHC
ARHGDIA
MC1R
DDB1
KLF16
HEXB
TMEM120B
SSBP3
NFXL1
GDF11
KLHDC3
GET4
LYN
GNPTG
---
NFKB2
AP2A1
CC2D1B
GXYLT2
RNPS1
HUS1
TADA3
TBC1D10A
CCDC71L
GNPDA1
GSK3B
PTPN4
RPL3
SLC35B3
COTL1
ATP6V1F
REXO4
DVL3
ABCC3
EHD1
TNFRSF1B
SSH1
SLC2A8
CLN3
CD2BP2
APP
AKR1B1
HOXB5
PTCH1
DTX3
KIAA1522
SZRD1
HOXA11
HABP2
PCGF2
DLG4
SBF1
TOM1
C8orf33
ORAI1
SRPR
DNAJC5
ARMCX3
BAX
SLC39A7
IFRD2
HNRNPUL2
PTPN23
USP36
SLC33A1
CLTA
BRI3
PPP3R1
ZBTB43
GYS1
FBXW9
ZNF664
COLEC12
RRS1
SMG5
METTL13
CYP3A5
LAMTOR1
SLC5A6
EIF4A1
WDR46
EMC1
TBRG1
BAMBI
RAB7A
PHLDA3
SEC11C
FAM65A
APOL2
PATL1
BLOC1S3
FNIP1
BAG6
NABP2
IBTK
ATP6V1B2
GMIP
RBM22
RANBP3
HSPA8
PCGF3
TNPO1
KIF3C
SLC25A33
CSDE1
UEVLD
AKT1
FLCN
OSBPL3
AAAS
HARS
BLMH
EAF1
ASB6
STK24
TRAF7
ZNF668
TP53
TMEM198
GSTP1
SOCS1
UAP1L1
ZNF343
SGPP2
MAPKAP1
CCNL2
MKNK2
TRIM4
CTB-89H12.4
ATP13A3
AHSA1
MAZ
EXOC4
RTCB
HEXA
UBAC2
LTA4H
EGR1
MEX3C
BSDC1
BSG
FXR2
DNAJC4
VTI1B
PDCD2
MAFG
TIPARP
LOC100996506
BCL2L2-PABPN1
CUL9
YTHDF1
PRKAG1
TMEM39A
POLR3D
STX3
CA13
OGFOD1
SALL1
ATP13A1
SENP2
COG3
NOP9
B4GALT3
ARHGEF2
PIP4K2C
FASN
MAF
MCOLN1
RPL27A
ARMC5
STRN4
IGF2R
MAN2A1
DPF2
TP53TG1
FLJ23867
GPS2
AKT2
BCL7B
TNFAIP3
ANKRD13D
MAN1B1
DPP7
C1orf52
FUBP3
CHN1
TAOK2
TMEM25
RNF128
CYP2D6
STT3B
DUSP3
EXOC7
SIRT2
PITPNB
VPS52
PACRGL
TRIM66
COASY
EARS2
PRKCSH
HSD17B12
ARNT
CDS2
MPG
GLB1
RBBP4
S100A11
HOXB8
ERP29
GPR108
RABEP2
CDH3
DDX3X
USP5
RIC8A
POR
PDLIM7
ATP6V0D1
POC1B
VPS37A
MTA2
NBPF8
GNAI2
MEX3B
ARPC1B
PPIP5K2
CSNK1D
PQLC2
CALY
PML
TFIP11
EME2
SLC22A23
EFTUD2
FICD
ABCF3
SLC30A6
NBAS
SLC30A7
MFSD12
PNO1
CHST11
WARS
ABCF1
DYRK3
NPTXR
ATP6V0C
RASSF5
GNPTAB
TTYH3
SMYD5
MED24
DBN1
CCNL1
CEP104
EPAS1
PTP4A1
M6PR
TAF15
PRR7
MET
UBE3D
LOC101060373
FN1
CACUL1
NFIC
PAK4
BRD1
NAT16
SYNGR2
OLA1
ZC3HAV1
MAP3K7
TAF6L
SEPW1
SCNM1
GOLGA2
FOXJ3
ASGR1
FAM195B
CRTC2
TAF11
FAM92A1
NFKBIB
HES1
SCAMP2
SUMF1
KIF1C
BAP1
TBC1D17
KIAA2013
UCK1
RAP2A
METTL3
SLC25A32
GNB1
AP1S2
PPP1R12C
HOXB4
SLC26A6
SLC25A29
DACT1
ZNF516
RPS6KA3
TPGS1
HDHD3
ZNF836
RNF185
CSNK1A1
NUP62
IRGQ
CANT1
KIAA1919
ARPC4
MAP2K4
ZNF346
FADD
UQCRC1
RBCK1
SLC41A2
RPS6KA1
PPP6C
COPS7A
SMG7
MAGEF1
ABHD4
CSF1
ZFP91
CSK
P4HB
MYADM
LMAN1
PPP6R1
BTN2A1
MAP4K4
DIEXF
PPP2R5C
DNAJA3
PAFAH1B1
KDM4A
EIF3G
MSTO1
ING1
PPAPDC2
SERPINB8
UBE2Q1
HDAC4
ARMC6
IRF6
LOC80154
ETS2
MPZL3
PPFIA1
PGPEP1
MYBBP1A
ZNF121
LOC100509484
DSP
SDC1
SLC41A1
SRRM2
SSR2
CD109
SPTSSB
KRBA1
FLAD1
CLDN12
MED27
SNN
LOC100996464
TSPAN6
RPL36
SLC2A11
MYO3A
SPNS1
HSDL1
SLCO4A1
JUNB
TGOLN2
SERPINH1
ZNF787
PEX19
ASPHD1
LSM10
SIPA1L2
RPUSD2
MCCC2
GAR1
RAB22A
FLII
SPG20
MYPOP
RNASEK
PSPC1
LSM14B
DVL1
SPATA2
NOL6
MSANTD4
ITFG2
DCAF11
CD58
PTPRF
FKBP2
PLTP
UBQLN2
ZNF182
UFC1
SNORA33
FRAS1
LOC101060521
PPIL2
HIST1H2BD
TJAP1
YAP1
STRADA
PSMA1
MAVS
SUGP1
SHKBP1
FAM57A
PROS1
OSGIN1
TMEM183A
TTC19
ABHD12
ZBTB6
ATP6V0E1
C16orf62
GFM2
TMEM117
ZNF670
TOP3B
FBXW5
C3orf52
AGPAT6
MON1B
NIPA1
ITGA2
OSBPL1A
ZNF414
ZBTB2
CSTB
ERAL1
UBE2I
ERI2
ATAD3A
TUBB2B
STUB1
SCD
FKBP15
TMEM87A
NNAT
AKAP13
DCTN4
IREB2
CHMP4B
MARCKSL1
CYP1B1
DUSP10
TMEM189
PRCP
RRP1
RNF141
ASCC2
ZNF276
ATP2B1
TIGD1
ZBTB17
MBOAT2
RNF114
MAPK9
TMEM144
FKBP9
EIF5
ANKH
SLFN5
PHRF1
MLEC
SH3KBP1
OGDH
CTSA
ADPGK
MTRF1L
UVRAG
IPO4
DHRS7
C16orf58
ANO10
TXNL4A
TMEM55B
XPR1
PEX5
RAP2B
IVNS1ABP
ZFP36L1
IRF3
IER3
FLNA
C6orf141
HIST3H2A
ARVCF
MAPKAPK2
LUC7L
BTN2A2
SRPRB
TRAF4
SMAP2
AKIP1
UHRF1BP1L
HOMER3
C1orf50
GON4L
TPD52L2
EXOSC10
ANKRD42
ZNF322
GM2A
CYB5R1
ARHGAP27
AEN
AES
PAQR3
USP19
SAMD4B
TMEM182
SYNJ2
PIP5K1C
CHMP2B
PLBD2
RABL6
SPATA2L
PEX16
DNAJB6
B3GNT5
RARG
NAGS
LANCL2
UNC45A
PIK3R2
MAP1B
ZNF408
CNPY3
MAPK14
ADAM17
TMED3
ID3
SH3GL1
SAMD1
ZNF286A
TES
ZNF767
C17orf61-PLSCR3
FAM71D
RAD23B
BACE2
QPCT
DDX49
ELK3
NRSN2
LUZP6
AAMP
MOSPD3
ZNF622
IRF9
DEDD
ZNF791
RBBP6
ADCK1
APMAP
HOOK2
PLD6
ERAP2
PERP
WSB1
MARS
LOC100288778
FAM98A
FDX1L
TRIM39
C1orf109
CDC42EP2
C17orf85
PGM2L1
RFXANK
ZNF84
C19orf10
TBC1D9B
IRS1
PHF2
BTBD1
LRPPRC
TMEM9
MRPS12
MYO1B
ZFPL1
HMGCS1
HABP4
DHX35
SND1
CLUH
PLEKHA3
CDC42EP3
RANBP10
GLCE
EPHB4
OAS3
SLC47A1
PTPN9
CHPF2
IFI30
PKN1
EPCAM
ZBTB11
EDC3
NAB1
AZIN1
PLK3
LAMP2
TMEM37
UNG
ZC3H3
HNRNPUL1
MAN2A2
HIVEP2
PFAS
UBTF
LSR
PPAPDC1B
DUS1L
ELK1
ATP9B
AFG3L2
DNAJC3
MAP2K7
HSPBP1
BCL2L1
PCDHGA11
TUBB3
SNX5
WLS
LEF1
PPP4C
TVP23B
RPS6KA4
CCDC47
ADSS
ARHGAP32
MOGS
DTNA
BRPF1
LTV1
VPS33A
RALB
GNB1L
TOMM34
HYAL2
AP3D1
SLCO5A1
TNKS2
SH3BP5
LIMK1
EXOSC4
CELF1
DMWD
HSPA13
COX5A
NAGLU
CEP170B
RPS6KB2
FIZ1
MIA3
SMARCC2
RANBP6
PRKAR1A
PRPF19
TANC1
F11R
RCBTB1
RCE1
SDSL
NUFIP1
PPIF
KHDRBS3
RPN1
MLST8
ZC3H7B
CTNNBIP1
RPS27A
ZMYND19
SSR4
FAM219A
TM9SF3
SCLY
GOSR2
MID1
CREB3
PPAP2B
OTUB1
DCAF4
USP22
IL32
C12orf44
STK16
LAMP1
SURF2
SLC18B1
KCTD13
ALG3
KLHL12
ZMIZ2
ZNF10
KCTD10
R3HCC1
EXOC3
SART1
SETX
INF2
URM1
CNOT6
GOLGA7
C19orf12
ZNF440
CASP7
TBP
ARL8A
FAM8A1
NANOS1
AP1B1
KLC2
SRGAP2
NDUFAF4
FHL3
YIF1B
EIF3C
STK19
FBXL19
ALG13
RHBDD2
SLC39A10
MAPK6
HOXB3
C18orf32
PRKD3
SNX12
XRN2
RNF220
RPL15
GDE1
JRKL
FDXR
GNS
MEX3A
WDR70
GPATCH3
BEAN1
BCL2L2
CPNE1
SH3PXD2B
PTK7
SQSTM1
PIP5K1A
CUEDC1
ATG4B
PREB
NARFL
SRRT
WWP2
PIGX
GHDC
GID8
MDM2
CRYGS
MTDH
ZNF697
ETF1
NCLN
MAST4
COPG2
GNL3L
WBSCR22
NOP2
LSG1
SPRYD4
PGM3
ATP6V1G1
PES1
SPRYD3
DEAF1
CAMSAP1
RETSAT
ATF5
TMED8
TCF25
FYTTD1
UGGT1
E2F6
CDK20
SPIN3
GLTPD1
CTNS
TOLLIP
ZNF621
ATP13A2
MAPK13
MAST2
SNHG11
HCP5
RECQL
ITPRIPL2
WWC3
SEC24A
PRKD2
TNPO2
CDK11A
WIBG
GSK3A
SMG9
SPINT1
PRNP
ABHD16A
SIL1
TM9SF2
WDFY1
RAB1B
CCDC124
FAM214B
C7orf26
LOC101059993
RBM14-RBM4
NOV
DDX39B
SPOPL
PRDM4
RAB27A
SEC16A
FZD5
MESDC2
IGFBP5
WDR59
NFKBIA
ACAA1
SCO2
PHLDA1
GLA
ZDHHC5
C11orf49
PLEKHA4
ALAD
VPS9D1
FEM1A
SERTAD3
HUWE1
DDX26B
AMPD3
SFXN3
ZNF74
BCL9
CCNC
IDH3B
ACTR8
DHX38
RNF6
SLC12A2
MBOAT7
ABCD4
CLPB
EPM2AIP1
SEPT9
C9orf91
HLA-A
ZBTB7C
CALR
SERPINA1
MADD
ZNF514
SMEK2
LOC100288142
MFSD5
GTF3A
S1PR2
NPRL3
PTPRS
GPC1
NDUFAB1
IL4R
STEAP3
PACS2
DSCR3
ASCC1
FBXW2
ATG9A
GIT1
FAM195A
THOC5
TYW3
ZNF317
DDX6
RAB31
TMEM150C
ST14
CHMP7
RRM2B
ASPSCR1
SRCAP
DOLK
ITCH
TOR1B
TMED10
MGAT4B
PPP1R8
RABGGTA
POLE3
TMEM120A
RASSF8
IRAK1
ADAT3
TSC2
TRPM7
INTS9
DRAP1
PCYT1A
MID2
CXorf40A
IGHMBP2
ABCB1
SULF2
ARRDC3
PPP6R2
KATNB1
SREBF2
ARAF
MCCC1
ZNF830
OXA1L
PNKP
FAM160A2
SORBS2
NSUN2
BECN1
DDX11
BLOC1S6
YIPF3
CDV3
CCNT2
TRIM47
ZNF335
CLEC11A
PRPF6
NR2F1-AS1
NDFIP1
SH3GLB2
C19orf48
SEC63
NCDN
SDCCAG3
CTU2
APPL2
BRAP
ZNF655
CCT6A
NIPSNAP1
CYB561
TRAFD1
FAM174A
DYNC1LI2
KDM2A
XPNPEP3
CCDC6
HSD17B1
TRIB3
DNASE2
HNRNPM
SLC15A4
LRRC32
HSD11B1L
PTGES2
DNMT3A
CPSF1
SMIM4
C11orf31
ZNF140
WBP2
ZFYVE27
MIER1
SNX16
HMG20A
KIDINS220
LSS
PSMD3
SCAND1
PJA2
PGD
MRPS25
NUDT3
EDEM2
SEMA4C
TMEM54
EEF2
TAF1C
ZNF430
DDX23
SLC35B1
BLOC1S2
RBM15B
PTPN6
PIFO
ZNF75D
EGFL8
C20orf27
LOC101060138
ALPK3
MKL2
ADRM1
OTUD5
COMTD1
NR1H2
HS2ST1
NXT2
RRP7A
SNAPC2
CD63
GRN
ZNF445
EPHX4
OTUD7B
CUTA
DAD1
DDX27
RPA2
PRKAR1B
KDELR1
CNPPD1
CCDC106
SUGP2
LIG3
SLC31A2
CCDC86
HPCAL1
ISG20L2
ZBTB22
DYM
KLF13
RNGTT
RABL5
ECHDC1
MRPL2
VPS33B
MAP3K11
RRP12
ERO1L
CUL4B
COPG1
TEN1
SLC35A2
SLC38A1
ZNF689
C1orf106
ZNF398
KIAA0895L
HOXB2
BRD2
KAT5
DNAJC14
NPAS1
THOP1
PLD2
TIA1
B4GALT5
TBC1D10B
TRIM11
FAM63A
ENPEP
ARHGAP17
PKP4
SMAP1
DLG5
PARP8
MUL1
IER5L
UTP14C
OPA1
ZDHHC21
SEPT6
TBC1D20
CAPZB
FBXW11
PPP1R16A
CXCL2
GNL1
DIS3L2
SLC25A10
GBA
DPP3
RER1
PLEKHM1
KCTD5
CST3
MARS2
PRR5L
ZBED4
NIPAL2
ARMC9
SREBF1
SPAG9
STRIP1
TMEM177
BCAR3
FAM199X
TMEM57
TNFSF9
TRIM26
SLC35E3
LENG8
RNF24
HSD17B10
VSIG10
ASAH2B
CLDN15
GANAB
ZNF71
ETNK1
RHOQ
CORO7
FBRSL1
LYPLA2
STMN3
SYVN1
FBXO45
ZNF205
CYB5R3
ERCC3
LOC100129518
LAMTOR2
POLR3A
MTFR1
BCL2L13
ZNF646
PLEK2
UTP11L
C9orf123
STK10
MIR4723
FAM50A
ZNF765
RMND1
ZNF629
MPZL2
PHB2
TBCD
OXSR1
ARPC1A
MYH9
ARIH2
VPS13C
STX5
LOC101060281
PYCR1
BTBD2
TDG
LIPA
DAK
PCSK7
MAPK7
PARP6
ERI3
UHMK1
RTCA
TBX3
ALDH1A3
TSN
ZNF174
PAFAH2
APOA1BP
DOLPP1
LMBR1
ZNF706
ARHGAP1
SHPK
ZNF443
SELO
LPIN3
BANF1
FAM134A
CAB39L
GDAP2
BABAM1
ZBTB1
FAM110A
POFUT1
UBE2G2
SH3RF2
CAD
CNIH3
LOC100630923
TMEM44
RELB
IER5
FAM32A
CDK5
AKAP17A
ADAT1
API5
AGPAT3
FRMD8
ZNF248
PIK3AP1
TLN1
ACSL4
MRPL46
TMEM251
CERCAM
TAPBP
CDYL
CCDC125
LMAN2
C1QTNF1
TNRC18
CPSF3L
CTHRC1
NCK2
IRS2
SPINT2
TMEM127
SAP18
MBP
BNC1
RAB3IL1
TIMM44
CNOT4
BBS1
CLCN7
SDF2L1
AMMECR1L
ATP6AP1
CSRNP1
ELOVL1
HSPA4
ABCC10
BICD2
ARPC5L
NUCB1
SLC38A5
TMEM63B
FGFRL1
TFRC
UBE2F
WTAP
VPS53
CCDC64
KIAA0922
SMAD1
NAP1L4
RREB1
UBE2Z
MED1
TGFB1
AGAP3
RPTOR
UBE2M
ANK2
DEXI
TMED9
HNRNPA0
TATDN2
ADAM19
ENDOV
AXIN1
TRIM24
C12orf52
DGCR14
SLC39A6
CTSD
PLEKHM2
VAMP2
UBN1
MTMR12
KIAA1967
C5orf22
DDX54
DOCK11
GPR137B
NFKBID
SAYSD1
PRCC
NDFIP2
CDC42
STC2
SLC19A1
ORMDL3
DHX30
GGNBP2
ANGPTL2
CMBL
IMP3
FBXL6
ST7
MXRA8
CACTIN
MT1X
LAMC2
DVL2
MOSPD1
EIF3I
NFKBIL1
CXADR
PRPF4
MCUR1
CCDC82
SLC12A4
C5orf55
LEPRE1
CHD3
DFNA5
CD99
GGN
AP4M1
ZSCAN2
PTPRU
LMBR1L
MDH2
PFDN2
TFPT
TSC22D4
HMGXB3
MVB12A
MRRF
CIC
ACP2
HIST2H2AA3
CTXN1
RNASEH1
CLCN6
KIAA0141
PIR
ORC2
EXOC6
NAB2
WDR74
DNAJC11
CAPRIN1
CEACAM1
VPS4B
VAPB
LEMD3
KRT19
PISD
ANKRD52
CHD1L
ZFAND3
ARID4B
SURF4
ATP6V1D
PDP1
WDR45B
ALDH1B1
LOC100652902
SUPT5H
TOP1
THG1L
MKKS
PPP1R15B
MPND
TRAF3
HK1
FAM129A
ZMAT3
NCS1
SEC61A1
NSUN5P1
EXOC2
DHDDS
ZFYVE26
SS18
NSUN4
ZC3H12A
LIN37
ARHGAP5
KIAA0930
SHC1
CYCS
AAGAB
TMEM132A
DAXX
IMP4
SS18L1
COPRS
RYBP
CRK
LMNA
SIRT6
ECE1
PRSS53
AATF
PPP2R5D
RPL32
LPCAT1
BAK1
TRPC4AP
GATAD2A
SMARCD2
PLK1S1
SGTA
ARFRP1
C1orf85
ETV5
ASB8
TCN2
SH3BGRL3
ERGIC3
GAP43
TP53BP2
ZDHHC18
UBE2Q2
POLR1D
SMCR8
EFNB1
ITPKC
PTDSS2
FGF11
PABPC4
CDK17
RRBP1
ZNF710
RPS19BP1
SH2B1
ZNF576
EVL
CNOT1
TMBIM1
TEX261
ZNF48
TTC31
TOX4
STX6
AHRR
TTLL12
DDIT3
CSRP1
GAPVD1
SKIV2L
ZC4H2
EIF3J
SEC24C
SLC35B4
PDIA4
AP2B1
SSR3
POMT1
CMKLR1
SP140
KHSRP
MAN2B1
BPHL
CLSTN3
SUCO
MTERFD2
EIF2B4
H1F0
RND3
ARHGEF11
CAMSAP2
COL27A1
C20orf24
HTT
SRSF8
SCAPER
ELMO2
AIFM2
GMFB
NPIPA2
ZNF134
LZTS3
TRIM8
ARCN1
MRPS27
[truncated: 491 more rows]

## Sheet: down_CHIR
PHF17
AXL
TPM1
STARD8
CYR61
COBLL1
LATS2
ARID5B
PDLIM2
KCNJ15
MYLK
TRHDE
WDR54
VCAN
NMT2
CARD10
IRX5
IFI35
DCAF6
PLEKHH2
LMCD1
MOXD1
SLC6A6
PDE6B
L3HYPDH
KCTD1
C12orf75
MED20
SPP1
FRMD4A
LEPREL1
BTBD7
LRRFIP1
ASB3
CLDN22
EHBP1
FZD2
TMEM139
PVR
PROM1
ARHGEF28
RAB11FIP1
UTRN
GUCY1B3
ARHGEF10
STK17B
FSTL3
ERRFI1
PVRL3
IL6ST
LBR
PARD3
LRCH2
TRIOBP
WEE1
ATXN10
SSFA2
EZR
RBMS1
FLRT3
SKA2
GLIS3
TPM2
LEPROT
DNAJB4
UBXN2A
ADD3
FBXO8
MTSS1
IQCJ-SCHIP1
TMEM135
RBBP8
NRK
STAG2
TMCO4
KLHL8
ARHGAP29
SRI
CTNNAL1
ADORA2B
GNG12
NR3C1
GCHFR
OSBPL10
DIXDC1
AHNAK
CNRIP1
TXNDC15
H2AFV
NCEH1
FOXC1
COQ5
IMMT
ECHDC3
COL4A2
SNX24
CLCF1
KLF7
SAMD11
SLC16A12
MYOF
IGFBP7
GPC4
GMDS
BICC1
BMP2
FAM211B
CEP68
ABI3BP
PAQR8
SCCPDH
F2RL1
ADAM10
ITGB3
EAPP
FER
UHRF2
MAP3K14
SGK1
YIPF4
AEBP2
WWTR1
TNFSF10
ERBB2IP
PARD6B
ECH1
KLHL13
SLC35F5
KIF12
KIFC3
WWC1
SERPINE1
NEK7
MYC
BBX
CEP44
KDM5A
MORC4
LOC101060431
PTPLA
MIR4680
POLH
WHSC1L1
PHF3
GJC1
U2SURP
SACS
ARHGAP18
ELFN2
MBNL2
SIRT5
AUH
UBALD2
KIF1B
YPEL2
PTPN13
CIR1
COL4A1
FGF2
EPG5
PHTF2
DPH3P1
ZDHHC7
NFE2L3
TM4SF1
UBR5
REXO2
MLF1
ARHGAP8
RAB42
HENMT1
PPP1R14C
CYFIP1
HN1L
TBC1D15
DDX52
ELL2
RTN4IP1
CCHCR1
LEPR
CYP27A1
CRBN
NT5E
TRIM6
HBP1
ASF1A
ACMSD
ATXN3
PSIP1
DERA
GPX7
ECI2
HIPK2
SEPN1
GLUD1
MCMBP
FBXL3
PRKX
FBXO25
KIAA0101
C7orf10
RBPMS
C11orf70
INTS8
PPP2R5E
ZNF22
EFNA5
ZADH2
ARHGAP24
ULK2
RCAN1
SLC25A23
MAT2B
HNF1B
---
C2CD5
NHS
CHST14
RICTOR
SCAMP1
CNTLN
SYDE1
CCDC111
CFDP1
MICB
S100A13
EMP1
SDHD
BLOC1S5
DENND3
SLC25A19
PPP1CB
TRPC1
LRIG3
THRB
ITGB8
RARRES3
SNX6
FARP1
PHACTR4
PCNT
CDR2
TFDP1
PRKAG2
PLA2R1
THUMPD1
CNKSR3
RAD54B
HACL1
PPP1R12A
CMTM4
BCAS4
RIC8B
FERMT2
PHF15
DHRS3
TRDMT1
TBL1X
HCFC1R1
MANEA
SMAD3
HMGB2
NEDD4L
SNAPIN
CBS
PDHB
ZNF684
RNF19A
IGF2BP2
H3F3A
MPC2
EXTL2
NME7
IFT20
HMGXB4
FHL2
SEMA4D
ATPAF1
KIFAP3
FUOM
OMA1
TMEM107
NUP54
PPP2R3A
CCND3
GOT1
TBC1D1
PLS3
PWWP2A
UBE2C
PRC1
C7orf49
SON
CCDC28A
MIF4GD
CDK19
PLCB4
EDIL3
HERPUD1
BBS12
DAPK1
DZIP3
MXI1
PPM1D
WDR48
PLIN3
CDKN1B
GLS
CAT
TRA2A
ZMYM4
NSMCE4A
LOC729852
C6orf57
GPR125
ZNF160
MTMR10
HP1BP3
GALNT14
ECT2
RSF1
PAIP2
HEG1
FAM126A
MSH6
HELZ
CD2AP
GAS2L3
MYRF
CRIPT
HDAC7
SLC44A3
TMTC4
RBMS2
ABHD14A-ACY1
PPARGC1A
MTR
GALK1
CAV2
TUFT1
NDE1
IRX3
RGS10
CSNK1G3
SIN3A
RAB3B
KDELC1
COQ2
FAM149A
LUC7L3
FAM127C
GXYLT1
COX20
CD24
NTNG1
CCPG1
GALT
RB1CC1
RDX
SBF2
SENP8
ZCCHC8
FAM73A
C14orf105
THSD4
NPHP3
STARD13
SCAF11
POLI
ISYNA1
FSTL1
LRP6
GSTM3
POLD4
RHOT1
ATG5
ACAA2
TBXAS1
LSM6
CLDN2
PARVA
LANCL1
PREPL
ZNF608
NCOR1
MGST1
NADK2
DCDC2
PPAP2A
TRMT5
C18orf54
SAV1
AIF1L
FILIP1L
CBLB
LCORL
FAM133B
RSBN1L
DSTN
WDR34
PIBF1
PSMB1
KRCC1
COMMD7
RBBP6
DBNDD2
C7orf41
NARG2
FRMD6
GTF2F2
KMT2E
PHIP
PTPRJ
FBXO3
ANKRD37
PNISR
TMEM168
SNX14
ATP6V1G2
ZHX1
FBXO16
TRNAU1AP
ZNF638
CEP70
BRD8
CEP135
TSTD1
SOD1
MMAA
TPST1
RNF135
HOXA5
PLOD2
ACTN4
RMI1
LOC100506748
NUDCD2
MRPS5
DOCK9
METRN
NF2
PHF10
PHF20
FLOT1
CAND1
DHX40
YTHDC1
ZNF395
CYS1
CCDC8
MRPS6
LDLR
ABCC4
BNIP3L
HLA-DMB
GTF2H5
MPP6
RRM1
FAM13A
SMC4
TAGLN
ARHGAP10
SDC2
CTDSPL2
GCNT2
METTL4
PIGK
TRMT1L
WHSC1
USP47
MRPS16
XPO1
MITF
CA12
IGF1R
MYO9A
HYPK
RAP1A
RBMS3
SGMS2
BIRC6
MKRN1
CEP192
FOXP1
EPHA2
PLA2G16
PDSS2
ALCAM
ATP11B
ZYG11B
HIST1H4A
FBXO11
NULL
OPN3
AKT3
PCID2
KMT2A
HOGA1
SEMA4B
SEMA3F
NCAPD2
USP33
SHANK2
DONSON
ETFA
PPWD1
MED30
ANKRD13A
PRKCI
TUBB6
SP100
ATG2B
FKBP4
EFNB3
ZNF362
PRDX1
WTIP
ANKRA2
DDAH1
SPTLC2
SLC44A1
GLRX5
HFE
HSPA2
AMMECR1
VKORC1L1
SEC23A
STYX
RAB3GAP1
MPLKIP
NIPBL
FTO
THOC2
LEPREL4
YY1
ATP2C1
PROSER2
DNAJC19
DPY19L2
TFPI
NRG1
CNN3
RASA1
DET1
ATM
CDK6
MIR4647
NBR1
TBC1D4
GALNT2
METTL15
COPS4
LARP7
PTAR1
VAV3
SLC25A43
MYO1C
NIPAL3
NUDT7
GBGT1
MON2
SMAD4
TAX1BP1
ZSWIM6
FBLN1
RPL7L1
TMEM50A
UXS1
FHOD1
PAPSS2
ZFYVE16
DLC1
TMCO6
METTL25
C6orf120
BIVM
C6orf106
METAP1
HOXD8
GLRB
AP1S3
AKR1C3
STK3
PAPLN
ARL6IP6
TSEN15
ARHGAP23
DPY19L1
ACSF2
GSR
ANKRD28
CUTC
ADCK3
CDKN1C
WIPI2
RBFOX2
ZMAT1
SRRM1
AASDH
DISP1
MPHOSPH9
MAPK10
GKAP1
PRKAA1
DNM2
AMACR
NNMT
WDFY3
PXMP4
KDM3B
SGCE
GCC2
RSRC2
COMMD2
MLH3
LHPP
LOC100506124
TMEM17
ARRDC2
ATP11A
MIOS
MTMR1
GRB14
GLTSCR1L
ATP5L
CLPX
PAPOLA
TRMT10B
FAM122A
VAMP5
PYCARD
DCBLD2
AHCTF1
HNMT
HAUS7
NUDT6
FADS1
NDUFAF3
TMEM218
LARP1B
RAB1A
DNAJC6
SEPT7
NDUFAF1
COA3
SERTAD2
CNOT6L
PIGN
PLAGL1
FAM117B
FAM208A
ROCK1
KHNYN
DEGS1
ETS1
SLC4A4
GABPA
COMMD1
BAZ1B
CNOT2
COL5A1
METTL7A
TAPBPL
JAZF1
ERO1LB
EXOSC5
CCDC50
PRUNE
ZP3
TSPAN5
PLK2
DNMT3B
ZNF700
SKAP2
ZNF654
MDC1
SCARA3
LTBP2
ABI2
PTK2
TBC1D23
DENND6A
RFT1
FBXL4
NBN
PSME4
PIK3CB
DNAJC21
STYXL1
CRNKL1
HOXC4
MRI1
SUCLG1
S100PBP
ELF2
FCF1
GPR160
CTTNBP2NL
ZNF330
ACTG1
SMYD4
RXRB
SP4
LRTOMT
BET1
ADH5
GRB7
NEIL3
ZNF772
NPAT
TMEM128
HSD17B8
GLT8D1
TSHZ1
BIRC5
FAM120B
S100A2
RAB28
ERLIN1
CFL2
TMEM245
GTDC1
KBTBD7
GJA9
C12orf65
FAM216A
POLD3
ETFDH
TMF1
HIBADH
RAI14
SEP15
SMO
UFSP2
KANSL1L
EEF1E1
WNT5B
LYPLAL1
CIT
MCM6
HOXA7
MRPL16
XRN1
MT1M
CFH
WRNIP1
CUL2
C8orf58
UBR1
SCIN
CDH6
TRIM34
CUL3
KAT6A
TMEM2
PLAG1
UPP1
UBE2J1
AMZ2
LAMC1
CREBRF
ZMYM6
TXNDC16
IFIT1
MAFF
ARSK
GGT1
TPR
CAB39
CDIP1
AFF1
SEC62
C10orf2
UBR7
UBE3A
C1GALT1
SEPT8
SMCHD1
TGFBR1
FAM210B
FAM20C
CDCA7
MGLL
HMGN2
AKAP10
EED
PTRF
MBNL1
WBP4
THAP9
PRICKLE1
KLHDC2
SPATS2L
LDHB
OSBPL9
EXOSC9
LPAR1
IMPA2
SEC14L1
PGM2
CNOT11
B3GALNT1
TBCK
SWAP70
TUBGCP3
CHURC1-FNTB
TRAM1
PQLC3
C14orf142
MIR4745
PLEKHA2
NFATC4
CETN3
MOCS1
ZNF709
KCTD3
TYMS
ANKRD26
NUDT11
VANGL1
IFT80
TAGLN2
MIR5193
NF1
PDS5A
PPDPF
TRMT10A
PHC3
HPS3
PLEKHA1
AP1G1
IQCK
SAMHD1
CBY1
NDUFC1
AKAP2
ERP44
SOS2
SLC25A37
UBASH3B
LSM14A
KCTD9
MPDZ
CCDC88A
SUMO1
PF4V1
RCCD1
MT1E
WRB
GPN3
CAV1
APPBP2
MAP3K5
ACYP1
G2E3
NXN
DDX60
TBL1XR1
NAPRT1
SKIV2L2
SIKE1
APPL1
PSPH
MBTPS2
ZFP82
CELSR2
CTBP2
C20orf194
PGRMC2
ZNF517
SNTB1
SETBP1
NSD1
FAM228B
FAM149B1
NFE2L2
HOXA10-HOXA9
LOC100996657
ALG6
TRIM23
CRIM1
TMCO3
YEATS2
JMJD8
MAD2L1
GNE
ARMCX5-GPRASP2
EPS15
SNAPC3
NUDT15
HLTF
ACLY
LRCH3
ABHD17C
C4orf3
ACTR6
ARID4A
INTS10
PPP1R3C
IFT88
FH
C5orf28
ABCC6
DAB2
SSH2
KIAA1377
IFIT5
TACC3
ZZZ3
HOXA4
RNF213
TNRC6A
MRP63
FRYL
TMEM169
JMJD1C
MAP1LC3A
STAG1
ZNF148
MCM7
ISCA2
NXPE3
PARP4
PUM1
ANAPC16
PTGR2
RRAS
NR1D2
FAM60A
TOP2B
GPX8
NINL
GAB1
TRIM38
WNT7B
ZNF853
GMNN
WNK1
PPA2
BUB3
C1orf86
ARF6
C3orf37
CLHC1
CLNS1A
PIAS1
MSRB2
BTD
IAH1
MRPL33
KPNA6
EPS8
UACA
REEP5
CNN2
TRMT13
KANK2
STK39
SLC29A1
FBXL20
SOGA2
RFC1
TGFBR2
A4GALT
BAG5
PLEKHF2
GPSM2
KIAA2018
TMEM223
EEA1
MSH5
FAM188B
HOXA6
GJA9-MYCBP
C11orf73
NFKBIZ
PDLIM5
MOK
NAA50
ANAPC11
ZNF652
MMS22L
MPP5
TMEM216
PDS5B
LINC00273
TM2D3
USP13
MRPL39
CALM1
PTGFRN
TSPAN9
RPL39L
ARL3
ANKIB1
ADAM9
LAMA3
MNAT1
UBA5
PRTFDC1
DYNC2LI1
RHOA
IFT172
SRGAP1
HERPUD2
PCNXL4
JMY
RECK
SLC1A1
HECTD1
HACE1
AMIGO2
TMEM185B
MRPL13
FAM188A
FAIM
USP48
STRN3
KLHL23
MT1JP
FAM120A
ARID2
NUP43
LARS
PCGF5
TTI1
TCTEX1D2
ARFGAP3
TCF7L2
ZNF410
ORC3
FEZ2
ZNF337
KLHDC9
ANKRD32
TUBGCP4
ABCC3
IGF2
TNFRSF21
BCL7A
C4orf29
TMPO
QKI
AZI2
CNTNAP3
KLHL24
KANK1
RHEB
MUT
SNX29
PKNOX1
AIDA
TRIP6
SRSF7
CDC42SE2
UBE2T
WDR26
KIAA0513
FANCL
ITSN1
CSE1L
ACADM
IRAK1BP1
VCL
MICU1
ZNF671
CDCA4
PIM1
SMAD2
TTC33
CCDC91
WDR91
ST6GAL1
TCEA1
MDP1
EHD2
ATG4C
MBTD1
CIB1
NFATC2IP
LOC101060714
NAA20
PPP2R5A
GADD45B
METTL10
SLC5A3
RAF1
ZNF440
EVC2
TNS1
DNAJC17
ZNF292
GEMIN4
CLIP1
ARID4B
IKZF5
STAM2
ENOSF1
KIAA1033
SEPT2
PANK1
FAM161A
ZNF331
TMEM254
AGFG2
ALG13
MDN1
HOXC6
TERF1
RSPH10B
SPPL3
NUCB2
CLDND1
FAM104B
NIT1
DZANK1
GBP1
ATP2A2
ABL2
LOC100128551
SMC6
ZNF823
GALNT10
BBS7
CLDN1
ZNF85
INO80
POGZ
UBE2H
ZC3HC1
MRPS10
PRDX3
CASP2
ZNF185
RMDN1
FAM101B
LOC101060503
SCAF8
LOC101060478
SLCO4C1
FRMD3
TBC1D8B
MKLN1
HDAC1
BACE1
MTRR
TMEM109
DEK
USP40
COL18A1
GOLPH3
C11orf54
NUMB
FKTN
SMC2
SAMD13
PPP6R3
ZNF441
MEGF9
LRRC40
DNAH11
NFATC3
MRPS14
ZNF69
ACVR1B
MCM3AP
ATP1B1
KIAA0355
MAGI1
YWHAH
FIP1L1
USP53
LAMB1
RSBN1
EMC2
ZCCHC10
PLAT
TRIB1
RIPK2
TENC1
GART
CEP350
SPSB3
RBM39
RRAS2
ELOVL6
USP4
ANXA3
GPD2
LMLN
SELENBP1
POLR2L
FOXN2
TUBA4A
NUP37
KDM6A
TUBA1B
SMIM14
SPATA13
RB1
RCOR1
KIAA1731
TOPORS
EFCAB7
CAPN3
PRPF4B
CWC27
DCP2
DDX50
LOC100133299
ATP8A2
PGRMC1
AKAP9
TIMM23
DOCK1
PTPRM
PPP3CB
WDR35
DNAJC22
RBM12
CENPN
RPRD2
C6orf203
VWA5A
MED21
AKAP11
SPIN4
MED13L
AGPS
ARHGEF12
RMND5A
BRWD1
ACBD5
DCAF10
CEP152
UBFD1
IER3IP1
SUCLA2
NUP214
PRRC2C
FAM114A2
MTMR12
SHISA2
SRSF4
ZMYM3
CRNDE
ANAPC10
POLR2D
ARL2BP
ZNF438
CYBRD1
BOK
TTC31
PKIB
ADAMTS3
TMEM194B
SPATA6
DHTKD1
RELL1
XPC
SNX25
GLRX
DCAF11
BRD3
CLCC1
LOC100996782
PSMD10
ATPIF1
DNALI1
LOC100507412
NUDT2
SMCO4
KATNA1
KIAA1109
WDFY2
MLLT3
CCDC14
MACF1
PLSCR1
SP110
IVD
FBXL5
SSBP2
HES7
ARHGAP19
WAPAL
PPIG
MALSU1
KITLG
SMARCA1
PTTG1IP
CMTM8
IL15
MAOB
BPTF
MIR4691
NLRX1
C4orf27
ZFP64
SHMT1
RTN4
UQCR10
KIF22
TTC26
SMC3
ZDHHC13
UTP23
VDAC3
SLC7A1
MPI
HMGN3
EFCAB2
LOC100996620
PPM1B
WDR45
GLCCI1
DCPS
GAS6
BEND7
FBN1
AP4E1
TNFAIP8L1
ANKLE2
NKAP
PSME1
TIGD5
HOXC8
NIF3L1
MPRIP
HPRT1
SNX7
TXNDC12
ATP10D
KIAA2026
MAPK1
ATP7A
KIN
LOXL2
TMEM14C
UBE3B
EGLN1
MTF2
ABHD10
ARMC8
SUPT3H
NPEPPS
TASP1
DST
GOLIM4
DSE
HIST1H3A
STX2
TMEM42
TMEM231
LOC100996668
FAM179B
DHX58
NFX1
RBL2
RAD21
MBIP
ARHGAP11A
ERMP1
RPSAP9
C14orf2
ZKSCAN3
FECH
OSMR
MICAL2
ASTE1
PMF1
COMT
ING4
TRIM59
RPGR
RIF1
ODC1
ARSJ
ADCK4
TMEM56
MTA3
TRA2B
SETD5
BCCIP
DYNC2H1
RPA3
IFT74
LZTFL1
SRSF11
APIP
PPIA
ACOT13
TAF1
GPR56
SLC29A4
IL10RB
NNT
RNF44
HNRNPF
PSMA2
VPS13A
DMXL1
SDR39U1
ZNF334
LSM14B
AJUBA
ROMO1
NFIB
WDR60
MMS19
PMS2
TIAL1
QSER1
SNRPD3
NSMCE1
ROBO3
DPH6
ZNF511
KAT6B
COL1A1
UBE4B
TENM4
MIS18BP1
C1orf21
TRAPPC11
DKK3
IGSF1
ANGEL2
NAA25
GNB4
TXLNG
C1orf213
SLC12A8
SNAPC5
ATP8A1
NUCKS1
GUCD1
PCYOX1L
CASK
ACOT9
CELSR1
APBB2
MCU
RBBP7
TK1
CENPM
ANKMY2
SNRPA1
ITGB1
ZNF418
MRPS31P5
TMEM256
TRAK1
NAA15
B3GNT2
GCNT1
PMS1
BCOR
UBN2
NEK9
MBD4
SPPL2B
MRE11A
PEX11A
SDC3
ABCD3
BMF
ACTR3C
CENPW
ALDH4A1
ZNHIT6
GBAS
UBXN7
OXCT1
RNF139
ANAPC4
ERI1
RAD51C
PRMT2
BIVM-ERCC5
SLC38A6
RBPJ
RPGRIP1L
PRKAA2
UQCRFS1
C2orf68
TBPL1
UNC119B
CIB2
TOM1L2
RARA
SHROOM4
ATG10
ARL5A
IFI27L2
SLC25A36
PFKP
ACSL3
C16orf86
TGFA
SEPHS1
UGCG
PELI1
GALC
TMEM194A
EXOC1
CBX5
EIF4A3
ACADS
IMPDH2
MAOA
EDARADD
CKS2
RBM47
C18orf25
SMARCA5
ANO6
COX15
CPNE2
PLXND1
ARHGEF17
PLCD1
ZNF177
SNUPN
MGA
ANG
TWSG1
PTPRK
KLF9
LARP4B
ARHGEF10L
DTWD1
ZSCAN26
HIST1H1E
ACTR10
CLSTN1
JAG1
LOC339803
PPM1A
TMEM68
MAPRE2
RACGAP1
BTF3L4
TICAM2
MPHOSPH8
METTL23
CTDSP2
SSH3
SYPL1
MXD3
TRIP13
LPP
DRAM2
PHF11
TMEM97
TRAPPC8
PAN2
NRM
CAMTA1
ZBTB44
CWF19L2
HDDC3
KHDRBS1
ZNF559
KIAA1143
TNS3
KAT2B
MELK
EIF2AK2
TMEM106C
CMC2
MRPS36
LYRM7
SLC48A1
APOO
IK
PCOLCE
AASDHPPT
SRSF3
C15orf40
SCRN1
SRR
STAMBP
NUP153
FAM64A
SMAD7
ZMIZ1
UBAP1
MYO6
KCTD14
ACTB
INTS3
FAN1
AGPAT2
FOXD1
NUB1
BAG2
CABYR
ZWINT
LOC101060455
HIPK1
CEP57
TSPAN14
BCKDHA
CAP2
SSPN
MDM4
SNRPA
KNTC1
ATP5E
SLC22A17
IGF2BP3
IFT140
EPB41L5
SRSF1
PHF19
RAB11B
ZNF415
ZSCAN18
KRBOX4
CASP8AP2
SLBP
MAPK8
DCAF7
SKIL
DCN
C12orf23
BCAR1
SYT12
PAICS
HIRIP3
CDH4
LEPROTL1
NPTN
RAB23
FAM69B
NCAPD3
THOC6
C1orf35
NFAT5
DCLRE1A
ST3GAL4
STIL
INADL
AURKA
ANGPTL4
ZBTB18
HOXD10
HSPE1-MOB4
PIGA
ZNF321P
NTHL1
FAM208B
PIWIL4
PCCB
TMED4
MYL12B
KIAA0232
RIMKLB
POLE4
TNFAIP8
FUNDC1
DCK
DIMT1
TM7SF2
TTBK2
PRKRIR
BGLAP
LRP11
UNC93B1
MGEA5
ZNF451
LOC101060555
DARS2
ITGB3BP
SLC19A2
LDOC1
CREB3L4
RUFY3
KANSL3
LGR4
ATP5C1
LOC100507577
RCOR3
ANXA11
NMI
ZFR
STXBP4
RAP1GDS1
ZCCHC11
ASAP2
THEMIS2
LYRM9
MRPS28
CKB
MLLT10
PKN2
TBCE
HOOK3
STAT5B
MEF2A
MMD
R3HDM2
SH3BP4
IGHM
CREB1
CENPC1
PDGFC
FOLR1
PTGER2
PPAT
DICER1
CCNG1
USP25
DOCK7
BOD1L1
MAP7D3
PRMT7
ATRX
KIAA1279
SLC9B2
HAUS4
FANCC
HNRNPD
COX18
TPD52
AFMID
TSEN54
PRDX6
TGFB1I1
TNFRSF11B
CTBP1-AS2
CDCA7L
AEBP1
PIGV
RGS20
UBE2V2
PIH1D1
PBX3
RRAD
PTPN3
AKNA
C2orf74
KBTBD2
PPP3CA
TTLL7
TEAD3
PPP1R3B
HAUS8
LRRFIP2
SCNN1D
RAC1
USP34
STAT6
TMEM140
TSC22D3
LINC00847
MCL1
ITGA10
KIAA0430
PDSS1
TFB2M
ZNF83
TSPAN4
ENKD1
ZC2HC1A
STX17
NR2C2
RBKS
RBM43
DUT
HAUS1
ITGAV
RTN3
NDUFB5
C17orf58
ENY2
CKAP2
SGPL1
LOC286052
IFT27
ACSS1
CITED2
CKS1B
TOM1L1
YBX3
MED7
CHD9
ALDOC
ADCK2
PAK3
KATNBL1
THOC7
GMPR2
SERINC3
C21orf33
HERC4
CCNB1
NT5C2
CBL
GCFC2
CISD2
TMEM143
OTTHUMG00000166241
HDAC5
KNOP1
EFEMP2
ZNF106
HSBP1L1
MPZL1
FBXO42
IRF9
XRCC6BP1
KLF3
N4BP2L2
CEP41
SCRN3
FAM120C
TAF6
ANXA5
DYNLL1
ZMYND8
SEPT6
BEX4
PBRM1
TNFSF12
AASS
ATL3
DPY19L4
NEK3
C17orf103
ALDH3B1
ZNF639
BNC2
CTNND1
PRPSAP1
MCM4
MASTL
TTF1
PYGB
FAM63B
AHCYL1
PPP1R14A
HNRNPH3
HEATR6
MCAM
RNASE4
NT5C
ZNF615
PAOX
ZNF429
NXNL2
CEP95
MFF
SLC37A4
NAE1
POP5
ANXA4
NFU1
HOXA9
SYNE2
C1orf63
DHRS11
SLC25A40
KIAA1586
MRPL11
CDK2
ATP2B4
CACYBP
ADORA1
NUDT21
NUPL1
ADA
ARHGAP26
CLDN10
NUDT1
COX5B
PRNP
C4orf47
ESYT2
NRF1
AKR1C2
BTBD3
CNTRL
ATP5I
NMB
RUVBL1
LXN
CLIC4
THYN1
RPS6KB1
ERAP1
BAHCC1
ACO1
DHX29
USP28
CCDC102A
PICALM
THAP10
SMAD5
CLMN
ATG13
TFAM
SEMA7A
NPC1
MRPS22
NT5DC1
NRBP2
CTR9
BDP1
EPB41L3
WDSUB1
APITD1
MSH2
NPR2
TCF4
FIBIN
EIF1
SLC16A5
REV3L
NAPEPLD
CCDC30
TGS1
PMPCB
RWDD3
AAK1
GAL3ST1
NDUFB10
LFNG
C3orf58
LOC441155
SORT1
C9orf64
CWC15
AURKB
RCHY1
NEDD1
CWC22
POLR1B
EPB41L2
CHD2
NIT2
THRA
TAF9B
MICAL3
BAIAP2L2
COX11
TTC12
BOC
RAB36
TDP1
ROGDI
ZNF285
FDPS
TAPT1
GLIS2
SLC2A13
CTDSPL
SLC35D2
TMEM167A
ECHDC2
SESTD1
RUSC2
ZNF518A
ZNF25
H2AFX
CCNDBP1
ACN9
ZNF217
SORBS3
PSMB10
SAMD9L
MED6
FAM102B
CCNG2
PLK1
PPP1R3G
XRCC4
REC8
AKR7A2
LRRC8D
ANKRD36
FBXO4
KCMF1
HOXC9
TMEM141
RAPGEF2
AFAP1L2
KIAA0586
POLA2
EHHADH
PBLD
SLC38A9
ARMC10
NCOA1
EDN2
ZC3H6
MAGI3
FAM171B
SP3
[truncated: 43 more rows]

## Sheet: notregulated_CHIR
PAK2
GINM1
ME2
ARPP19
PSMD7
USP9X
CETN2
CCDC107
EEF1B2
PARN
ATP5A1
FBXO21
ARFGEF2
CDK8
ZFP28
USP10
GPATCH1
TRMT2A
SPOP
SCARB1
DIAPH1
MCRS1
OCRL
SIPA1L3
SPCS1
NOC4L
CHERP
KLHL15
MAP4K3
NCKIPSD
ZDHHC17
RAB11A
CHTOP
RUSC1
REST
STK11IP
LRFN3
ZNF428
NAPB
SEC61A2
ZC3H7A
F8A1
ORAOV1
LAPTM4A
DCUN1D1
KXD1
INTS6
SUPV3L1
HSBP1
CUL4A
VMA21
KRIT1
ATMIN
SDAD1
MTCH1
TTC3P1
ZBTB7B
ZNF574
RALBP1
TAF2
GOSR1
U2AF1L4
SPCS2
IPP
LOC101059961
MINK1
CENPB
ACP1
TMEM259
BRF2
LDHA
TCEAL3
PPP2CB
CLTCL1
TRIM44
DLAT
PARP10
LOC652276
RNF214
ZNF548
LSMEM1
SETD2
LYPLA1
POLK
ATP5B
PRPF38B
MAP3K14-AS1
GATC
C17orf59
NUFIP2
STARD7
KTN1
TRAF6
VAMP1
UQCRH
TRNT1
EGLN2
BNIP3
PCM1
ELP6
NFYC
UBE2D2
CYTH2
USP24
C3orf72
ETV3
METTL16
PYCR2
ZNF260
LINC00909
UBE2A
ARL16
WASF1
FOXK1
SET
KIAA1432
DRG2
MIER2
LGALS8
ZNF740
OGFOD2
CDK11B
TULP3
ZBTB14
PTCD2
PCDHA11
SAP30BP
ZNF768
CNOT10
U2AF2
ATXN7L3B
WDR31
USP45
ALG12
SNX27
OR10G7
CACHD1
GFAP
MRPS23
RAD23A
RARS2
SURF6
PDXK
DAP3
FRG1
GIGYF2
SCFD1
KRI1
NUBP1
PICK1
C5orf42
GOLPH3L
PTP4A2
ANKRD12
HIP1R
FAM20B
CAPZA2
DDX20
SNX3
MAFK
DENND1A
DDHD2
SRPK1
SPG21
SH3BP5L
CDC40
ATXN7L3
POM121L9P
PRICKLE3
MRGPRF
PRPS2
SENP3
SLC12A7
FARSA
RNF126
CCDC97
PCTP
CCDC93
ASXL2
ABCB8
SIGIRR
GIGYF1
FBXL12
MRPS11
KIAA1704
PLD1
NARR
SOLH
BRK1
SEC61B
ZNF184
CCDC12
GLTP
DCP1B
SEC22A
AVPR1A
RAB6A
ALDH9A1
SF3B2
EIF2AK1
ILVBL
SLC25A17
MBD3
CHIC1
SACM1L
RGPD3
GRWD1
CSNK2B
NFRKB
CCNK
CTDNEP1
RUVBL2
IDE
C11orf30
NGFRAP1
RBM18
CRYBB1
HSF1
ACAD11
CTPS2
C11orf58
PTGES3
SMU1
LENG1
ZNF382
NUP133
ANKRD11
ACD
HNRNPC
FBXO36
PWP2
LRP3
UBE2G1
SMIM15
PRR12
ZFYVE9
RPP14
CCDC66
RAB35
GLE1
RNF216
SUV420H1
PRPF31
GNB2
PI4KA
NELFCD
RSAD1
SPIN1
NEMF
NDUFV2
MYL12A
ARHGAP35
RBM15
HSPA14
MAP3K9
MAP10
PHF1
MKRN2
RCAN2
ZNF579
ATP5SL
IDH3A
USF2
HSPA9
DTNBP1
IDH3G
GCOM1
EIF4ENIF1
SLC12A9
RBBP5
JKAMP
UBAC1
DCTN2
DMTF1
MEN1
ARHGEF1
ADRBK1
ZNF282
C21orf59
IL16
MED16
WNT6
HDHD2
TJP1
HAGH
NCOA3
CAPN10
PPP1R11
MKNK1
ALDH18A1
DUSP14
B4GALT7
BRAF
RPUSD1
TRBC1
LRP5L
KIAA0146
ALG9
DNAJC7
NRXN2
CRKL
KLK2
L3MBTL3
EPC2
RANBP2
WDR85
ZNF584
BRMS1L
C17orf100
BCR
VPS54
MED15
USP7
NIP7
SPG11
HPS4
OGFR
DYNC1LI1
PPOX
RBMXL1
PAPD7
VPS37C
SNRNP200
TSG101
NCOR2
PARS2
SLC50A1
TARS
CPSF7
MED19
CADM4
PPP4R1
IL17RC
AMPD2
PRDX5
NAGA
CNOT3
CDC23
C18orf8
EDC4
PPFIBP1
RWDD2B
LSM12
ZNF358
C16orf91
CPNE3
LCE3B
AKAP1
TTC7B
ZRANB2
MAPK8IP3
ZDHHC1
SHARPIN
TRMU
GPX4
MMP24
SLC30A9
TRIM13
NUP98
AMOTL1
PDZD11
RPF1
PSMC4
TMED5
GNAI3
SETD3
SLC35C2
STRAP
TELO2
RBM17
MRPL43
BRE
DNAJC25
ANKHD1
RNF149
ELAC2
SCRIB
MYEOV
FAM192A
RPS6KC1
ATP6
RAB40C
FAM115A
RRP8
COA5
CHURC1
STARD3NL
STK25
CDC34
CLN6
ERGIC2
ZNF473
SPATA20
TMEM219
ELAC1
FAM217B
CHMP1A
CCT7
DDX19A
IRX6
SAR1B
GNAQ
SLC25A11
ZDHHC24
R3HCC1L
SDHAP2
DDX31
MED28
PLGLB1
SS18L2
FOXK2
MED29
LMAN2L
PIGP
EXT2
PGBD4
MRPS2
PTPMT1
TAMM41
SEC14L4
BCAP29
VWA9
PGK1
MRPL34
PLRG1
POLDIP3
CASP8
TRIM14
N4BP3
MEF2D
TNRC6B
SCYL2
TMBIM6
MARCH5
SNX13
SLC37A3
SYNRG
DYRK4
FCGR2A
BLZF1
ZSCAN22
OARD1
TXNDC9
SMARCAD1
CLTC
MYSM1
CTNNB1
OCIAD2
TIMM17A
DNM3
CLIP4
GDI2
RPP25L
ZCCHC17
FAM109A
LOC100510707
MSN
SUPT7L
CCDC84
PHC1
XBP1
TCERG1
ASAP1
TRAF3IP1
C10orf32
CEP85
PARP2
SMYD3
LTB
NABP1
ACSS3
FUT10
TNFAIP2
VRK1
FDFT1
PHLDB3
PDDC1
LRRC61
TEX30
PNPLA8
MAL
PTP4A3
ZBTB20
ESRRA
GSPT1
MIEN1
SNCAIP
FBXO9
COPS5
DLK2
MGAT2
CAPZA1
LPHN2
UCKL1
MBLAC1
HOXA2
MIPEP
NSMAF
THNSL1
AGAP1
EXD3
DNAJC27
CDC42SE1
DPY30
RP2
NIPSNAP3A
MRPL1
PCNX
APOC1
P2RY11
LOC100996626
MORN2
PRH1-PRR4
SMPD2
USP43
TUBG1
DENR
SPTBN1
AGER
C2orf43
MAPRE1
YIF1A
SERINC1
PRKCH
AP1M1
ZNF577
MTMR6
EMC8
RPL22L1
HSDL2
COPS7B
EIF3D
BMP1
KIAA0895
HTATSF1
CCNT1
CROT
RCBTB2
TNIK
PARP11
DDX19B
EWSR1
AGFG1
EIF2S1
CARKD
ITFG1
CD9
SZT2
DYNLRB1
AKAP8
RPAP1
C1orf123
CDC37L1
NMT1
ZNF33B
IDH1
ATP6V0A2
NME1
SYNJ1
SMNDC1
ARHGEF37
DKFZp686K1684
UBQLN4
RELT
VPS39
GPR176
C14orf80
MAP3K4
TMX1
PSMA5
LOX
ANKFY1
PIANP
GRIK3
THTPA
RAD54L2
RPP25
HINT2
ZFP36
POLR3H
SLC7A6
TMX2
GPRC5B
REV1
CERS6
CCDC22
EEF1A1
FNBP4
CSGALNACT2
DECR1
PFN2
FHIT
TMEM60
RBX1
OCIAD1
ARL4D
ANKRD17
DSN1
SNX19
RPL13
REEP2
ZFHX3
C6orf48
GLDC
UBE2K
KCTD17
PRDM15
TRPS1
CDK9
CACNA1A
HDHD1
TULP4
RAP1GAP2
HRH1
MRPL40
TSPAN17
C12orf76
UBE2E2
RBM27
LOC148413
DYRK1B
CCDC126
RAD51
LPAR2
CASC3
PRDM2
BBC3
CHSY1
LOC101060363
POMT2
TRIM41
STT3A
KDELR2
SALL2
LYSMD4
ATP6V1E1
LOC157503
PHTF1
FAM50B
CCDC85C
WBP11
SVIL
KCTD6
CDKL3
MRPL18
DCLK1
MCM8
SLC27A4
SIAH2
RNF123
WDR78
CBFA2T2
SC5D
STAG3L2
HYI
ARL1
IGIP
RASA4
FAS
MLC1
EDA2R
APOBEC3A
RTFDC1
UBE2O
SLC22A2
FZD6
DNAL4
ANKS1A
DCXR
RNF182
C2orf15
ZAK
MTMR11
PDCD6
NBEAL2
QARS
RFWD2
ZSWIM8
HSP90B1
MNF1
ECE2
CRCP
TRAPPC6B
SSB
ALDH7A1
WDR77
IKBKE
SCARB2
TPCN1
ANKRD29
CLUAP1
ZMYM2
ACTA2
TLE6
RNF217
ACVR2B
TST
ZBTB34
CRYM
CFLAR
PCGF6
LETMD1
BAZ2B
DESI2
NCOA5
SETD4
KLHL18
C2orf49
PDE12
PPCS
CCDC25
PMEPA1
TOMM5
POC1A
NPY1R
NKIRAS1
KIAA0408
DCUN1D5
SLC24A1
RASSF4
GGACT
WDPCP
MAP2K1
RPL28
SDHC
DZIP1
MMP2
CARM1
CNBP
SPIRE1
TCEANC2
HMG20B
TXNDC17
ADCY3
GPBP1L1
CPLX2
RGS3
NANP
MRPL9
TRMT61A
RBBP9
GPT2
HSPB11
WDR1
FGFR1OP2
XPO4
WDR18
QRICH1
CD59
ZNF561
TFDP2
RGS12
LOC100128775
SPDL1
KIF5B
NFE2L1
EPDR1
COQ4
PBX2
ZNF142
SLCO2A1
FOSL1
C14orf166
EIF3A
GOLGA3
HERC6
ZNF507
MTMR3
PCK2
ESPNL
FAM213B
AMIGO3
ZDHHC14
IQGAP1
VANGL2
TARS2
TOMM40
POLDIP2
TRBV9
AHCYL2
MMP15
KLHL2
DUSP23
GOPC
DDX28
FBXL18
SERF1A
ATG3
DBT
C12orf5
SLC17A5
RNF121
STXBP1
ZC3H4
CD3EAP
LTBR
PSG7
RPS6P6
COG6
GPANK1
MRPL17
YTHDF2
EDEM3
SCYL3
NDUFB8
CLIC1
DAZAP2
CPQ
SMIM10
BBS4
BMPR1A
HELZ2
CNST
NDUFA4
SENP5
FLNB
NPHP1
FNIP2
FLYWCH1
NUP188
SAMM50
GABARAPL1
MFSD11
TSPYL1
RAN
DAG1
DNAJB11
CHD7
SQLE
PRKACB
DRAM1
HOXD3
UBE2V1
BZW1
IFITM3
GPBP1
ARRB2
MAP4
GPHN
ADD1
NQO1
NUP85
FBXO44
IFT57
G0S2
PANX1
ZNF565
FCHO2
RNF41
ANAPC13
C6orf62
C2orf44
FCHO1
SMC1A
UBTD2
BICD1
PGAP1
GSTA4
STAG3L3
TSSC1
UBR2
EIF2B1
USP31
VAPA
BCKDHB
ABCC1
CCDC59
PLXNB2
SPATA18
TMEM8A
INTU
SFXN1
HINFP
PHLPP2
SNX8
HOXD4
KIAA1958
TTC32
USP46
EVI5L
ALKBH3
XPO7
CPEB3
RPA1
NOC2L
PODNL1
BRSK1
KIAA0195
IL17RA
GTF2H2
EIF4EBP2
ISY1
ZNF197
ELP4
LIMD2
TGM2
SRA1
EME1
STK40
PXMP2
WDR83OS
TAF1B
TMEM234
C2orf82
IPO5
LILRB3
COX6C
CLTB
PALM
HLA-C
GPER
SMIM20
UBE2D1
ZHX1-C8ORF76
NPBWR1
DR1
RALGAPB
CYLD
EXD2
NOP14
ERBB2
DDX59
PNRC1
SLC16A11
KCNMB3
C19orf60
LIAS
GMPR
MFSD9
XPO5
COPZ1
SMARCAL1
MLLT6
TRIQK
FN3KRP
MVD
TACC1
C11orf52
GCDH
DARS
EDF1
ANKRD9
RNF208
TMEM246
HM13
KDELR3
EBAG9
RPL18
PRPF40A
WDR61
SLC30A3
LRRC58
CLPTM1L
CHCHD4
FYCO1
C2orf42
CTSC
CEACAM19
IL6R
LOC728407
AQR
ULK1
KIAA1737
PRKDC
NME3
FAM109B
HKR1
TJP2
TINF2
SLC7A6OS
SNX9
RAVER2
MZT2A
HMGB3
DTD1
SYT2
ELP5
UNC50
CBR1
ZNF175
PPAPDC1A
PGGT1B
RAPH1
IZUMO4
IMPDH1
SIRT1
MTERFD3
TAB3
TUBB
HRAS
GTF2H1
ZNF136
CBX3
CCDC43
TMEM45B
ANP32E
PSMB4
UBOX5
HLCS
ASPH
MED13
SEMA6A
TAF5
ARMCX5
SKP2
TRAPPC10
KIAA0100
TYSND1
THAP8
USP42
GGA1
GALNT1
ZNF271
ZNF623
ECM1
GNG5
NGLY1
C16orf46
PRKAB1
IFRD1
NPC1L1
RPL10
EMC3
ZNF775
STAU1
CISD3
C22orf39
C14orf93
FAXDC2
NELL2
DERL1
PRKCDBP
SLC22A4
H2AFY
CPS1
SH3RF1
RETN
GFPT1
IFI44L
CASP4
FUT4
MAGOH
RBM38
UTP3
ANAPC5
CHST12
DKFZP586I1420
AAMDC
SLC25A42
WDR6
TMEM91
ETV6
HMGB1
SF3B14
IRF2
TRIP12
C1orf56
NAP1L5
PTDSS1
RHBDD1
SIMC1
EFHD2
NAA60
MADCAM1
OSGIN2
CARD8
PARPBP
SLU7
HYLS1
CWF19L1
LARP4
ZNF207
SLC31A1
PFDN5
MTMR2
FNBP1
UHRF1
MRPL32
FAM98B
FOXN3
C10orf118
CCDC117
FAM175B
C1QTNF9B-AS1
C7orf13
RTEL1
STXBP3
TSPAN31
GABARAP
PIGU
LGMN
NDUFA7
SYNCRIP
MLX
GPATCH4
LOC101060729
DENND5B
NME6
STARD10
GANC
PNMA1
ZFP112
ACVR1
RARS
HERC2
MT2A
MAGT1
HSPH1
NBR2
SLC38A10
HAUS2
CTDP1
PLS1
ZNF526
ATF7IP
GLYCTK
L3MBTL2
KIAA0907
FZD3
MIER3
DKKL1
C3
HOXC5
FBXO46
SLC2A10
STAG3L1
RDH11
FSBP
ADNP
PTPN12
ZNF202
HIAT1
MRPS34
SLC39A3
DHX34
ZNF593
FBXO31
ABTB1
CAPN2
C6orf47
GULP1
IBA57
BCAS2
TMCC2
RNF138
PDCD6IP
PTER
TMEM64
BRPF3
TMEM14B
PAWR
USH1C
DNPEP
FAHD1
DPAGT1
GSTZ1
MOSPD2
STX8
PHB
PNP
LCMT1
FBXO22
BCKDK
MR1
CELSR3
MACROD1
SUN1
EPRS
KATNAL1
TSFM
CPSF4
FGFR4
MED22
MBD5
RALGDS
SMIM11
PIGF
TMEM45A
PIK3R4
CHIC2
LRRC8E
SRSF5
ZNF75A
PPP1R9A
E2F7
CGGBP1
SRD5A1
TTC23
GUSB
TMEM14A
PCIF1
AP3M1
LRFN4
BATF3
EFCAB11
PPP1R3D
HINT1
CCDC85B
SPRTN
KNSTRN
LINC00472
IGSF22
PRELID1
C17orf80
SLC25A46
LMF2
SNRPG
EIF3B
TUBA3E
C2orf27A
MTRF1
PIN4
FBXL15
HRSP12
ZSWIM1
NSF
MGMT
ZNF277
COX8A
SETD8
ENOPH1
VPS72
ZNF417
USP15
TIMM10
ZCCHC9
NASP
SLC9A1
SWT1
SYNC
ORC4
CDC42EP4
YARS
SLC7A8
KIAA1468
PIK3C2B
CTCFL
ABRACL
TMEM242
FJX1
TICAM1
RNF19B
YBEY
ZNF189
TWISTNB
ALS2
PRMT10
CIRBP
SF3A1
TDRP
NOLC1
HPS5
SMARCD1
PGS1
CNEP1R1
SLC4A1AP
CCBL1
POU2F2
SMURF2
PTPRN
ID1
TBC1D2
PAQR5
AIMP1
VAMP4
LRRC37B
SLITRK4
FXR1
KAZN
RAB2A
DPM3
QTRTD1
C1QTNF6
PIK3CA
CGNL1
ARNTL
SHOC2
CHD4
TARSL2
SAMD12
PARP16
RIOK1
BCL10
ZFAND2B
SCD5
NOP58
FAM84B
ARHGDIB
NUDCD1
MED25
FIGNL1
FAM105B
LEMD2
ALMS1
EMX1
GPR89A
ZNF766
PRKCG
FANCG
CDC42EP5
C9orf9
AGL
HAUS3
CAAP1
HECTD2
MPV17L2
LHX1
NDUFS1
TATDN3
THAP11
GOLT1B
GTF2A2
PER3
LRRC6
MLXIP
SEPSECS
NDUFB1
SCO1
ATOH8
SMCR7L
HGSNAT
TRIM65
ZNF354A
SLC25A12
CEBPG
FAM76B
ARMCX6
CDK5RAP2
CDH2
SLC43A1
PPM1M
CCDC71
GLT8D2
SGSM2
TDRD7
PPP4R2
RAB14
AGAP4
ZHX2
PROCR
NPLOC4
TPMT
KLHL42
ANKRD10
CSRP2
KIAA1217
FAM229B
C1orf131
FNDC5
WRN
QPCTL
SPTY2D1
ZNF512
MGAT1
ABHD17B
RPS23
OTUB2
VPS45
COPZ2
ZFAND6
LIMCH1
C16orf80
LOC100996477
PECR
RRAGB
EYA3
CMSS1
ING3
ZWILCH
ARL6IP5
EMC9
NDUFB3
SEC11A
ZNF251
MRPL35
MRPS21
ZNF792
LOC100862671
SALL4
TOE1
ZBTB40
NDST1
ZNF396
UPF2
ARFIP1
KCTD21
MRPL37
SLC36A1
FBXO7
SLC2A6
HSP90AA1
AHI1
FAM96B
MIR1257
GALM
DSTYK
LOC101060439
ZSCAN32
TMEM136
RBM26
PPME1
LSM3
C9orf41
FUT5
EEF1A2
CTC1
JTB
ZKSCAN4
TMEM134
DGKZ
CIAO1
SNORA29
NDUFA6
REEP3
ACSS2
PIK3CD
IFT52
SYT13
TRIP4
ITSN2
UGGT2
STAU2
EIF4G2
FAM96A
MFN2
ENTPD2
RFX5
SELK
BAG4
ZBED2
CD46
MCM9
JSRP1
TMED7
CHAF1A
TCTA
R3HDM1
PLEC
STK36
TSPAN33
LACTB
SLC4A3
APOBEC3C
USP3
CALCOCO1
PRRC2B
CDC123
RBAK
SUPT20H
OSGEPL1
KMT2B
OXSM
MARCH7
PPP2CA
UBR4
AGPAT5
USP1
UQCRQ
ORAI3
RAB11FIP2
SNORA45
SLC35E4
SRP19
YTHDC2
EGFR
TMEM55A
SRP72
AP3S2
TCEB2
C6orf211
BNIP2
MAPK11
SPR
PSMB9
SCAP
RBM25
SF3A2
ZNRD1
EHD4
TPK1
C22orf24
FAM204A
ZNF592
MOAP1
CARS2
ZBTB45
GSTK1
VTI1A
KIAA1429
MTX2
SECISBP2
CCDC28B
PSMD8
ELAVL1
POT1
SAFB
DUSP18
BASP1
ANXA2
DCAF12
ASB16
G6PD
CDK3
TRANK1
PHACTR2
DHX15
RGMA
ZNF784
APOL6
PLXNB3
AGO4
WDR81
HNRNPU
KRT18
TRMT2B
PIEZO1
EHD3
NAP1L2
SMARCD3
SERPINI1
TEX2
UCP2
PANK4
PDHX
SYNGR1
OAZ2
IKBKAP
CNIH2
OST4
RLIM
PTBP2
DPCD
BCAP31
ZNF555
PPP1R14B
MYEF2
ZNF223
ZNF512B
VBP1
SOCS5
UBE2E3
MZT1
FUNDC2
CHST15
AGTRAP
NOXA1
TPP2
STOML1
ROCK2
CCDC174
FNDC3B
RFC4
UBAP2
MAN1A1
AGGF1
BIRC3
TTI2
UBE4A
SDHB
AGAP6
ILDR1
ACTR1A
C19orf70
PFDN4
INPP4A
NTPCR
SYNGR3
ITGAE
TSPAN12
SH3PXD2A
MUS81
C9orf169
USO1
LAP3
SBK1
MLPH
ITGA3
ATG16L2
C12orf29
TCTN1
DOC2A
TAF10
PPIB
TRIM2
JAK1
TBC1D13
ZNF680
HNF1A
CCDC132
HSPB1
MPP2
SLC24A6
PEMT
ENO3
ANKS6
MTG2
SCOC
FOXO3
POLG2
SUMO2
ALK
TGIF1
AP2A2
HCCS
PTPN11
TECR
LOC100996724
UBE2S
CSPP1
ANAPC7
ETAA1
CDC5L
LOC729020
DNAJB2
SNIP1
SCAMP5
GBA2
FAM49B
DNAJB12
NUP93
ATP6AP1L
TIMM21
CASZ1
MIIP
AP1G2
SPTSSA
TTC38
PPP1R10
SHANK3
IRX1
NLRP3
WDR47
CDC73
PIGT
CCT4
SLC9A8
CDT1
PPT1
RIN2
FAM53C
PINK1
C12orf60
VPS35
FRS3
B4GALT2
SLC39A11
DTNB
NFYB
PRKD1
AKAP7
KIAA0319L
KEAP1
KBTBD6
LDLRAP1
ID2
ZNF449
SLC4A7
DUSP5
WDR82
ZNF45
LRRC8A
SHMT2
DIDO1
LRSAM1
ZNF256
DHX36
GRAMD3
LOC100506403
ILF3
NEO1
CDC27
ABTB2
ABCB4
USP12
DUSP8
NAT6
TRADD
TYW1
PTMS
OSER1
ADAMTS7
ENO1
CCT6B
LRWD1
BIN1
FAM160B1
IST1
ZFP90
DHFR
MIR4746
RAMP1
ZNF839
FAM159A
IGFBP6
UGDH
CALU
XIAP
EXOC8
CD33
SCXA
MTMR9
ASH2L
PHKB
DMTN
RPS14
RNF38
CTPS1
VPS36
NDUFA3
DCAKD
EEFSEC
MXRA7
SMIM12
RIT1
TRAK2
ARHGAP39
ARL6IP4
DUX2
ERCC6-PGBD3
GINS1
FOXB2
CAPN13
RIN1
CCNYL1
CCDC24
C14orf180
PKLR
GPATCH11
TMEM133
BCAS3
MBTPS1
COMMD4
PSTPIP1
MAP3K3
WASH3P
RIOK3
N4BP2L1
ATXN7
TRIP11
GOLGA4
H2AFZ
ZNF827
DCLRE1C
AIG1
RYK
LHFPL2
CPOX
SLC2A1
TP53I13
PCDHGA7
POGLUT1
CREB5
TBC1D26
CKLF
PDZK1IP1
ZNF219
GEMIN2
ZNF628
MFSD8
TRAF5
C1orf216
B3GNTL1
THAP6
NCKAP1
CCDC58
QPRT
GALNT4
SUMO3
CORO2B
RHBDF1
ZC3H14
CLDN9
HLA-E
TM2D1
GLYR1
DNM1
TTLL5
ZNF626
PLA2G15
PARP14
NUP50
FMNL2
ZFYVE21
POP4
TCF12
DALRD3
FMO4
ZUFSP
ADCK5
ACTL6A
NUP107
NCOA6
RIPK1
LOC101060620
PPL
LIMS2
HDLBP
RFWD3
POTEE
MLKL
RBM41
ARL14EP
B3GNT1
FUZ
SMARCE1
GOLGA8A
MFAP2
KCNMB2
SPARC
TANK
PLEKHO1
SREK1
PIK3R3
ZNF649
MTIF3
ADC
GPR107
VPS13D
ZDHHC2
CAPS
MYL6B
SPDYE2B
CNNM3
PUF60
PLEKHG5
PEX3
TLDC1
ANXA6
CLASP1
PTTG3P
DBF4
FBXO5
B2M
TRIO
WDR19
ZNF581
FAM155A
C9orf72
TMEM33
APLP2
ZFHX4
LOC100996643
SNPH
RIOK2
MFAP3L
ASPHD2
SLC22A5
BGN
YIPF6
UPF1
XPOT
ABCA5
LRRC27
KIF7
CLN8
ZNF692
PXDC1
ETV1
ANKRD40
ASH1L
CNOT8
PROM2
PUSL1
PCBD1
GTF2H4
CCDC115
LZTR1
CRYZL1
IRF1
ZC3H12C
KPNA5
PAIP1
ANTXR1
TWF1
TBC1D12
DCAF16
PIGO
HOXA1
STAG3
SPTAN1
ZBTB7A
TNFRSF14
PAGR1
ESPL1
VPRBP
CHD6
NDUFS3
UBALD1
CCDC130
CDPF1
SKI
CYC1
PEX7
ARHGEF7
DLEU1
RPS2
LOC101060511
DYSF
TMA7
AKR1C1
KPNA3
MAP9
MOB2
LONP2
BEND5
SPATA31D1
KLHL7
RNF43
WDR20
BAIAP2L1
DYRK2
APOBEC3H
SLC44A2
GLIPR1
NUDT12
DGKQ
VPS16
TMEM248
SLC16A7
NEK11
TIMM22
RPS16
PFKL
SEZ6L
GRB10
FSCN1
IFT122
MYO19
ZNF691
SETD6
SIRT3
TMEM41B
DHX57
SKP1
PLBD1
WASH2P
KRR1
ANTXR2
SIK2
C5orf24
FAM134B
RAPGEF6
ABHD3
COL6A1
CYP51A1
GIT2
SPCS3
RASAL2
WDR73
CAPN12
APBB1IP
SMARCC1
ASXL1
PDIA6
ZNF416
FAM185A
RERE
SFT2D3
PEX26
CERK
ARMC7
KCNQ2
CCNY
CPE
APBB1
INCENP
RASA2
SUOX
DAP
HIST1H1C
PAPOLG
PCNA
CSRNP2
GPN1
TRAF1
RDH13
AP4B1
TSSK3
SF3B1
MYO5A
PAG1
LY9
CAMK1D
NKRF
SLC43A2
GDF5
LIMD1
RALGAPA1
LGALS3BP
C12orf66
LRRC56
FLYWCH2
NRP1
NKAIN1
SATB1
YPEL3
CLDN19
KDM8
PARP3
AVPI1
[truncated: 5,255 more rows]

## Sheet: KEGG_up_CHIR
keggid	kegg_name	sig_pw	n_pw	n_all	n_sig	p_hyper	q_hyper	genes
hsa04142	Lysosome - Homo sapiens (human)	50	122	6906	983	2.67457e-13	8.07721e-11	ACP2,AP1B1,AP1S1,AP1S2,AP3D1,AP4M1,ARSA,ASAH1,ATP6AP1,ATP6V0A1,ATP6V0B,ATP6V0C,ATP6V0D1,CD63,CLN3,CLTA,CTNS,CTSA,CTSB,CTSD,DNASE2,FUCA1,GAA,GALNS,GBA,GGA3,GLA,GLB1,GM2A,GNPTAB,GNPTG,GNS,HEXA,HEXB,IDS,IGF2R,LAMP1,LAMP2,LIPA,M6PR,MAN2B1,MCOLN1,NAGLU,NAGPA,NEU1,PSAP,SLC11A2,SMPD1,SUMF1,TPP1
hsa04141	Protein processing in endoplasmic reticulum - Homo sapiens (human)	56	157	6906	983	8.83862e-12	1.33463e-09	BAK1,BAX,CALR,CANX,CAPN1,DAD1,DDIT3,DDOST,DNAJB1,DNAJC3,DNAJC5,EDEM1,EDEM2,EIF2AK3,ERP29,GANAB,HSPA5,HSPA8,HSPBP1,HYOU1,LMAN1,LMAN2,MAN1B1,MAP2K7,MAPK9,MOGS,OS9,P4HB,PDIA4,PLAA,PPP1R15A,PREB,PRKCSH,RAD23B,RNF185,RPN1,RRBP1,SEC13,SEC24A,SEC24C,SEC24D,SEC61A1,SEC63,SIL1,SSR1,SSR2,SSR3,SSR4,STT3B,STUB1,SYVN1,UBE2G2,UBQLN2,UGGT1,VCP,WFS1
hsa05120	Epithelial cell signaling in Helicobacter pylori infection - Homo sapiens (human)	26	67	6906	983	5.48648e-07	5.52306e-05	ADAM17,ATP6AP1,ATP6V0A1,ATP6V0B,ATP6V0C,ATP6V0D1,ATP6V0E1,ATP6V1B2,ATP6V1D,ATP6V1F,ATP6V1G1,CDC42,CSK,F11R,GIT1,IKBKG,JUN,LYN,MAP2K4,MAPK13,MAPK14,MAPK9,MET,NFKBIA,PLCG1,RELA
hsa04150	mTOR signaling pathway - Homo sapiens (human)	43	147	6906	983	1.53078e-06	0.000115574	AKT1,AKT1S1,AKT2,ATP6V1B2,ATP6V1D,ATP6V1F,ATP6V1G1,CAB39L,DDIT4,DVL1,DVL2,DVL3,EIF4B,EIF4E2,FLCN,FNIP1,FZD1,FZD5,GSK3B,IRS1,LAMTOR1,LAMTOR2,LAMTOR3,MAP2K2,MAPKAP1,MLST8,NPRL3,PIK3R1,PIK3R2,RPS6KA1,RPS6KA3,RPS6KB2,RPTOR,RRAGC,RRAGD,SEC13,STRADA,TBC1D7,TSC1,TSC2,WDR24,WDR59,WNT5A
hsa05164	Influenza A - Homo sapiens (human)	44	157	6906	983	4.09412e-06	0.000196104	AKT1,AKT2,BCL2L2-PABPN1,CASP9,CREBBP,CYCS,DDX39B,DNAJB1,DNAJC3,EIF2AK3,FURIN,GSK3B,HNRNPUL1,HSPA8,ICAM1,IFNAR2,IFNGR1,IRF3,IRF9,IVNS1ABP,JUN,KPNA1,MAP2K2,MAP2K4,MAP2K7,MAPK13,MAPK14,MAPK9,MAVS,MYD88,NFKBIA,NFKBIB,NXF1,NXT2,OAS3,PIK3R1,PIK3R2,PML,RELA,SLC25A6,TNFRSF10A,TNFRSF10B,TRIM25,TYK2
hsa05169	Epstein-Barr virus infection - Homo sapiens (human)	49	182	6906	983	4.10639e-06	0.000196104	ADRM1,AKT1,AKT2,CD40,CD58,CDKN1A,CREBBP,CSNK2A2,EIF2AK3,ENTPD3,GSK3B,HDAC4,HSPA8,ICAM1,IKBKG,IRAK1,IRF3,JUN,LYN,MAP2K4,MAP2K7,MAP3K7,MAPK13,MAPK14,MAPK9,MDM2,NFKB2,NFKBIA,NFKBIB,PIK3R1,PIK3R2,PLCG1,POLR1D,POLR3A,POLR3D,POLR3F,PSMD3,PSMD4,RELA,RELB,SND1,TBP,TNFAIP3,TP53,TRAF3,TYK2,WNT5A,YWHAE,YWHAG
hsa04910	Insulin signaling pathway - Homo sapiens (human)	40	138	6906	983	4.54547e-06	0.000196104	AKT1,AKT2,ARAF,CRK,EIF4E2,ELK1,EXOC7,FASN,FLOT2,G6PC3,GSK3B,GYS1,HK1,HK2,HKDC1,INPPL1,IRS1,IRS2,MAP2K2,MAPK9,MKNK2,PHKG2,PIK3R1,PIK3R2,PRKAG1,PRKAR1A,PRKAR1B,PRKAR2A,PRKCZ,PTPN1,PTPRF,RHOQ,RPS6KB2,RPTOR,SHC1,SOCS1,SREBF1,TRIP10,TSC1,TSC2
hsa05210	Colorectal cancer - Homo sapiens (human)	28	87	6906	983	1.47245e-05	0.00055585	AKT1,AKT2,APC,ARAF,AXIN1,AXIN2,BAK1,BAX,BCL2L11,CASP9,CDKN1A,CYCS,DDB2,FOS,GSK3B,JUN,LEF1,MAP2K2,MAPK9,PIK3R1,PIK3R2,PMAIP1,RALA,RALB,RPS6KB2,SMAD2,TGFB1,TP53
hsa04144	Endocytosis - Homo sapiens (human)	55	226	6906	983	2.78154e-05	0.00093336	ACAP3,AGAP3,AP2A1,AP2B1,AP2M1,ARF3,ARFGAP1,ARFGAP2,ARPC1A,ARPC1B,ARPC3,ARPC4,ARPC5L,CAPZB,CDC42,CHMP2B,CHMP3,CHMP4B,CHMP4C,CHMP7,CLTA,EHD1,EPS15L1,GIT1,GRK6,HGS,HSPA8,IGF2R,IQSEC1,ITCH,MDM2,PIP5K1A,PIP5K1C,PLD2,PML,PRKCZ,RAB11FIP3,RAB22A,RAB31,RAB5B,RAB5C,RAB7A,SH3GL1,SH3GLB2,SH3KBP1,SMAD2,SMAP1,SMAP2,SNX1,SNX12,SNX5,TFRC,VPS37A,VPS4B,ZFYVE27
hsa04140	Autophagy - animal - Homo sapiens (human)	34	122	6906	983	5.70129e-05	0.00172179	AKT1,AKT1S1,AKT2,ATG16L1,ATG4B,ATG9A,BCL2L1,BECN1,CTSB,CTSD,DAPK3,DDIT4,EIF2AK3,IRS1,IRS2,LAMP1,LAMP2,MAP2K2,MAP3K7,MAPK9,MLST8,MTMR14,MTMR4,PIK3R1,PIK3R2,RAB7A,RNF7,RPS6KB2,RPTOR,RRAGC,RRAGD,TSC1,TSC2,UVRAG
hsa04668	TNF signaling pathway - Homo sapiens (human)	31	108	6906	983	6.52598e-05	0.00179168	AKT1,AKT2,BIRC2,CASP10,CASP7,CREB3,CSF1,CXCL2,CXCL5,FADD,FOS,ICAM1,IKBKG,ITCH,JUN,JUNB,MAP2K4,MAP2K7,MAP3K7,MAPK13,MAPK14,MAPK9,MMP14,NFKBIA,PIK3R1,PIK3R2,RELA,RPS6KA4,TNFAIP3,TNFRSF1B,TRAF3
hsa04722	Neurotrophin signaling pathway - Homo sapiens (human)	33	119	6906	983	8.12148e-05	0.00194149	AKT1,AKT2,ARHGDIA,BAX,CDC42,CRK,FRS2,GSK3B,IRAK1,IRS1,JUN,KIDINS220,MAP2K2,MAP2K7,MAPK13,MAPK14,MAPK7,MAPK9,MAPKAPK2,NFKBIA,NFKBIB,PIK3R1,PIK3R2,PLCG1,PRDM4,PSEN2,RELA,RPS6KA1,RPS6KA3,SH2B1,SHC1,TP53,YWHAE
hsa05212	Pancreatic cancer - Homo sapiens (human)	24	76	6906	983	8.35741e-05	0.00194149	AKT1,AKT2,ARAF,BAK1,BAX,BCL2L1,CASP9,CDC42,CDK4,CDKN1A,CDKN2A,DDB2,E2F3,IKBKG,MAPK9,PIK3R1,PIK3R2,RALA,RALB,RELA,RPS6KB2,SMAD2,TGFB1,TP53
hsa05131	Shigellosis - Homo sapiens (human)	21	63	6906	983	9.6377e-05	0.00207899	ARPC1A,ARPC1B,ARPC3,ARPC4,ARPC5L,ATP6V0D1,CDC42,CRK,CTTN,ELMO2,FBXW11,IKBKG,ITGA5,MAPK13,MAPK14,MAPK9,NFKBIA,NFKBIB,PFN1,RELA,RHOG
hsa05225	Hepatocellular carcinoma - Homo sapiens (human)	42	168	6906	983	0.000128673	0.00259062	AKT1,AKT2,APC,ARAF,ARID1A,AXIN1,AXIN2,BAK1,BAX,BCL2L1,BRD7,CDK4,CDKN1A,CDKN2A,CSNK1A1,DDB2,DVL1,DVL2,DVL3,E2F3,ELK1,FZD1,FZD5,GSK3B,GSTP1,HMOX1,LEF1,MAP2K2,MET,PIK3R1,PIK3R2,PLCG1,RPS6KB2,SHC1,SMAD2,SMARCA4,SMARCB1,SMARCC2,SMARCD2,TGFB1,TP53,WNT5A
hsa04152	AMPK signaling pathway - Homo sapiens (human)	32	119	6906	983	0.000194458	0.0036704	AKT1,AKT1S1,AKT2,CAB39L,CREB3,CRTC2,EEF2,FASN,G6PC3,GYS1,HMGCR,IRS1,IRS2,MAP3K7,PFKFB3,PFKFB4,PFKM,PIK3R1,PIK3R2,PPP2R1A,PPP2R1B,PPP2R5B,PPP2R5C,PPP2R5D,PRKAG1,RPS6KB2,RPTOR,SCD,SREBF1,STRADA,TSC1,TSC2
hsa04215	Apoptosis - multiple species - Homo sapiens (human)	13	32	6906	983	0.000227461	0.00404078	BAK1,BAX,BCL2L1,BCL2L11,BECN1,BIRC2,CASP7,CASP9,CYCS,FADD,IRS1,MAPK9,PMAIP1
hsa00510	N-Glycan biosynthesis - Homo sapiens (human)	17	49	6906	983	0.000255269	0.00428284	ALG13,ALG2,ALG3,B4GALT3,DAD1,DDOST,DOLK,DOLPP1,DPM2,GANAB,MAN1B1,MAN2A1,MAN2A2,MGAT4B,MOGS,RPN1,STT3B
hsa05213	Endometrial cancer - Homo sapiens (human)	19	59	6906	983	0.000340029	0.00540467	AKT1,AKT2,APC,ARAF,AXIN1,AXIN2,BAK1,BAX,CASP9,CDKN1A,DDB2,ELK1,GSK3B,ILK,LEF1,MAP2K2,PIK3R1,PIK3R2,TP53
hsa05222	Small cell lung cancer - Homo sapiens (human)	26	93	6906	983	0.00039249	0.00592659	AKT1,AKT2,BAK1,BAX,BCL2L1,BIRC2,CASP9,CDK4,CDKN1A,CYCS,DDB2,E2F3,FN1,IKBKG,ITGA2,LAMB3,LAMC2,MAX,NFKBIA,PIK3R1,PIK3R2,RELA,TP53,TRAF3,TRAF4,ZBTB17
hsa05132	Salmonella infection - Homo sapiens (human)	24	84	6906	983	0.000458108	0.00658803	ARPC1A,ARPC1B,ARPC3,ARPC4,ARPC5L,CDC42,CXCL2,DYNC1LI2,FLNA,FOS,IFNGR1,JUN,KLC2,MAPK13,MAPK14,MAPK9,MYD88,MYH9,PFN1,PKN1,PLEKHM2,RAB7A,RELA,RHOG
hsa04115	p53 signaling pathway - Homo sapiens (human)	20	66	6906	983	0.000586242	0.0080475	BAX,CASP9,CCND2,CDK4,CDKN1A,CDKN2A,CYCS,DDB2,GORAB,MDM2,PERP,PMAIP1,RRM2B,SFN,SHISA5,STEAP3,TNFRSF10B,TP53,TSC2,ZMAT3
hsa04210	Apoptosis - Homo sapiens (human)	33	134	6906	983	0.000874975	0.0110544	AKT1,AKT2,BAK1,BAX,BCL2L1,BCL2L11,BIRC2,CAPN1,CASP10,CASP7,CASP9,CTSB,CTSD,CYCS,DAXX,DDIT3,EIF2AK3,FADD,FOS,IKBKG,ITPR3,JUN,LMNA,MAP2K2,MAPK9,NFKBIA,PIK3R1,PIK3R2,PMAIP1,RELA,TNFRSF10A,TNFRSF10B,TP53
hsa00531	Glycosaminoglycan degradation - Homo sapiens (human)	9	20	6906	983	0.000885303	0.0110544	GALNS,GLB1,GNS,HEXA,HEXB,HK1,HYAL2,IDS,NAGLU
hsa05145	Toxoplasmosis - Homo sapiens (human)	26	98	6906	983	0.000937508	0.0110544	AKT1,AKT2,BCL2L1,BIRC2,CASP9,CD40,CYCS,GNAI2,HSPA8,IFNGR1,IKBKG,IRAK1,LAMB3,LAMC2,MAP3K7,MAPK13,MAPK14,MAPK9,MYD88,NFKBIA,NFKBIB,PPIF,RELA,SOCS1,TGFB1,TYK2
hsa05167	Kaposi's sarcoma-associated herpesvirus infection - Homo sapiens (human)	41	178	6906	983	0.000951702	0.0110544	AKT1,AKT2,BAK1,BAX,BECN1,CASP9,CDK4,CDKN1A,CREBBP,CXCL2,CYCS,E2F3,FADD,FOS,GNB1,GSK3B,ICAM1,IFNAR2,IFNGR1,IKBKG,IRF3,IRF9,ITPR3,JUN,LYN,MAP2K2,MAP2K4,MAP2K7,MAPK13,MAPK14,MAPK9,MAPKAPK2,NFKBIA,PIK3R1,PIK3R2,PLCG1,PPP3R1,RELA,TP53,TRAF3,TYK2
hsa05166	HTLV-I infection - Homo sapiens (human)	51	235	6906	983	0.00104788	0.011355	AKT1,AKT2,ANAPC2,APC,BAX,BCL2L1,CALR,CANX,CCND2,CD40,CDK4,CDKN1A,CDKN2A,CREBBP,CRTC1,CRTC2,DVL1,DVL2,DVL3,E2F3,EGR1,ELK1,ETS2,FOS,FZD1,FZD5,GPS2,GSK3B,ICAM1,IKBKG,JUN,KAT5,MAP2K4,NFKB2,NFKBIA,PIK3R1,PIK3R2,POLE3,PPP3R1,RANBP3,RELA,RELB,SLC25A6,SMAD2,TBP,TCF3,TGFB1,TLN1,TP53,VAC14,WNT5A
hsa05217	Basal cell carcinoma - Homo sapiens (human)	19	64	6906	983	0.00105278	0.011355	APC,AXIN1,AXIN2,BAK1,BAX,BMP4,CDKN1A,DDB2,DVL1,DVL2,DVL3,FZD1,FZD5,GSK3B,LEF1,MAP2K2,PTCH1,TP53,WNT5A
hsa05220	Chronic myeloid leukemia - Homo sapiens (human)	22	79	6906	983	0.00113628	0.011833	AKT1,AKT2,ARAF,BAK1,BAX,BCL2L1,CDK4,CDKN1A,CDKN2A,CRK,DDB2,E2F3,IKBKG,MAP2K2,MDM2,NFKBIA,PIK3R1,PIK3R2,RELA,SHC1,TGFB1,TP53
hsa04666	Fc gamma R-mediated phagocytosis - Homo sapiens (human)	23	87	6906	983	0.00190112	0.0180463	AKT1,AKT2,ARPC1A,ARPC1B,ARPC3,ARPC4,ARPC5L,CDC42,CFL1,CRK,IKBKG,INPPL1,LIMK1,LYN,MARCKSL1,PIK3R1,PIK3R2,PIP5K1A,PIP5K1C,PLCG1,PLD2,RPS6KB2,SPHK2
hsa05211	Renal cell carcinoma - Homo sapiens (human)	19	67	6906	983	0.00191694	0.0180463	AKT1,AKT2,ARAF,ARNT,CDC42,CDKN1A,CREBBP,CRK,EPAS1,FLCN,JUN,MAP2K2,MET,PAK4,PIK3R1,PIK3R2,PRCC,TFE3,TGFB1
hsa05161	Hepatitis B - Homo sapiens (human)	33	140	6906	983	0.00193149	0.0180463	AKT1,AKT2,ATP6AP1,BAX,CASP10,CASP9,CDK4,CDKN1A,CREB3,CREBBP,CYCS,DDB1,DDB2,DDX3X,E2F3,ELK1,FADD,FOS,IKBKG,IRF3,JUN,MAP2K2,MAP2K4,MAPK9,MAVS,MYD88,NFKBIA,PIK3R1,PIK3R2,RELA,STAT6,TGFB1,TP53
hsa05110	Vibrio cholerae infection - Homo sapiens (human)	15	48	6906	983	0.00197195	0.0180463	ATP6AP1,ATP6V0A1,ATP6V0B,ATP6V0C,ATP6V0D1,ATP6V0E1,ATP6V1B2,ATP6V1D,ATP6V1F,ATP6V1G1,KDELR1,PDIA4,PLCG1,SEC61A1,SLC12A2
hsa05100	Bacterial invasion of epithelial cells - Homo sapiens (human)	19	68	6906	983	0.00231357	0.02055	ARPC1A,ARPC1B,ARPC3,ARPC4,ARPC5L,CDC42,CLTA,CRK,CTTN,ELMO2,FN1,ILK,ITGA5,MET,PIK3R1,PIK3R2,PXN,RHOG,SHC1
hsa00520	Amino sugar and nucleotide sugar metabolism - Homo sapiens (human)	15	49	6906	983	0.00247574	0.0213621	AMDHD2,CYB5R1,CYB5R3,GMPPA,GNPDA1,HEXA,HEXB,HK1,HK2,HKDC1,NAGK,PGM3,PMM2,TSTA3,UAP1L1
hsa00511	Other glycan degradation - Homo sapiens (human)	8	19	6906	983	0.00287841	0.0241303	FUCA1,FUCA2,GBA,GLB1,HEXA,HEXB,MAN2B1,NEU1
hsa01522	Endocrine resistance - Homo sapiens (human)	24	95	6906	983	0.00295636	0.0241303	AKT1,AKT2,ARAF,BAX,BIK,CDK4,CDKN1A,CDKN2A,CYP2D6,E2F3,FOS,JUN,MAP2K2,MAPK13,MAPK14,MAPK9,MDM2,MED1,PIK3R1,PIK3R2,RPS6KB2,SHC1,SP1,TP53
hsa00564	Glycerophospholipid metabolism - Homo sapiens (human)	22	85	6906	983	0.00314747	0.0250141	AGPAT1,AGPAT3,AGPAT4,CDS2,CHKA,CHPT1,ETNK1,GPAM,LPCAT1,LPGAT1,LPIN2,LPIN3,LYPLA2,MBOAT2,MBOAT7,PCYT1A,PISD,PLD2,PLD3,PNPLA6,PTDSS2,UCK1
hsa00051	Fructose and mannose metabolism - Homo sapiens (human)	11	32	6906	983	0.00337734	0.0261527	AKR1B1,GMPPA,HK1,HK2,HKDC1,PFKFB3,PFKFB4,PFKM,PMM2,SORD,TSTA3
hsa04071	Sphingolipid signaling pathway - Homo sapiens (human)	28	118	6906	983	0.00371617	0.0280571	AKT1,AKT2,ASAH1,BAX,CTSD,FYN,GNA12,GNAI2,MAP2K2,MAPK13,MAPK14,MAPK9,PIK3R1,PIK3R2,PLCB3,PLD2,PPP2R1A,PPP2R1B,PPP2R5B,PPP2R5C,PPP2R5D,PRKCZ,RELA,S1PR2,SGPP2,SMPD1,SPHK2,TP53
hsa04120	Ubiquitin mediated proteolysis - Homo sapiens (human)	30	130	6906	983	0.0042408	0.0311938	ANAPC2,BIRC2,CUL4B,CUL7,DDB1,DDB2,FBXW11,FZR1,HUWE1,ITCH,MDM2,MID1,PIAS2,PML,PPIL2,PRPF19,RNF7,SOCS1,STUB1,SYVN1,TRIM37,UBA1,UBE2F,UBE2G2,UBE2I,UBE2M,UBE2Q1,UBE2Q2,UBE2Z,WWP2
hsa04660	T cell receptor signaling pathway - Homo sapiens (human)	25	103	6906	983	0.0043382	0.0311938	AKT1,AKT2,CDC42,CDK4,FOS,FYN,GSK3B,IKBKG,JUN,MAP2K2,MAP2K7,MAP3K7,MAPK13,MAPK14,MAPK9,NCK2,NFKBIA,NFKBIB,PAK4,PIK3R1,PIK3R2,PLCG1,PPP3R1,PTPN6,RELA
hsa01100	Metabolic pathways - Homo sapiens (human)	196	1171	6906	983	0.00459031	0.0322389	ACAA1,ACAD8,ACADVL,ACOX1,ACOX3,ACP2,ACSL4,ACSL5,ADO,ADPGK,ADSS,AGPAT1,AGPAT3,AGPAT4,AHCY,AK1,AKR1A1,AKR1B1,ALAD,ALAS1,ALDH1A3,ALDH1B1,ALDH2,ALDH3A2,ALG13,ALG2,ALG3,AMPD3,ARG2,ASAH1,ATP6AP1,ATP6V0A1,ATP6V0B,ATP6V0C,ATP6V0D1,ATP6V0E1,ATP6V1B2,ATP6V1D,ATP6V1F,ATP6V1G1,B3GAT3,B3GNT5,B4GALT3,BDH1,CAD,CDS2,CHKA,CHPF,CHPF2,CHPT1,CMBL,CMPK1,COASY,COX4I1,COX5A,CS,CYCS,CYP27B1,CYP3A5,DAD1,DDOST,DLST,DNMT3A…
hsa05223	Non-small cell lung cancer - Homo sapiens (human)	18	67	6906	983	0.0047279	0.0323288	AKT1,AKT2,ARAF,BAK1,BAX,CASP9,CDK4,CDKN1A,CDKN2A,DDB2,E2F3,MAP2K2,PIK3R1,PIK3R2,PLCG1,RASSF1,RASSF5,TP53
hsa00524	"Neomycin, kanamycin and gentamicin biosynthesis - Homo sapiens (human)"	4	6	6906	983	0.0048172	0.0323288	CYB5R3,HK1,HK2,HKDC1
hsa04390	Hippo signaling pathway - Homo sapiens (human)	34	154	6906	983	0.00513236	0.0336951	AMOT,APC,AXIN1,AXIN2,BIRC2,BMP4,CCND2,CSNK1D,DLG3,DLG4,DVL1,DVL2,DVL3,FBXW11,FZD1,FZD5,GSK3B,LEF1,NCK2,NKD1,PPP2R1A,PPP2R1B,PRKCZ,RASSF1,SMAD1,SMAD2,SNAI2,TEAD2,TGFB1,TP53BP2,WNT5A,YAP1,YWHAE,YWHAG
hsa04721	Synaptic vesicle cycle - Homo sapiens (human)	17	63	6906	983	0.00567782	0.0352817	AP2A1,AP2B1,AP2M1,ATP6V0A1,ATP6V0B,ATP6V0C,ATP6V0D1,ATP6V0E1,ATP6V1B2,ATP6V1D,ATP6V1F,ATP6V1G1,CLTA,NAPA,STX1A,STX3,VAMP2
hsa04380	Osteoclast differentiation - Homo sapiens (human)	29	127	6906	983	0.00571313	0.0352817	AKT1,AKT2,CSF1,FOS,FYN,IFNAR2,IFNGR1,IKBKG,IRF9,JUN,JUNB,JUND,MAP2K7,MAP3K7,MAPK13,MAPK14,MAPK9,NFKB2,NFKBIA,PIK3R1,PIK3R2,PPP3R1,RELA,RELB,SIRPA,SOCS1,SQSTM1,TGFB1,TYK2
hsa03015	mRNA surveillance pathway - Homo sapiens (human)	22	89	6906	983	0.00572451	0.0352817	ACIN1,BCL2L2-PABPN1,CPSF1,DDX39B,ETF1,NCBP2,NXF1,NXT2,PABPC1,PABPC4,PPP2R1A,PPP2R1B,PPP2R5B,PPP2R5C,PPP2R5D,RNGTT,RNPS1,SAP18,SMG5,SMG7,SRRM1,SSU72
hsa04620	Toll-like receptor signaling pathway - Homo sapiens (human)	24	100	6906	983	0.00596463	0.0360264	AKT1,AKT2,CD40,FADD,FOS,IFNAR2,IKBKG,IRAK1,IRF3,JUN,MAP2K2,MAP2K4,MAP2K7,MAP3K7,MAPK13,MAPK14,MAPK9,MYD88,NFKBIA,PIK3R1,PIK3R2,RELA,TOLLIP,TRAF3
hsa04145	Phagosome - Homo sapiens (human)	29	128	6906	983	0.00641296	0.0379748	ATP6AP1,ATP6V0A1,ATP6V0B,ATP6V0C,ATP6V0D1,ATP6V0E1,ATP6V1B2,ATP6V1D,ATP6V1F,ATP6V1G1,CALR,CANX,CHMP3,COLEC12,DYNC1LI2,HGS,ITGA2,ITGA5,LAMP1,LAMP2,M6PR,RAB5B,RAB5C,RAB7A,SEC22B,SEC61A1,TFRC,TUBB2B,TUBB3
hsa05142	Chagas disease (American trypanosomiasis) - Homo sapiens (human)	24	101	6906	983	0.00679916	0.0394874	AKT1,AKT2,CALR,FADD,FOS,GNAI2,IFNGR1,IKBKG,IRAK1,JUN,MAP2K4,MAPK13,MAPK14,MAPK9,MYD88,NFKBIA,PIK3R1,PIK3R2,PLCB3,PPP2R1A,PPP2R1B,RELA,SMAD2,TGFB1
hsa04130	SNARE interactions in vesicular transport - Homo sapiens (human)	11	35	6906	983	0.00729308	0.0415568	GOSR2,SEC22B,STX16,STX1A,STX3,STX4,STX5,STX6,VAMP2,VTI1B,YKT6
hsa04216	Ferroptosis - Homo sapiens (human)	12	40	6906	983	0.00777987	0.0435097	ACSL4,ACSL5,HMOX1,PCBP2,PIK3R2,PRNP,SAT2,SLC11A2,SLC7A11,STEAP3,TFRC,TP53
hsa04218	Cellular senescence - Homo sapiens (human)	33	153	6906	983	0.00832246	0.0456979	AKT1,AKT2,CAPN1,CCND2,CDK4,CDKN1A,CDKN2A,E2F3,E2F4,FBXW11,HUS1,ITPR3,LIN37,MAP2K2,MAPK13,MAPK14,MAPKAPK2,MDM2,PIK3R1,PIK3R2,PPP3R1,RASSF5,RBBP4,RELA,SLC25A6,SMAD2,SQSTM1,TGFB1,TP53,TRPM7,TSC1,TSC2,ZFP36L1
hsa05224	Breast cancer - Homo sapiens (human)	32	148	6906	983	0.00893925	0.0474318	AKT1,AKT2,APC,ARAF,AXIN1,AXIN2,BAK1,BAX,CDK4,CDKN1A,CSNK1A1,DDB2,DVL1,DVL2,DVL3,E2F3,FOS,FZD1,FZD5,GSK3B,HES1,JUN,LEF1,MAP2K2,NFKB2,PIK3R1,PIK3R2,RPS6KB2,SHC1,SP1,TP53,WNT5A
hsa05162	Measles - Homo sapiens (human)	29	131	6906	983	0.00895236	0.0474318	AKT1,AKT2,CCND2,CDK4,CSNK2A2,EIF2AK3,FYN,GSK3B,HSPA8,IFNAR2,IFNGR1,IKBKG,IRAK1,IRF3,IRF9,MAP3K7,MAVS,MYD88,NFKBIA,NFKBIB,OAS3,PIK3R1,PIK3R2,RELA,TNFAIP3,TNFRSF10A,TNFRSF10B,TP53,TYK2
hsa04070	Phosphatidylinositol signaling system - Homo sapiens (human)	23	98	6906	983	0.00928814	0.0483624	CDS2,INPPL1,IP6K2,IPPK,ITPKA,ITPKB,ITPKC,ITPR3,MTMR14,MTMR4,PI4KB,PIK3C2A,PIK3R1,PIK3R2,PIP4K2B,PIP4K2C,PIP5K1A,PIP5K1C,PLCB3,PLCD3,PLCG1,PPIP5K2,SYNJ2
hsa05205	Proteoglycans in cancer - Homo sapiens (human)	41	201	6906	983	0.00960778	0.0491788	AKT1,AKT2,ANK2,ARAF,CD63,CDC42,CDKN1A,CTTN,DDX5,EIF4B,ELK1,FLNA,FN1,FRS2,FZD1,FZD5,GPC1,ITGA2,ITGA5,ITPR3,MAP2K2,MAPK13,MAPK14,MDM2,MET,MIR21,PIK3R1,PIK3R2,PLAU,PLAUR,PLCG1,PPP1R12C,PTCH1,PTPN6,PXN,RPS6KB2,SDC1,SMAD2,TGFB1,TP53,WNT5A
hsa04931	Insulin resistance - Homo sapiens (human)	24	105	6906	983	0.011152	0.0561315	AKT1,AKT2,CREB3,CRTC2,G6PC3,GSK3B,GYS1,IRS1,IRS2,MAPK9,NFKBIA,NR1H2,PIK3R1,PIK3R2,PRKAG1,PRKCZ,PTPN1,PTPRF,RELA,RPS6KA1,RPS6KA3,RPS6KB2,SREBF1,TRIB3
hsa05160	Hepatitis C - Homo sapiens (human)	28	128	6906	983	0.0118758	0.0587951	AKT1,AKT2,ARAF,CDKN1A,CLDN15,CLDN23,CLDN4,EIF2AK3,GSK3B,IFNAR2,IKBKG,IRF3,IRF9,MAPK13,MAPK14,MAPK9,MAVS,NFKBIA,OAS3,PIK3R1,PIK3R2,PPP2R1A,PPP2R1B,PSME3,RELA,TP53,TRAF3,TYK2
hsa05152	Tuberculosis - Homo sapiens (human)	34	163	6906	983	0.0124853	0.0608156	AKT1,AKT2,ATP6AP1,ATP6V0A1,ATP6V0B,ATP6V0C,ATP6V0D1,BAX,CASP10,CASP9,CD74,CREBBP,CTSD,CYCS,CYP27B1,FADD,IFNGR1,IRAK1,LAMP1,LAMP2,MAPK13,MAPK14,MAPK9,MYD88,NFYA,PLK3,PPP3R1,RAB5B,RAB5C,RAB7A,RELA,RFXANK,SPHK2,TGFB1
hsa04137	Mitophagy - animal - Homo sapiens (human)	16	63	6906	983	0.0131494	0.0630338	ATG9A,BCL2L1,BCL2L13,BECN1,CSNK2A2,EIF2AK3,JUN,MAPK9,RAB7A,RELA,SP1,SQSTM1,TBC1D17,TFE3,TP53,UBE2Q1
hsa04064	NF-kappa B signaling pathway - Homo sapiens (human)	21	90	6906	983	0.0134382	0.0631787	BCL2L1,BIRC2,CD40,CSNK2A2,CXCL2,ICAM1,IKBKG,IRAK1,LYN,MAP3K7,MYD88,NFKB2,NFKBIA,PLAU,PLCG1,RELA,RELB,TNFAIP3,TRAF3,TRIM25,UBE2I
hsa05140	Leishmaniasis - Homo sapiens (human)	15	58	6906	983	0.0135981	0.0631787	ELK1,FOS,IFNGR1,IRAK1,JUN,MAP3K7,MAPK13,MAPK14,MARCKSL1,MYD88,NFKBIA,NFKBIB,PTPN6,RELA,TGFB1
hsa05215	Prostate cancer - Homo sapiens (human)	22	96	6906	983	0.0142699	0.0646412	AKT1,AKT2,ARAF,CASP9,CDKN1A,CREB3,CREBBP,E2F3,ETV5,GSK3B,GSTP1,IKBKG,LEF1,MAP2K2,MDM2,NFKBIA,PIK3R1,PIK3R2,PLAU,RELA,SPINT1,TP53
hsa05165	Human papillomavirus infection - Homo sapiens (human)	58	309	6906	983	0.0143409	0.0646412	AKT1,AKT2,APC,ATP6V0A1,AXIN1,AXIN2,BAK1,BAX,CCND2,CDC42,CDK4,CDKN1A,CREB3,CREBBP,CSNK1A1,DLG3,DVL1,DVL2,DVL3,FADD,FN1,FZD1,FZD5,GSK3B,HDAC4,HDAC8,HES1,IFNAR2,IKBKG,IRF3,IRF9,ITGA2,ITGA5,LAMB3,LAMC2,MAML2,MAP2K2,MDM2,PIK3R1,PIK3R2,PPP2R1A,PPP2R1B,PPP2R5B,PPP2R5C,PPP2R5D,PRKCZ,PXN,RELA,RFNG,RPS6KB2,TADA3,TBP,TP53,TRAF3,TSC1,TSC2,TYK2,WNT5A
hsa00280	"Valine, leucine and isoleucine degradation - Homo sapiens (human)"	13	49	6906	983	0.0168808	0.0749705	AACS,ACAA1,ACAD8,ALDH1B1,ALDH2,ALDH3A2,ECHS1,HADHA,HMGCS1,HSD17B10,IL4I1,MCCC1,MCCC2
hsa01212	Fatty acid metabolism - Homo sapiens (human)	12	44	6906	983	0.0171391	0.0750148	ACAA1,ACADVL,ACOX1,ACOX3,ACSL4,ACSL5,ECHS1,FASN,HADHA,HK2,HSD17B12,SCD
hsa04933	AGE-RAGE signaling pathway in diabetic complications - Homo sapiens (human)	22	98	6906	983	0.0180171	0.077731	AKT1,AKT2,BAX,CDC42,CDK4,EGR1,FN1,ICAM1,JUN,MAPK13,MAPK14,MAPK9,PIK3R1,PIK3R2,PLCB3,PLCD3,PLCG1,PRKCZ,RELA,SMAD2,TGFB1,VEGFB
hsa04662	B cell receptor signaling pathway - Homo sapiens (human)	17	71	6906	983	0.0192934	0.0820649	AKT1,AKT2,FOS,GSK3B,IKBKG,INPPL1,JUN,LYN,MAP2K2,NFKBIA,NFKBIB,PIK3AP1,PIK3R1,PIK3R2,PPP3R1,PTPN6,RELA
hsa05203	Viral carcinogenesis - Homo sapiens (human)	38	192	6906	983	0.0196884	0.082582	ATP6V0D1,BAK1,BAX,CCND2,CDC42,CDK4,CDKN1A,CDKN2A,CREB3,CREBBP,DDB1,DDX3X,DNAJA3,HDAC4,HDAC8,HIST1H2BD,HIST1H2BK,IKBKG,IRF3,IRF9,JUN,LYN,MAPKAPK2,MDM2,NFKB2,NFKBIA,PIK3R1,PIK3R2,PMAIP1,PXN,RELA,SND1,TBP,TP53,TRAF3,VAC14,YWHAE,YWHAG
hsa00052	Galactose metabolism - Homo sapiens (human)	9	30	6906	983	0.0200852	0.0830924	AKR1B1,G6PC3,GAA,GLA,GLB1,HK1,HK2,HKDC1,PFKM
hsa04550	Signaling pathways regulating pluripotency of stem cells - Homo sapiens (human)	29	140	6906	983	0.0218467	0.0886744	AKT1,AKT2,APC,AXIN1,AXIN2,BMP4,DVL1,DVL2,DVL3,FZD1,FZD5,GSK3B,ID3,ID4,JARID2,KLF4,MAP2K2,MAPK13,MAPK14,PCGF1,PCGF2,PCGF3,PIK3R1,PIK3R2,SMAD1,SMAD2,TBX3,TCF3,WNT5A
hsa05214	Glioma - Homo sapiens (human)	17	72	6906	983	0.0220218	0.0886744	AKT1,AKT2,ARAF,BAK1,BAX,CDK4,CDKN1A,CDKN2A,DDB2,E2F3,MAP2K2,MDM2,PIK3R1,PIK3R2,PLCG1,SHC1,TP53
hsa05219	Bladder cancer - Homo sapiens (human)	11	41	6906	983	0.0247809	0.0981847	ARAF,CDK4,CDKN1A,CDKN2A,DAPK3,E2F3,MAP2K2,MDM2,RASSF1,TP53,TYMP
hsa01524	Platinum drug resistance - Homo sapiens (human)	17	73	6906	983	0.0250338	0.0981847	AKT1,AKT2,BAK1,BAX,BCL2L1,BIRC2,CASP9,CDKN1A,CDKN2A,CYCS,FADD,GSTP1,MDM2,PIK3R1,PIK3R2,PMAIP1,TP53
hsa04622	RIG-I-like receptor signaling pathway - Homo sapiens (human)	16	68	6906	983	0.0266298	0.103105	CASP10,DDX3X,FADD,IKBKG,IRF3,MAP3K7,MAPK13,MAPK14,MAPK9,MAVS,NFKBIA,NFKBIB,OTUD5,RELA,TRAF3,TRIM25
hsa00562	Inositol phosphate metabolism - Homo sapiens (human)	17	74	6906	983	0.0283461	0.108361	INPPL1,IPPK,ITPKA,ITPKB,ITPKC,MTMR14,MTMR4,PI4KB,PIK3C2A,PIP4K2B,PIP4K2C,PIP5K1A,PIP5K1C,PLCB3,PLCD3,PLCG1,SYNJ2
hsa04657	IL-17 signaling pathway - Homo sapiens (human)	20	91	6906	983	0.0289538	0.108892	CXCL2,CXCL5,FADD,FOS,GSK3B,IKBKG,JUN,JUND,MAP2K2,MAP3K7,MAPK13,MAPK14,MAPK6,MAPK7,MAPK9,NFKBIA,RELA,TNFAIP3,TRAF3,TRAF4
hsa04966	Collecting duct acid secretion - Homo sapiens (human)	8	27	6906	983	0.0298527	0.108892	ATP6V0A1,ATP6V0C,ATP6V0D1,ATP6V0E1,ATP6V1B2,ATP6V1D,ATP6V1F,ATP6V1G1
hsa04370	VEGF signaling pathway - Homo sapiens (human)	14	58	6906	983	0.0299258	0.108892	AKT1,AKT2,CASP9,CDC42,MAP2K2,MAPK13,MAPK14,MAPKAPK2,PIK3R1,PIK3R2,PLCG1,PPP3R1,PXN,SPHK2
hsa04066	HIF-1 signaling pathway - Homo sapiens (human)	21	97	6906	983	0.0299273	0.108892	AKT1,AKT2,ARNT,CDKN1A,CREBBP,EIF4E2,ENO2,HK1,HK2,HKDC1,HMOX1,IFNGR1,MAP2K2,MKNK2,PFKFB3,PIK3R1,PIK3R2,PLCG1,RELA,RPS6KB2,TFRC
hsa05226	Gastric cancer - Homo sapiens (human)	30	150	6906	983	0.031125	0.110594	ABCB1,AKT1,AKT2,APC,ARAF,AXIN1,AXIN2,BAK1,BAX,CDKN1A,CSNK1A1,DDB2,DVL1,DVL2,DVL3,E2F3,FZD1,FZD5,GSK3B,LEF1,MAP2K2,MET,PIK3R1,PIK3R2,RPS6KB2,SHC1,SMAD2,TGFB1,TP53,WNT5A
hsa04012	ErbB signaling pathway - Homo sapiens (human)	19	86	6906	983	0.0311274	0.110594	AKT1,AKT2,ARAF,CDKN1A,CRK,ELK1,GSK3B,JUN,MAP2K2,MAP2K4,MAP2K7,MAPK9,NCK2,PAK4,PIK3R1,PIK3R2,PLCG1,RPS6KB2,SHC1
hsa05202	Transcriptional misregulation in cancer - Homo sapiens (human)	35	181	6906	983	0.0335667	0.117874	ASPSCR1,BAK1,BAX,BCL2L1,BMP2K,CCND2,CCNT2,CD40,CDKN1A,DDB2,DDIT3,DDX5,ETV5,GRIA3,HOXA11,HPGD,MAF,MAX,MDM2,MET,MLLT1,PAX8,PLAU,PML,PRCC,RELA,SMAD1,SP1,SPINT1,SS18,TAF15,TCF3,TFE3,TP53,ZBTB17
hsa05323	Rheumatoid arthritis - Homo sapiens (human)	16	70	6906	983	0.0342324	0.11883	ATP6AP1,ATP6V0A1,ATP6V0B,ATP6V0C,ATP6V0D1,ATP6V0E1,ATP6V1B2,ATP6V1D,ATP6V1F,ATP6V1G1,CSF1,CXCL5,FOS,ICAM1,JUN,TGFB1
hsa05216	Thyroid cancer - Homo sapiens (human)	10	38	6906	983	0.0358164	0.122497	ARAF,BAK1,BAX,CCDC6,CDKN1A,DDB2,LEF1,MAP2K2,PAX8,TP53
hsa00561	Glycerolipid metabolism - Homo sapiens (human)	13	54	6906	983	0.0363655	0.122497	AGPAT1,AGPAT3,AGPAT4,AKR1A1,AKR1B1,ALDH1B1,ALDH2,ALDH3A2,GLA,GPAM,LPIN2,LPIN3,MBOAT2
hsa04310	Wnt signaling pathway - Homo sapiens (human)	29	146	6906	983	0.0365057	0.122497	APC,AXIN1,AXIN2,BAMBI,CCND2,CREBBP,CSNK1A1,CSNK2A2,CTNNBIP1,DKK1,DVL1,DVL2,DVL3,FBXW11,FZD1,FZD5,GSK3B,JUN,LEF1,MAP3K7,MAPK9,MMP7,NKD1,PLCB3,PPARD,PPP3R1,SENP2,TP53,WNT5A
hsa04330	Notch signaling pathway - Homo sapiens (human)	12	49	6906	983	0.0384352	0.127554	ADAM17,APH1A,CREBBP,DTX3,DVL1,DVL2,DVL3,HES1,MAML2,NCSTN,PSEN2,RFNG
hsa00071	Fatty acid degradation - Homo sapiens (human)	11	44	6906	983	0.0404307	0.131291	ACAA1,ACADVL,ACOX1,ACOX3,ACSL4,ACSL5,ALDH1B1,ALDH2,ALDH3A2,ECHS1,HADHA
hsa00600	Sphingolipid metabolism - Homo sapiens (human)	11	44	6906	983	0.0404307	0.131291	ARSA,ASAH1,GBA,GLA,GLB1,KDSR,NEU1,SGPP2,SMPD1,SMPD4,SPHK2
hsa05130	Pathogenic Escherichia coli infection - Homo sapiens (human)	13	55	6906	983	0.0416565	0.132424	ADAM17,ARHGEF2,ARPC1A,ARPC1B,ARPC3,ARPC4,ARPC5L,CDC42,CTTN,FYN,NCK2,TUBB2B,TUBB3
hsa05134	Legionellosis - Homo sapiens (human)	13	55	6906	983	0.0416565	0.132424	BCL2L13,CASP7,CASP9,CXCL2,CYCS,HSPA8,MYD88,NFKB2,NFKBIA,RAB1B,RELA,SEC22B,VCP
hsa05168	Herpes simplex infection - Homo sapiens (human)	31	160	6906	983	0.0425413	0.133252	CD74,CREBBP,CSNK2A2,CYCS,DAXX,EIF2AK3,FADD,FOS,IFNAR2,IFNGR1,IKBKG,IRF3,IRF9,JUN,MAP3K7,MAPK9,MAVS,MYD88,NFKBIA,NFKBIB,NXF1,OAS3,PML,RELA,SRSF3,SRSF8,TAF6L,TBP,TP53,TRAF3,TYK2
hsa00514	Other types of O-glycan biosynthesis - Homo sapiens (human)	6	19	6906	983	0.0427995	0.133252	B4GALT3,GXYLT2,PLOD3,POFUT1,POMT1,RFNG
hsa03410	Base excision repair - Homo sapiens (human)	9	34	6906	983	0.0437401	0.134791	APEX2,LIG3,MPG,NEIL2,OGG1,POLE3,TDG,UNG,XRCC1
hsa04612	Antigen processing and presentation - Homo sapiens (human)	13	56	6906	983	0.0474658	0.144795	CALR,CANX,CD74,CTSB,HSPA4,HSPA5,HSPA8,IFI30,LYN,NFYA,PSME3,RFXANK,TAPBP
hsa05218	Melanoma - Homo sapiens (human)	16	73	6906	983	0.0484385	0.146284	AKT1,AKT2,ARAF,BAK1,BAX,CDK4,CDKN1A,CDKN2A,DDB2,E2F3,MAP2K2,MDM2,MET,PIK3R1,PIK3R2,TP53
hsa04658	Th1 and Th2 cell differentiation - Homo sapiens (human)	17	79	6906	983	0.0499497	0.149354	FOS,IFNGR1,IKBKG,IL4R,JUN,MAF,MAML2,MAPK13,MAPK14,MAPK9,NFKBIA,NFKBIB,PLCG1,PPP3R1,RELA,STAT6,TYK2
hsa01040	Biosynthesis of unsaturated fatty acids - Homo sapiens (human)	6	20	6906	983	0.0540332	0.159981	ACAA1,ACOX1,ACOX3,HADHA,HSD17B12,SCD
hsa03018	RNA degradation - Homo sapiens (human)	16	75	6906	983	0.0599492	0.175773	BTG2,CNOT1,CNOT4,CNOT6,CNOT7,DDX6,EDC3,ENO2,EXOSC10,EXOSC4,PABPC1,PABPC4,PATL1,PFKM,SKIV2L,XRN2
hsa04211	Longevity regulating pathway - Homo sapiens (human)	18	87	6906	983	0.062153	0.180483	AKT1,AKT1S1,AKT2,BAX,CREB3,EHMT2,EIF4E2,IRS1,IRS2,PIK3R1,PIK3R2,PRKAG1,RELA,RPS6KB2,RPTOR,TP53,TSC1,TSC2
hsa04917	Prolactin signaling pathway - Homo sapiens (human)	15	70	6906	983	0.064923	0.185921	AKT1,AKT2,CCND2,FOS,GSK3B,MAP2K2,MAPK13,MAPK14,MAPK9,PIK3R1,PIK3R2,RELA,SHC1,SOCS1,SOCS6
hsa00604	Glycosphingolipid biosynthesis - ganglio series - Homo sapiens (human)	5	16	6906	983	0.0653996	0.185921	GLB1,HEXA,HEXB,SLC33A1,ST3GAL1
hsa00563	Glycosylphosphatidylinositol (GPI)-anchor biosynthesis - Homo sapiens (human)	7	26	6906	983	0.0658726	0.185921	DPM2,PIGG,PIGH,PIGL,PIGM,PIGQ,PIGX
hsa05231	Choline metabolism in cancer - Homo sapiens (human)	19	94	6906	983	0.0687395	0.190999	AKT1,AKT2,CHKA,CHPT1,FOS,JUN,MAP2K2,MAPK9,PCYT1A,PIK3R1,PIK3R2,PIP5K1A,PIP5K1C,PLCG1,PLD2,RPS6KB2,SP1,TSC1,TSC2
hsa05200	Pathways in cancer - Homo sapiens (human)	86	520	6906	983	0.0689366	0.190999	AKT1,AKT2,APC,ARAF,ARHGEF11,ARNT,AXIN1,AXIN2,BAK1,BAX,BCL2L1,BCL2L11,BIRC2,BMP4,CASP7,CASP9,CCDC6,CCND2,CDC42,CDK4,CDKN1A,CDKN2A,CREBBP,CRK,CYCS,DAPK3,DDB2,DVL1,DVL2,DVL3,E2F3,ELK1,EPAS1,FADD,FN1,FOS,FZD1,FZD5,GNA12,GNAI2,GNB1,GSK3B,GSTP1,HES1,HMOX1,IFNAR2,IFNGR1,IKBKG,IL4R,ITGA2,JUN,LAMB3,LAMC2,LEF1,MAP2K2,MAPK9,MAX,MDM2,MET,NFKB2,NFKBIA,PAX8,PIK3R1,PIK3R2,PLCB3,PLCG1,PMAIP1,PML,PPARD,PTCH1,RALA…
hsa04932	Non-alcoholic fatty liver disease (NAFLD) - Homo sapiens (human)	27	143	6906	983	0.0723814	0.19872	AKT1,AKT2,BAX,BCL2L11,CASP7,CDC42,COX4I1,COX5A,CYCS,DDIT3,EIF2AK3,GSK3A,GSK3B,IRS1,IRS2,ITCH,JUN,MAP3K11,MAPK9,NDUFAB1,PIK3R1,PIK3R2,PRKAG1,RELA,SREBF1,TGFB1,UQCRC1
hsa00410	beta-Alanine metabolism - Homo sapiens (human)	8	32	6906	983	0.0746588	0.203126	ALDH1A3,ALDH1B1,ALDH2,ALDH3A2,ECHS1,HADHA,SMOX,SRM
hsa03008	Ribosome biogenesis in eukaryotes - Homo sapiens (human)	15	72	6906	983	0.0795246	0.214432	CSNK2A2,GAR1,GNL3L,IMP3,IMP4,LSG1,NOL6,NXF1,NXT2,RBM28,RRP7A,UTP14A,UTP15,WDR3,XRN2
hsa04217	Necroptosis - Homo sapiens (human)	29	157	6906	983	0.080907	0.215811	BAX,BIRC2,CAPN1,CHMP2B,CHMP3,CHMP4B,CHMP4C,CHMP7,FADD,GLUL,HIST2H2AA3,HIST3H2A,IFNAR2,IFNGR1,IRF9,MAPK9,RBCK1,SLC25A6,SMPD1,SPATA2,SPATA2L,SQSTM1,STAT6,TNFAIP3,TNFRSF10A,TNFRSF10B,TRPM7,TYK2,VPS4B
hsa04010	MAPK signaling pathway - Homo sapiens (human)	50	290	6906	983	0.0814651	0.215811	AKT1,AKT2,ARAF,CDC25B,CDC42,CRK,CSF1,DAXX,DDIT3,DUSP10,DUSP3,ECSIT,ELK1,FLNA,FOS,GNA12,HSPA8,IKBKG,IRAK1,JUN,JUND,LAMTOR3,MAP2K2,MAP2K4,MAP2K7,MAP3K11,MAP3K2,MAP3K7,MAP4K4,MAPK13,MAPK14,MAPK7,MAPK9,MAPKAPK2,MAX,MET,MKNK2,MYD88,NFKB2,NR4A1,PPP3R1,RELA,RELB,RPS6KA1,RPS6KA3,RPS6KA4,TAOK2,TGFB1,TP53,VEGFB
hsa04621	NOD-like receptor signaling pathway - Homo sapiens (human)	30	164	6906	983	0.0850118	0.223248	ATG16L1,BCL2L1,BIRC2,CDC42,CTSB,CXCL2,FADD,IFNAR2,IKBKG,IRF3,IRF9,ITPR3,JUN,MAP3K7,MAPK13,MAPK14,MAPK9,MAVS,MYD88,NAMPT,NFKBIA,NFKBIB,OAS3,PLCB3,RBCK1,RELA,TNFAIP3,TRAF3,TRPM7,TYK2
hsa04930	Type II diabetes mellitus - Homo sapiens (human)	10	45	6906	983	0.0972315	0.247277	HK1,HK2,HKDC1,IRS1,IRS2,MAPK9,PIK3R1,PIK3R2,PRKCZ,SOCS1
hsa04962	Vasopressin-regulated water reabsorption - Homo sapiens (human)	10	45	6906	983	0.0972315	0.247277	ARHGDIA,CREB3,DCTN1,DCTN4,DCTN5,DYNC1LI2,RAB5B,RAB5C,STX4,VAMP2
hsa00900	Terpenoid backbone biosynthesis - Homo sapiens (human)	6	23	6906	983	0.0974368	0.247277	DHDDS,HMGCR,HMGCS1,NUS1,RCE1,ZMPSTE24
hsa03060	Protein export - Homo sapiens (human)	6	23	6906	983	0.0974368	0.247277	HSPA5,OXA1L,SEC11C,SEC61A1,SEC63,SRPRB
hsa03040	Spliceosome - Homo sapiens (human)	24	129	6906	983	0.0985014	0.247895	ACIN1,DDX23,DDX39B,DDX42,DDX5,DHX16,DHX38,EFTUD2,EIF3C,HNRNPM,HSPA8,NCBP2,PQBP1,PRPF19,PRPF3,PRPF4,PRPF6,RBM22,SART1,SF3B4,SNRNP70,SRSF3,SRSF8,TXNL4A
hsa04978	Mineral absorption - Homo sapiens (human)	11	51	6906	983	0.100335	0.250422	ATOX1,ATP2B1,HMOX1,MT1X,SLC11A2,SLC26A6,SLC30A1,SLC4A2,STEAP1,STEAP2,TRPM7
hsa04920	Adipocytokine signaling pathway - Homo sapiens (human)	14	69	6906	983	0.104749	0.259296	ACSL4,ACSL5,AKT1,AKT2,G6PC3,IKBKG,IRS1,IRS2,MAPK9,NFKBIA,NFKBIB,PRKAG1,RELA,TNFRSF1B
hsa00310	Lysine degradation - Homo sapiens (human)	10	46	6906	983	0.10923	0.268191	ALDH1B1,ALDH2,ALDH3A2,DLST,ECHS1,EHMT2,HADHA,OGDH,PLOD1,PLOD3
hsa05230	Central carbon metabolism in cancer - Homo sapiens (human)	13	64	6906	983	0.114313	0.275782	AKT1,AKT2,HK1,HK2,HKDC1,MAP2K2,MET,PFKM,PIK3R1,PIK3R2,SCO2,SIRT6,TP53
hsa05020	Prion diseases - Homo sapiens (human)	8	35	6906	983	0.114419	0.275782	BAX,DCTN1,EGR1,ELK1,FYN,HSPA5,MAP2K2,PRNP
hsa04614	Renin-angiotensin system - Homo sapiens (human)	6	24	6906	983	0.115061	0.275782	ATP6AP2,CTSA,ENPEP,MME,PRCP,THOP1
hsa05418	Fluid shear stress and atherosclerosis - Homo sapiens (human)	25	138	6906	983	0.11785	0.279938	AKT1,AKT2,ARHGEF2,BMP4,FOS,GPC1,GSTP1,HMOX1,ICAM1,IKBKG,JUN,MAP2K4,MAP2K7,MAP3K7,MAPK13,MAPK14,MAPK7,MAPK9,PIK3R1,PIK3R2,PRKCZ,RELA,SDC1,SQSTM1,TP53
hsa03013	RNA transport - Homo sapiens (human)	28	157	6906	983	0.118649	0.279938	AAAS,ACIN1,DDX39B,EIF2B4,EIF3C,EIF3G,EIF3I,EIF3J,EIF4A1,EIF4A2,EIF4B,EIF4E2,EIF4G1,EIF5,FXR2,NCBP2,NXF1,NXT2,PABPC1,PABPC4,POM121,RNPS1,SAP18,SEC13,SENP2,SRRM1,THOC5,UBE2I
hsa00740	Riboflavin metabolism - Homo sapiens (human)	3	9	6906	983	0.124749	0.292048	ACP2,FLAD1,RFK
hsa04664	Fc epsilon RI signaling pathway - Homo sapiens (human)	13	66	6906	983	0.136879	0.31798	AKT1,AKT2,FYN,LYN,MAP2K2,MAP2K4,MAP2K7,MAPK13,MAPK14,MAPK9,PIK3R1,PIK3R2,PLCG1
hsa05133	Pertussis - Homo sapiens (human)	14	73	6906	983	0.147771	0.339161	CASP7,CFL1,CXCL5,FOS,GNAI2,IRAK1,IRF3,ITGA5,JUN,MAPK13,MAPK14,MAPK9,MYD88,RELA
hsa05221	Acute myeloid leukemia - Homo sapiens (human)	13	67	6906	983	0.149016	0.339161	AKT1,AKT2,ARAF,IKBKG,LEF1,MAP2K2,PIK3R1,PIK3R2,PML,PPARD,RELA,RPS6KB2,TGFB1
hsa04360	Axon guidance - Homo sapiens (human)	30	174	6906	983	0.149366	0.339161	CDC42,CDK5,CFL1,EFNB1,EFNB2,EPHA4,EPHB4,FYN,GNAI2,GSK3B,ILK,LIMK1,MET,NCK2,NGEF,PAK4,PIK3R1,PIK3R2,PLCG1,PLXNA3,PLXNB1,PPP3R1,PRKCZ,PTCH1,ROBO1,SEMA3C,SEMA4C,SRGAP2,SSH1,WNT5A
hsa04919	Thyroid hormone signaling pathway - Homo sapiens (human)	21	117	6906	983	0.15236	0.343378	AKT1,AKT2,ATP2A2,BMP4,CASP9,CREBBP,GSK3B,MAP2K2,MDM2,MED1,MED12,MED24,MED27,PIK3R1,PIK3R2,PLCB3,PLCD3,PLCG1,SLC16A2,TP53,TSC2
hsa00603	Glycosphingolipid biosynthesis - globo and isoglobo series - Homo sapiens (human)	4	15	6906	983	0.154172	0.344888	GLA,HEXA,HEXB,ST3GAL1
hsa04926	Relaxin signaling pathway - Homo sapiens (human)	23	130	6906	983	0.155484	0.345265	AKT1,AKT2,CREB3,FOS,GNAI2,GNB1,JUN,MAP2K2,MAP2K4,MAP2K7,MAPK13,MAPK14,MAPK9,NFKBIA,PIK3R1,PIK3R2,PLCB3,PRKCZ,RELA,SHC1,SMAD2,TGFB1,VEGFB
hsa01521	EGFR tyrosine kinase inhibitor resistance - Homo sapiens (human)	15	80	6906	983	0.157732	0.347702	AKT1,AKT2,ARAF,BAX,BCL2L1,BCL2L11,EIF4E2,GSK3B,MAP2K2,MET,PIK3R1,PIK3R2,PLCG1,RPS6KB2,SHC1
hsa04213	Longevity regulating pathway - multiple species - Homo sapiens (human)	12	62	6906	983	0.163285	0.355182	AKT1,AKT1S1,AKT2,CLPB,HSPA8,IRS1,IRS2,PIK3R1,PIK3R2,PRKAG1,RPS6KB2,RPTOR
hsa00380	Tryptophan metabolism - Homo sapiens (human)	8	38	6906	983	0.163482	0.355182	ALDH1B1,ALDH2,ALDH3A2,CYP1B1,ECHS1,HADHA,IL4I1,OGDH
hsa04068	FoxO signaling pathway - Homo sapiens (human)	23	131	6906	983	0.164654	0.355182	AKT1,AKT2,ARAF,BCL2L11,CCND2,CDKN1A,CREBBP,G6PC3,HOMER2,HOMER3,IRS1,IRS2,MAP2K2,MAPK13,MAPK14,MAPK9,MDM2,PIK3R1,PIK3R2,PLK3,PRKAG1,SMAD2,TGFB1
hsa00532	Glycosaminoglycan biosynthesis - chondroitin sulfate / dermatan sulfate - Homo sapiens (human)	5	21	6906	983	0.168794	0.361531	B3GAT3,CHPF,CHPF2,CHST11,HK2
hsa04659	Th17 cell differentiation - Homo sapiens (human)	17	94	6906	983	0.175304	0.37283	FOS,IFNGR1,IKBKG,IL4R,JUN,MAPK13,MAPK14,MAPK9,NFKBIA,NFKBIB,PLCG1,PPP3R1,RELA,SMAD2,STAT6,TGFB1,TYK2
hsa00500	Starch and sucrose metabolism - Homo sapiens (human)	7	33	6906	983	0.180203	0.37595	G6PC3,GAA,GYS1,HK1,HK2,HKDC1,PGM2L1
hsa05010	Alzheimer's disease - Homo sapiens (human)	26	152	6906	983	0.180752	0.37595	ADAM17,APH1A,APOE,APP,ATP2A2,BACE2,CAPN1,CASP7,CASP9,CDK5,COX4I1,COX5A,CYCS,EIF2AK3,FADD,GSK3B,HSD17B10,ITPR3,LRP1,MME,NCSTN,NDUFAB1,PLCB3,PPP3R1,PSEN2,UQCRC1
hsa05014	Amyotrophic lateral sclerosis (ALS) - Homo sapiens (human)	10	51	6906	983	0.180838	0.37595	BAX,BCL2L1,CASP9,CYCS,DAXX,MAPK13,MAPK14,PPP3R1,TNFRSF1B,TP53
hsa00330	Arginine and proline metabolism - Homo sapiens (human)	9	45	6906	983	0.181751	0.37595	ALDH1B1,ALDH2,ALDH3A2,ARG2,P4HA2,PYCR1,SAT2,SMOX,SRM
hsa00440	Phosphonate and phosphinate metabolism - Homo sapiens (human)	2	6	6906	983	0.205617	0.41957	CHPT1,PCYT1A
hsa00750	Vitamin B6 metabolism - Homo sapiens (human)	2	6	6906	983	0.205617	0.41957	PNPO,RFK
hsa04934	Cushing's syndrome - Homo sapiens (human)	26	155	6906	983	0.209245	0.424108	APC,ARMC5,ARNT,AXIN1,AXIN2,CCND2,CDK4,CDKN1A,CDKN2A,CREB3,DVL1,DVL2,DVL3,E2F3,FZD1,FZD5,GNAI2,GSK3B,ITPR3,LEF1,MAP2K2,NR4A1,ORAI1,PLCB3,SP1,WNT5A
hsa04110	Cell cycle - Homo sapiens (human)	21	123	6906	983	0.214415	0.431689	ANAPC2,CCND2,CDC14B,CDC25B,CDK4,CDKN1A,CDKN2A,CREBBP,E2F3,E2F4,FZR1,GSK3B,MDM2,ORC2,SFN,SMAD2,TGFB1,TP53,YWHAE,YWHAG,ZBTB17
hsa04973	Carbohydrate digestion and absorption - Homo sapiens (human)	8	41	6906	983	0.220574	0.441149	AKT1,AKT2,G6PC3,HK1,HK2,HKDC1,PIK3R1,PIK3R2
hsa00010	Glycolysis / Gluconeogenesis - Homo sapiens (human)	12	66	6906	983	0.222378	0.441831	ADPGK,AKR1A1,ALDH1A3,ALDH1B1,ALDH2,ALDH3A2,ENO2,G6PC3,HK1,HK2,HKDC1,PFKM
hsa04520	Adherens junction - Homo sapiens (human)	12	67	6906	983	0.238385	0.470537	CDC42,CREBBP,CSNK2A2,FYN,LEF1,MAP3K7,MET,PTPN1,PTPN6,PTPRF,SMAD2,SNAI2
hsa00053	Ascorbate and aldarate metabolism - Homo sapiens (human)	4	18	6906	983	0.247556	0.483349	ALDH1B1,ALDH2,ALDH3A2,PFKM
hsa04136	Autophagy - other - Homo sapiens (human)	6	30	6906	983	0.248076	0.483349	ATG16L1,ATG4B,ATG9A,BECN1,MLST8,RPTOR
hsa04730	Long-term depression - Homo sapiens (human)	10	57	6906	983	0.28782	0.55719	ARAF,GNA12,GNAI2,GRIA3,ITPR3,LYN,MAP2K2,PLCB3,PPP2R1A,PPP2R1B
hsa03320	PPAR signaling pathway - Homo sapiens (human)	12	71	6906	983	0.306276	0.589143	ACAA1,ACOX1,ACOX3,ACSL4,ACSL5,DBI,ILK,ME1,PLTP,PPARD,SCD,SCP2
hsa04912	GnRH signaling pathway - Homo sapiens (human)	15	91	6906	983	0.310521	0.593527	CDC42,ELK1,ITPR3,JUN,MAP2K2,MAP2K4,MAP2K7,MAP3K2,MAPK13,MAPK14,MAPK7,MAPK9,MMP14,PLCB3,PLD2
hsa05416	Viral myocarditis - Homo sapiens (human)	7	39	6906	983	0.315767	0.599759	CASP9,CD40,CXADR,CYCS,EIF4G1,FYN,ICAM1
hsa04350	TGF-beta signaling pathway - Homo sapiens (human)	14	85	6906	983	0.320348	0.601429	BAMBI,BMP4,CREBBP,E2F4,FST,ID3,ID4,PPP2R1A,PPP2R1B,RPS6KB2,SMAD1,SMAD2,SP1,TGFB1
hsa00061	Fatty acid biosynthesis - Homo sapiens (human)	3	14	6906	983	0.320629	0.601429	ACSL4,ACSL5,FASN
hsa04914	Progesterone-mediated oocyte maturation - Homo sapiens (human)	15	92	6906	983	0.326229	0.604558	AKT1,AKT2,ANAPC2,ARAF,CDC25B,FZR1,GNAI2,MAPK13,MAPK14,MAPK9,PIK3R1,PIK3R2,RPS6KA1,RPS6KA3,STK10
hsa03420	Nucleotide excision repair - Homo sapiens (human)	8	46	6906	983	0.328303	0.604558	CUL4B,DDB1,DDB2,ERCC3,POLE3,RAD23B,RFC5,RPA2
hsa04340	Hedgehog signaling pathway - Homo sapiens (human)	8	46	6906	983	0.328303	0.604558	CCND2,CSNK1A1,CSNK1D,CSNK1G2,FBXW11,GSK3B,PTCH1,SPOPL
hsa00650	Butanoate metabolism - Homo sapiens (human)	5	27	6906	983	0.337597	0.617905	AACS,BDH1,ECHS1,HADHA,HMGCS1
hsa04623	Cytosolic DNA-sensing pathway - Homo sapiens (human)	10	60	6906	983	0.346868	0.631049	IKBKG,IRF3,MAVS,NFKBIA,NFKBIB,POLR1D,POLR3A,POLR3D,POLR3F,RELA
hsa04510	Focal adhesion - Homo sapiens (human)	30	195	6906	983	0.350976	0.634699	AKT1,AKT2,ARHGAP5,BIRC2,CCND2,CDC42,CRK,ELK1,FLNA,FN1,FYN,GSK3B,ILK,ITGA2,ITGA5,JUN,LAMB3,LAMC2,MAPK9,MET,PAK4,PIK3R1,PIK3R2,PIP5K1C,PPP1R12C,PXN,SHC1,TLN1,VEGFB,ZYX
hsa05144	Malaria - Homo sapiens (human)	8	48	6906	983	0.373854	0.665046	CD40,ICAM1,LRP1,MET,MYD88,PIK3R2,SDC1,TGFB1
hsa04122	Sulfur relay system - Homo sapiens (human)	2	9	6906	983	0.37389	0.665046	CTU2,URM1
hsa05146	Amoebiasis - Homo sapiens (human)	15	95	6906	983	0.374363	0.665046	ARG2,CD1D,FN1,LAMB3,LAMC2,PIK3R1,PIK3R2,PLCB3,RAB5B,RAB5C,RAB7A,RELA,SERPINB3,SOCS1,TGFB1
hsa00062	Fatty acid elongation - Homo sapiens (human)	4	22	6906	983	0.384116	0.674437	ECHS1,ELOVL1,HADHA,HSD17B12
hsa00340	Histidine metabolism - Homo sapiens (human)	4	22	6906	983	0.384116	0.674437	ALDH1A3,ALDH1B1,ALDH2,ALDH3A2
hsa00565	Ether lipid metabolism - Homo sapiens (human)	7	42	6906	983	0.389526	0.679982	CHPT1,LPCAT1,PAFAH1B1,PAFAH1B3,PAFAH2,PLD2,PLD3
hsa00450	Selenocompound metabolism - Homo sapiens (human)	3	16	6906	983	0.403431	0.698231	MARS,MARS2,SCLY
hsa05206	MicroRNAs in cancer - Homo sapiens (human)	37	248	6906	983	0.404604	0.698231	ABCB1,APC,BAK1,BCL2L11,BCL2L2,CCND2,CDC25B,CDKN1A,CDKN2A,CREBBP,CRK,CYP1B1,DDIT4,DNMT3A,E2F3,HDAC4,HMOX1,IRS1,IRS2,ITGA5,MAP2K2,MAPK7,MDM2,MET,MIR21,PAK4,PIK3R2,PLAU,PLCG1,RASSF1,RPTOR,SHC1,SOCS1,SOX4,ST14,TP53,UBE2I
hsa00970	Aminoacyl-tRNA biosynthesis - Homo sapiens (human)	7	43	6906	983	0.414287	0.704314	EARS2,HARS,MARS,MARS2,SARS2,VARS,WARS
hsa03022	Basal transcription factors - Homo sapiens (human)	7	43	6906	983	0.414287	0.704314	CNOT4,ERCC3,GTF2F1,TAF11,TAF15,TAF6L,TBP
hsa04151	PI3K-Akt signaling pathway - Homo sapiens (human)	51	346	6906	983	0.415423	0.704314	AKT1,AKT2,BCL2L1,BCL2L11,CASP9,CCND2,CDC37,CDK4,CDKN1A,CREB3,CRTC2,CSF1,DDIT4,EIF4B,EIF4E2,FN1,G6PC3,GNB1,GSK3B,GYS1,IFNAR2,IKBKG,IL4R,IRS1,ITGA2,ITGA5,LAMB3,LAMC2,MAP2K2,MDM2,MET,MLST8,NR4A1,PIK3AP1,PIK3R1,PIK3R2,PKN1,PPP2R1A,PPP2R1B,PPP2R5B,PPP2R5C,PPP2R5D,RELA,RPS6KB2,RPTOR,TP53,TSC1,TSC2,VEGFB,YWHAE,YWHAG
hsa04728	Dopaminergic synapse - Homo sapiens (human)	20	132	6906	983	0.418109	0.704314	AKT1,AKT2,CALY,CREB3,FOS,GNAI2,GNB1,GRIA3,GSK3A,GSK3B,ITPR3,MAPK13,MAPK14,MAPK9,PLCB3,PPP2R1A,PPP2R1B,PPP2R5B,PPP2R5C,PPP2R5D
hsa04072	Phospholipase D signaling pathway - Homo sapiens (human)	21	139	6906	983	0.41979	0.704314	AGPAT1,AGPAT3,AGPAT4,AKT1,AKT2,FYN,GNA12,MAP2K2,PIK3R1,PIK3R2,PIP5K1A,PIP5K1C,PLCB3,PLCG1,PLD2,RALA,RALB,SHC1,SPHK2,TSC1,TSC2
hsa01523	Antifolate resistance - Homo sapiens (human)	5	30	6906	983	0.427669	0.71357	ABCC3,FPGS,IKBKG,RELA,SLC19A1
hsa00515	Mannose type O-glycan biosynthesis - Homo sapiens (human)	3	17	6906	983	0.443808	0.736429	B4GALT3,POMGNT1,POMT1
hsa04810	Regulation of actin cytoskeleton - Homo sapiens (human)	30	204	6906	983	0.453533	0.748454	APC,ARAF,ARPC1A,ARPC1B,ARPC3,ARPC4,ARPC5L,CDC42,CFL1,CRK,FGD1,FN1,GIT1,GNA12,ITGA2,ITGA5,LIMK1,MAP2K2,MYH9,PAK4,PFN1,PIK3R1,PIK3R2,PIP4K2B,PIP4K2C,PIP5K1A,PIP5K1C,PPP1R12C,PXN,SSH1
hsa00020	Citrate cycle (TCA cycle) - Homo sapiens (human)	5	31	6906	983	0.457294	0.750559	CS,DLST,IDH3B,MDH2,OGDH
hsa00270	Cysteine and methionine metabolism - Homo sapiens (human)	7	45	6906	983	0.463486	0.755835	AHCY,DNMT3A,IL4I1,MDH2,MTAP,SDSL,SRM
hsa05321	Inflammatory bowel disease (IBD) - Homo sapiens (human)	8	52	6906	983	0.465514	0.755835	IFNGR1,IL4R,JUN,MAF,RELA,SMAD2,STAT6,TGFB1
hsa04714	Thermogenesis - Homo sapiens (human)	28	192	6906	983	0.476317	0.768226	ACSL4,ACSL5,AKT1S1,ARID1A,COX4I1,COX5A,CREB3,FRS2,MAPK13,MAPK14,MLST8,NDUFAB1,NDUFAF4,PRKAG1,RPS6KA1,RPS6KA3,RPS6KB2,RPTOR,SIRT6,SLC25A29,SMARCA4,SMARCB1,SMARCC2,SMARCD2,TSC1,TSC2,UQCRC1,ZNF516
hsa00072	Synthesis and degradation of ketone bodies - Homo sapiens (human)	2	11	6906	983	0.478233	0.768226	BDH1,HMGCS1
hsa04710	Circadian rhythm - Homo sapiens (human)	5	32	6906	983	0.486469	0.772899	BHLHE40,BHLHE41,CSNK1D,FBXW11,PRKAG1
hsa04530	Tight junction - Homo sapiens (human)	24	165	6906	983	0.48848	0.772899	AMOT,ARHGAP17,ARHGEF2,CD1D,CDC42,CDK4,CLDN15,CLDN23,CLDN4,CTTN,DLG3,F11R,HSPA4,JUN,MAP2K7,MAPK9,MARVELD2,MYH9,MYL6,PPP2R1A,PPP2R1B,PRKAG1,PRKCZ,TJAP1
hsa04670	Leukocyte transendothelial migration - Homo sapiens (human)	16	109	6906	983	0.48882	0.772899	ARHGAP5,CD99,CDC42,CLDN15,CLDN23,CLDN4,F11R,GNAI2,ICAM1,MAPK13,MAPK14,PIK3R1,PIK3R2,PLCG1,PXN,RASSF5
hsa00190	Oxidative phosphorylation - Homo sapiens (human)	15	103	6906	983	0.505011	0.794341	ATP6AP1,ATP6V0A1,ATP6V0B,ATP6V0C,ATP6V0D1,ATP6V0E1,ATP6V1B2,ATP6V1D,ATP6V1F,ATP6V1G1,COX4I1,COX5A,NDUFAB1,PPA2,UQCRC1
hsa00860	Porphyrin and chlorophyll metabolism - Homo sapiens (human)	5	33	6906	983	0.515068	0.805961	ALAD,ALAS1,EARS2,HMOX1,UROD
hsa00100	Steroid biosynthesis - Homo sapiens (human)	3	19	6906	983	0.520933	0.806778	CYP27B1,LIPA,LSS
hsa01210	2-Oxocarboxylic acid metabolism - Homo sapiens (human)	3	19	6906	983	0.520933	0.806778	CS,IDH3B,NAGS
hsa01200	Carbon metabolism - Homo sapiens (human)	16	112	6906	983	0.535482	0.825079	ADPGK,CS,DLST,ECHS1,ENO2,HADHA,HK1,HK2,HKDC1,IDH3B,MDH2,ME1,OGDH,PFKM,PGD,SDSL
hsa04922	Glucagon signaling pathway - Homo sapiens (human)	14	99	6906	983	0.554954	0.850742	AKT1,AKT2,CREB3,CREBBP,CRTC2,G6PC3,GYS1,ITPR3,MAPK7,PHKG2,PLCB3,PPP3R1,PPP4C,PRKAG1
hsa05143	African trypanosomiasis - Homo sapiens (human)	5	35	6906	983	0.570113	0.869567	ICAM1,JUN,MYD88,PLCB3,THOP1
hsa04916	Melanogenesis - Homo sapiens (human)	14	102	6906	983	0.60248	0.914316	CREB3,CREBBP,DVL1,DVL2,DVL3,FZD1,FZD5,GNAI2,GSK3B,LEF1,MAP2K2,MC1R,PLCB3,WNT5A
hsa05016	Huntington's disease - Homo sapiens (human)	24	175	6906	983	0.612565	0.924974	AP2A1,AP2B1,AP2M1,ARPC5L,BAX,CASP9,CLTA,COX4I1,COX5A,CREB3,CREBBP,CYCS,DCTN1,DCTN4,DLG4,HTT,NDUFAB1,PLCB3,PPIF,SLC25A6,SP1,TBP,TP53,UQCRC1
hsa03030	DNA replication - Homo sapiens (human)	5	37	6906	983	0.621736	0.929264	POLE3,RFC5,RNASEH1,RPA2,TBP
hsa05340	Primary immunodeficiency - Homo sapiens (human)	5	37	6906	983	0.621736	0.929264	CD40,IKBKG,ORAI1,RFXANK,UNG
hsa00220	Arginine biosynthesis - Homo sapiens (human)	3	22	6906	983	0.624637	0.929264	ARG2,GLUL,NAGS
hsa03050	Proteasome - Homo sapiens (human)	6	45	6906	983	0.633878	0.938388	ADRM1,PSMA1,PSMD3,PSMD4,PSME3,PSMF1
hsa04611	Platelet activation - Homo sapiens (human)	16	119	6906	983	0.638291	0.940312	AKT1,AKT2,AXIN2,FYN,GNAI2,ITGA2,ITPR3,LYN,MAPK13,MAPK14,ORAI1,PIK3R1,PIK3R2,PLCB3,PRKCZ,TLN1
hsa00533	Glycosaminoglycan biosynthesis - keratan sulfate - Homo sapiens (human)	2	15	6906	983	0.651566	0.951851	B4GALT3,ST3GAL1
hsa00240	Pyrimidine metabolism - Homo sapiens (human)	13	98	6906	983	0.652962	0.951851	CAD,CANT1,CMPK1,ENTPD3,POLE3,POLR1D,POLR3A,POLR3D,POLR3F,RRM2B,TYMP,UCK1,UPRT
hsa00040	Pentose and glucuronate interconversions - Homo sapiens (human)	3	23	6906	983	0.65558	0.951851	AKR1A1,AKR1B1,SORD
hsa04923	Regulation of lipolysis in adipocytes - Homo sapiens (human)	7	54	6906	983	0.664873	0.958206	AKT1,AKT2,GNAI2,IRS1,IRS2,PIK3R1,PIK3R2
hsa04915	Estrogen signaling pathway - Homo sapiens (human)	18	136	6906	983	0.66916	0.958206	AKT1,AKT2,CREB3,CTSD,FOS,GABBR1,GNAI2,HSPA8,ITPR3,JUN,KRT19,MAP2K2,PIK3R1,PIK3R2,PLCB3,SHC1,SP1,TRIP10
hsa00620	Pyruvate metabolism - Homo sapiens (human)	5	39	6906	983	0.669475	0.958206	ALDH1B1,ALDH2,ALDH3A2,MDH2,ME1
hsa01230	Biosynthesis of amino acids - Homo sapiens (human)	9	70	6906	983	0.681485	0.969894	ARG2,CS,ENO2,GLUL,IDH3B,NAGS,PFKM,PYCR1,SDSL
hsa00592	alpha-Linolenic acid metabolism - Homo sapiens (human)	3	24	6906	983	0.684644	0.969894	ACAA1,ACOX1,ACOX3
hsa03020	RNA polymerase - Homo sapiens (human)	4	32	6906	983	0.687276	0.969894	POLR1D,POLR3A,POLR3D,POLR3F
hsa04961	Endocrine and other factor-regulated calcium reabsorption - Homo sapiens (human)	6	48	6906	983	0.697126	0.979219	AP2A1,AP2B1,AP2M1,ATP2B1,CLTA,PLCB3
hsa00534	Glycosaminoglycan biosynthesis - heparan sulfate / heparin - Homo sapiens (human)	3	25	6906	983	0.711835	0.98612	B3GAT3,GLCE,HS2ST1
hsa00760	Nicotinate and nicotinamide metabolism - Homo sapiens (human)	3	25	6906	983	0.711835	0.98612	NADK,NADSYN1,NAMPT
hsa04977	Vitamin digestion and absorption - Homo sapiens (human)	3	25	6906	983	0.711835	0.98612	SLC19A1,SLC5A6,TCN2
hsa04979	Cholesterol metabolism - Homo sapiens (human)	6	50	6906	983	0.735001	1	APOE,LIPA,LRP1,PLTP,STARD3,VAPB
hsa05030	Cocaine addiction - Homo sapiens (human)	6	50	6906	983	0.735001	1	CDK5,CREB3,DLG4,GNAI2,JUN,RELA
hsa04146	Peroxisome - Homo sapiens (human)	10	82	6906	983	0.748723	1	ABCD4,ACAA1,ACOX1,ACOX3,ACSL4,ACSL5,PEX16,PEX19,PEX5,SCP2
hsa00120	Primary bile acid biosynthesis - Homo sapiens (human)	2	18	6906	983	0.74899	1	HSD3B7,SCP2
hsa00360	Phenylalanine metabolism - Homo sapiens (human)	2	18	6906	983	0.74899	1	ALDH1A3,IL4I1
hsa00910	Nitrogen metabolism - Homo sapiens (human)	2	18	6906	983	0.74899	1	CA13,GLUL
hsa04014	Ras signaling pathway - Homo sapiens (human)	29	226	6906	983	0.757834	1	AKT1,AKT2,BCL2L1,BRAP,CDC42,CSF1,ELK1,ETS2,EXOC2,GNB1,IKBKG,MAP2K2,MAPK9,MET,PAK4,PIK3R1,PIK3R2,PLA1A,PLCG1,PLD2,RAB5B,RAB5C,RALA,RALB,RASSF1,RASSF5,RELA,SHC1,VEGFB
hsa04720	Long-term potentiation - Homo sapiens (human)	8	68	6906	983	0.77106	1	ARAF,CREBBP,ITPR3,MAP2K2,PLCB3,PPP3R1,RPS6KA1,RPS6KA3
hsa00250	"Alanine, aspartate and glutamate metabolism - Homo sapiens (human)"	4	36	6906	983	0.774274	1	ADSS,CAD,GLUL,IL4I1
hsa00601	Glycosphingolipid biosynthesis - lacto and neolacto series - Homo sapiens (human)	3	28	6906	983	0.782536	1	B3GNT5,B4GALT3,SPHK2
hsa02010	ABC transporters - Homo sapiens (human)	5	45	6906	983	0.787649	1	ABCB1,ABCB6,ABCC10,ABCC3,ABCD4
hsa04960	Aldosterone-regulated sodium reabsorption - Homo sapiens (human)	4	37	6906	983	0.792763	1	IRS1,PIK3R1,PIK3R2,SFN
hsa04650	Natural killer cell mediated cytotoxicity - Homo sapiens (human)	15	125	6906	983	0.800278	1	ARAF,FYN,ICAM1,IFNAR2,IFNGR1,MAP2K2,PIK3R1,PIK3R2,PLCG1,PPP3R1,PTPN6,SH3BP2,SHC1,TNFRSF10A,TNFRSF10B
hsa00630	Glyoxylate and dicarboxylate metabolism - Homo sapiens (human)	3	29	6906	983	0.802675	1	CS,GLUL,MDH2
hsa04062	Chemokine signaling pathway - Homo sapiens (human)	22	179	6906	983	0.8041	1	AKT1,AKT2,CDC42,CRK,CXCL2,CXCL5,GNAI2,GNB1,GRK6,GSK3A,GSK3B,IKBKG,LYN,NFKBIA,NFKBIB,PIK3R1,PIK3R2,PLCB3,PRKCZ,PXN,RELA,SHC1
hsa04514	Cell adhesion molecules (CAMs) - Homo sapiens (human)	14	119	6906	983	0.817369	1	CADM1,CD276,CD40,CD58,CD99,CDH3,CLDN15,CLDN23,CLDN4,F11R,ICAM1,MPZL1,PTPRF,SDC1
hsa04392	Hippo signaling pathway - multiple species - Homo sapiens (human)	3	30	6906	983	0.821224	1	RASSF1,TEAD2,YAP1
hsa04114	Oocyte meiosis - Homo sapiens (human)	13	115	6906	983	0.852152	1	ANAPC2,FBXW11,ITPR3,PPP2R1A,PPP2R1B,PPP2R5B,PPP2R5C,PPP2R5D,PPP3R1,RPS6KA1,RPS6KA3,YWHAE,YWHAG
hsa04918	Thyroid hormone synthesis - Homo sapiens (human)	8	75	6906	983	0.856005	1	ASGR1,CANX,CREB3,HSPA5,ITPR3,PAX8,PDIA4,PLCB3
hsa00140	Steroid hormone biosynthesis - Homo sapiens (human)	5	50	6906	983	0.858574	1	CYP1B1,CYP3A5,HSD17B1,HSD17B12,STS
hsa04015	Rap1 signaling pathway - Homo sapiens (human)	24	202	6906	983	0.859533	1	AKT1,AKT2,CDC42,CRK,CSF1,GNAI2,MAP2K2,MAPK13,MAPK14,MET,PFN1,PIK3R1,PIK3R2,PLCB3,PLCG1,PRKCZ,PRKD2,PRKD3,RALA,RALB,RASSF5,SIPA1L2,TLN1,VEGFB
hsa04630	Jak-STAT signaling pathway - Homo sapiens (human)	18	156	6906	983	0.863722	1	AKT1,AKT2,BCL2L1,CCND2,CDKN1A,CREBBP,IFNAR2,IFNGR1,IL4R,IRF9,PIAS2,PIK3R1,PIK3R2,PTPN6,SOCS1,SOCS6,STAT6,TYK2
hsa00640	Propanoate metabolism - Homo sapiens (human)	3	33	6906	983	0.86817	1	ECHDC1,ECHS1,HADHA
hsa03430	Mismatch repair - Homo sapiens (human)	2	24	6906	983	0.875397	1	RFC5,RPA2
hsa04964	Proximal tubule bicarbonate reclamation - Homo sapiens (human)	2	24	6906	983	0.875397	1	DCTN4,SLC25A10
hsa00983	Drug metabolism - other enzymes - Homo sapiens (human)	7	69	6906	983	0.878692	1	CES2,CMPK1,GSTP1,ITPA,RRM2B,TYMP,UCK1
hsa04724	Glutamatergic synapse - Homo sapiens (human)	12	111	6906	983	0.883626	1	DLG4,GLUL,GNAI2,GNB1,GRIA3,HOMER2,HOMER3,ITPR3,PLCB3,PLD2,PPP3R1,SLC38A1
hsa04540	Gap junction - Homo sapiens (human)	9	87	6906	983	0.888768	1	CSNK1D,GNAI2,ITPR3,MAP2K2,MAP3K2,MAPK7,PLCB3,TUBB2B,TUBB3
hsa05412	Arrhythmogenic right ventricular cardiomyopathy (ARVC) - Homo sapiens (human)	7	71	6906	983	0.895971	1	ATP2A2,DSC2,DSP,ITGA2,ITGA5,LEF1,LMNA
hsa04925	Aldosterone synthesis and secretion - Homo sapiens (human)	10	97	6906	983	0.900797	1	ATP2B1,CREB3,DAGLB,G6PC3,ITPR3,NR4A1,ORAI1,PLCB3,PRKD2,PRKD3
hsa00980	Metabolism of xenobiotics by cytochrome P450 - Homo sapiens (human)	6	63	6906	983	0.901384	1	ALDH1A3,CYP1B1,CYP2D6,CYP3A5,EPHX1,GSTP1
hsa00790	Folate biosynthesis - Homo sapiens (human)	2	26	6906	983	0.902323	1	AKR1B1,FPGS
hsa04924	Renin secretion - Homo sapiens (human)	6	64	6906	983	0.909292	1	CTSB,GNAI2,ITPR3,ORAI1,PLCB3,PPP3R1
hsa04927	Cortisol synthesis and secretion - Homo sapiens (human)	6	64	6906	983	0.909292	1	CREB3,ITPR3,NR4A1,ORAI1,PLCB3,SP1
hsa00350	Tyrosine metabolism - Homo sapiens (human)	3	37	6906	983	0.913693	1	ALDH1A3,FAH,IL4I1
hsa04024	cAMP signaling pathway - Homo sapiens (human)	22	198	6906	983	0.919837	1	ACOX1,ACOX3,AKT1,AKT2,ATP2A2,ATP2B1,CREB3,CREBBP,FOS,GABBR1,GNAI2,GRIA3,JUN,MAP2K2,MAPK9,NFKBIA,ORAI1,PIK3R1,PIK3R2,PLD2,PTCH1,RELA
hsa03440	Homologous recombination - Homo sapiens (human)	3	38	6906	983	0.92258	1	BABAM1,RPA2,TOP3B
hsa00512	Mucin type O-glycan biosynthesis - Homo sapiens (human)	2	28	6906	983	0.923736	1	B4GALT5,ST3GAL1
hsa03460	Fanconi anemia pathway - Homo sapiens (human)	4	48	6906	983	0.925702	1	EME2,HES1,RPA2,TOP3B
hsa00030	Pentose phosphate pathway - Homo sapiens (human)	2	29	6906	983	0.932704	1	PFKM,PGD
hsa05204	Chemical carcinogenesis - Homo sapiens (human)	6	68	6906	983	0.935672	1	ALDH1A3,ARNT,CYP1B1,CYP3A5,EPHX1,GSTP1
hsa04371	Apelin signaling pathway - Homo sapiens (human)	14	137	6906	983	0.936184	1	AKT1,AKT2,BECN1,EGR1,GNAI2,GNB1,HDAC4,ITPR3,MAP2K2,PLCB3,PRKAG1,RPS6KB2,SMAD2,SPHK2
hsa05031	Amphetamine addiction - Homo sapiens (human)	6	69	6906	983	0.941099	1	CREB3,FOS,GRIA3,JUN,PPP3R1,STX1A
hsa04725	Cholinergic synapse - Homo sapiens (human)	11	113	6906	983	0.941448	1	AKT1,AKT2,CREB3,FOS,FYN,GNAI2,GNB1,ITPR3,PIK3R1,PIK3R2,PLCB3
hsa05012	Parkinson's disease - Homo sapiens (human)	11	115	6906	983	0.949286	1	CASP9,COX4I1,COX5A,CYCS,GNAI2,NDUFAB1,PPIF,SLC25A6,UBA1,UBE2G2,UQCRC1
hsa05320	Autoimmune thyroid disease - Homo sapiens (human)	2	32	6906	983	0.953985	1	CD40,PCYT1A
hsa04512	ECM-receptor interaction - Homo sapiens (human)	7	81	6906	983	0.954244	1	CD47,FN1,ITGA2,ITGA5,LAMB3,LAMC2,SDC1
hsa03010	Ribosome - Homo sapiens (human)	13	134	6906	983	0.955566	1	MRPL2,MRPL20,MRPS12,RPL15,RPL27A,RPL3,RPL32,RPL36,RPL37,RPL37A,RPS27A,RPS28,RPS29
hsa04640	Hematopoietic cell lineage - Homo sapiens (human)	7	82	6906	983	0.958039	1	CD1D,CSF1,IL4R,ITGA2,ITGA5,MME,TFRC
hsa04672	Intestinal immune network for IgA production - Homo sapiens (human)	2	33	6906	983	0.959522	1	CD40,TGFB1
hsa00480	Glutathione metabolism - Homo sapiens (human)	4	54	6906	983	0.959764	1	GSTP1,PGD,RRM2B,SRM
hsa04261	Adrenergic signaling in cardiomyocytes - Homo sapiens (human)	14	145	6906	983	0.962528	1	AKT1,AKT2,ATP2A2,ATP2B1,CREB3,GNAI2,MAPK13,MAPK14,PLCB3,PPP2R1A,PPP2R1B,PPP2R5B,PPP2R5C,PPP2R5D
hsa04921	Oxytocin signaling pathway - Homo sapiens (human)	14	148	6906	983	0.969594	1	CDKN1A,EEF2,ELK1,FOS,GNAI2,ITPR3,JUN,MAP2K2,MAPK7,MYL6,PLCB3,PPP1R12C,PPP3R1,PRKAG1
hsa04750	Inflammatory mediator regulation of TRP channels - Homo sapiens (human)	8	96	6906	983	0.972363	1	ITPR3,MAPK13,MAPK14,MAPK9,PIK3R1,PIK3R2,PLCB3,PLCG1
hsa04970	Salivary secretion - Homo sapiens (human)	7	87	6906	983	0.97308	1	ATP2B1,CST3,ITPR3,PLCB3,SLC12A2,SLC4A2,VAMP2
hsa04022	cGMP-PKG signaling pathway - Homo sapiens (human)	15	160	6906	983	0.976028	1	AKT1,AKT2,ATP2A2,ATP2B1,CREB3,GNA12,GNAI2,IRS1,IRS2,ITPR3,MAP2K2,PLCB3,PPIF,PPP3R1,SLC25A6
hsa00982	Drug metabolism - cytochrome P450 - Homo sapiens (human)	4	59	6906	983	0.976409	1	ALDH1A3,CYP2D6,CYP3A5,GSTP1
hsa04976	Bile secretion - Homo sapiens (human)	5	70	6906	983	0.978465	1	ABCB1,ABCC3,EPHX1,HMGCR,SLC4A2
hsa05410	Hypertrophic cardiomyopathy (HCM) - Homo sapiens (human)	6	82	6906	983	0.98255	1	ATP2A2,ITGA2,ITGA5,LMNA,PRKAG1,TGFB1
hsa00260	"Glycine, serine and threonine metabolism - Homo sapiens (human)"	2	40	6906	983	0.983784	1	ALAS1,SDSL
hsa04911	Insulin secretion - Homo sapiens (human)	6	84	6906	983	0.985678	1	CREB3,ITPR3,PLCB3,PRKAR2A,STX1A,VAMP2
hsa00830	Retinol metabolism - Homo sapiens (human)	3	54	6906	983	0.987865	1	CYP3A5,RDH10,RETSAT
hsa00230	Purine metabolism - Homo sapiens (human)	14	162	6906	983	0.989221	1	ADSS,AK1,AMPD3,CANT1,ENTPD3,GUK1,ITPA,PFAS,POLE3,POLR1D,POLR3A,POLR3D,POLR3F,RRM2B
hsa04972	Pancreatic secretion - Homo sapiens (human)	7	97	6906	983	0.989456	1	ATP2A2,ATP2B1,ITPR3,PLCB3,SLC12A2,SLC4A2,SP1
hsa04020	Calcium signaling pathway - Homo sapiens (human)	16	182	6906	983	0.990861	1	ATP2A2,ATP2B1,ITPKA,ITPKB,ITPKC,ITPR3,ORAI1,P2RX4,PHKG2,PLCB3,PLCD3,PLCG1,PPIF,PPP3R1,SLC25A6,SPHK2
hsa04727	GABAergic synapse - Homo sapiens (human)	6	89	6906	983	0.991352	1	GABBR1,GLUL,GNAI2,GNB1,SLC38A1,SLC38A5
hsa04610	Complement and coagulation cascades - Homo sapiens (human)	5	79	6906	983	0.991643	1	F13A1,PLAU,PLAUR,PROS1,SERPINA1
hsa04723	Retrograde endocannabinoid signaling - Homo sapiens (human)	11	142	6906	983	0.994215	1	DAGLB,GNAI2,GNB1,GRIA3,ITPR3,MAPK13,MAPK14,MAPK9,NDUFAB1,PLCB3,RPS6KA1
hsa04913	Ovarian steroidogenesis - Homo sapiens (human)	2	48	6906	983	0.994467	1	CYP1B1,HSD17B1
hsa00590	Arachidonic acid metabolism - Homo sapiens (human)	3	61	6906	983	0.994876	1	GPAM,LTA4H,PTGES2
hsa04713	Circadian entrainment - Homo sapiens (human)	6	95	6906	983	0.995366	1	FOS,GNAI2,GNB1,GRIA3,ITPR3,PLCB3
hsa04270	Vascular smooth muscle contraction - Homo sapiens (human)	8	116	6906	983	0.995643	1	ARAF,ARHGEF11,GNA12,ITPR3,MAP2K2,MYL6,PLCB3,PPP1R12C
hsa04260	Cardiac muscle contraction - Homo sapiens (human)	4	74	6906	983	0.995688	1	ATP2A2,COX4I1,COX5A,UQCRC1
hsa04971	Gastric acid secretion - Homo sapiens (human)	4	76	6906	983	0.996594	1	GNAI2,ITPR3,PLCB3,SLC4A2
hsa05414	Dilated cardiomyopathy (DCM) - Homo sapiens (human)	5	88	6906	983	0.996901	1	ATP2A2,ITGA2,ITGA5,LMNA,TGFB1
hsa04726	Serotonergic synapse - Homo sapiens (human)	7	111	6906	983	0.997416	1	APP,ARAF,CYP2D6,GNAI2,GNB1,ITPR3,PLCB3
hsa05034	Alcoholism - Homo sapiens (human)	12	176	6906	983	0.999373	1	ARAF,CREB3,GNAI2,GNB1,HDAC4,HDAC8,HIST1H2BD,HIST1H2BK,HIST2H2AA3,HIST3H2A,PIP5K1A,SHC1
hsa04974	Protein digestion and absorption - Homo sapiens (human)	4	90	6906	983	0.999376	1	COL27A1,DPP4,MME,PRCP
hsa05032	Morphine addiction - Homo sapiens (human)	4	90	6906	983	0.999376	1	GABBR1,GNAI2,GNB1,GRK6
hsa05322	Systemic lupus erythematosus - Homo sapiens (human)	5	112	6906	983	0.999815	1	CD40,HIST1H2BD,HIST1H2BK,HIST2H2AA3,HIST3H2A
hsa04742	Taste transduction - Homo sapiens (human)	2	82	6906	983	0.999954	1	GABBR1,ITPR3
hsa04060	Cytokine-cytokine receptor interaction - Homo sapiens (human)	15	254	6906	983	0.999994	1	CD40,CSF1,CXCL2,CXCL5,IFNAR2,IFNGR1,IL4R,MET,TGFB1,TNFRSF10A,TNFRSF10B,TNFRSF1B,TNFRSF4,TNFSF9,VEGFB
hsa04080	Neuroactive ligand-receptor interaction - Homo sapiens (human)	5	275	6906	983	1	1	GABBR1,GRIA3,MC1R,P2RX4,S1PR2
hsa04740	Olfactory transduction - Homo sapiens (human)	2	402	6906	983	1	1	AMPD3,GNB1

## Sheet: KEGG_down_CHIR
keggid	kegg_name	sig_pw	n_pw	n_all	n_sig	p_hyper	q_hyper	genes
hsa04110	Cell cycle - Homo sapiens (human)	32	123	6906	746	1.39953e-06	0.000393268	ANAPC10,ANAPC11,ANAPC4,ATM,BUB3,CCNB1,CCND3,CDK2,CDK6,CDKN1B,CDKN1C,GADD45B,HDAC1,MAD2L1,MCM4,MCM6,MCM7,MYC,ORC3,PLK1,RAD21,RB1,RBL2,SMAD2,SMAD3,SMAD4,SMC3,STAG1,STAG2,TFDP1,WEE1,YWHAH
hsa04218	Cellular senescence - Homo sapiens (human)	35	153	6906	746	1.07932e-05	0.00151644	AKT3,ATM,CALM1,CCNB1,CCND3,CDK2,CDK6,ETS1,GADD45B,H2AFV,HIPK1,HIPK2,MAPK1,MCU,MYBL2,MYC,NBN,NFATC3,NFATC4,PIK3CB,PPP1CB,PPP3CA,PPP3CB,RAF1,RB1,RBL2,RHEB,RRAS,RRAS2,SERPINE1,SMAD2,SMAD3,TGFBR1,TGFBR2,VDAC3
hsa04510	Focal adhesion - Homo sapiens (human)	41	195	6906	746	1.74685e-05	0.00163622	ACTB,ACTG1,ACTN4,AKT3,BCAR1,CAV1,CAV2,CCND3,COL1A1,COL4A1,COL4A2,DOCK1,IGF1R,ITGA10,ITGAV,ITGB3,ITGB8,LAMA3,LAMB1,LAMC1,MAPK1,MAPK10,MAPK8,MYL12B,MYLK,PAK3,PARVA,PDGFC,PIK3CB,PPP1CB,PPP1R12A,PTK2,RAC1,RAF1,RAP1A,RHOA,ROCK1,SOS2,SPP1,VAV3,VCL
hsa05210	Colorectal cancer - Homo sapiens (human)	23	87	6906	746	3.21024e-05	0.0022552	AKT3,APPL1,BIRC5,GADD45B,MAPK1,MAPK10,MAPK8,MSH2,MSH6,MYC,PIK3CB,RAC1,RAF1,RHOA,RPS6KB1,SMAD2,SMAD3,SMAD4,SOS2,TCF7L2,TGFA,TGFBR1,TGFBR2
hsa04068	FoxO signaling pathway - Homo sapiens (human)	30	131	6906	746	4.46705e-05	0.00251048	AKT3,ATM,CAT,CCNB1,CCNG2,CDK2,CDKN1B,FBXO25,FOXO4,GADD45B,IGF1R,MAPK1,MAPK10,MAPK8,PIK3CB,PLK1,PLK2,PRKAA1,PRKAA2,PRKAG2,RAF1,RBL2,SGK1,SMAD2,SMAD3,SMAD4,SOS2,TGFBR1,TGFBR2,TNFSF10
hsa04520	Adherens junction - Homo sapiens (human)	19	67	6906	746	5.46633e-05	0.00256007	ACTB,ACTG1,ACTN4,CTNND1,FER,IGF1R,MAPK1,PARD3,PTPRJ,PTPRM,RAC1,RHOA,SMAD2,SMAD3,SMAD4,TCF7L2,TGFBR1,TGFBR2,VCL
hsa04390	Hippo signaling pathway - Homo sapiens (human)	33	154	6906	746	7.76325e-05	0.00311639	ACTB,ACTG1,AJUBA,BIRC5,BMP2,CCND3,FRMD6,FZD2,LATS2,MPP5,MYC,NF2,PARD3,PARD6B,PPP1CB,PRKCI,SAV1,SERPINE1,SMAD2,SMAD3,SMAD4,SMAD7,STK3,TCF7L2,TEAD3,TGFBR1,TGFBR2,WNT5B,WNT7B,WTIP,WWC1,WWTR1,YWHAH
hsa04919	Thyroid hormone signaling pathway - Homo sapiens (human)	27	117	6906	746	9.25734e-05	0.00325164	ACTB,ACTG1,AKT3,ATP1B1,ATP2A2,HDAC1,ITGAV,ITGB3,KAT2B,MAPK1,MED13L,MED30,MYC,NCOA1,NCOR1,PFKP,PIK3CB,PLCB4,PLCD1,RAF1,RCAN1,RHEB,RXRB,SIN3A,TBC1D4,THRA,THRB
hsa05220	Chronic myeloid leukemia - Homo sapiens (human)	20	79	6906	746	0.000198207	0.00618845	AKT3,CBL,CBLB,CDK6,CDKN1B,CTBP2,GADD45B,HDAC1,MAPK1,MYC,PIK3CB,RAF1,RB1,SMAD3,SMAD4,SOS2,STAT5B,TCF7L2,TGFBR1,TGFBR2
hsa04810	Regulation of actin cytoskeleton - Homo sapiens (human)	39	204	6906	746	0.000243406	0.00683971	ABI2,ACTB,ACTG1,ACTN4,ARHGEF12,BCAR1,CFL2,CYFIP1,DOCK1,EZR,FGF2,GNG12,ITGA10,ITGAV,ITGB3,ITGB8,MAPK1,MYL12B,MYLK,PAK3,PDGFC,PIK3CB,PPP1CB,PPP1R12A,PTK2,RAC1,RAF1,RDX,RHOA,ROCK1,RRAS,RRAS2,SCIN,SOS2,SPATA13,SSH2,SSH3,VAV3,VCL
hsa05205	Proteoglycans in cancer - Homo sapiens (human)	38	201	6906	746	0.000367771	0.00925075	ACTB,ACTG1,AKT3,ARHGEF12,CAV1,CAV2,CBL,CBLB,DCN,EZR,FGF2,FZD2,GAB1,HOXD10,IGF1R,IGF2,ITGAV,ITGB3,MAPK1,MYC,PIK3CB,PPP1CB,PPP1R12A,PTK2,RAC1,RAF1,RDX,RHOA,ROCK1,RPS6KB1,RRAS,RRAS2,SDC2,SMAD2,SMO,SOS2,WNT5B,WNT7B
hsa04360	Axon guidance - Homo sapiens (human)	34	174	6906	746	0.00039505	0.00925075	ARHGEF12,BOC,CFL2,EFNA5,EFNB3,EPHA2,MAPK1,NFATC3,NFATC4,NTNG1,PAK3,PARD3,PARD6B,PIK3CB,PPP3CA,PPP3CB,PTK2,RAC1,RAF1,RASA1,RHOA,ROBO3,ROCK1,RRAS,SEMA3F,SEMA4B,SEMA4D,SEMA7A,SMO,SRGAP1,SSH2,SSH3,TRPC1,WNT5B
hsa04371	Apelin signaling pathway - Homo sapiens (human)	28	137	6906	746	0.000600882	0.0120493	AKT3,CALM1,GNB4,GNG12,HDAC5,JAG1,MAPK1,MEF2A,MYLK,NRF1,PLAT,PLCB4,PPARGC1A,PRKAA1,PRKAA2,PRKAG2,RAF1,RPS6KB1,RRAS,RRAS2,SERPINE1,SMAD2,SMAD3,SMAD4,SMO,SPP1,TFAM,TGFBR1
hsa04530	Tight junction - Homo sapiens (human)	32	165	6906	746	0.00066485	0.0120493	ACTB,ACTG1,ACTN4,ACTR3C,CLDN1,CLDN10,CLDN2,CLDN22,EZR,MAGI1,MAP3K5,MAPK10,MAPK8,MPDZ,MPP5,MYL12B,NEDD4L,NF2,PARD3,PARD6B,PRKAA1,PRKAA2,PRKAG2,PRKCI,RAC1,RAP1A,RAPGEF2,RDX,RHOA,ROCK1,TUBA1B,TUBA4A
hsa05165	Human papillomavirus infection - Homo sapiens (human)	52	309	6906	746	0.000668108	0.0120493	AKT3,ATM,CCND3,CDK2,CDK6,CDKN1B,COL1A1,COL4A1,COL4A2,CREB1,CREB3L4,EIF2AK2,FZD2,HDAC1,HDAC5,HDAC7,HES7,IRF9,ITGA10,ITGAV,ITGB3,ITGB8,JAG1,LAMA3,LAMB1,LAMC1,LFNG,MAGI1,MAPK1,MPP5,NFX1,PARD3,PARD6B,PIK3CB,PPP2R3A,PPP2R5A,PPP2R5E,PRKCI,PTK2,RAF1,RB1,RBL2,RBPJ,RHEB,RPS6KB1,SOS2,SPP1,TBPL1,TCF7L2,UBE3A,WNT5B,WNT7B
hsa05100	Bacterial invasion of epithelial cells - Homo sapiens (human)	17	68	6906	746	0.00068608	0.0120493	ACTB,ACTG1,ARHGAP10,BCAR1,CAV1,CAV2,CBL,CBLB,CD2AP,DNM2,DOCK1,GAB1,PIK3CB,PTK2,RAC1,RHOA,VCL
hsa04392	Hippo signaling pathway - multiple species - Homo sapiens (human)	10	30	6906	746	0.000813738	0.0134506	AJUBA,FRMD6,LATS2,NF2,SAV1,STK3,TEAD3,WTIP,WWC1,WWTR1
hsa05225	Hepatocellular carcinoma - Homo sapiens (human)	32	168	6906	746	0.000916872	0.0143134	ACTB,ACTG1,AKT3,ARID2,CDK6,FZD2,GAB1,GADD45B,GSTM3,IGF1R,IGF2,LRP6,MAPK1,MGST1,MYC,NFE2L2,PBRM1,PHF10,PIK3CB,RAF1,RB1,RPS6KB1,SMAD2,SMAD3,SMAD4,SOS2,TCF7L2,TGFA,TGFBR1,TGFBR2,WNT5B,WNT7B
hsa03460	Fanconi anemia pathway - Homo sapiens (human)	13	48	6906	746	0.00130238	0.0183021	ANGPTL4,FAN1,FANCC,FANCL,PMS2,POLH,POLI,RAD51C,REV3L,RMI1,RPA3,UBE2T,WDR48
hsa05200	Pathways in cancer - Homo sapiens (human)	78	520	6906	746	0.00130264	0.0183021	ACADS,AKT3,APPL1,ARHGEF12,BIRC5,BMP2,CALM1,CBL,CBLB,CCND3,CDK2,CDK6,CDKN1B,CKS1B,CKS2,COL4A1,COL4A2,CTBP2,CUL2,DAPK1,EGLN1,ETS1,FGF2,FH,FZD2,GADD45B,GNB4,GNG12,GSTM3,HDAC1,IGF1R,IGF2,IL6ST,ITGAV,JAG1,KITLG,LAMA3,LAMB1,LAMC1,LPAR1,LRP6,MAPK1,MAPK10,MAPK8,MGST1,MITF,MSH2,MSH6,MYC,NCOA1,NFE2L2,PIK3CB,PIM1,PLCB4,PTGER2,PTK2,RAC1,RAF1,RARA,RB1,RHOA,ROCK1,RPS6KB1,RXRB,SMAD2,SMAD3,SMAD4,SMO,SOS2,STAT5B,…
hsa04933	AGE-RAGE signaling pathway in diabetic complications - Homo sapiens (human)	21	98	6906	746	0.00150854	0.0201858	AKT3,CDKN1B,COL1A1,COL4A1,COL4A2,MAPK1,MAPK10,MAPK8,PIK3CB,PIM1,PLCB4,PLCD1,PRKAA1,RAC1,SERPINE1,SMAD2,SMAD3,SMAD4,STAT5B,TGFBR1,TGFBR2
hsa01100	Metabolic pathways - Homo sapiens (human)	156	1171	6906	746	0.0016805	0.0208931	A4GALT,AASS,ABHD14A-ACY1,ACAA2,ACADM,ACADS,ACLY,ACMSD,ACO1,ACSL3,ACSS1,ADA,ADH5,AFMID,AGPAT2,AGPS,AHCYL1,AKR1C3,ALDH3B1,ALDH4A1,ALDOC,ALG13,ALG6,AMACR,APIP,ATP6V1G2,AUH,B3GALNT1,B3GAT2,B3GNT2,BCKDHA,BTD,C1GALT1,C1GALT1C1,CBS,CKB,COMT,COQ2,COQ5,COX11,COX15,COX5B,CYP27A1,DCK,DEGS1,DHRS3,DNMT3B,DSE,DUT,EHHADH,EXTL2,FDPS,FECH,FH,FKRP,FKTN,GAL3ST1,GALC,GALK1,GALNT10,GALNT14,GALNT2,GALT,GART,GBGT1,GCNT…
hsa04012	ErbB signaling pathway - Homo sapiens (human)	19	86	6906	746	0.00171011	0.0208931	ABL2,AKT3,CBL,CBLB,CDKN1B,GAB1,MAPK1,MAPK10,MAPK8,MYC,NRG1,PAK3,PIK3CB,PTK2,RAF1,RPS6KB1,SOS2,STAT5B,TGFA
hsa05212	Pancreatic cancer - Homo sapiens (human)	17	76	6906	746	0.00255446	0.0299085	AKT3,CDK6,GADD45B,MAPK1,MAPK10,MAPK8,PIK3CB,RAC1,RAF1,RB1,RPS6KB1,SMAD2,SMAD3,SMAD4,TGFA,TGFBR1,TGFBR2
hsa03430	Mismatch repair - Homo sapiens (human)	8	24	6906	746	0.00270879	0.0304468	MLH3,MSH2,MSH6,PMS2,POLD3,POLD4,RFC1,RPA3
hsa00240	Pyrimidine metabolism - Homo sapiens (human)	20	98	6906	746	0.00354192	0.03828	DCK,DUT,NME7,NT5C,NT5C2,NT5E,NUDT2,PDE6B,POLA2,POLD3,POLD4,POLE4,POLR1B,POLR2D,POLR2L,RRM1,TK1,TYMS,UMPS,UPP1
hsa05166	HTLV-I infection - Homo sapiens (human)	39	235	6906	746	0.00391408	0.0407355	AKT3,ANAPC10,ANAPC11,ANAPC4,ATM,BUB3,CCND3,CREB1,ETS1,FDPS,FZD2,KAT2B,MAD2L1,MAP3K14,MAPK8,MYBL2,MYC,NFATC3,NFATC4,PIK3CB,POLD3,POLD4,POLE4,PPP3CA,PPP3CB,RB1,RRAS,RRAS2,SMAD2,SMAD3,SMAD4,STAT5B,TBPL1,TGFBR1,TGFBR2,VDAC3,WNT5B,WNT7B,XPO1
hsa05211	Renal cell carcinoma - Homo sapiens (human)	15	67	6906	746	0.00443242	0.0444825	AKT3,CUL2,EGLN1,ETS1,FH,GAB1,MAPK1,PAK3,PIK3CB,RAC1,RAF1,RAP1A,RPS6KB1,SOS2,TGFA
hsa04140	Autophagy - animal - Homo sapiens (human)	23	122	6906	746	0.00524287	0.0508016	AKT3,ATG10,ATG2B,ATG4C,ATG5,DAPK1,EIF2AK4,IGF1R,MAPK1,MAPK10,MAPK8,PIK3CB,PRKAA1,PRKAA2,RAF1,RB1CC1,RHEB,RPS6KB1,RRAS,RRAS2,STX17,ULK2,WIPI2
hsa00640	Propanoate metabolism - Homo sapiens (human)	9	33	6906	746	0.00674445	0.0617297	ACADM,ACSS1,BCKDHA,EHHADH,LDHB,MUT,PCCB,SUCLA2,SUCLG1
hsa04310	Wnt signaling pathway - Homo sapiens (human)	26	146	6906	746	0.00681004	0.0617297	CACYBP,CCND3,CTBP2,FZD2,GPC4,LRP6,MAPK10,MAPK8,MYC,NFATC3,NFATC4,PLCB4,PPP3CA,PPP3CB,PRICKLE1,RAC1,RHOA,RUVBL1,SMAD3,SMAD4,TBL1X,TBL1XR1,TCF7L2,VANGL1,WNT5B,WNT7B
hsa04350	TGF-beta signaling pathway - Homo sapiens (human)	17	85	6906	746	0.00846821	0.0743615	ACVR1B,BMP2,DCN,MAPK1,MYC,RHOA,ROCK1,RPS6KB1,SMAD2,SMAD3,SMAD4,SMAD5,SMAD7,TFDP1,TGFBR1,TGFBR2,ZFYVE16
hsa05222	Small cell lung cancer - Homo sapiens (human)	18	93	6906	746	0.00968504	0.0824696	AKT3,CDK2,CDK6,CDKN1B,CKS1B,CKS2,COL4A1,COL4A2,GADD45B,ITGAV,LAMA3,LAMB1,LAMC1,MYC,PIK3CB,PTK2,RB1,RXRB
hsa04120	Ubiquitin mediated proteolysis - Homo sapiens (human)	23	130	6906	746	0.0113817	0.0940662	ANAPC10,ANAPC11,ANAPC4,BIRC6,CBL,CBLB,CUL2,CUL3,DET1,FANCL,FBXO4,HERC4,KLHL13,NEDD4L,PIAS1,RCHY1,UBE2C,UBE2H,UBE2J1,UBE3A,UBE3B,UBE4B,UBR5
hsa05418	Fluid shear stress and atherosclerosis - Homo sapiens (human)	24	138	6906	746	0.0121381	0.0974518	ACTB,ACTG1,AKT3,CALM1,CAV1,CAV2,GSTM3,ITGAV,ITGB3,MAP3K5,MAPK10,MAPK8,MEF2A,MGST1,NFE2L2,PIK3CB,PLAT,PRKAA1,PRKAA2,PTK2,RAC1,RHOA,SDC2,SUMO1
hsa00280	"Valine, leucine and isoleucine degradation - Homo sapiens (human)"	11	49	6906	746	0.0135888	0.105913	ACAA2,ACADM,ACADS,AUH,BCKDHA,EHHADH,HIBADH,IVD,MUT,OXCT1,PCCB
hsa04150	mTOR signaling pathway - Homo sapiens (human)	25	147	6906	746	0.0139459	0.105913	AKT3,ATP6V1G2,CAB39,CLIP1,FZD2,IGF1R,LRP6,MAPK1,MIOS,PIK3CB,PRKAA1,PRKAA2,RAF1,RHEB,RHOA,RICTOR,RPS6KB1,SGK1,SLC38A9,SNX6,SOS2,TTI1,ULK2,WNT5B,WNT7B
hsa03030	DNA replication - Homo sapiens (human)	9	37	6906	746	0.0147068	0.108753	MCM4,MCM6,MCM7,POLA2,POLD3,POLD4,POLE4,RFC1,RPA3
hsa04137	Mitophagy - animal - Homo sapiens (human)	13	63	6906	746	0.0155093	0.111746	ATG5,BNIP3L,CITED2,FUNDC1,MAPK10,MAPK8,MITF,NBR1,RHOT1,RRAS,RRAS2,TAX1BP1,TBC1D15
hsa01200	Carbon metabolism - Homo sapiens (human)	20	112	6906	746	0.0159167	0.111815	ACADM,ACADS,ACO1,ACSS1,ADH5,ALDOC,CAT,EHHADH,FH,GLUD1,GOT1,MUT,PCCB,PDHB,PFKP,PSPH,SDHD,SHMT1,SUCLA2,SUCLG1
hsa04910	Insulin signaling pathway - Homo sapiens (human)	23	138	6906	746	0.0223116	0.143338	AKT3,CALM1,CBL,CBLB,FLOT1,GNG12,MAPK1,MAPK10,MAPK8,PIK3CB,PPARGC1A,PPP1CB,PPP1R3B,PPP1R3C,PRKAA1,PRKAA2,PRKAG2,PRKCI,PYGB,RAF1,RHEB,RPS6KB1,SOS2
hsa04211	Longevity regulating pathway - Homo sapiens (human)	16	87	6906	746	0.0225724	0.143338	AKT3,APPL1,ATG5,CAT,CREB1,CREB3L4,IGF1R,PIK3CB,PPARGC1A,PRKAA1,PRKAA2,PRKAG2,RAF1,RB1CC1,RHEB,RPS6KB1
hsa01524	Platinum drug resistance - Homo sapiens (human)	14	73	6906	746	0.0226931	0.143338	AKT3,ATM,ATP7A,BIRC5,GSTM3,MAP3K5,MAPK1,MGST1,MSH2,MSH6,PIK3CB,POLH,REV3L,TOP2B
hsa01521	EGFR tyrosine kinase inhibitor resistance - Homo sapiens (human)	15	80	6906	746	0.0227233	0.143338	AKT3,AXL,FGF2,GAB1,GAS6,IGF1R,MAPK1,NF1,NRG1,PDGFC,PIK3CB,RAF1,RPS6KB1,SOS2,TGFA
hsa04670	Leukocyte transendothelial migration - Homo sapiens (human)	19	109	6906	746	0.0233997	0.143338	ACTB,ACTG1,ACTN4,BCAR1,CLDN1,CLDN10,CLDN2,CLDN22,CTNND1,EZR,MYL12B,PIK3CB,PTK2,RAC1,RAP1A,RHOA,ROCK1,VAV3,VCL
hsa05203	Viral carcinogenesis - Homo sapiens (human)	30	192	6906	746	0.0234646	0.143338	ACTN4,BIRC5,CCND3,CDK2,CDK6,CDKN1B,CREB1,CREB3L4,EIF2AK2,HDAC1,HDAC5,HDAC7,HIST1H4A,IL6ST,IRF9,KAT2B,MAPK1,PIK3CB,RAC1,RB1,RBL2,RBPJ,RHOA,SCIN,SP100,STAT5B,TBPL1,UBE3A,VDAC3,YWHAH
hsa00230	Purine metabolism - Homo sapiens (human)	26	162	6906	746	0.0246487	0.147368	ADA,DCK,GART,GMPR2,HDDC3,HPRT1,IMPDH2,NME7,NPR2,NT5C,NT5C2,NT5E,NUDT2,PAICS,PAPSS2,PDE6B,PGM2,POLA2,POLD3,POLD4,POLE4,POLR1B,POLR2D,POLR2L,PPAT,RRM1
hsa04151	PI3K-Akt signaling pathway - Homo sapiens (human)	49	346	6906	746	0.0271746	0.159085	AKT3,CCND3,CDK2,CDK6,CDKN1B,COL1A1,COL4A1,COL4A2,CREB1,CREB3L4,EFNA5,EPHA2,FGF2,GNB4,GNG12,IGF1R,IGF2,ITGA10,ITGAV,ITGB3,ITGB8,KITLG,LAMA3,LAMB1,LAMC1,LPAR1,MAPK1,MCL1,MYC,OSMR,PDGFC,PIK3CB,PKN2,PPP2R3A,PPP2R5A,PPP2R5E,PRKAA1,PRKAA2,PTK2,RAC1,RAF1,RBL2,RHEB,RPS6KB1,SGK1,SOS2,SPP1,TGFA,YWHAH
hsa04146	Peroxisome - Homo sapiens (human)	15	82	6906	746	0.0278959	0.159975	ABCD3,ACSL3,AGPS,AMACR,CAT,ECH1,ECI2,EHHADH,HACL1,NUDT7,PAOX,PEX11A,PRDX1,PXMP4,SOD1
hsa05226	Gastric cancer - Homo sapiens (human)	24	150	6906	746	0.0310378	0.166088	AKT3,CDK2,CDKN1B,FGF2,FZD2,GAB1,GADD45B,LRP6,MAPK1,MYC,PIK3CB,RAF1,RB1,RPS6KB1,RXRB,SMAD2,SMAD3,SMAD4,SOS2,TCF7L2,TGFBR1,TGFBR2,WNT5B,WNT7B
hsa00630	Glyoxylate and dicarboxylate metabolism - Homo sapiens (human)	7	29	6906	746	0.0312329	0.166088	ACO1,AFMID,CAT,HOGA1,MUT,PCCB,SHMT1
hsa04931	Insulin resistance - Homo sapiens (human)	18	105	6906	746	0.0312626	0.166088	AKT3,CREB1,CREB3L4,MAPK10,MAPK8,MGEA5,PIK3CB,PPARGC1A,PPP1CB,PPP1R3B,PPP1R3C,PRKAA1,PRKAA2,PRKAG2,PYGB,RAF1,RPS6KB1,TBC1D4
hsa04213	Longevity regulating pathway - multiple species - Homo sapiens (human)	12	62	6906	746	0.0313263	0.166088	AKT3,ATG5,CAT,HDAC1,HSPA2,IGF1R,PIK3CB,PRKAA1,PRKAA2,PRKAG2,RPS6KB1,SOD1
hsa00250	"Alanine, aspartate and glutamate metabolism - Homo sapiens (human)"	8	36	6906	746	0.0349451	0.181844	ALDH4A1,GLS,GLUD1,GOT1,NIT2,NT5E,PPAT,RIMKLB
hsa04914	Progesterone-mediated oocyte maturation - Homo sapiens (human)	16	92	6906	746	0.0362366	0.185136	AKT3,ANAPC10,ANAPC11,ANAPC4,AURKA,CCNB1,CDK2,IGF1R,KIF22,MAD2L1,MAPK1,MAPK10,MAPK8,PIK3CB,PLK1,RAF1
hsa04714	Thermogenesis - Homo sapiens (human)	29	192	6906	746	0.0381407	0.18978	ACSL3,ACTB,ACTG1,COX11,COX15,COX18,COX20,COX5B,CREB1,CREB3L4,KDM3B,MAP3K5,MGLL,NDUFAF1,NDUFAF3,NDUFB10,NDUFB5,NDUFC1,PNPLA2,PPARGC1A,PRKAA1,PRKAA2,PRKAG2,RHEB,RPS6KB1,SDHD,SOS2,UQCR10,UQCRFS1
hsa04114	Oocyte meiosis - Homo sapiens (human)	19	115	6906	746	0.0384964	0.18978	ANAPC10,ANAPC11,ANAPC4,AURKA,CALM1,CCNB1,CDK2,IGF1R,MAD2L1,MAPK1,PLK1,PPP1CB,PPP2R5A,PPP2R5E,PPP3CA,PPP3CB,REC8,SMC3,YWHAH
hsa04659	Th17 cell differentiation - Homo sapiens (human)	16	94	6906	746	0.0431133	0.20764	IL6ST,MAPK1,MAPK10,MAPK8,NFATC3,PPP3CA,PPP3CB,RARA,RXRB,SMAD2,SMAD3,SMAD4,STAT5B,STAT6,TGFBR1,TGFBR2
hsa00020	Citrate cycle (TCA cycle) - Homo sapiens (human)	7	31	6906	746	0.043597	0.20764	ACLY,ACO1,FH,PDHB,SDHD,SUCLA2,SUCLG1
hsa05161	Hepatitis B - Homo sapiens (human)	22	140	6906	746	0.0449567	0.210547	AKT3,BIRC5,CDK2,CDK6,CDKN1B,CREB1,CREB3L4,MAPK1,MAPK10,MAPK8,MYC,NFATC3,NFATC4,PIK3CB,RAF1,RB1,SMAD3,SMAD4,STAT5B,STAT6,TGFBR1,VDAC3
hsa03440	Homologous recombination - Homo sapiens (human)	8	38	6906	746	0.046674	0.211985	ATM,NBN,POLD3,POLD4,RAD51C,RAD54B,RBBP8,RPA3
hsa04115	p53 signaling pathway - Homo sapiens (human)	12	66	6906	746	0.0480752	0.211985	ATM,CCNB1,CCND3,CCNG1,CCNG2,CDK2,CDK6,GADD45B,MDM4,PPM1D,RCHY1,SERPINE1
hsa00270	Cysteine and methionine metabolism - Homo sapiens (human)	9	45	6906	746	0.0482613	0.211985	AHCYL1,APIP,CBS,DNMT3B,GOT1,LDHB,MAT2B,MRI1,MTR
hsa04071	Sphingolipid signaling pathway - Homo sapiens (human)	19	118	6906	746	0.0482812	0.211985	ADORA1,AKT3,DEGS1,MAP3K5,MAPK1,MAPK10,MAPK8,PIK3CB,PLCB4,PPP2R3A,PPP2R5A,PPP2R5E,RAC1,RAF1,RHOA,ROCK1,SGMS2,SGPL1,SPTLC2
hsa05202	Transcriptional misregulation in cancer - Homo sapiens (human)	27	181	6906	746	0.0505222	0.218411	AFF1,ATM,CDKN1B,GADD45B,H3F3A,HDAC1,HIST1H3A,HOXA9,IGF1R,JMJD1C,KDM6A,KLF3,MITF,MLF1,MLLT3,MYC,NCOR1,NFKBIZ,PBX3,PLAT,PROM1,PTK2,RARA,RXRB,SIN3A,SUPT3H,TGFBR2
hsa04152	AMPK signaling pathway - Homo sapiens (human)	19	119	6906	746	0.051906	0.220994	AKT3,CAB39,CREB1,CREB3L4,IGF1R,LEPR,PFKP,PIK3CB,PPARGC1A,PPP2R3A,PPP2R5A,PPP2R5E,PRKAA1,PRKAA2,PRKAG2,RAB11B,RHEB,RPS6KB1,TBC1D1
hsa03420	Nucleotide excision repair - Homo sapiens (human)	9	46	6906	746	0.0545046	0.228594	BIVM-ERCC5,GTF2H5,MNAT1,POLD3,POLD4,POLE4,RFC1,RPA3,XPC
hsa04926	Relaxin signaling pathway - Homo sapiens (human)	20	130	6906	746	0.0648452	0.259911	AKT3,CALM1,COL1A1,COL4A1,COL4A2,CREB1,CREB3L4,GNB4,GNG12,MAPK1,MAPK10,MAPK8,PIK3CB,PLCB4,RAF1,SMAD2,SMAD3,SOS2,TGFBR1,TGFBR2
hsa04014	Ras signaling pathway - Homo sapiens (human)	32	226	6906	746	0.0651569	0.259911	ABL2,AKT3,ARF6,CALM1,EFNA5,EPHA2,ETS1,FGF2,FOXO4,GAB1,GNB4,GNG12,IGF1R,IGF2,KITLG,MAPK1,MAPK10,MAPK8,NF1,PAK3,PDGFC,PIK3CB,PLA2G16,RAC1,RAF1,RAP1A,RASA1,RHOA,RRAS,RRAS2,SOS2,TGFA
hsa04144	Endocytosis - Homo sapiens (human)	32	226	6906	746	0.0651569	0.259911	ARF6,ARFGAP3,ASAP2,CAV1,CAV2,CBL,CBLB,DAB2,DNAJC6,DNM2,EEA1,EHD2,EPS15,FOLR1,HSPA2,IGF1R,LDLR,NEDD4L,PARD3,PARD6B,PRKCI,RAB11B,RAB11FIP1,RHOA,SMAD2,SMAD3,SNX6,STAM2,STAMBP,TGFBR1,TGFBR2,ZFYVE16
hsa04015	Rap1 signaling pathway - Homo sapiens (human)	29	202	6906	746	0.0662622	0.259911	ACTB,ACTG1,ADORA2B,AKT3,BCAR1,CALM1,CTNND1,EFNA5,EPHA2,FGF2,IGF1R,ITGB3,KITLG,LPAR1,MAGI1,MAGI3,MAPK1,PARD3,PARD6B,PDGFC,PIK3CB,PLCB4,PRKCI,RAC1,RAF1,RAP1A,RAPGEF2,RHOA,RRAS
hsa03410	Base excision repair - Homo sapiens (human)	7	34	6906	746	0.0673849	0.259911	MBD4,NEIL3,NTHL1,PARP4,POLD3,POLD4,POLE4
hsa05130	Pathogenic Escherichia coli infection - Homo sapiens (human)	10	55	6906	746	0.0675213	0.259911	ACTB,ACTG1,CLDN1,EZR,RHOA,ROCK1,TUBA1B,TUBA4A,TUBB4B,TUBB6
hsa05131	Shigellosis - Homo sapiens (human)	11	63	6906	746	0.072524	0.275395	ACTB,ACTG1,ATG5,DOCK1,MAPK1,MAPK10,MAPK8,RAC1,RIPK2,ROCK1,VCL
hsa00512	Mucin type O-glycan biosynthesis - Homo sapiens (human)	6	28	6906	746	0.0743069	0.278403	C1GALT1,C1GALT1C1,GALNT10,GALNT14,GALNT2,GCNT1
hsa04210	Apoptosis - Homo sapiens (human)	20	134	6906	746	0.0831858	0.307568	ACTB,ACTG1,AKT3,ATM,BIRC5,CASP2,GADD45B,MAP3K14,MAP3K5,MAPK1,MAPK10,MAPK8,MCL1,PARP4,PIK3CB,PTPN13,RAF1,TNFSF10,TUBA1B,TUBA4A
hsa00030	Pentose phosphate pathway - Homo sapiens (human)	6	29	6906	746	0.0855436	0.312179	ALDOC,DERA,PFKP,PGM2,RBKS,SUCLG1
hsa04611	Platelet activation - Homo sapiens (human)	18	119	6906	746	0.0874563	0.315067	ACTB,ACTG1,AKT3,ARHGEF12,COL1A1,ITGB3,MAPK1,MYL12B,MYLK,PIK3CB,PLCB4,PPP1CB,PPP1R12A,PRKCI,RAP1A,RHOA,ROCK1,TBXAS1
hsa05215	Prostate cancer - Homo sapiens (human)	15	96	6906	746	0.0902441	0.320995	AKT3,CDK2,CDKN1B,CREB1,CREB3L4,IGF1R,MAPK1,PDGFC,PIK3CB,PLAT,RAF1,RB1,SOS2,TCF7L2,TGFA
hsa04022	cGMP-PKG signaling pathway - Homo sapiens (human)	23	160	6906	746	0.092894	0.322853	ADORA1,AKT3,ATP1B1,ATP2A2,ATP2B4,CALM1,CREB1,CREB3L4,MAPK1,MEF2A,MYLK,NFATC3,NFATC4,NPR2,PLCB4,PPP1CB,PPP1R12A,PPP3CA,PPP3CB,RAF1,RHOA,ROCK1,VDAC3
hsa00471	D-Glutamine and D-glutamate metabolism - Homo sapiens (human)	2	5	6906	746	0.0933984	0.322853	GLS,GLUD1
hsa00600	Sphingolipid metabolism - Homo sapiens (human)	8	44	6906	746	0.0959849	0.322853	DEGS1,GAL3ST1,GALC,SGMS2,SGPL1,SPTLC2,UGCG,UGT8
hsa00350	Tyrosine metabolism - Homo sapiens (human)	7	37	6906	746	0.0976541	0.322853	ADH5,ALDH3B1,COMT,GOT1,LRTOMT,MAOA,MAOB
hsa01523	Antifolate resistance - Homo sapiens (human)	6	30	6906	746	0.0976602	0.322853	ABCC3,ABCC4,FOLR1,GART,SHMT1,TYMS
hsa04136	Autophagy - other - Homo sapiens (human)	6	30	6906	746	0.0976602	0.322853	ATG10,ATG2B,ATG4C,ATG5,ULK2,WIPI2
hsa05410	Hypertrophic cardiomyopathy (HCM) - Homo sapiens (human)	13	82	6906	746	0.100297	0.324279	ACTB,ACTG1,ATP2A2,ITGA10,ITGAV,ITGB3,ITGB8,PRKAA1,PRKAA2,PRKAG2,TPM1,TPM2,TPM4
hsa05167	Kaposi's sarcoma-associated herpesvirus infection - Homo sapiens (human)	25	178	6906	746	0.101441	0.324279	AKT3,CALM1,CDK6,CREB1,EIF2AK2,FGF2,GNB4,GNG12,IL6ST,IRF9,MAPK1,MAPK10,MAPK8,MICB,MYC,NFATC3,NFATC4,PIK3CB,PPP3CA,PPP3CB,RAC1,RAF1,RB1,RCAN1,VDAC3
hsa05221	Acute myeloid leukemia - Homo sapiens (human)	11	67	6906	746	0.102708	0.324279	AKT3,MAPK1,MYC,PIK3CB,PIM1,RAF1,RARA,RPS6KB1,SOS2,STAT5B,TCF7L2
hsa05223	Non-small cell lung cancer - Homo sapiens (human)	11	67	6906	746	0.102708	0.324279	AKT3,CDK6,GADD45B,MAPK1,PIK3CB,RAF1,RB1,RXRB,SOS2,STAT5B,TGFA
hsa04550	Signaling pathways regulating pluripotency of stem cells - Homo sapiens (human)	20	140	6906	746	0.116599	0.36203	ACVR1B,AKT3,FGF2,FZD2,IGF1R,IL6ST,KAT6A,MAPK1,MYC,PCGF5,PIK3CB,RAF1,RIF1,SKIL,SMAD2,SMAD3,SMAD4,SMAD5,WNT5B,WNT7B
hsa04728	Dopaminergic synapse - Homo sapiens (human)	19	132	6906	746	0.117241	0.36203	AKT3,CALM1,COMT,CREB1,CREB3L4,GNB4,GNG12,LRTOMT,MAOA,MAOB,MAPK10,MAPK8,PLCB4,PPP1CB,PPP2R3A,PPP2R5A,PPP2R5E,PPP3CA,PPP3CB
hsa00983	Drug metabolism - other enzymes - Homo sapiens (human)	11	69	6906	746	0.120204	0.367144	DUT,GSTM3,HPRT1,IMPDH2,MGST1,NME7,RRM1,TK1,UGT2B7,UMPS,UPP1
hsa00360	Phenylalanine metabolism - Homo sapiens (human)	4	18	6906	746	0.12167	0.367296	ALDH3B1,GOT1,MAOA,MAOB
hsa00480	Glutathione metabolism - Homo sapiens (human)	9	54	6906	746	0.122868	0.367296	GGT1,GPX7,GPX8,GSR,GSTM3,MGST1,ODC1,RRM1,TXNDC12
hsa00760	Nicotinate and nicotinamide metabolism - Homo sapiens (human)	5	25	6906	746	0.125339	0.370739	NNMT,NNT,NT5C,NT5C2,NT5E
hsa00130	Ubiquinone and other terpenoid-quinone biosynthesis - Homo sapiens (human)	3	12	6906	746	0.132018	0.386427	COQ2,COQ5,VKORC1L1
hsa01522	Endocrine resistance - Homo sapiens (human)	14	95	6906	746	0.141331	0.4062	AKT3,CDKN1B,IGF1R,JAG1,MAPK1,MAPK10,MAPK8,NCOR1,PIK3CB,PTK2,RAF1,RB1,RPS6KB1,SOS2
hsa00514	Other types of O-glycan biosynthesis - Homo sapiens (human)	4	19	6906	746	0.141664	0.4062	C1GALT1,GXYLT1,LFNG,ST6GAL1
hsa05214	Glioma - Homo sapiens (human)	11	72	6906	746	0.149364	0.423953	AKT3,CALM1,CDK6,GADD45B,IGF1R,MAPK1,PIK3CB,RAF1,RB1,SOS2,TGFA
hsa00520	Amino sugar and nucleotide sugar metabolism - Homo sapiens (human)	8	49	6906	746	0.153298	0.426503	CYB5R3,GALK1,GALT,GMDS,GNE,MPI,PGM2,UXS1
hsa04330	Notch signaling pathway - Homo sapiens (human)	8	49	6906	746	0.153298	0.426503	CIR1,CTBP2,HDAC1,JAG1,KAT2B,LFNG,NUMB,RBPJ
hsa05218	Melanoma - Homo sapiens (human)	11	73	6906	746	0.159832	0.44032	AKT3,CDK6,FGF2,GADD45B,IGF1R,MAPK1,MITF,PDGFC,PIK3CB,RAF1,RB1
hsa00670	One carbon pool by folate - Homo sapiens (human)	4	20	6906	746	0.162849	0.444278	GART,MTR,SHMT1,TYMS
hsa04921	Oxytocin signaling pathway - Homo sapiens (human)	20	148	6906	746	0.172211	0.460444	ACTB,ACTG1,CALM1,MAPK1,MYLK,NFATC3,NFATC4,NPR2,PLCB4,PPP1CB,PPP1R12A,PPP3CA,PPP3CB,PRKAA1,PRKAA2,PRKAG2,RAF1,RCAN1,RHOA,ROCK1
hsa05224	Breast cancer - Homo sapiens (human)	20	148	6906	746	0.172211	0.460444	AKT3,CDK6,FGF2,FZD2,GADD45B,IGF1R,JAG1,LRP6,MAPK1,MDM4,MYC,NCOA1,PIK3CB,RAF1,RB1,RPS6KB1,SOS2,TCF7L2,WNT5B,WNT7B
hsa03022	Basal transcription factors - Homo sapiens (human)	7	43	6906	746	0.176556	0.460444	GTF2F2,GTF2H5,MNAT1,TAF1,TAF6,TAF9B,TBPL1
hsa03013	RNA transport - Homo sapiens (human)	21	157	6906	746	0.17701	0.460444	CLNS1A,CYFIP1,EIF1,EIF4A3,GEMIN4,NUP153,NUP214,NUP37,NUP43,NUP54,POP5,SNUPN,SRRM1,SUMO1,TACC3,TGS1,THOC2,THOC6,THOC7,TPR,XPO1
hsa04922	Glucagon signaling pathway - Homo sapiens (human)	14	99	6906	746	0.177884	0.460444	AKT3,CALM1,CREB1,CREB3L4,LDHB,PDHB,PLCB4,PPARGC1A,PPP3CA,PPP3CB,PRKAA1,PRKAA2,PRKAG2,PYGB
hsa00601	Glycosphingolipid biosynthesis - lacto and neolacto series - Homo sapiens (human)	5	28	6906	746	0.178606	0.460444	A4GALT,B3GALNT1,B3GNT2,GCNT2,ST3GAL4
hsa05016	Huntington's disease - Homo sapiens (human)	23	175	6906	746	0.185563	0.474029	COX5B,CREB1,CREB3L4,DNAH11,DNALI1,HDAC1,NDUFB10,NDUFB5,NDUFC1,NRF1,PLCB4,POLR2D,POLR2L,PPARGC1A,RCOR1,SDHD,SIN3A,SOD1,TBPL1,TFAM,UQCR10,UQCRFS1,VDAC3
hsa00071	Fatty acid degradation - Homo sapiens (human)	7	44	6906	746	0.191799	0.481209	ACAA2,ACADM,ACADS,ACSL3,ADH5,ECI2,EHHADH
hsa01212	Fatty acid metabolism - Homo sapiens (human)	7	44	6906	746	0.191799	0.481209	ACAA2,ACADM,ACADS,ACSL3,EHHADH,ELOVL6,FADS1
hsa04920	Adipocytokine signaling pathway - Homo sapiens (human)	10	69	6906	746	0.206947	0.49476	ACSL3,AKT3,LEPR,MAPK10,MAPK8,PPARGC1A,PRKAA1,PRKAA2,PRKAG2,RXRB
hsa04380	Osteoclast differentiation - Homo sapiens (human)	17	127	6906	746	0.207243	0.49476	AKT3,CREB1,FHL2,IRF9,ITGB3,MAP3K14,MAPK1,MAPK10,MAPK8,MITF,PIK3CB,PPP3CA,PPP3CB,RAC1,TGFBR1,TGFBR2,TNFRSF11B
hsa00330	Arginine and proline metabolism - Homo sapiens (human)	7	45	6906	746	0.207548	0.49476	ALDH4A1,CKB,GOT1,HOGA1,MAOA,MAOB,ODC1
hsa00220	Arginine biosynthesis - Homo sapiens (human)	4	22	6906	746	0.208236	0.49476	ABHD14A-ACY1,GLS,GLUD1,GOT1
hsa00340	Histidine metabolism - Homo sapiens (human)	4	22	6906	746	0.208236	0.49476	ALDH3B1,HNMT,MAOA,MAOB
hsa04514	Cell adhesion molecules (CAMs) - Homo sapiens (human)	16	119	6906	746	0.211017	0.49476	ALCAM,CDH4,CLDN1,CLDN10,CLDN2,CLDN22,ITGAV,ITGB8,MPZL1,NTNG1,PPP1CB,PTPRM,PVR,SDC2,SDC3,VCAN
hsa04722	Neurotrophin signaling pathway - Homo sapiens (human)	16	119	6906	746	0.211017	0.49476	AKT3,CALM1,GAB1,MAP3K5,MAPK1,MAPK10,MAPK8,PIK3CB,PRKAA1,RAC1,RAF1,RAP1A,RHOA,RIPK2,SORT1,SOS2
hsa05231	Choline metabolism in cancer - Homo sapiens (human)	13	94	6906	746	0.211285	0.49476	AKT3,MAPK1,MAPK10,MAPK8,PDGFC,PIK3CB,RAC1,RAF1,RHEB,RPS6KB1,SLC44A1,SLC44A3,SOS2
hsa00603	Glycosphingolipid biosynthesis - globo and isoglobo series - Homo sapiens (human)	3	15	6906	746	0.215615	0.495959	A4GALT,B3GALNT1,GBGT1
hsa05160	Hepatitis C - Homo sapiens (human)	17	128	6906	746	0.216633	0.495959	AKT3,CLDN1,CLDN10,CLDN2,CLDN22,EIF2AK2,EIF2AK4,IFIT1,IRF9,LDLR,MAPK1,MAPK10,MAPK8,PIAS1,PIK3CB,RAF1,SOS2
hsa04660	T cell receptor signaling pathway - Homo sapiens (human)	14	103	6906	746	0.218606	0.495959	AKT3,CBL,CBLB,MAP3K14,MAPK1,NFATC3,PAK3,PIK3CB,PPP3CA,PPP3CB,RAF1,RHOA,SOS2,VAV3
hsa01230	Biosynthesis of amino acids - Homo sapiens (human)	10	70	6906	746	0.219848	0.495959	ABHD14A-ACY1,ACO1,ALDOC,CBS,GOT1,MAT2B,MTR,PFKP,PSPH,SHMT1
hsa00380	Tryptophan metabolism - Homo sapiens (human)	6	38	6906	746	0.222387	0.495959	ACMSD,AFMID,CAT,EHHADH,MAOA,MAOB
hsa05216	Thyroid cancer - Homo sapiens (human)	6	38	6906	746	0.222387	0.495959	GADD45B,MAPK1,MYC,RXRB,TCF7L2,TPR
hsa04666	Fc gamma R-mediated phagocytosis - Homo sapiens (human)	12	87	6906	746	0.226082	0.500229	AKT3,ARF6,ASAP2,CFL2,DNM2,MAPK1,PIK3CB,RAC1,RAF1,RPS6KB1,SCIN,VAV3
hsa04662	B cell receptor signaling pathway - Homo sapiens (human)	10	71	6906	746	0.233058	0.511636	AKT3,MAPK1,NFATC3,PIK3CB,PPP3CA,PPP3CB,RAC1,RAF1,SOS2,VAV3
hsa00620	Pyruvate metabolism - Homo sapiens (human)	6	39	6906	746	0.240755	0.524435	ACSS1,ACYP1,FH,LDHB,PDHB,SGPL1
hsa00450	Selenocompound metabolism - Homo sapiens (human)	3	16	6906	746	0.245581	0.530833	MTR,PAPSS2,SEPHS1
hsa04512	ECM-receptor interaction - Homo sapiens (human)	11	81	6906	746	0.255271	0.536964	COL1A1,COL4A1,COL4A2,ITGA10,ITGAV,ITGB3,ITGB8,LAMA3,LAMB1,LAMC1,SPP1
hsa04964	Proximal tubule bicarbonate reclamation - Homo sapiens (human)	4	24	6906	746	0.256687	0.536964	ATP1B1,GLS,GLUD1,SLC4A4
hsa00260	"Glycine, serine and threonine metabolism - Homo sapiens (human)"	6	40	6906	746	0.259553	0.536964	CBS,MAOA,MAOB,PSPH,SHMT1,SRR
hsa00051	Fructose and mannose metabolism - Homo sapiens (human)	5	32	6906	746	0.259883	0.536964	ALDOC,ENOSF1,GMDS,MPI,PFKP
hsa04215	Apoptosis - multiple species - Homo sapiens (human)	5	32	6906	746	0.259883	0.536964	BIRC5,BIRC6,BOK,MAPK10,MAPK8
hsa04710	Circadian rhythm - Homo sapiens (human)	5	32	6906	746	0.259883	0.536964	CREB1,FBXL3,PRKAA1,PRKAA2,PRKAG2
hsa04010	MAPK signaling pathway - Homo sapiens (human)	35	290	6906	746	0.265081	0.543707	AKT3,EFNA5,EPHA2,FGF2,GADD45B,GNG12,HSPA2,IGF1R,IGF2,KITLG,MAP3K14,MAP3K5,MAPK1,MAPK10,MAPK8,MYC,NF1,NFATC3,PDGFC,PPM1A,PPM1B,PPP3CA,PPP3CB,RAC1,RAF1,RAP1A,RAPGEF2,RASA1,RRAS,RRAS2,SOS2,STK3,TGFA,TGFBR1,TGFBR2
hsa00515	Mannose type O-glycan biosynthesis - Homo sapiens (human)	3	17	6906	746	0.276135	0.562274	B3GAT2,FKRP,FKTN
hsa04664	Fc epsilon RI signaling pathway - Homo sapiens (human)	9	66	6906	746	0.280342	0.566734	AKT3,MAPK1,MAPK10,MAPK8,PIK3CB,RAC1,RAF1,SOS2,VAV3
hsa04370	VEGF signaling pathway - Homo sapiens (human)	8	58	6906	746	0.286401	0.574849	AKT3,MAPK1,PIK3CB,PPP3CA,PPP3CB,PTK2,RAC1,RAF1
hsa03018	RNA degradation - Homo sapiens (human)	10	75	6906	746	0.288566	0.575086	CNOT2,CNOT6L,DCP2,DCPS,EXOSC5,EXOSC9,LSM6,PAN2,PFKP,XRN1
hsa04979	Cholesterol metabolism - Homo sapiens (human)	7	50	6906	746	0.292416	0.578654	ANGPTL4,CYP27A1,LDLR,NCEH1,NPC1,SORT1,VDAC3
hsa00982	Drug metabolism - cytochrome P450 - Homo sapiens (human)	8	59	6906	746	0.302832	0.586985	ADH5,AKR7A2,ALDH3B1,GSTM3,MAOA,MAOB,MGST1,UGT2B7
hsa05213	Endometrial cancer - Homo sapiens (human)	8	59	6906	746	0.302832	0.586985	AKT3,GADD45B,MAPK1,MYC,PIK3CB,RAF1,SOS2,TCF7L2
hsa04024	cAMP signaling pathway - Homo sapiens (human)	24	198	6906	746	0.304294	0.586985	ABCC4,ADORA1,AKT3,ATP1B1,ATP2A2,ATP2B4,CALM1,CREB1,CREB3L4,MAPK1,MAPK10,MAPK8,PIK3CB,PPP1CB,PPP1R12A,PTGER2,RAC1,RAF1,RAP1A,RHOA,ROCK1,RRAS,RRAS2,VAV3
hsa00910	Nitrogen metabolism - Homo sapiens (human)	3	18	6906	746	0.307028	0.586985	CA12,GLUD1,PDSS2
hsa00563	Glycosylphosphatidylinositol (GPI)-anchor biosynthesis - Homo sapiens (human)	4	26	6906	746	0.30707	0.586985	PIGA,PIGK,PIGN,PIGV
hsa03040	Spliceosome - Homo sapiens (human)	16	129	6906	746	0.316787	0.601467	CRNKL1,CWC15,EIF4A3,HSPA2,LSM6,SNRPA,SNRPA1,SNRPD3,SRSF1,SRSF3,SRSF4,SRSF7,THOC2,TRA2A,TRA2B,U2SURP
hsa05169	Epstein-Barr virus infection - Homo sapiens (human)	22	182	6906	746	0.319494	0.602536	AKT3,CDK2,CDKN1B,EIF2AK2,EIF2AK4,HDAC1,HDAC5,HSPA2,IL10RB,MAP3K14,MAPK10,MAPK8,MYC,NUP214,PIK3CB,POLR2D,POLR2L,RB1,RBPJ,TBPL1,XPO1,YWHAH
hsa04130	SNARE interactions in vesicular transport - Homo sapiens (human)	5	35	6906	746	0.325522	0.607828	ANAPC4,BET1,STX17,STX2,VAMP5
hsa05031	Amphetamine addiction - Homo sapiens (human)	9	69	6906	746	0.326626	0.607828	CALM1,CREB1,CREB3L4,HDAC1,MAOA,MAOB,PPP1CB,PPP3CA,PPP3CB
hsa04072	Phospholipase D signaling pathway - Homo sapiens (human)	17	139	6906	746	0.33052	0.610947	AGPAT2,AKT3,ARF6,DNM2,GAB1,KITLG,LPAR1,MAPK1,PDGFC,PIK3CB,PLCB4,RAF1,RHEB,RHOA,RRAS,RRAS2,SOS2
hsa00650	Butanoate metabolism - Homo sapiens (human)	4	27	6906	746	0.332651	0.610947	ACADS,ACSS1,EHHADH,OXCT1
hsa01210	2-Oxocarboxylic acid metabolism - Homo sapiens (human)	3	19	6906	746	0.338034	0.616801	ABHD14A-ACY1,ACO1,GOT1
hsa04917	Prolactin signaling pathway - Homo sapiens (human)	9	70	6906	746	0.34238	0.620703	AKT3,GALT,MAPK1,MAPK10,MAPK8,PIK3CB,RAF1,SOS2,STAT5B
hsa04658	Th1 and Th2 cell differentiation - Homo sapiens (human)	10	79	6906	746	0.347239	0.621822	JAG1,MAPK1,MAPK10,MAPK8,NFATC3,PPP3CA,PPP3CB,RBPJ,STAT5B,STAT6
hsa05034	Alcoholism - Homo sapiens (human)	21	176	6906	746	0.347423	0.621822	ADORA2B,CALM1,CREB1,CREB3L4,GNB4,GNG12,H2AFV,H2AFX,H3F3A,HDAC1,HDAC5,HDAC7,HIST1H3A,HIST1H4A,MAOA,MAOB,MAPK1,PPP1CB,RAF1,SLC29A1,SOS2
hsa04962	Vasopressin-regulated water reabsorption - Homo sapiens (human)	6	45	6906	746	0.357885	0.636491	CREB1,CREB3L4,DYNC2H1,DYNC2LI1,DYNLL1,RAB11B
hsa04960	Aldosterone-regulated sodium reabsorption - Homo sapiens (human)	5	37	6906	746	0.370229	0.65165	ATP1B1,MAPK1,NEDD4L,PIK3CB,SGK1
hsa04270	Vascular smooth muscle contraction - Homo sapiens (human)	14	116	6906	746	0.371793	0.65165	ADORA2B,ARHGEF12,CALM1,MAPK1,MYLK,NPR2,PLCB4,PPP1CB,PPP1R12A,PPP1R14A,RAF1,RHOA,ROCK1,TPM1
hsa04932	Non-alcoholic fatty liver disease (NAFLD) - Homo sapiens (human)	17	143	6906	746	0.375333	0.65165	AKT3,COX5B,LEPR,MAP3K5,MAPK10,MAPK8,NDUFB10,NDUFB5,NDUFC1,PIK3CB,PRKAA1,PRKAA2,PRKAG2,RAC1,SDHD,UQCR10,UQCRFS1
hsa05010	Alzheimer's disease - Homo sapiens (human)	18	152	6906	746	0.376116	0.65165	ADAM10,ATP2A2,BACE1,CALM1,COX5B,MAPK1,NAE1,NDUFB10,NDUFB5,NDUFC1,PLCB4,PPP3CA,PPP3CB,RTN3,RTN4,SDHD,UQCR10,UQCRFS1
hsa04340	Hedgehog signaling pathway - Homo sapiens (human)	6	46	6906	746	0.378003	0.65165	BOC,CIR1,CSNK1G3,CUL3,EVC2,SMO
hsa05230	Central carbon metabolism in cancer - Homo sapiens (human)	8	64	6906	746	0.387319	0.663638	AKT3,GLS,MAPK1,MYC,PDHB,PFKP,PIK3CB,RAF1
hsa04261	Adrenergic signaling in cardiomyocytes - Homo sapiens (human)	17	145	6906	746	0.398093	0.677964	AKT3,ATP1B1,ATP2A2,ATP2B4,CALM1,CREB1,CREB3L4,MAPK1,MCU,PLCB4,PPP1CB,PPP2R3A,PPP2R5A,PPP2R5E,TPM1,TPM2,TPM4
hsa04260	Cardiac muscle contraction - Homo sapiens (human)	9	74	6906	746	0.406266	0.687716	ATP1B1,ATP2A2,COX5B,PIK3CB,TPM1,TPM2,TPM4,UQCR10,UQCRFS1
hsa00052	Galactose metabolism - Homo sapiens (human)	4	30	6906	746	0.409503	0.689045	GALK1,GALT,PFKP,PGM2
hsa05416	Viral myocarditis - Homo sapiens (human)	5	39	6906	746	0.414964	0.694076	ABL2,ACTB,ACTG1,CAV1,RAC1
hsa00010	Glycolysis / Gluconeogenesis - Homo sapiens (human)	8	66	6906	746	0.421557	0.694814	ACSS1,ADH5,ALDH3B1,ALDOC,LDHB,PDHB,PFKP,PGM2
hsa05132	Salmonella infection - Homo sapiens (human)	10	84	6906	746	0.42272	0.694814	ACTB,ACTG1,DYNC2H1,MAPK1,MAPK10,MAPK8,PKN2,PYCARD,RAC1,ROCK1
hsa04916	Melanogenesis - Homo sapiens (human)	12	102	6906	746	0.422823	0.694814	CALM1,CREB1,CREB3L4,FZD2,KITLG,MAPK1,MITF,PLCB4,RAF1,TCF7L2,WNT5B,WNT7B
hsa00190	Oxidative phosphorylation - Homo sapiens (human)	12	103	6906	746	0.436576	0.710077	ATP6V1G2,COX11,COX15,COX5B,LHPP,NDUFB10,NDUFB5,NDUFC1,PPA2,SDHD,UQCR10,UQCRFS1
hsa04216	Ferroptosis - Homo sapiens (human)	5	40	6906	746	0.437165	0.710077	ACSL3,ATG5,MAP1LC3A,PRNP,VDAC3
hsa05146	Amoebiasis - Homo sapiens (human)	11	95	6906	746	0.451643	0.725318	ACTN4,COL1A1,COL4A1,COL4A2,LAMA3,LAMB1,LAMC1,PIK3CB,PLCB4,PTK2,VCL
hsa04720	Long-term potentiation - Homo sapiens (human)	8	68	6906	746	0.455655	0.725318	CALM1,MAPK1,PLCB4,PPP1CB,PPP3CA,PPP3CB,RAF1,RAP1A
hsa00140	Steroid hormone biosynthesis - Homo sapiens (human)	6	50	6906	746	0.45815	0.725318	AKR1C2,AKR1C3,COMT,HSD17B8,LRTOMT,UGT2B7
hsa05219	Bladder cancer - Homo sapiens (human)	5	41	6906	746	0.459171	0.725318	DAPK1,MAPK1,MYC,RAF1,RB1
hsa00900	Terpenoid backbone biosynthesis - Homo sapiens (human)	3	23	6906	746	0.459454	0.725318	FDPS,PDSS1,PDSS2
hsa04540	Gap junction - Homo sapiens (human)	10	87	6906	746	0.468042	0.734748	LPAR1,MAPK1,PDGFC,PLCB4,RAF1,SOS2,TUBA1B,TUBA4A,TUBB4B,TUBB6
hsa05014	Amyotrophic lateral sclerosis (ALS) - Homo sapiens (human)	6	51	6906	746	0.477863	0.745579	CAT,MAP3K5,PPP3CA,PPP3CB,RAC1,SOD1
hsa04066	HIF-1 signaling pathway - Homo sapiens (human)	11	97	6906	746	0.480249	0.745579	AKT3,CDKN1B,CUL2,EGLN1,IGF1R,MAPK1,PDHB,PIK3CB,PLCB4,RPS6KB1,SERPINE1
hsa05414	Dilated cardiomyopathy (DCM) - Homo sapiens (human)	10	88	6906	746	0.483026	0.745771	ACTB,ACTG1,ATP2A2,ITGA10,ITGAV,ITGB3,ITGB8,TPM1,TPM2,TPM4
hsa03015	mRNA surveillance pathway - Homo sapiens (human)	10	89	6906	746	0.497915	0.764558	EIF4A3,FIP1L1,NUDT21,PAPOLA,PPP1CB,PPP2R3A,PPP2R5A,PPP2R5E,SRRM1,SSU72
hsa05412	Arrhythmogenic right ventricular cardiomyopathy (ARVC) - Homo sapiens (human)	8	71	6906	746	0.506027	0.772791	ACTB,ACTG1,ATP2A2,ITGA10,ITGAV,ITGB3,ITGB8,TCF7L2
hsa04934	Cushing's syndrome - Homo sapiens (human)	17	155	6906	746	0.51229	0.778126	CCND3,CDK2,CDK6,CDKN1B,CREB1,CREB3L4,FH,FZD2,LDLR,MAPK1,NCEH1,PLCB4,RAP1A,RB1,TCF7L2,WNT5B,WNT7B
hsa04630	Jak-STAT signaling pathway - Homo sapiens (human)	17	156	6906	746	0.523525	0.790608	AKT3,CCND3,IL10RB,IL6ST,IRF9,LEPR,MCL1,MYC,OSMR,PIAS1,PIK3CB,PIM1,RAF1,SOS2,STAM2,STAT5B,STAT6
hsa05020	Prion diseases - Homo sapiens (human)	4	35	6906	746	0.532141	0.790608	LAMC1,MAPK1,PRNP,SOD1
hsa05164	Influenza A - Homo sapiens (human)	17	157	6906	746	0.534692	0.790608	ACTB,ACTG1,AKT3,EIF2AK2,EIF2AK4,FDPS,HSPA2,IRF9,MAPK1,MAPK10,MAPK8,NLRX1,PIK3CB,PYCARD,RAF1,TNFSF10,XPO1
hsa04923	Regulation of lipolysis in adipocytes - Homo sapiens (human)	6	54	6906	746	0.535552	0.790608	ADORA1,AKT3,MGLL,PIK3CB,PLA2G16,PNPLA2
hsa05142	Chagas disease (American trypanosomiasis) - Homo sapiens (human)	11	101	6906	746	0.536408	0.790608	AKT3,MAPK1,MAPK10,MAPK8,PIK3CB,PLCB4,SERPINE1,SMAD2,SMAD3,TGFBR1,TGFBR2
hsa05133	Pertussis - Homo sapiens (human)	8	73	6906	746	0.538786	0.790608	CALM1,CFL2,DYNC2H1,MAPK1,MAPK10,MAPK8,PYCARD,RHOA
hsa03050	Proteasome - Homo sapiens (human)	5	45	6906	746	0.544163	0.790608	PSMA2,PSMB1,PSMB10,PSME1,PSME4
hsa04924	Renin secretion - Homo sapiens (human)	7	64	6906	746	0.545829	0.790608	ADORA1,CALM1,CREB1,PLCB4,PPP3CA,PPP3CB,PTGER2
hsa05217	Basal cell carcinoma - Homo sapiens (human)	7	64	6906	746	0.545829	0.790608	BMP2,FZD2,GADD45B,SMO,TCF7L2,WNT5B,WNT7B
hsa05162	Measles - Homo sapiens (human)	14	131	6906	746	0.559527	0.806293	AKT3,CBLB,CCND3,CDK2,CDK6,CDKN1B,EIF2AK2,EIF2AK4,HSPA2,IRF9,PIK3CB,RCHY1,STAT5B,TNFSF10
hsa05168	Herpes simplex infection - Homo sapiens (human)	17	160	6906	746	0.567708	0.813908	CALM1,CDK2,EIF2AK2,EIF2AK4,IFIT1,IRF9,MAPK10,MAPK8,PPP1CB,SP100,SRSF1,SRSF3,SRSF4,SRSF7,TAF6,TAF9B,TBPL1
hsa04918	Thyroid hormone synthesis - Homo sapiens (human)	8	75	6906	746	0.570674	0.814006	ATP1B1,CREB1,CREB3L4,GPX7,GPX8,GSR,PLCB4,TTF1
hsa00120	Primary bile acid biosynthesis - Homo sapiens (human)	2	18	6906	746	0.594081	0.842586	AMACR,CYP27A1
hsa05206	MicroRNAs in cancer - Homo sapiens (human)	26	248	6906	746	0.596707	0.842586	ATM,BMF,CCNG1,CDK6,CDKN1B,DICER1,DNMT3B,EZR,FOXP1,GLS,HDAC1,HOXD10,ITGB3,MAPK1,MCL1,MDM4,MYC,PIM1,RAF1,RDX,RECK,RHOA,ROCK1,SLC7A1,SOS2,TPM1
hsa04622	RIG-I-like receptor signaling pathway - Homo sapiens (human)	7	68	6906	746	0.612233	0.860187	ATG5,AZI2,DHX58,MAPK10,MAPK8,NLRX1,SIKE1
hsa04915	Estrogen signaling pathway - Homo sapiens (human)	14	136	6906	746	0.618021	0.864	AKT3,CALM1,CREB1,CREB3L4,FKBP4,HSPA2,MAPK1,NCOA1,PIK3CB,PLCB4,RAF1,RARA,SOS2,TGFA
hsa00100	Steroid biosynthesis - Homo sapiens (human)	2	19	6906	746	0.624204	0.864994	ACSL3,TM7SF2
hsa05145	Toxoplasmosis - Homo sapiens (human)	10	98	6906	746	0.624889	0.864994	AKT3,HSPA2,IL10RB,LAMA3,LAMB1,LAMC1,LDLR,MAPK1,MAPK10,MAPK8
hsa04145	Phagosome - Homo sapiens (human)	13	128	6906	746	0.636643	0.873475	ACTB,ACTG1,ATP6V1G2,DYNC2H1,EEA1,ITGAV,ITGB3,PLA2R1,RAC1,TUBA1B,TUBA4A,TUBB4B,TUBB6
hsa04141	Protein processing in endoplasmic reticulum - Homo sapiens (human)	16	157	6906	746	0.637233	0.873475	ATXN3,BAG2,EIF2AK2,EIF2AK4,HERPUD1,HSPA2,MAP3K5,MAPK10,MAPK8,MBTPS2,NFE2L2,SEC23A,SEC62,TRAM1,UBE2J1,UBE4B
hsa00770	Pantothenate and CoA biosynthesis - Homo sapiens (human)	2	20	6906	746	0.652566	0.883718	AASDHPPT,PANK1
hsa01040	Biosynthesis of unsaturated fatty acids - Homo sapiens (human)	2	20	6906	746	0.652566	0.883718	ELOVL6,FADS1
hsa00590	Arachidonic acid metabolism - Homo sapiens (human)	6	61	6906	746	0.657805	0.883718	AKR1C3,GGT1,GPX7,GPX8,PLA2G16,TBXAS1
hsa04978	Mineral absorption - Homo sapiens (human)	5	51	6906	746	0.658222	0.883718	ATP1B1,ATP7A,CYBRD1,MT1E,MT1M
hsa04973	Carbohydrate digestion and absorption - Homo sapiens (human)	4	41	6906	746	0.66043	0.883718	AKT3,ATP1B1,PIK3CB,SLC37A4
hsa04062	Chemokine signaling pathway - Homo sapiens (human)	18	179	6906	746	0.663897	0.884147	AKT3,BCAR1,GNB4,GNG12,MAPK1,PARD3,PF4V1,PIK3CB,PLCB4,PTK2,RAC1,RAF1,RAP1A,RHOA,ROCK1,SOS2,STAT5B,VAV3
hsa00532	Glycosaminoglycan biosynthesis - chondroitin sulfate / dermatan sulfate - Homo sapiens (human)	2	21	6906	746	0.679194	0.896094	CHST14,DSE
hsa00565	Ether lipid metabolism - Homo sapiens (human)	4	42	6906	746	0.679325	0.896094	AGPS,GAL3ST1,PLA2G16,UGT8
hsa00410	beta-Alanine metabolism - Homo sapiens (human)	3	32	6906	746	0.687361	0.896094	ACADM,ALDH3B1,EHHADH
hsa03020	RNA polymerase - Homo sapiens (human)	3	32	6906	746	0.687361	0.896094	POLR1B,POLR2D,POLR2L
hsa00980	Metabolism of xenobiotics by cytochrome P450 - Homo sapiens (human)	6	63	6906	746	0.688812	0.896094	ADH5,AKR7A2,ALDH3B1,GSTM3,MGST1,UGT2B7
hsa04927	Cortisol synthesis and secretion - Homo sapiens (human)	6	64	6906	746	0.703604	0.907621	CREB1,CREB3L4,LDLR,NCEH1,PLCB4,SMAD3
hsa00062	Fatty acid elongation - Homo sapiens (human)	2	22	6906	746	0.704133	0.907621	ACAA2,ELOVL6
hsa00860	Porphyrin and chlorophyll metabolism - Homo sapiens (human)	3	33	6906	746	0.707659	0.908	COX15,FECH,UGT2B7
hsa04971	Gastric acid secretion - Homo sapiens (human)	7	76	6906	746	0.727598	0.92147	ACTB,ATP1B1,CALM1,EZR,KCNJ15,MYLK,PLCB4
hsa02010	ABC transporters - Homo sapiens (human)	4	45	6906	746	0.73153	0.92147	ABCC3,ABCC4,ABCC6,ABCD3
hsa04930	Type II diabetes mellitus - Homo sapiens (human)	4	45	6906	746	0.73153	0.92147	MAPK1,MAPK10,MAPK8,PIK3CB
hsa04217	Necroptosis - Homo sapiens (human)	15	157	6906	746	0.732367	0.92147	EIF2AK2,GLUD1,H2AFV,H2AFX,IRF9,MAPK10,MAPK8,PARP4,PPIA,PYCARD,PYGB,STAT5B,STAT6,TNFSF10,VDAC3
hsa04972	Pancreatic secretion - Homo sapiens (human)	9	97	6906	746	0.734553	0.92147	ATP1B1,ATP2A2,ATP2B4,PLCB4,RAC1,RAP1A,RHOA,SLC4A4,TRPC1
hsa04668	TNF signaling pathway - Homo sapiens (human)	10	108	6906	746	0.743688	0.925251	AKT3,CREB1,CREB3L4,JAG1,MAP3K14,MAP3K5,MAPK1,MAPK10,MAPK8,PIK3CB
hsa05120	Epithelial cell signaling in Helicobacter pylori infection - Homo sapiens (human)	6	67	6906	746	0.745078	0.925251	ADAM10,ATP6V1G2,MAP3K14,MAPK10,MAPK8,RAC1
hsa00310	Lysine degradation - Homo sapiens (human)	4	46	6906	746	0.747445	0.925251	AASS,EHHADH,NSD1,PLOD2
hsa05204	Chemical carcinogenesis - Homo sapiens (human)	6	68	6906	746	0.757934	0.934121	ADH5,AKR1C2,ALDH3B1,GSTM3,MGST1,UGT2B7
hsa04977	Vitamin digestion and absorption - Homo sapiens (human)	2	25	6906	746	0.769387	0.944095	BTD,SLC19A2
hsa04724	Glutamatergic synapse - Homo sapiens (human)	10	111	6906	746	0.773835	0.944123	GLS,GNB4,GNG12,MAPK1,PLCB4,PPP3CA,PPP3CB,SHANK2,SLC1A1,TRPC1
hsa04913	Ovarian steroidogenesis - Homo sapiens (human)	4	48	6906	746	0.777093	0.944123	AKR1C3,IGF1R,LDLR,PLCB4
hsa04976	Bile secretion - Homo sapiens (human)	6	70	6906	746	0.782206	0.944123	ABCC3,ABCC4,ATP1B1,LDLR,NCEH1,SLC4A4
hsa05152	Tuberculosis - Homo sapiens (human)	15	163	6906	746	0.782849	0.944123	AKT3,ARHGEF12,CALM1,CREB1,EEA1,IL10RB,MAPK1,MAPK10,MAPK8,PLA2R1,PPP3CA,PPP3CB,RAF1,RHOA,RIPK2
hsa00790	Folate biosynthesis - Homo sapiens (human)	2	26	6906	746	0.788174	0.94496	AKR1C3,MOCS1
hsa04621	NOD-like receptor signaling pathway - Homo sapiens (human)	15	164	6906	746	0.790581	0.94496	ATG5,GBP1,IRF9,MAPK1,MAPK10,MAPK8,MCU,NEK7,NLRX1,PLCB4,PYCARD,RHOA,RIPK2,TRIP6,VDAC3
hsa03320	PPAR signaling pathway - Homo sapiens (human)	6	71	6906	746	0.793632	0.94496	ACADM,ACSL3,ANGPTL4,CYP27A1,EHHADH,RXRB
hsa05030	Cocaine addiction - Homo sapiens (human)	4	50	6906	746	0.803923	0.94996	CREB1,CREB3L4,MAOA,MAOB
hsa03008	Ribosome biogenesis in eukaryotes - Homo sapiens (human)	6	72	6906	746	0.804592	0.94996	FCF1,MDN1,POP5,REXO2,XPO1,XRN1
hsa00562	Inositol phosphate metabolism - Homo sapiens (human)	6	74	6906	746	0.82515	0.965929	IMPA2,ISYNA1,MTMR1,PIK3CB,PLCB4,PLCD1
hsa05321	Inflammatory bowel disease (IBD) - Homo sapiens (human)	4	52	6906	746	0.828072	0.965929	MAPK8,SMAD2,SMAD3,STAT6
hsa04750	Inflammatory mediator regulation of TRP channels - Homo sapiens (human)	8	96	6906	746	0.828431	0.965929	CALM1,F2RL1,MAPK10,MAPK8,PIK3CB,PLCB4,PPP1CB,PTGER2
hsa04744	Phototransduction - Homo sapiens (human)	2	29	6906	746	0.836665	0.971499	CALM1,PDE6B
hsa00970	Aminoacyl-tRNA biosynthesis - Homo sapiens (human)	3	43	6906	746	0.858205	0.99241	DARS2,IARS,LARS
hsa04974	Protein digestion and absorption - Homo sapiens (human)	7	90	6906	746	0.867645	0.999214	ATP1B1,COL18A1,COL1A1,COL4A1,COL4A2,COL5A1,SLC1A1
hsa04912	GnRH signaling pathway - Homo sapiens (human)	7	91	6906	746	0.874857	0.999971	CALM1,MAPK1,MAPK10,MAPK8,PLCB4,RAF1,SOS2
hsa04730	Long-term depression - Homo sapiens (human)	4	57	6906	746	0.877798	0.999971	IGF1R,MAPK1,PLCB4,RAF1
hsa04650	Natural killer cell mediated cytotoxicity - Homo sapiens (human)	10	125	6906	746	0.881271	0.999971	MAPK1,MICB,PIK3CB,PPP3CA,PPP3CB,RAC1,RAF1,SOS2,TNFSF10,VAV3
hsa00500	Starch and sucrose metabolism - Homo sapiens (human)	2	33	6906	746	0.88568	0.999971	PGM2,PYGB
hsa05012	Parkinson's disease - Homo sapiens (human)	9	115	6906	746	0.886749	0.999971	COX5B,NDUFB10,NDUFB5,NDUFC1,SDHD,UBE2J1,UQCR10,UQCRFS1,VDAC3
hsa04961	Endocrine and other factor-regulated calcium reabsorption - Homo sapiens (human)	3	48	6906	746	0.904093	0.999971	ATP1B1,DNM2,PLCB4
hsa05110	Vibrio cholerae infection - Homo sapiens (human)	3	48	6906	746	0.904093	0.999971	ACTB,ACTG1,ATP6V1G2
hsa05143	African trypanosomiasis - Homo sapiens (human)	2	35	6906	746	0.904718	0.999971	F2RL1,PLCB4
hsa00510	N-Glycan biosynthesis - Homo sapiens (human)	3	49	6906	746	0.911478	0.999971	ALG13,ALG6,ST6GAL1
hsa04925	Aldosterone synthesis and secretion - Homo sapiens (human)	7	97	6906	746	0.911584	0.999971	ATP1B1,ATP2B4,CALM1,CREB1,CREB3L4,LDLR,PLCB4
hsa04723	Retrograde endocannabinoid signaling - Homo sapiens (human)	11	142	6906	746	0.912178	0.999971	GNB4,GNG12,MAPK1,MAPK10,MAPK8,MGLL,NAPEPLD,NDUFB10,NDUFB5,NDUFC1,PLCB4
hsa04726	Serotonergic synapse - Homo sapiens (human)	8	111	6906	746	0.923769	0.999971	GNB4,GNG12,MAOA,MAOB,MAPK1,PLCB4,RAF1,TRPC1
hsa04620	Toll-like receptor signaling pathway - Homo sapiens (human)	7	100	6906	746	0.926189	0.999971	AKT3,MAPK1,MAPK10,MAPK8,PIK3CB,RAC1,SPP1
hsa04725	Cholinergic synapse - Homo sapiens (human)	8	113	6906	746	0.932146	0.999971	AKT3,CREB1,CREB3L4,GNB4,GNG12,MAPK1,PIK3CB,PLCB4
hsa04610	Complement and coagulation cascades - Homo sapiens (human)	5	79	6906	746	0.938888	0.999971	CFH,PLAT,RAF1,SERPINE1,TFPI
hsa00561	Glycerolipid metabolism - Homo sapiens (human)	3	54	6906	746	0.941207	0.999971	AGPAT2,MGLL,PNPLA2
hsa00830	Retinol metabolism - Homo sapiens (human)	3	54	6906	746	0.941207	0.999971	ADH5,DHRS3,UGT2B7
hsa05134	Legionellosis - Homo sapiens (human)	3	55	6906	746	0.945914	0.999971	HSPA2,PYCARD,RAB1A
hsa04612	Antigen processing and presentation - Homo sapiens (human)	3	56	6906	746	0.950269	0.999971	CREB1,HSPA2,PSME1
hsa04713	Circadian entrainment - Homo sapiens (human)	6	95	6906	746	0.95271	0.999971	CALM1,CREB1,GNB4,GNG12,MAPK1,PLCB4
hsa04070	Phosphatidylinositol signaling system - Homo sapiens (human)	6	98	6906	746	0.961468	0.999971	CALM1,IMPA2,MTMR1,PIK3CB,PLCB4,PLCD1
hsa05322	Systemic lupus erythematosus - Homo sapiens (human)	7	112	6906	746	0.965599	0.999971	ACTN4,H2AFV,H2AFX,H3F3A,HIST1H3A,HIST1H4A,SNRPD3
hsa04721	Synaptic vesicle cycle - Homo sapiens (human)	3	63	6906	746	0.972718	0.999971	ATP6V1G2,DNM2,STX2
hsa04657	IL-17 signaling pathway - Homo sapiens (human)	5	91	6906	746	0.974515	0.999971	MAPK1,MAPK10,MAPK8,SRSF1,USP25
hsa04020	Calcium signaling pathway - Homo sapiens (human)	12	182	6906	746	0.9815	0.999971	ADORA2B,ATP2A2,ATP2B4,CALM1,MCU,MYLK,PARD6B,PLCB4,PLCD1,PPP3CA,PPP3CB,VDAC3
hsa03010	Ribosome - Homo sapiens (human)	8	134	6906	746	0.981903	0.999971	MRPL11,MRPL13,MRPL16,MRPL33,MRPS10,MRPS14,MRPS16,MRPS5
hsa04911	Insulin secretion - Homo sapiens (human)	4	84	6906	746	0.984802	0.999971	ATP1B1,CREB1,CREB3L4,PLCB4
hsa04970	Salivary secretion - Homo sapiens (human)	4	87	6906	746	0.988173	0.999971	ATP1B1,ATP2B4,CALM1,PLCB4
hsa04064	NF-kappa B signaling pathway - Homo sapiens (human)	4	90	6906	746	0.990824	0.999971	ATM,CARD10,GADD45B,MAP3K14
hsa04623	Cytosolic DNA-sensing pathway - Homo sapiens (human)	2	60	6906	746	0.991515	0.999971	POLR2L,PYCARD
hsa04142	Lysosome - Homo sapiens (human)	6	122	6906	746	0.993394	0.999971	AP1G1,AP1S3,AP4E1,GALC,NPC1,SORT1
hsa04640	Hematopoietic cell lineage - Homo sapiens (human)	3	82	6906	746	0.995115	0.999971	CD24,ITGB3,KITLG
hsa00564	Glycerophospholipid metabolism - Homo sapiens (human)	3	85	6906	746	0.996313	0.999971	AGPAT2,GPD2,PLA2G16
hsa04727	GABAergic synapse - Homo sapiens (human)	3	89	6906	746	0.997474	0.999971	GLS,GNB4,GNG12
hsa05032	Morphine addiction - Homo sapiens (human)	3	90	6906	746	0.997703	0.999971	ADORA1,GNB4,GNG12
hsa04060	Cytokine-cytokine receptor interaction - Homo sapiens (human)	15	254	6906	746	0.997906	0.999971	ACVR1B,BMP2,CLCF1,IL10RB,IL6ST,KITLG,LEPR,OSMR,PDGFC,PF4V1,TGFBR1,TGFBR2,TNFRSF11B,TNFRSF21,TNFSF10
hsa04080	Neuroactive ligand-receptor interaction - Homo sapiens (human)	12	275	6906	746	0.999971	0.999971	ADORA1,ADORA2B,F2RL1,GLRB,LEPR,LPAR1,MAP3K14,NR3C1,PARD3,PTGER2,THRA,THRB

## Sheet: novel_genes_up_CHIR
LOC653562
LOC101060433
LOC100506548
LOC101060412
LOC377711
LOC101060541
LOC100505828
LOC100996752
LOC100996506
LOC101060373
LOC80154
LOC100509484
LOC100996464
LOC101060521
LOC100288778
LOC101059993
LOC100288142
LOC101060138
LOC100129518
LOC101060281
LOC100630923
LOC100652902
LOC101060692
LOC653375
LOC100505729
LOC730098
LOC101060226

## Sheet: novel_genes_down_CHIR
LOC101060431
LOC729852
LOC100506748
LOC100506124
LOC100996657
LOC101060714
LOC100128551
LOC101060503
LOC101060478
LOC100133299
LOC100996782
LOC100507412
LOC100996620
LOC100996668
LOC339803
LOC101060455
LOC101060555
LOC100507577
LOC286052
LOC441155
LOC100132167

## Sheet: novel_genes_notregulated_CHIR
LOC101059961
LOC652276
LOC100510707
LOC100996626
LOC148413
LOC101060363
LOC157503
LOC100128775
LOC728407
LOC101060729
LOC100996477
LOC100862671
LOC101060439
LOC100996724
LOC729020
LOC100506403
LOC101060620
LOC100996643
LOC101060511
LOC100996628
LOC100996817
LOC100233156
LOC100287042
LOC101060429
LOC100132999
LOC101060409
LOC101060567
LOC100133091
LOC100506965
LOC101060347
LOC100130872
LOC613206
LOC646513
LOC128322
LOC729966
LOC100506248
LOC101060460
LOC100505519
LOC100134091
LOC100996792
LOC100289409
LOC100129717
LOC100505991
LOC100287098
LOC285540
LOC100288152
LOC653501
LOC100129395
LOC100506639
LOC100506562
LOC642846
LOC100996732
LOC441239
LOC100653217
LOC100128644
LOC100996747
LOC150776
LOC338797
LOC100288114
LOC401127
LOC101060683
LOC101060315
LOC101060027
LOC101060235
LOC642852
LOC100132832
LOC100130071
LOC100996496
LOC339166
LOC101060589
LOC654780
LOC392288
LOC101060181
LOC100508408
LOC729815
LOC728613
LOC100996253
LOC653080
LOC100130093
LOC100128108
LOC100288842
LOC100132062
LOC100506486
LOC101060193
LOC101060545
LOC440173
LOC100287515
LOC100288504
LOC646214
LOC100286925
LOC155060
LOC493754
LOC154761
LOC728554
LOC100652930
LOC100506538
LOC647859
LOC101060650

## Sheet: ratios_pvals_CHIR_vs_noCHIR
Name	ratio	limma_p	limma_q	SYMBOL
11747981_a_at	26.3235	1.02393e-08	0.000110584	APCDD1
11718452_at	35.9038	1.04102e-08	0.000110584	AXIN2
11730036_at	80.929	1.27927e-08	0.000110584	SP5
11734414_at	58.5779	1.44299e-08	0.000110584	CALCB
11757736_s_at	165.944	2.07247e-08	0.000127059	APCDD1
11763963_at	30.7012	3.73986e-08	0.000180061	OTTHUMG00000173400
11728122_a_at	398.998	5.48044e-08	0.000180061	GPR64
11750087_a_at	19.8251	5.62688e-08	0.000180061	CALCB
11744315_at	17.0365	5.66264e-08	0.000180061	SGK223
11733327_at	48.732	5.87399e-08	0.000180061	NKD1
11736575_x_at	12.2996	8.084e-08	0.000207457	GPR155
11730469_s_at	44.3245	8.12122e-08	0.000207457	LMO2
11743816_s_at	17.344	1.33716e-07	0.000310625	S1PR1
11746456_x_at	11.9871	1.50568e-07	0.000310625	GPR155
11739515_at	13.9565	1.51999e-07	0.000310625	CA8
11730880_a_at	8.40732	1.76883e-07	0.000338886	NEBL
11735317_a_at	18.3503	2.15145e-07	0.000376567	CACNB4
11751995_a_at	148.988	2.40455e-07	0.000376567	GPR64
11761805_x_at	9.50174	2.42728e-07	0.000376567	CALCB
11738157_a_at	8.37637	2.45689e-07	0.000376567	GALNT9
11720022_a_at	77.2875	3.09616e-07	0.000447235	MME
11718453_a_at	18.9925	3.29056e-07	0.000447235	AXIN2
11726023_a_at	0.101194	3.35565e-07	0.000447235	EDN1
11739516_at	16.9853	3.57455e-07	0.000454575	CA8
11748782_a_at	5.83024	3.7073e-07	0.000454575	CASP9
11761790_x_at	22.543	4.05429e-07	0.00046533	TRDC
11718396_x_at	4.86329	4.10454e-07	0.00046533	JUN
11718395_s_at	4.52504	4.25042e-07	0.00046533	JUN
11728121_a_at	110.818	4.76286e-07	0.000503451	GPR64
11740206_x_at	10.6066	5.48773e-07	0.000560737	GPR155
11735610_a_at	0.105258	6.2811e-07	0.0006211	RPS6KA5
11745381_a_at	0.0660744	6.52327e-07	0.000624889	COBLL1
11751894_x_at	7.96115	6.93154e-07	0.000643877	GPR155
11726455_x_at	14.5253	7.23479e-07	0.000647386	MYO5B
11725069_s_at	0.11064	7.39169e-07	0.000647386	PHF17
11726024_at	0.113673	7.91709e-07	0.000661813	EDN1
11743815_a_at	10.6858	7.98822e-07	0.000661813	S1PR1
11741562_a_at	41.9945	8.834e-07	0.000712625	MME
11743749_a_at	9.67698	9.49774e-07	0.000746523	FAM169A
11725472_a_at	0.175831	1.2269e-06	0.000940232	PAQR8
11757071_s_at	6.46771	1.28593e-06	0.000961437	STEAP1
11755860_a_at	58.2617	1.37404e-06	0.00100285	MME
11751905_a_at	0.0450757	1.53321e-06	0.00106923	NID1
11731694_s_at	6.73752	1.53474e-06	0.00106923	HIST1H2AB
11752804_a_at	41.2049	1.82078e-06	0.00124031	SERPINB3
11725071_at	0.0966704	1.86277e-06	0.00124133	PHF17
11734308_at	11.7071	1.92996e-06	0.00125875	IL10
11725158_at	6.89927	2.16754e-06	0.00138424	STEAP1
11743351_a_at	0.0532063	2.36437e-06	0.00147249	COBLL1
11734307_at	5.36884	2.43107e-06	0.00147249	IL10
11759106_at	11.819	2.44982e-06	0.00147249	NKD1
11737089_a_at	3.97732	2.60522e-06	0.00153578	TLL1
11718394_at	4.72284	2.82402e-06	0.00159121	JUN
11718397_s_at	6.28542	2.83318e-06	0.00159121	JUN
11716587_at	0.10609	2.85497e-06	0.00159121	AXL
11743720_s_at	16.357	3.05039e-06	0.00162735	KSR2
11738044_a_at	42.1811	3.12014e-06	0.00162735	LRAT
11718900_a_at	7.66349	3.16414e-06	0.00162735	TGFBR3
11726960_a_at	10.4818	3.17591e-06	0.00162735	GRIN2A
11721312_a_at	3.61915	3.18527e-06	0.00162735	ATOX1
11729124_x_at	6.5761	3.2557e-06	0.00163299	RCN2
11741401_a_at	3.81151	3.30285e-06	0.00163299	CASP9
11749671_a_at	4.27071	3.43732e-06	0.0016725	NPAS2
11745803_x_at	0.164274	3.5979e-06	0.00169637	TPM1
11742309_x_at	0.147826	3.61554e-06	0.00169637	TPM1
11752806_x_at	41.0911	3.65238e-06	0.00169637	SERPINB3
11747693_a_at	24.999	3.77059e-06	0.00172513	MME
11734317_a_at	0.338561	3.82824e-06	0.00172575	STARD8
11735084_s_at	4.76497	3.91074e-06	0.00173739	FREM2
11719435_a_at	12.7845	3.99933e-06	0.00175136	LRP4
11718451_a_at	8.73593	4.14115e-06	0.00178793	AXIN2
11753870_a_at	3.64158	4.32994e-06	0.00184347	ATOX1
11722022_s_at	5.80862	4.52065e-06	0.0018983	CDK5R1
11740208_x_at	11.6364	4.67135e-06	0.00193508	GPR155
11743750_s_at	11.3089	4.79389e-06	0.00194944	FAM169A
11752382_a_at	9.10273	4.83322e-06	0.00194944	S1PR1
11730881_a_at	40.8748	4.92848e-06	0.00196205	NEBL
11715493_a_at	0.0566108	5.14184e-06	0.00202075	CYR61
11722608_at	4.92777	5.23186e-06	0.0020301	MT3
11738158_a_at	17.404	5.6867e-06	0.00211272	GALNT9
11743352_s_at	0.0594583	5.7e-06	0.00211272	COBLL1
11729067_a_at	18.7775	5.74381e-06	0.00211272	PM20D1
11757552_x_at	4.78195	5.77306e-06	0.00211272	ARPC3
11721738_a_at	0.288777	5.78939e-06	0.00211272	LATS2
11752805_s_at	40.483	5.95647e-06	0.00212861	SERPINB3
11746144_a_at	30.5104	5.97189e-06	0.00212861	PTPRZ1
11763447_x_at	7.25951	6.04126e-06	0.00212861	TRDC
11718927_a_at	0.171417	6.11907e-06	0.00213152	ARID5B
11718738_a_at	5.64518	6.24198e-06	0.00214991	ST3GAL1
11719444_s_at	38.7386	6.40584e-06	0.00218183	PTPRZ1
11749137_a_at	7.76128	6.62351e-06	0.00223118	FAM169A
11758309_s_at	2.58506	6.71032e-06	0.00223585	YWHAE
11716728_s_at	0.177884	6.9327e-06	0.0022674	TPM1
11753666_x_at	0.15975	6.98177e-06	0.0022674	PTN
11719522_at	8.4154	7.02692e-06	0.0022674	SEMA5A
11747359_a_at	0.222654	7.24829e-06	0.00229999	PHF17
11718305_a_at	0.288991	7.34653e-06	0.00229999	PDLIM2
11749216_a_at	0.0515645	7.4729e-06	0.00229999	HAVCR1
11732455_at	0.218842	7.53842e-06	0.00229999	KCNJ15
11761349_x_at	0.16106	7.5655e-06	0.00229999	TPM1
11757621_a_at	0.0980609	7.57808e-06	0.00229999	MYLK
11730196_at	3.29117	7.68185e-06	0.00230862	RNF187
11717062_at	0.186189	7.79438e-06	0.0023197	AP1M2
11735318_a_at	5.59306	7.95145e-06	0.00233247	CACNB4
11755581_a_at	0.220551	8.00807e-06	0.00233247	LATS2
11725070_a_at	0.178783	8.06557e-06	0.00233247	PHF17
11734959_at	0.157607	8.32389e-06	0.00238245	TRHDE
11728491_s_at	316.448	8.39385e-06	0.00238245	KANK4
11745749_x_at	4.20118	8.63907e-06	0.00242956	ARPC3
11722807_a_at	0.288848	8.87899e-06	0.00245277	WDR54
11734960_at	0.195387	8.88164e-06	0.00245277	TRHDE
11741483_a_at	6.0762	9.00261e-06	0.00246398	CACNB4
11757783_s_at	0.234541	9.25082e-06	0.00250951	VCAN
11750949_a_at	0.349686	9.43314e-06	0.00253652	NMT2
11758052_s_at	5.16797	9.73325e-06	0.00257263	COMMD5
11729694_s_at	38.4084	9.73526e-06	0.00257263	SERPINB3
11738892_a_at	0.193958	9.86852e-06	0.00258555	TPM1
11749456_a_at	0.296261	1.03047e-05	0.00267695	ESRRG
11728492_at	187.697	1.06976e-05	0.00274478	KANK4
11753872_x_at	28.9573	1.08413e-05	0.00274478	MT3
11751163_a_at	3.68183	1.09797e-05	0.00274478	PSEN2
11745502_s_at	5.8653	1.09978e-05	0.00274478	GALNT9
11757969_x_at	3.04479	1.11476e-05	0.00274478	JUND
11724888_a_at	0.158959	1.12284e-05	0.00274478	CARD10
11753202_s_at	43.1865	1.13244e-05	0.00274478	SERPINB3
11750435_a_at	0.138823	1.13348e-05	0.00274478	IRX5
11758194_s_at	6.0691	1.13798e-05	0.00274478	DPP4
11744929_a_at	3.16322	1.15501e-05	0.00274478	JARID2
11755777_a_at	0.26484	1.17331e-05	0.00274478	RECK
11723961_s_at	0.132023	1.18114e-05	0.00274478	PTN
11759403_x_at	0.193483	1.18234e-05	0.00274478	VCAN
11725073_s_at	0.151704	1.18274e-05	0.00274478	PHF17
11719492_s_at	0.322065	1.19748e-05	0.00274478	IFI35
11726042_a_at	0.34252	1.19984e-05	0.00274478	STK17B
11736010_at	3.00571	1.23864e-05	0.00281253	RSL1D1
11715965_at	11.5999	1.2616e-05	0.00284361	ST14
11752290_s_at	2.48463	1.27955e-05	0.00285203	ROR1
11748038_s_at	2.60843	1.28394e-05	0.00285203	CS
11726040_at	0.410795	1.30862e-05	0.00286434	STK17B
11741413_a_at	0.0965701	1.31062e-05	0.00286434	FAM101A
11721837_a_at	0.0797119	1.31752e-05	0.00286434	MYLK
11756583_a_at	0.193804	1.35177e-05	0.00291812	ESRRG
11726428_a_at	0.404284	1.37075e-05	0.0029384	DCAF6
11720452_at	0.149766	1.39529e-05	0.00297023	PLEKHH2
11750298_a_at	0.171191	1.49283e-05	0.00314939	LMCD1
11754447_a_at	0.220264	1.5e-05	0.00314939	RPS6KA5
11748311_s_at	0.211726	1.52205e-05	0.00317393	VCAN
11719602_a_at	0.188612	1.54007e-05	0.00318981	MOXD1
11721993_at	0.0975752	1.59777e-05	0.00327705	SLC6A6
11758674_s_at	0.401546	1.60357e-05	0.00327705	PDE6B
11747663_a_at	0.436086	1.6467e-05	0.00332607	L3HYPDH
11759289_at	0.401462	1.64925e-05	0.00332607	AKT3
11749548_a_at	0.201913	1.68136e-05	0.00335104	KCTD1
11722193_a_at	0.277704	1.68679e-05	0.00335104	C12orf75
11722685_s_at	0.294327	1.69443e-05	0.00335104	LIFR
11726294_s_at	11.3143	1.71966e-05	0.00336385	CEBPA
11725072_at	0.0999495	1.72286e-05	0.00336385	PHF17
11739505_a_at	0.0772135	1.75389e-05	0.00339258	LMCD1
11757138_x_at	2.90079	1.7597e-05	0.00339258	EIF4A2
11756561_a_at	0.320708	1.78212e-05	0.00341431	MED20
11728054_a_at	0.0468917	1.81641e-05	0.00344558	DIAPH3
11721973_at	6.85875	1.82433e-05	0.00344558	PHF16
11754604_x_at	0.427901	1.83216e-05	0.00344558	SPP1
11736163_a_at	33.3187	1.8563e-05	0.00345072	CDKN2B
11733007_at	0.0967146	1.86495e-05	0.00345072	AMOTL2
11733208_a_at	2.80491	1.86866e-05	0.00345072	ZNF480
11760117_x_at	3.34389	1.90199e-05	0.00347146	SSU72
11752346_a_at	4.1414	1.90254e-05	0.00347146	OS9
11760625_a_at	3.15763	2.00772e-05	0.003603	SLC35B3
11744103_at	0.192852	2.02793e-05	0.003603	TLCD1
11742207_a_at	0.201405	2.03449e-05	0.003603	VCAN
11757804_x_at	2.92815	2.04483e-05	0.003603	CIZ1
11725171_at	3.041	2.04694e-05	0.003603	PPARD
11715534_a_at	2.87483	2.05246e-05	0.003603	LRP1
11719491_a_at	0.362864	2.05691e-05	0.003603	IFI35
11719521_at	12.2065	2.09281e-05	0.00363881	SEMA5A
11724284_at	0.261468	2.10109e-05	0.00363881	FRMD4A
11756205_x_at	0.415342	2.13862e-05	0.00368299	DCAF6
11716159_a_at	3.34754	2.16252e-05	0.00368311	RNF40
11750833_a_at	2.3778	2.16272e-05	0.00368311	GTPBP2
11743417_a_at	0.0853976	2.20287e-05	0.00373076	LEPREL1
11758492_x_at	0.391066	2.21756e-05	0.00373501	BTBD7
11759097_a_at	5.00529	2.25136e-05	0.00377122	ZNF703
11737691_a_at	0.246763	2.31382e-05	0.00385477	ESRRG
11736533_s_at	0.307189	2.33175e-05	0.00386365	LRRFIP1
11730193_at	4.13753	2.35e-05	0.00386413	SEC14L2
11748105_a_at	0.397853	2.37733e-05	0.00386413	ASB3
11723947_a_at	5.64759	2.38097e-05	0.00386413	ACSL5
11736718_a_at	7.51029	2.39921e-05	0.00386413	NCALD
11722975_at	3.1023	2.40032e-05	0.00386413	HOXB5
11733751_s_at	0.368006	2.40768e-05	0.00386413	BDNF
11729692_a_at	14.5693	2.44038e-05	0.00389621	SERPINB3
11759780_at	3.71657	2.47669e-05	0.00392409	ANKRD13C
11759402_s_at	0.179206	2.48344e-05	0.00392409	VCAN
11756706_a_at	9.39887	2.54151e-05	0.00399526	DPP4
11729693_at	23.6726	2.5551e-05	0.00399613	SERPINB3
11724256_s_at	5.09409	2.56936e-05	0.00399804	OAS1
11732393_a_at	0.258598	2.59061e-05	0.00400684	CLDN22
11717400_a_at	6.18904	2.60116e-05	0.00400684	FAH
11758145_s_at	0.393182	2.64585e-05	0.00405529	LIFR
11743137_a_at	0.265406	2.66491e-05	0.00405611	NID1
11727704_a_at	0.446255	2.67952e-05	0.00405611	ZNF439
11719646_a_at	0.221768	2.68607e-05	0.00405611	EHBP1
11748164_a_at	0.226438	2.74079e-05	0.00409976	VCAN
11725152_at	0.409827	2.74173e-05	0.00409976	L3HYPDH
11733209_x_at	2.62507	2.76205e-05	0.00411009	ZNF480
11758769_at	2.44049	2.81037e-05	0.00414203	MRPL20
11725473_a_at	0.240854	2.81054e-05	0.00414203	PAQR8
11747685_a_at	2.98201	2.85957e-05	0.00419144	ARFIP2
11735083_at	4.70954	2.87141e-05	0.00419144	FREM2
11726340_a_at	2.51004	2.89876e-05	0.00419418	NUDT14
11742208_a_at	0.188213	2.91285e-05	0.00419418	VCAN
11741908_a_at	7.09583	2.92876e-05	0.00419418	CACNB4
11715533_a_at	2.61764	2.93962e-05	0.00419418	LRP1
11743277_at	0.33901	2.94771e-05	0.00419418	UTRN
11720867_x_at	0.362776	2.95538e-05	0.00419418	PLAC8
11718737_a_at	5.73534	2.98773e-05	0.00421088	ST3GAL1
11736217_at	17.5452	2.99462e-05	0.00421088	MAP3K8
11746928_a_at	10.3764	3.06742e-05	0.00428974	ENC1
11720716_a_at	8.57002	3.08793e-05	0.00428974	FGF13
11740112_a_at	7.10279	3.11555e-05	0.00428974	LACC1
11721971_at	4.05006	3.1201e-05	0.00428974	PHF16
11729123_a_at	6.39391	3.12068e-05	0.00428974	RCN2
11727552_at	0.206935	3.16254e-05	0.00429971	FZD2
11748865_a_at	0.246051	3.17565e-05	0.00429971	TMEM139
11735085_at	4.26299	3.18198e-05	0.00429971	FREM2
11738046_a_at	43.4128	3.18992e-05	0.00429971	LRAT
11738893_s_at	0.228741	3.19806e-05	0.00429971	TPM1
11719601_a_at	0.204166	3.23202e-05	0.00431421	MOXD1
11744520_a_at	2.94131	3.23699e-05	0.00431421	PCGF1
11757463_a_at	4.19604	3.28118e-05	0.00435418	IGSF8
11747948_a_at	2.55326	3.30357e-05	0.00436499	SMAP2
11717256_at	0.261094	3.32343e-05	0.00437238	PIM1
11727361_a_at	0.101753	3.35547e-05	0.00439567	MYLK
11759421_at	3.41512	3.37148e-05	0.00439785	SNRNP70
11741239_x_at	2.60547	3.40162e-05	0.00441836	COPE
11742983_a_at	12.3368	3.47117e-05	0.00447123	GALNT9
11760999_a_at	0.170145	3.47457e-05	0.00447123	ARHGEF28
11742308_s_at	0.227093	3.48608e-05	0.00447123	TPM1
11737944_x_at	0.419819	3.52813e-05	0.00450631	SPP1
11719177_x_at	0.340529	3.61108e-05	0.00459312	PVR
11743649_a_at	0.425845	3.65993e-05	0.00463602	DCAF6
11757137_s_at	2.61057	3.68517e-05	0.00464877	EIF4A2
11718140_a_at	2.28229	3.72611e-05	0.0046596	EMP3
11750112_a_at	3.48117	3.73315e-05	0.0046596	RNF40
11758704_s_at	4.44656	3.73936e-05	0.0046596	COMMD5
11730887_a_at	2.6254	3.77684e-05	0.00468726	ACOT11
11757121_x_at	2.34729	3.84878e-05	0.00472339	EIF4A2
11731201_at	0.30358	3.84914e-05	0.00472339	FIGN
11759219_at	2.11949	3.85218e-05	0.00472339	HIST1H2AK
11744795_a_at	0.269566	3.88132e-05	0.00474016	TMEM196
11754354_s_at	0.0487884	3.92543e-05	0.00476516	PROM1
11717912_s_at	0.0487932	3.93288e-05	0.00476516	CXCL14
11725988_at	6.02643	3.98032e-05	0.00478495	MMP14
11755730_x_at	0.42862	3.98043e-05	0.00478495	SPP1
11746037_at	4.8576	4.02265e-05	0.00481681	RBM19
11763593_a_at	0.25187	4.04113e-05	0.00482011	ARHGEF28
11728900_a_at	0.090559	4.05718e-05	0.00482049	ARHGAP6
11736781_x_at	0.471925	4.08855e-05	0.00483902	RAB11FIP1
11726456_at	7.87059	4.11058e-05	0.00484638	MYO5B
11717321_at	5.79291	4.16845e-05	0.00489578	OAF
11730882_a_at	4.76889	4.18757e-05	0.00489792	NEBL
11757942_s_at	0.263222	4.20223e-05	0.00489792	UTRN
11757148_at	2.10001	4.25849e-05	0.0049311	RPL23
11723946_a_at	4.72014	4.28032e-05	0.0049311	ACSL5
11749031_a_at	2.69727	4.3139e-05	0.0049311	PTBP3
11722983_at	0.121067	4.31724e-05	0.0049311	NRK
11726581_a_at	0.122457	4.34612e-05	0.0049311	GUCY1B3
11749905_a_at	0.163843	4.34619e-05	0.0049311	CYR61
11719650_a_at	0.253911	4.35988e-05	0.0049311	ARHGEF10
11757120_at	3.49451	4.37669e-05	0.0049311	EIF4A2
11727988_a_at	4.58733	4.38095e-05	0.0049311	SCML1
11730263_x_at	38.1112	4.4052e-05	0.0049311	SERPINB4
11741490_a_at	0.373721	4.41959e-05	0.0049311	LRRFIP1
11756233_a_at	2.74388	4.42374e-05	0.0049311	AKIRIN2
11726041_x_at	0.228913	4.49633e-05	0.00498516	STK17B
11729080_a_at	0.225897	4.50476e-05	0.00498516	ESRRG
11746506_a_at	0.436947	4.54286e-05	0.00499152	SPP1
11726454_s_at	4.17177	4.56093e-05	0.00499152	MYO5B
11716132_a_at	0.336138	4.581e-05	0.00499152	FSTL3
11715659_s_at	0.0749197	4.60063e-05	0.00499152	ERRFI1
11732144_a_at	2.70495	4.60585e-05	0.00499152	BBS2
11737073_a_at	2.56104	4.64068e-05	0.00499152	COPE
11758970_a_at	0.231587	4.66579e-05	0.00499152	PVRL3
11749172_x_at	0.101468	4.66643e-05	0.00499152	NEXN
11754679_a_at	2.76454	4.69822e-05	0.00499152	AKT1S1
11748416_a_at	0.459555	4.70496e-05	0.00499152	DCAF6
11726253_a_at	2.49986	4.71173e-05	0.00499152	AKIRIN2
11719588_a_at	9.99219	4.71182e-05	0.00499152	OAS1
11718091_at	0.459751	4.72444e-05	0.00499152	RAB11FIP1
11741090_a_at	0.250464	4.73848e-05	0.00499152	ESRRG
11730757_a_at	0.427901	4.78969e-05	0.00502415	IL6ST
11716126_x_at	2.15118	4.80223e-05	0.00502415	ZYX
11731693_at	7.60423	4.85406e-05	0.0050611	HIST1H2AB
11716797_s_at	0.189809	4.87586e-05	0.00506299	LBR
11718739_a_at	3.79922	4.8889e-05	0.00506299	ST3GAL1
11725532_a_at	3.12835	4.96829e-05	0.00512788	DSC2
11744454_a_at	0.240041	5.04336e-05	0.00518486	PARD3
11729905_a_at	0.371959	5.09582e-05	0.00518486	LRCH2
11718315_at	7.98009	5.11458e-05	0.00518486	SLC16A2
11732439_a_at	5.16847	5.1202e-05	0.00518486	SMPDL3B
11744114_a_at	2.41325	5.12174e-05	0.00518486	GMPPA
11746719_a_at	0.38339	5.127e-05	0.00518486	LMCD1
11747323_x_at	4.679	5.1419e-05	0.00518486	NCBP2
11725053_x_at	3.84574	5.20568e-05	0.00522283	TOP1MT
11722783_at	15.5321	5.21363e-05	0.00522283	FOXQ1
11740332_a_at	2.22781	5.28547e-05	0.00527756	ATP2A2
11736089_s_at	0.420314	5.31272e-05	0.00528754	TRIOBP
11755009_s_at	0.264901	5.38362e-05	0.00534076	VCAN
11719047_s_at	0.262183	5.44752e-05	0.00537473	WEE1
11716305_at	0.414287	5.45293e-05	0.00537473	ATXN10
11748053_x_at	6.52868	5.50312e-05	0.00540518	SERINC2
11759746_a_at	0.217678	5.51908e-05	0.00540518	ARHGEF28
11740891_a_at	2.25547	5.61881e-05	0.00548532	OAS1
11724285_at	0.203698	5.65805e-05	0.00550609	FRMD4A
11718023_x_at	0.378903	5.70121e-05	0.005515	SSFA2
11742990_x_at	0.475576	5.70318e-05	0.005515	EZR
11724229_s_at	0.37333	5.7282e-05	0.00552177	RBMS1
11726322_at	3.40596	5.79921e-05	0.00556832	ACOX1
11739401_a_at	4.41207	5.81929e-05	0.00556832	CD74
11736828_x_at	4.18258	5.84175e-05	0.00556832	ST3GAL1
11723164_a_at	5.62444	5.84915e-05	0.00556832	LRRC15
11754307_x_at	2.64993	5.94347e-05	0.00562828	CAPN1
11742768_a_at	0.0512875	5.94885e-05	0.00562828	FLRT3
11723778_at	0.29164	6.01367e-05	0.0056721	CYP2U1
11720527_at	0.171096	6.05519e-05	0.0056769	LTBP2
11758662_s_at	3.17884	6.0558e-05	0.0056769	ZNF358
11739351_a_at	9.64019	6.08309e-05	0.0056851	AMOT
11729174_a_at	0.408302	6.21782e-05	0.00576725	SKA2
11739882_a_at	0.24614	6.25498e-05	0.00576725	GLIS3
11740743_a_at	0.128852	6.27093e-05	0.00576725	TPM2
11733452_a_at	0.256582	6.28952e-05	0.00576725	IRX5
11739518_a_at	0.0524038	6.29881e-05	0.00576725	FLRT3
11725678_s_at	0.434936	6.309e-05	0.00576725	LEPROT
11741238_a_at	2.49126	6.31356e-05	0.00576725	COPE
11727790_x_at	0.467429	6.32151e-05	0.00576725	SPP1
11734797_x_at	3.7772	6.36391e-05	0.00578106	NCALD
11739080_s_at	0.340251	6.37506e-05	0.00578106	DNAJB4
11723817_at	0.194083	6.40976e-05	0.00578106	ARHGAP29
11733453_at	0.14651	6.41208e-05	0.00578106	IRX5
11724230_s_at	0.317308	6.47201e-05	0.005804	RBMS1
11718926_a_at	0.158437	6.4754e-05	0.005804	ARID5B
11748522_a_at	4.55728	6.52093e-05	0.00582777	ARFIP2
11751364_a_at	20.1742	6.59786e-05	0.00586325	SLC47A1
11753513_a_at	0.488329	6.62477e-05	0.00586325	UBXN2A
11731846_a_at	3.60488	6.63244e-05	0.00586325	SYTL3
11751201_a_at	2.64859	6.63714e-05	0.00586325	GYS1
11730050_a_at	2.7337	6.7676e-05	0.00592414	CA13
11717346_a_at	0.366866	6.77047e-05	0.00592414	ADD3
11743648_a_at	0.519433	6.79411e-05	0.00592414	DCAF6
11737943_a_at	0.44034	6.81562e-05	0.00592414	SPP1
11734299_at	4.09214	6.8165e-05	0.00592414	INTS6
11725989_x_at	6.94759	6.83478e-05	0.00592414	MMP14
11754911_x_at	0.0902954	6.84134e-05	0.00592414	NEXN
11727125_a_at	0.286692	6.8782e-05	0.00593928	PVRL3
11748330_s_at	2.16021	6.97606e-05	0.00599152	PMM2
11719243_a_at	1.94926	6.99142e-05	0.00599152	NAT9
11728034_a_at	2.54506	7.04184e-05	0.00599152	TBC1D7
11725537_at	6.09344	7.07291e-05	0.00599152	ZNRF3
11724529_s_at	0.312453	7.10741e-05	0.00599152	FBXO8
11761864_a_at	3.08057	7.12019e-05	0.00599152	TMOD3
11752689_a_at	4.02106	7.12845e-05	0.00599152	OS9
11754812_a_at	8.43748	7.13233e-05	0.00599152	NPAS2
11718541_a_at	0.370928	7.14932e-05	0.00599152	MTSS1
11751520_x_at	4.9523	7.14944e-05	0.00599152	NCBP2
11725741_x_at	4.43604	7.15441e-05	0.00599152	SMPDL3B
11749201_a_at	0.303689	7.17324e-05	0.00599152	IQCJ-SCHIP1
11749818_x_at	3.60266	7.26338e-05	0.00603447	ARFIP2
11752347_x_at	3.67	7.28123e-05	0.00603447	OS9
11752113_a_at	3.0321	7.30061e-05	0.00603447	INPP4B
11740744_x_at	0.13308	7.32265e-05	0.00603447	TPM2
11745789_a_at	0.386543	7.3231e-05	0.00603447	TMEM135
11755146_a_at	0.108717	7.41015e-05	0.00607976	SGIP1
11753879_x_at	0.437612	7.41773e-05	0.00607976	IL6ST
11719520_at	7.26312	7.46232e-05	0.0061	SEMA5A
11721689_x_at	3.45773	7.53593e-05	0.00612081	ID4
11717637_x_at	2.03802	7.55479e-05	0.00612081	RHOG
11729574_at	10.9338	7.58225e-05	0.00612081	ENC1
11721261_a_at	0.426055	7.63569e-05	0.00612081	ETNK2
11723367_a_at	0.388457	7.64128e-05	0.00612081	RAB26
11724231_s_at	2.57908	7.69468e-05	0.00612081	AP2M1
11737074_x_at	2.35546	7.69516e-05	0.00612081	COPE
11719339_a_at	3.97639	7.69906e-05	0.00612081	SLC23A2
11727547_s_at	0.406241	7.70691e-05	0.00612081	RBBP8
11724901_s_at	0.241798	7.72181e-05	0.00612081	IQCJ-SCHIP1
11757802_s_at	0.15725	7.72409e-05	0.00612081	NRK
11720837_a_at	3.18431	7.72739e-05	0.00612081	HIRA
11734658_s_at	7.14029	7.75482e-05	0.00612671	FOS
11720574_s_at	0.17903	7.81264e-05	0.00615653	ATP8B1
11744176_at	2.72084	7.84113e-05	0.00615705	PPP1R9B
11745945_x_at	5.90717	7.85348e-05	0.00615705	CHPF
11731107_a_at	0.401161	7.92888e-05	0.0062003	STAG2
11759038_at	0.450021	7.97408e-05	0.00621129	IL6ST
11720848_a_at	2.23859	8.0074e-05	0.00621129	PHF6
11744124_s_at	1.99439	8.03268e-05	0.00621129	SCYL1
11740039_a_at	0.285253	8.04212e-05	0.00621129	EHBP1
11754122_x_at	3.58032	8.04423e-05	0.00621129	DBI
11750429_a_at	3.92835	8.11134e-05	0.00624737	CHRNA6
11722524_s_at	0.469387	8.1911e-05	0.00629298	TMCO4
11746573_s_at	2.07173	8.26429e-05	0.00633334	RHOB
11739349_a_at	9.26942	8.35482e-05	0.00638675	AMOT
11747652_a_at	2.34306	8.44326e-05	0.00643831	CDC25B
11747757_x_at	2.80494	8.49099e-05	0.00644461	RNF167
11755157_x_at	0.466821	8.54914e-05	0.00644461	KLHL8
11742769_a_at	0.0473352	8.56093e-05	0.00644461	FLRT3
11723815_at	0.149621	8.57032e-05	0.00644461	ARHGAP29
11744232_a_at	6.95656	8.61758e-05	0.00644461	RFC5
11725052_a_at	3.83322	8.62016e-05	0.00644461	TOP1MT
11755841_a_at	3.96317	8.62501e-05	0.00644461	KIF26B
11758873_a_at	0.255091	8.63059e-05	0.00644461	HPSE
11754774_s_at	7.0209	8.64074e-05	0.00644461	NPAS2
11744439_x_at	0.51224	8.72949e-05	0.006495	SRI
11721498_a_at	2.95964	8.79866e-05	0.00652178	TPST2
11715556_a_at	2.50908	8.80804e-05	0.00652178	QSOX1
11763446_s_at	2.77084	8.83885e-05	0.00652883	TRDV3
11720494_a_at	0.235478	8.89749e-05	0.00655634	CTNNAL1
11722209_a_at	0.101682	8.96504e-05	0.00659028	PTGS1
11721972_at	6.58837	9.03973e-05	0.00662928	PHF16
11715442_s_at	0.0166859	9.12735e-05	0.00667756	CTGF
11716483_x_at	2.57183	9.15056e-05	0.00667861	GRINA
11741056_a_at	0.189061	9.27165e-05	0.0067399	ADORA2B
11739064_s_at	0.486051	9.30468e-05	0.0067399	GNG12
11736513_s_at	0.318162	9.32084e-05	0.0067399	NMT2
11755240_s_at	0.45824	9.35396e-05	0.0067399	NR3C1
11722888_s_at	0.0908673	9.38468e-05	0.0067399	EMB
11754388_a_at	3.99469	9.42984e-05	0.0067399	QSOX2
11753710_x_at	5.52122	9.43271e-05	0.0067399	BCL2L11
11721630_at	3.14226	9.43987e-05	0.0067399	MAFB
11748892_a_at	2.68597	9.44523e-05	0.0067399	RBM42
11750215_a_at	2.85183	9.49296e-05	0.0067399	SLC39A1
11723672_a_at	3.96441	9.52533e-05	0.0067399	PSEN2
11742989_a_at	0.501797	9.53935e-05	0.0067399	EZR
11723063_a_at	0.292178	9.54111e-05	0.0067399	GCHFR
11738808_a_at	0.181813	9.54965e-05	0.0067399	OSBPL10
11727523_x_at	2.33216	9.58407e-05	0.0067399	ZNF267
11731859_at	3.85234	9.61051e-05	0.0067399	ZNF720
11719427_a_at	0.399997	9.61866e-05	0.0067399	BTBD7
11752028_a_at	0.0637105	9.63031e-05	0.0067399	DIAPH3
11760548_x_at	0.43461	9.75523e-05	0.00681177	LMCD1
11716230_s_at	2.10609	9.80166e-05	0.00682864	TMEM167B
11720310_s_at	2.42753	9.8786e-05	0.00685297	SERP1
11754426_a_at	5.3399	9.88129e-05	0.00685297	CHPF
11743695_at	2.0871	9.96921e-05	0.00688802	KMT2D
11726508_a_at	22.22	9.97678e-05	0.00688802	CDKN2B
11744262_a_at	2.60533	0.000100057	0.00689249	RNF167
11751488_a_at	0.40514	0.000101226	0.00689372	CLDN22
11726251_a_at	2.13825	0.000101596	0.00689372	SLC1A3
11724848_a_at	0.36715	0.000101688	0.00689372	DIXDC1
11754575_s_at	0.254475	0.000101902	0.00689372	AHNAK
11749852_s_at	9.58599	0.000102146	0.00689372	FOS
11747602_a_at	13.0768	0.000102193	0.00689372	MAP3K8
11748095_a_at	2.24157	0.000102437	0.00689372	PPFIBP2
11756160_x_at	0.244922	0.000102642	0.00689372	CTNNAL1
11736532_a_at	0.335055	0.000102648	0.00689372	LRRFIP1
11729227_a_at	2.54304	0.000102671	0.00689372	GRK5
11715614_at	3.60362	0.000102759	0.00689372	BTG2
11731483_a_at	0.23644	0.000102774	0.00689372	CNRIP1
11743100_a_at	2.27361	0.000103635	0.00691717	ENO2
11717348_a_at	0.294756	0.0001038	0.00691717	ADD3
11721606_a_at	0.294756	0.0001038	0.00691717	ADD3
11743369_s_at	2.10515	0.000104605	0.00695565	PPP1R2
11720012_at	2.75651	0.000105225	0.00698176	JARID2
11756631_s_at	0.445838	0.000105896	0.00701107	TXNDC15
11719046_a_at	3.74046	0.000106478	0.00701948	SNRK
11728241_at	4.49233	0.000106481	0.00701948	RRAGD
11719599_a_at	8.1695	0.000106894	0.00702838	HOMER2
11761712_a_at	5.78572	0.000107074	0.00702838	FAH
11739991_x_at	0.525021	0.000107709	0.00705496	SRI
11748685_a_at	4.29897	0.000108088	0.00706469	NEBL
11757611_x_at	0.307515	0.000108362	0.00706753	H2AFV
11756773_a_at	8.43536	0.000110123	0.00716711	FRMD5
11724836_at	0.323441	0.000111384	0.00723385	NCEH1
11758111_s_at	0.204742	0.000112825	0.00731195	FOXC1
11746218_a_at	2.53117	0.000113674	0.00734846	TEAD2
11733293_at	2.65516	0.000113868	0.00734846	PHF20L1
11753878_s_at	0.449338	0.000114253	0.00735777	IL6ST
11741574_s_at	2.21192	0.000115712	0.00742917	AP1AR
11722893_at	3.04295	0.00011619	0.00742917	HOXB7
11745396_x_at	2.02361	0.000116269	0.00742917	MYO5B
11751667_a_at	0.523071	0.000116331	0.00742917	COQ5
11756059_a_at	0.0560633	0.000117337	0.00744253	CXCL14
11748222_a_at	4.28847	0.00011751	0.00744253	TRIM27
11715552_a_at	0.388448	0.000117514	0.00744253	IMMT
11718807_at	3.30048	0.000117525	0.00744253	TNFRSF1B
11728810_a_at	0.244797	0.000117754	0.00744253	ECHDC3
11746574_x_at	2.12391	0.00011812	0.00745028	RHOB
11737097_a_at	3.115	0.000118999	0.00749036	DSC2
11747655_a_at	3.84968	0.00012069	0.00758122	TM9SF4
11715451_a_at	0.308573	0.000121148	0.00759442	COL4A2
11737927_a_at	4.8657	0.000122644	0.00765864	C6orf141
11723770_s_at	0.470046	0.000123019	0.00765864	SNX24
11756171_a_at	7.47954	0.000123071	0.00765864	PFKFB2
11758310_s_at	2.32174	0.000123172	0.00765864	WSB2
11736698_a_at	4.67258	0.000123433	0.00765936	NEBL
11725767_at	0.34138	0.000123819	0.00766779	CLCF1
11718349_a_at	1.99778	0.00012449	0.00768815	TUSC2
11723813_at	0.17087	0.00012465	0.00768815	ARHGAP29
11759428_a_at	0.231688	0.000125834	0.00773025	KLF7
11724688_a_at	0.20664	0.000125872	0.00773025	SAMD11
11723816_at	0.248454	0.00012636	0.00773025	ARHGAP29
11718901_at	8.20902	0.000126579	0.00773025	TGFBR3
11724176_at	4.0587	0.000126593	0.00773025	TSPAN11
11720540_a_at	2.06422	0.000126908	0.0077341	ANAPC2
11730758_a_at	0.360913	0.000127497	0.00774056	IL6ST
11746536_a_at	2.06219	0.000127572	0.00774056	WSB2
11730593_at	0.157391	0.000127772	0.00774056	SLC16A12
11721046_a_at	5.06439	0.000128571	0.0077736	SERINC2
11737042_s_at	3.30456	0.000129125	0.00777439	PHLDB2
11723814_s_at	0.131366	0.000129488	0.00777439	ARHGAP29
11718168_a_at	0.115564	0.000130007	0.00777439	MYOF
11760202_at	0.218476	0.000130353	0.00777439	IGFBP7
11745438_x_at	1.88463	0.000130578	0.00777439	TTC3
11726252_a_at	3.43254	0.000130594	0.00777439	SLC1A3
11727404_a_at	0.403921	0.000130703	0.00777439	GPC4
11748505_a_at	4.03844	0.000130818	0.00777439	NCALD
11754571_a_at	0.211847	0.000130884	0.00777439	GMDS
11737261_at	0.0676057	0.00013112	0.00777439	BICC1
11736093_a_at	2.02316	0.00013224	0.00781453	RBM42
11747625_a_at	0.216236	0.000132307	0.00781453	NRK
11752489_s_at	15.8566	0.000133181	0.00784176	SLC47A1
11727832_s_at	1.78026	0.00013328	0.00784176	DDX42
11737928_at	6.14186	0.000134126	0.00784246	C6orf141
11744371_s_at	2.82303	0.000134455	0.00784246	CLDN4
11725482_a_at	0.373692	0.000134462	0.00784246	MATN3
11715270_s_at	0.383917	0.000134538	0.00784246	KLF7
11761642_a_at	0.17961	0.000134751	0.00784246	TPM1
11717347_s_at	0.358772	0.000134827	0.00784246	ADD3
11750436_s_at	0.145308	0.000135445	0.0078626	IRX5
11743445_a_at	1.93018	0.0001359	0.0078626	SUPT6H
11727427_a_at	0.0835174	0.000136204	0.0078626	ACSM3
11756591_a_at	2.96182	0.000136284	0.0078626	MBNL1
11744186_at	2.05939	0.000136644	0.0078626	C16orf70
11718989_s_at	2.99045	0.000136896	0.0078626	OS9
11732563_a_at	2.65019	0.000136971	0.0078626	ADAT2
11747210_a_at	0.42929	0.000137225	0.0078626	SRI
11763406_s_at	0.108375	0.000137746	0.00787626	BICC1
11743497_at	0.426177	0.000138097	0.00787626	BMP2
11720315_x_at	2.15307	0.000138234	0.00787626	ATP6V0B
11718021_s_at	0.404109	0.000138532	0.0078786	SSFA2
11760443_at	3.42186	0.000139579	0.00792343	STEAP1
11721618_a_at	0.250975	0.000140143	0.00792607	FAM211B
11745944_s_at	3.18176	0.000140329	0.00792607	CHPF
11751428_a_at	2.04444	0.0001406	0.00792607	ARFIP2
11759342_at	9.28244	0.00014066	0.00792607	FMN1
11742987_s_at	0.397151	0.000141323	0.00794886	EZR
11757453_s_at	0.176385	0.000141709	0.00795596	CEP68
11719843_a_at	0.0420009	0.000142168	0.00796712	ABI3BP
11749182_a_at	4.92937	0.000142497	0.00797102	NCSTN
11745840_a_at	0.320924	0.000142854	0.00797643	PAQR8
11731418_a_at	7.67311	0.000143584	0.0080026	RFC5
11722292_a_at	0.388658	0.000143902	0.00800575	NYNRIN
11755075_s_at	1.95887	0.000145147	0.00803739	NADSYN1
11720470_a_at	0.499356	0.000145196	0.00803739	MED20
11753041_a_at	2.99411	0.000145758	0.00803739	GYS1
11750080_a_at	2.28478	0.000145791	0.00803739	DDB2
11753554_a_at	13.6181	0.000146186	0.00803739	SPINK13
11715702_at	3.4046	0.000146738	0.00803739	ITGA5
11726412_s_at	2.48316	0.000146927	0.00803739	ZBTB7C
11738181_s_at	0.390631	0.000147002	0.00803739	CNTNAP3
11730961_a_at	0.164864	0.000147032	0.00803739	TPM1
11721090_at	0.0172337	0.000147092	0.00803739	THBS1
11748331_x_at	2.33364	0.000147618	0.00805176	PMM2
11742227_at	0.426528	0.000148745	0.00805234	CLDN22
11730738_a_at	0.399359	0.000148985	0.00805234	SCCPDH
11744794_a_at	2.6429	0.000149167	0.00805234	MBNL1
11730162_s_at	3.69497	0.00014918	0.00805234	LOC653562
11728827_at	0.552033	0.000149408	0.00805234	F2RL1
11715440_a_at	0.0288843	0.000149424	0.00805234	CTGF
11746008_x_at	0.0865028	0.000149612	0.00805234	NEXN
11721733_a_at	7.61522	0.00014973	0.00805234	GCH1
11748103_s_at	2.28643	0.000150887	0.00809836	ZNF513
11754677_a_at	18.3263	0.000151223	0.00809836	FAM169A
11752308_a_at	3.61761	0.000151379	0.00809836	ADAM18
11719428_a_at	0.384671	0.000152154	0.00812564	BTBD7
11717938_at	3.98315	0.000153297	0.00816116	SMIM3
11718902_a_at	3.94114	0.000153351	0.00816116	TGFBR3
11715441_a_at	0.0233029	0.000153991	0.00816134	CTGF
11741114_x_at	0.262527	0.000154005	0.00816134	MIR4680
11736028_x_at	0.549993	0.000154153	0.00816134	ADAM10
11749291_a_at	13.6513	0.000155527	0.00821006	FOS
11741366_a_at	2.18647	0.000155847	0.00821006	TEAD2
11735062_at	0.208604	0.000156194	0.00821006	ITGB3
11717353_at	0.481377	0.000156287	0.00821006	EAPP
11749032_x_at	2.56296	0.000156413	0.00821006	PTBP3
11744668_x_at	3.1592	0.000157138	0.00821064	SLC4A2
11720970_at	0.0123028	0.000157186	0.00821064	TOP2A
11721629_a_at	2.13041	0.000157227	0.00821064	MAFB
11761807_at	0.405019	0.000157953	0.00823296	FER
11738045_a_at	11.7013	0.000158192	0.00823296	LRAT
11747222_a_at	3.80495	0.000158673	0.008244	CAPN1
11757318_x_at	2.3637	0.000160358	0.00831745	TRIP10
11756929_a_at	1.78931	0.000160854	0.00832908	CXXC1
11728240_s_at	4.94197	0.000162286	0.00836243	RRAGD
11729948_at	5.40754	0.000162335	0.00836243	KLHL14
11725354_at	1.76921	0.000162413	0.00836243	EPM2AIP1
11744014_a_at	1.8819	0.000162589	0.00836243	WIZ
11718186_a_at	0.521727	0.000163102	0.00837475	UHRF2
11757973_x_at	0.272985	0.000163862	0.00838766	NMT2
11751378_a_at	2.30433	0.000163901	0.00838766	TMEM161B
11753244_a_at	0.267526	0.000164269	0.00839249	BDNF
11760634_at	0.417543	0.000164599	0.00839539	ARHGEF10
11750140_x_at	3.59073	0.00016675	0.00847318	TOP1MT
11758184_x_at	2.0302	0.000167055	0.00847318	KRT8
11717576_a_at	7.23219	0.00016721	0.00847318	SFN
11724902_a_at	0.420354	0.00016723	0.00847318	MAP3K14
11725931_at	1.88788	0.000167757	0.0084798	HSPA5
11758894_at	0.155582	0.000168066	0.0084798	PARD3
11718414_s_at	2.02557	0.000168191	0.0084798	NONO
11751315_x_at	3.02486	0.000168821	0.00849759	SLC39A1
11737749_a_at	0.0386479	0.000169649	0.00851138	SGK1
11721991_a_at	0.206875	0.00016965	0.00851138	SLC6A6
11736725_a_at	2.55825	0.000171728	0.00857665	SPECC1
11717397_a_at	1.99094	0.000171839	0.00857665	DDB2
11759037_s_at	0.417403	0.000171954	0.00857665	IL6ST
11718445_at	2.10582	0.00017207	0.00857665	SH3BGRL2
11724223_at	0.400109	0.000173033	0.00859921	YIPF4
11753716_a_at	0.239741	0.000173261	0.00859921	AP4S1
11734955_a_at	4.31547	0.000173364	0.00859921	SCML1
11728755_a_at	2.67919	0.000173687	0.00860129	NHLRC3
11725499_at	2.39866	0.000174074	0.00860656	GOLGA7B
11724417_a_at	2.10977	0.000175056	0.00861297	C7orf43
11744680_a_at	1.9044	0.000175152	0.00861297	SLC7A11
11756475_a_at	2.59549	0.000175262	0.00861297	C6orf1
11727156_a_at	0.404437	0.000175537	0.00861297	TRIOBP
11719990_a_at	2.93777	0.000175763	0.00861297	TNKS1BP1
11723922_a_at	2.41144	0.000175889	0.00861297	IPO13
11758578_s_at	0.542436	0.000176194	0.00861413	AEBP2
11749846_x_at	2.42393	0.000176982	0.00862309	AP2M1
11744465_x_at	2.63165	0.000177015	0.00862309	PPP1R15A
11720423_at	2.01312	0.000178029	0.00862309	AFF4
11758301_x_at	2.13443	0.000178279	0.00862309	KRT8
11763619_x_at	2.2204	0.000178847	0.00862309	SNAPC4
11724509_a_at	5.12335	0.000179192	0.00862309	PMAIP1
11715452_s_at	0.304954	0.000179395	0.00862309	COL4A2
11759483_at	0.49384	0.000179551	0.00862309	WWTR1
11733964_x_at	2.20944	0.00017956	0.00862309	CYP4F11
11718913_s_at	0.158789	0.000179607	0.00862309	PDZD2
11723666_a_at	4.0069	0.000179659	0.00862309	SEMA3C
11756809_a_at	0.241982	0.000180173	0.00862309	EFHC2
11731108_s_at	0.505479	0.000180634	0.00862309	STAG2
11735134_a_at	5.32127	0.000180778	0.00862309	TLL2
11757313_s_at	2.83356	0.000180964	0.00862309	VAT1
11746280_a_at	2.9877	0.00018112	0.00862309	SYTL3
11752551_a_at	3.66741	0.000181424	0.00862309	AMOT
11747952_x_at	0.185307	0.000181441	0.00862309	TNFSF10
11717520_a_at	1.78613	0.000181734	0.00862366	LOC101060433
11746820_a_at	2.08437	0.000182291	0.00863671	SMAD2
11733001_a_at	2.84746	0.000183772	0.00865248	PMM2
11751560_a_at	2.23092	0.000184048	0.00865248	ROBO1
11726533_a_at	2.50617	0.000184084	0.00865248	CCDC148
11737810_at	2.98285	0.000184117	0.00865248	RPS20
11743730_at	0.201016	0.0001843	0.00865248	TNFSF10
11739807_a_at	1.97308	0.000184317	0.00865248	MAZ
11755180_x_at	22.9883	0.000184901	0.00866662	TCF7
11751149_x_at	1.89947	0.000186048	0.00869799	STRN4
11722624_a_at	1.87626	0.000186602	0.00869799	CNOT3
11748580_a_at	2.93504	0.000186665	0.00869799	STX1A
11725987_a_at	7.0927	0.000186737	0.00869799	MMP14
11729079_s_at	0.205295	0.000187142	0.00869799	ESRRG
11720573_at	0.181633	0.000187449	0.00869799	ATP8B1
11742423_a_at	5.13642	0.000187722	0.00869799	STEAP2
11740054_s_at	2.09289	0.000187841	0.00869799	NCBP2
11716980_a_at	2.30771	0.000188292	0.00870576	SLC35A4
11730952_a_at	6.25919	0.000188977	0.00872423	PDK3
11747809_a_at	2.0546	0.000189483	0.00873448	PFKFB4
11755064_x_at	1.85627	0.000189874	0.00873936	ZNF669
11720523_at	2.04203	0.000190463	0.0087528	RRP9
11734848_s_at	0.457285	0.000191824	0.0087528	ERBB2IP
11745853_a_at	2.11153	0.00019232	0.0087528	RNF145
11733798_at	2.15824	0.00019235	0.0087528	DDX5
11721734_s_at	6.34614	0.00019239	0.0087528	GCH1
11729431_a_at	9.8819	0.000192392	0.0087528	PALD1
11723762_at	4.63797	0.000192466	0.0087528	PLCG1
11721181_a_at	2.44397	0.00019267	0.0087528	VLDLR
11756574_x_at	2.24843	0.000192736	0.0087528	RNF167
11728587_a_at	0.202353	0.000193642	0.00876891	PARD6B
11757030_at	0.377572	0.000193778	0.00876891	ECH1
11759344_at	2.9774	0.000194344	0.00876891	FMN1
11754928_x_at	0.106054	0.00019445	0.00876891	MYOF
11749707_a_at	2.53022	0.000194724	0.00876891	HECTD3
11745865_a_at	0.387591	0.000194807	0.00876891	SSFA2
11736027_a_at	0.530115	0.000195749	0.00879837	ADAM10
11721489_a_at	2.76795	0.000196151	0.00880353	TRIP10
11722021_a_at	2.35629	0.000196456	0.00880432	CDK16
11758188_x_at	2.09507	0.000197204	0.00882183	KRT8
11715453_a_at	0.332727	0.000197422	0.00882183	COL4A2
11745315_a_at	0.273227	0.000197858	0.00882846	CTNNAL1
11738185_s_at	4.81806	0.000199519	0.0088796	PDE8B
11722908_a_at	0.179492	0.000199756	0.0088796	KLHL13
11748740_x_at	2.26088	0.000199873	0.0088796	HGS
11720075_s_at	0.373203	0.000201045	0.0089187	SLC35F5
11748625_x_at	3.17259	0.000201957	0.00894625	HYOU1
11717827_a_at	2.96554	0.000202476	0.00895628	DBI
11724174_at	0.27549	0.000203076	0.00896988	KIF12
11729906_x_at	0.384746	0.000203433	0.00897273	LRCH2
11746128_x_at	4.4434	0.000204688	0.00899356	CLPTM1
11717703_a_at	0.484342	0.000204691	0.00899356	KIFC3
11733698_s_at	0.0446941	0.000204786	0.00899356	SGK1
11715704_x_at	3.59929	0.000205752	0.00902308	ITGA5
11725677_a_at	2.35384	0.000206088	0.00902491	STX4
11747324_s_at	2.84179	0.000206747	0.00902667	NCBP2
11743656_a_at	7.46997	0.000206833	0.00902667	HPGD
11737096_a_at	2.08568	0.000207343	0.00902667	DSC2
11717758_x_at	2.27335	0.000207523	0.00902667	RALA
11756026_x_at	2.93177	0.000207601	0.00902667	DBI
11734013_a_at	6.69535	0.000208098	0.00903455	BMP4
11756446_a_at	2.97696	0.000208512	0.00903455	PITHD1
11741441_a_at	6.87289	0.000209286	0.00903455	FGF13
11762828_at	1.79019	0.000209542	0.00903455	CCT5
11729100_a_at	0.442722	0.000209608	0.00903455	TTC18
11729267_a_at	0.320148	0.000209722	0.00903455	WWC1
11757312_x_at	0.0801948	0.000209845	0.00903455	SERPINE1
11752166_x_at	2.70834	0.000211277	0.00908144	PKM
11752835_a_at	2.008	0.000211527	0.00908144	AKT1S1
11719443_at	15.2655	0.000212588	0.00911424	PTPRZ1
11745867_x_at	2.65197	0.000213462	0.00913338	PSEN2
11737722_a_at	0.517387	0.000213631	0.00913338	GLIS3
11755436_x_at	2.17991	0.000214	0.00913642	ARID1A
11737260_a_at	0.0712657	0.000214683	0.00915285	BICC1
11717452_x_at	0.460402	0.000215001	0.00915366	NEK7
11737750_s_at	0.0444189	0.00021566	0.00916899	SGK1
11718598_x_at	2.2079	0.00021605	0.00917286	DDRGK1
11745021_a_at	0.197658	0.000217341	0.00920908	MYC
11761813_x_at	0.380183	0.000217768	0.00920908	PLEKHH2
11753509_a_at	0.1883	0.000218492	0.00920908	FOXC1
11720652_a_at	0.444894	0.00021864	0.00920908	BBX
11758085_s_at	0.376178	0.000218667	0.00920908	CEP44
11743523_a_at	0.564202	0.000218706	0.00920908	KDM5A
11735315_a_at	0.430921	0.000219835	0.00920979	DYNC2LI1
11756226_a_at	2.30886	0.000219869	0.00920979	GRIPAP1
11761932_at	2.20381	0.000219916	0.00920979	TUBB4B
11721984_at	3.06315	0.000220211	0.00920979	ZBED6CL
11739639_at	2.24227	0.000220225	0.00920979	CDK12
11759015_at	3.03809	0.000220752	0.00921924	SPECC1
11726959_a_at	3.01001	0.000221389	0.00922106	GRIN2A
11723836_a_at	0.127608	0.000221501	0.00922106	SPNS2
11723573_a_at	0.191271	0.000221698	0.00922106	MORC4
11721598_a_at	0.222126	0.00022274	0.00924437	EFS
11745604_x_at	2.24608	0.000222861	0.00924437	NFKBIB
11757693_s_at	0.41386	0.000223299	0.00924545	LOC101060431
11759343_x_at	9.27291	0.00022349	0.00924545	FMN1
11736782_a_at	0.381624	0.000224095	0.00924619	RAB11FIP1
11729887_at	0.47247	0.000224154	0.00924619	PTPLA
11743354_a_at	0.200812	0.000224413	0.00924619	MIR4680
11752965_a_at	2.48821	0.000224902	0.0092539	GRINA
11743088_s_at	4.20373	0.000226412	0.00927716	PDE8B
11729178_at	0.521003	0.000226583	0.00927716	POLH
11716780_s_at	3.96806	0.000226603	0.00927716	CLDN4
11739081_at	0.357689	0.000226779	0.00927716	DNAJB4
11755442_a_at	0.438559	0.000227144	0.00927716	WHSC1L1
11742830_a_at	0.535229	0.000227283	0.00927716	PHF3
11728076_at	8.43158	0.000228855	0.00929396	HDAC9
11758183_x_at	2.06721	0.00022887	0.00929396	KRT8
11754438_x_at	0.290309	0.000229046	0.00929396	GJC1
11747485_a_at	0.497607	0.000229398	0.00929396	U2SURP
11719883_a_at	0.247504	0.000229528	0.00929396	APOLD1
11755287_x_at	2.12438	0.000229583	0.00929396	KRT8
11715669_s_at	1.95023	0.00023003	0.00929396	DCTN1
11725986_s_at	1.91869	0.000230236	0.00929396	NONO
11751943_a_at	0.393504	0.000230424	0.00929396	LRCH2
11746857_a_at	1.83504	0.000231257	0.00930398	WDR55
11724139_s_at	0.423341	0.000231279	0.00930398	SACS
11736111_a_at	0.249055	0.000231933	0.00931807	ARHGAP18
11725464_a_at	2.99224	0.000232731	0.00933789	SLC4A2
11746867_a_at	2.04438	0.000233641	0.00936198	GRIK2
11718080_a_at	5.24557	0.000234189	0.00936198	BCL2L11
11737162_at	2.82617	0.0002345	0.00936198	FAM83B
11719179_a_at	0.40551	0.000234553	0.00936198	PVR
11731225_a_at	0.387651	0.000235967	0.00940044	ELFN2
11754339_a_at	1.92683	0.00023613	0.00940044	NADSYN1
11721485_at	4.84354	0.000237041	0.00940292	TP53RK
11720985_at	2.18535	0.000237086	0.00940292	YRDC
11756295_x_at	2.10675	0.000237113	0.00940292	ARFIP2
11755706_a_at	0.490636	0.000238548	0.00943178	BBX
11718293_a_at	3.42457	0.000238637	0.00943178	CDKN2A
11721544_at	1.89182	0.000239015	0.00943178	TMEM186
11730739_a_at	3.39826	0.000239649	0.00943178	PDLIM4
11724828_at	29.7382	0.000239672	0.00943178	CCL20
11749746_s_at	0.498552	0.000239928	0.00943178	EZR
11752718_a_at	2.21922	0.000239994	0.00943178	GDI1
11746283_s_at	5.00828	0.000241323	0.00947186	KRTAP2-3
11722767_s_at	0.158568	0.000243708	0.00955324	MBNL2
11750216_x_at	2.70482	0.000244695	0.00957965	SLC39A1
11742988_s_at	0.502137	0.000245671	0.00960504	EZR
11749667_a_at	0.414678	0.00024597	0.00960504	AFAP1L2
11747598_a_at	4.25921	0.000246353	0.00960776	CLPTM1
11749229_a_at	0.399907	0.000247258	0.00962396	SIRT5
11740459_a_at	2.08131	0.000247396	0.00962396	TRIM39
11722640_s_at	1.72433	0.000247987	0.00963473	SSBP3
11723492_a_at	2.68288	0.000248417	0.00963922	ARHGEF3
11717090_a_at	4.01703	0.000250677	0.00971463	HIST2H2BE
11745450_a_at	0.286109	0.000251182	0.00972179	AUH
11730051_at	2.2796	0.000251497	0.00972179	CA13
200078_PM_s_at	2.06493	0.000253237	0.00977389	ATP6V0B
11744085_at	0.315461	0.000253482	0.00977389	UBALD2
11718635_at	0.336595	0.000254179	0.00978845	KIF1B
11719744_at	1.76689	0.000254745	0.00979793	ARHGAP27
11731964_at	0.403963	0.00025573	0.00979882	PODNL1
11751342_a_at	8.42669	0.000255851	0.00979882	NDRG1
11727440_at	0.110025	0.000255974	0.00979882	LOXL4
11724255_a_at	1.71762	0.000256431	0.00979882	OAS1
11721957_at	0.227037	0.000256604	0.00979882	YPEL2
11730524_a_at	0.14645	0.000256686	0.00979882	PTPN13
11722427_at	33.3215	0.00026011	0.00991259	FGL2
11718914_x_at	0.138769	0.000260452	0.00991259	PDZD2
11716477_x_at	1.95785	0.000260636	0.00991259	LARP1
11720901_a_at	0.133384	0.00026218	0.00995276	GRAMD1C
11721092_a_at	0.0315347	0.000262658	0.00995276	THBS1
11724806_s_at	0.506632	0.000262666	0.00995276	CIR1
11716638_s_at	0.192877	0.00026365	0.0099736	COL4A1
11729132_a_at	2.54737	0.000264164	0.0099736	PSME3
11747094_x_at	1.74548	0.000264409	0.0099736	C19orf43
11725039_at	0.220089	0.000264644	0.0099736	FGF2
11727235_at	0.514551	0.000264843	0.0099736	EPG5
11724755_at	2.26093	0.000266356	0.0100162	ALG2
11733000_at	12.2857	0.00026678	0.0100162	ICAM1
11758167_s_at	0.521373	0.000266956	0.0100162	PHTF2
11743923_at	0.397032	0.00026766	0.0100304	DPH3P1
11730431_a_at	0.56069	0.000269993	0.0101054	ZDHHC7
11744741_at	0.248024	0.00027074	0.0101185	LINC00312
11745987_a_at	0.172682	0.000271002	0.0101185	GUCY1B3
11720011_at	2.88309	0.000271811	0.0101364	JARID2
11725963_a_at	1.73328	0.000273055	0.0101659	LONP1
11726363_x_at	0.451366	0.000273266	0.0101659	ATXN3
11755800_a_at	0.461285	0.000274235	0.0101796	CCDC30
11719897_x_at	1.77892	0.000274298	0.0101796	FAM91A1
11739990_a_at	0.480732	0.000274976	0.0101924	SRI
11758298_x_at	2.05915	0.000275671	0.0102047	KRT8
11732314_at	2.74412	0.000275974	0.0102047	ANKRD13C
11715658_a_at	2.68209	0.000276705	0.0102194	SLC39A1
11722660_a_at	0.406226	0.000277166	0.0102231	NFE2L3
11751303_s_at	2.49023	0.000277474	0.0102231	GORASP2
11757116_x_at	2.27299	0.000277805	0.0102231	SNORA26
11753130_at	0.178264	0.000279823	0.010285	TM4SF1
11716006_a_at	3.36125	0.000280348	0.010292	HYOU1
11754478_x_at	2.03059	0.000280763	0.0102949	ATP6V0B
11763272_at	0.262976	0.000281364	0.0103046	UBR5
11735722_a_at	3.00016	0.000281748	0.0103063	PNKD
11717517_s_at	0.526338	0.000282099	0.0103069	REXO2
11744125_x_at	1.74621	0.00028254	0.0103104	SCYL1
11728156_s_at	5.08816	0.000283001	0.0103104	LACC1
11763147_x_at	2.8202	0.000283771	0.0103104	BCL2L11
11715931_s_at	0.042196	0.000283958	0.0103104	SGK1
11738186_a_at	2.81757	0.000284067	0.0103104	PDE8B
11758485_s_at	2.30078	0.000284213	0.0103104	ANKRD13C
11749195_x_at	3.99931	0.000285309	0.0103332	DDOST
11751241_a_at	2.15503	0.000286505	0.0103332	FAM47E
11717704_x_at	0.530178	0.00028678	0.0103332	KIFC3
11720564_a_at	4.79887	0.000286858	0.0103332	NAV2
11732193_a_at	0.426077	0.000286898	0.0103332	MLF1
11761816_at	0.439512	0.000287373	0.0103332	---
11716125_a_at	1.75542	0.000287471	0.0103332	ZYX
11759584_a_at	1.94599	0.000287539	0.0103332	COX4I1
11727944_a_at	0.28871	0.000288627	0.0103374	ARHGAP8
11719819_s_at	2.80786	0.000289125	0.0103374	EMC10
11746896_a_at	5.33653	0.000289413	0.0103374	ALDH2
11740934_a_at	0.022679	0.000289423	0.0103374	NUSAP1
11737299_at	0.293653	0.000289823	0.0103374	RAB42
11733141_s_at	3.74738	0.000290047	0.0103374	PFKFB3
11729190_a_at	3.16532	0.000290418	0.0103374	MAX
11735633_a_at	0.431617	0.000290515	0.0103374	RPS6KA5
11730737_a_at	0.41053	0.000290691	0.0103374	SCCPDH
11744113_s_at	0.487793	0.000291729	0.0103623	COQ5
11744058_a_at	4.16674	0.000292427	0.0103739	DDOST
11752033_x_at	2.53148	0.000292732	0.0103739	HYOU1
11720694_a_at	0.491551	0.000293267	0.0103762	HENMT1
11724350_s_at	0.195817	0.000293475	0.0103762	PPP1R14C
11731145_a_at	0.119866	0.000294056	0.0103848	SYNE1
11715636_a_at	0.148278	0.000295708	0.0104311	SERPINE1
11745289_a_at	7.79894	0.00029628	0.0104393	LIMA1
11759118_at	2.51828	0.000297151	0.010458	FKBP14
11751365_x_at	13.5316	0.000297802	0.0104616	SLC47A1
11715382_x_at	2.75085	0.000298303	0.0104616	PLD3
11732454_at	0.27843	0.000298904	0.0104616	KCNJ15
11717335_at	3.08469	0.000298989	0.0104616	TRIM27
11759212_at	0.539262	0.00029947	0.0104616	CYFIP1
11745225_a_at	0.486454	0.000299615	0.0104616	HN1L
11756854_a_at	0.335208	0.000299644	0.0104616	EHBP1
11727378_at	0.417882	0.000299999	0.0104621	TBC1D15
11729619_at	2.67609	0.000300625	0.0104638	CLCN4
11753863_s_at	11.0693	0.000300731	0.0104638	BCL2L11
11719518_at	2.79175	0.000303006	0.0105269	SEMA5A
11762028_at	0.142085	0.000303537	0.0105269	ARHGAP29
11764005_at	3.03489	0.00030407	0.0105269	---
11757657_a_at	2.41658	0.000304535	0.0105269	MLF2
11739627_a_at	0.595422	0.00030454	0.0105269	DDX52
11747566_a_at	1.90354	0.000304603	0.0105269	UBXN11
11718409_a_at	2.42173	0.000306128	0.0105676	STXBP2
11755239_a_at	0.345185	0.000307178	0.0105885	ELL2
11726657_a_at	0.436251	0.000307424	0.0105885	ADORA1
11728340_a_at	0.389699	0.000308742	0.010622	RTN4IP1
11720340_a_at	2.90944	0.000309819	0.0106367	STX1A
11724796_at	6.93756	0.000309916	0.0106367	DDIT4L
11722984_a_at	0.274047	0.00031021	0.0106367	NRK
11723049_a_at	0.559485	0.000311629	0.0106734	CCHCR1
11753590_a_at	1.86353	0.000312351	0.0106822	COMMD9
11751919_x_at	0.510727	0.000312584	0.0106822	DIXDC1
11721487_s_at	2.36669	0.000313932	0.0106866	TP53RK
11738813_a_at	0.427901	0.000314512	0.0106866	LEPR
11723923_s_at	2.05377	0.000314917	0.0106866	IPO13
11761472_at	2.57315	0.000315183	0.0106866	SLC35B3
11731430_a_at	0.232361	0.000315372	0.0106866	CYP27A1
11719247_at	0.0844376	0.000315497	0.0106866	AIM1
11759569_a_at	4.00594	0.000315662	0.0106866	CDK5RAP3
11749988_x_at	0.339467	0.00031613	0.0106866	AUH
11720510_a_at	0.48352	0.000316225	0.0106866	APOBEC3G
11722317_a_at	0.151682	0.0003163	0.0106866	PTPN13
11721433_a_at	0.526312	0.000316862	0.0106866	CRBN
11750255_x_at	1.76429	0.000316894	0.0106866	ARID1A
11732434_at	2.5599	0.000317553	0.0106906	ZNF250
11755207_a_at	0.190637	0.000317711	0.0106906	NT5E
11727522_a_at	2.20334	0.000318084	0.0106914	ZNF267
11718854_a_at	1.81301	0.000319093	0.0107055	MRPS30
11753131_x_at	0.1692	0.000319377	0.0107055	TM4SF1
11747687_a_at	2.26323	0.000319551	0.0107055	SUPT6H
11725277_a_at	0.517636	0.000321098	0.0107153	TRIM6
11733432_at	0.171039	0.000321566	0.0107153	AK7
11757433_a_at	3.22045	0.00032198	0.0107153	TRIM27
11757448_s_at	0.390065	0.000322184	0.0107153	ADD3
11748945_a_at	0.0323169	0.000322232	0.0107153	ABI3BP
11720792_a_at	1.82061	0.000322491	0.0107153	AACS
11743355_x_at	0.338828	0.00032253	0.0107153	MIR4680
11752282_a_at	2.75329	0.000322639	0.0107153	PPFIBP2
11727561_x_at	12.038	0.000323713	0.0107393	TCF7
11762365_x_at	2.04052	0.000324331	0.0107482	AP5Z1
11740258_a_at	2.448	0.000326919	0.0108222	MAML2
11716698_s_at	0.355898	0.000327973	0.0108375	HBP1
11746127_a_at	4.88682	0.000328086	0.0108375	CLPTM1
11747459_a_at	2.22602	0.000328792	0.0108392	GMPPA
11729189_x_at	2.9225	0.000328949	0.0108392	MAX
11719894_s_at	2.44308	0.000329199	0.0108392	FAM91A1
11720788_at	0.583132	0.000329704	0.0108428	ASF1A
11761209_a_at	1.71597	0.000330017	0.0108428	MESDC2
11743056_at	3.0299	0.000331296	0.0108715	PLAA
11724198_a_at	7.15301	0.000331599	0.0108715	STC1
11744537_a_at	2.95564	0.00033299	0.0108992	PNPLA6
11755878_a_at	1.9745	0.000333157	0.0108992	TESK1
11753579_a_at	0.477328	0.000333567	0.010901	IL6ST
11737318_a_at	0.492458	0.000334656	0.0109144	ZNF546
11727335_a_at	0.198359	0.000334689	0.0109144	ACMSD
11718005_a_at	2.3215	0.000336361	0.0109443	CDC25B
11753045_a_at	0.394198	0.000336556	0.0109443	MBNL2
11715703_s_at	3.30311	0.000336679	0.0109443	ITGA5
11761817_x_at	0.469924	0.000337269	0.0109443	---
11744906_at	2.74085	0.000337391	0.0109443	ERICH2
11748384_a_at	2.69207	0.000337894	0.010949	TRIP10
11752361_s_at	0.172493	0.000338323	0.0109514	NEXN
11717761_a_at	1.85954	0.000339398	0.0109572	G6PC3
11726362_a_at	0.492188	0.000339565	0.0109572	ATXN3
11759287_at	0.349971	0.000339575	0.0109572	DNAJB4
11741807_a_at	1.93728	0.000342136	0.0110194	CMPK1
11730163_x_at	2.97066	0.000342411	0.0110194	SLC6A8
11747195_x_at	2.12524	0.000342581	0.0110194	AP2M1
11759112_at	2.27203	0.000345518	0.0110967	LOC100506548
11747975_x_at	2.43718	0.000345709	0.0110967	RNF145
11749689_x_at	3.05916	0.000346078	0.0110969	HYOU1
11718912_a_at	0.108845	0.000347155	0.0111147	PDZD2
11751996_a_at	1.7096	0.000348271	0.0111147	HIRA
11724310_a_at	2.88179	0.00034858	0.0111147	SH3BP2
11717195_a_at	3.2585	0.000348651	0.0111147	RAB5B
11747552_a_at	2.91108	0.000348696	0.0111147	TRIP10
11722146_s_at	0.439029	0.000349032	0.0111147	PAIP2B
11748378_a_at	0.398484	0.000349174	0.0111147	BTBD7
11757352_a_at	2.02466	0.000349668	0.0111147	TRMT1
11747697_x_at	4.62956	0.000350173	0.0111147	CLPTM1
11758215_s_at	3.04916	0.000350559	0.0111147	TLE3
11728211_at	0.511019	0.000350621	0.0111147	TRMT1L
11754409_x_at	3.1282	0.000351153	0.0111201	LDB2
11744583_s_at	5.17673	0.000351743	0.0111273	AMDHD2
11732610_at	0.20931	0.000353464	0.0111663	ZNF385D
11742933_a_at	0.245935	0.000353704	0.0111663	PSIP1
11750541_a_at	0.505859	0.000354307	0.0111738	SSFA2
11730154_a_at	0.173229	0.000355279	0.0111929	ACSM3
11721114_a_at	0.36676	0.000359243	0.0112806	DERA
11726519_a_at	0.076592	0.000359635	0.0112806	TINAG
11747686_x_at	2.31407	0.000359775	0.0112806	ARFIP2
11736328_s_at	2.66427	0.000359857	0.0112806	ZNF322
11723293_at	0.284046	0.000360123	0.0112806	GPX7
11718104_x_at	2.581	0.000360644	0.0112806	RELA
11732110_a_at	9.80998	0.000360704	0.0112806	IL4I1
11754652_a_at	0.408576	0.000361006	0.0112806	ECI2
11748355_a_at	2.04807	0.000362062	0.0113021	SLC16A1
11716187_a_at	1.76829	0.000363126	0.0113189	ABCB6
11734693_a_at	0.557233	0.000363338	0.0113189	NECAB1
11743731_a_at	0.235539	0.000364517	0.0113413	TNFSF10
11754997_a_at	2.57055	0.000365122	0.0113413	ARFGAP1
11747599_x_at	4.7817	0.000365169	0.0113413	CLPTM1
11747450_s_at	1.95888	0.000365732	0.0113473	LOC101060412
11743657_x_at	6.50607	0.00036667	0.0113591	HPGD
11715627_x_at	4.84908	0.000366977	0.0113591	ALDH2
11719409_a_at	0.305141	0.000367319	0.0113591	HIPK2
11725251_a_at	0.511765	0.000367802	0.0113591	PTPDC1
11717809_a_at	0.48662	0.000367964	0.0113591	SEPN1
11756660_a_at	0.0820407	0.00036936	0.0113907	PROM1
11719012_at	0.378858	0.000370645	0.0114037	FZD4
11757798_s_at	3.58927	0.00037108	0.0114037	MAFB
11758254_s_at	0.401582	0.000371108	0.0114037	SRI
11716206_a_at	0.383708	0.000371268	0.0114037	GLUD1
11759296_at	2.63543	0.000372722	0.0114258	MAP3K2
11754521_a_at	0.170638	0.000372736	0.0114258	MBNL2
11726361_a_at	0.444636	0.00037508	0.0114862	ATXN3
11741582_a_at	3.2705	0.000375493	0.0114874	SLC3A2
11742958_x_at	2.31864	0.000376121	0.0114951	SMARCA4
11717648_x_at	0.468355	0.000376605	0.0114985	MCMBP
11744463_a_at	1.95038	0.000377703	0.0115075	CNPY2
11727423_a_at	2.03069	0.000377963	0.0115075	CANX
11748458_x_at	1.96889	0.000378026	0.0115075	ATXN2L
11726798_a_at	0.157219	0.000379558	0.0115426	NEXN
11717647_at	0.48724	0.000382474	0.0116058	MCMBP
11726314_a_at	0.322956	0.000383041	0.0116058	TBL1X
11719249_at	1.7159	0.000383106	0.0116058	MXD1
11752634_x_at	1.98741	0.000383404	0.0116058	KRT8
11740445_a_at	1.87972	0.000383527	0.0116058	ELF1
11732358_x_at	1.72849	0.000384662	0.0116286	ZNRF1
11717982_a_at	0.584256	0.000385484	0.0116316	FBXL3
11753763_x_at	0.0247496	0.000386362	0.0116316	CDKN3
11721056_x_at	0.338891	0.000386422	0.0116316	PRKX
11715735_a_at	2.64992	0.000386958	0.0116316	TMEM123
11723768_a_at	0.35846	0.000387051	0.0116316	SNX24
11755312_a_at	0.575546	0.000387067	0.0116316	FBXO25
11753793_x_at	0.0593333	0.000388275	0.0116316	KIAA0101
11723151_s_at	0.282299	0.000388313	0.0116316	C7orf10
11716282_s_at	2.0789	0.000388777	0.0116316	FURIN
11719981_a_at	0.315753	0.000388805	0.0116316	RBPMS
11731779_a_at	0.19164	0.000389753	0.0116316	C11orf70
11751105_s_at	8.19721	0.000389852	0.0116316	WFS1
11756772_a_at	0.568728	0.000390235	0.0116316	INTS8
11759025_s_at	0.589218	0.000390426	0.0116316	PPP2R5E
11750824_a_at	0.0746787	0.000390452	0.0116316	PRC1
11730259_a_at	0.581533	0.000391221	0.0116425	ZC2HC1C
11716907_s_at	2.05159	0.000391577	0.0116425	PITHD1
11749139_a_at	4.05937	0.000392255	0.0116514	SEMA3C
11741227_a_at	0.554678	0.000392793	0.011656	NR3C1
11734840_x_at	1.91903	0.000393671	0.0116708	GTF2F1
11716208_s_at	0.474073	0.000394463	0.0116805	GLUD1
11757708_a_at	2.43076	0.00039526	0.0116805	GZF1
11743148_s_at	0.384049	0.000395949	0.0116805	ZNF22
11758092_s_at	0.165338	0.000395967	0.0116805	EFNA5
11734847_x_at	0.52362	0.000396056	0.0116805	ERBB2IP
11740160_a_at	2.08983	0.000396285	0.0116805	GIPC1
11758391_s_at	0.467636	0.000397241	0.0116901	ZADH2
11749353_a_at	1.92648	0.000397586	0.0116901	WDR41
11740116_s_at	2.06582	0.000398442	0.0116901	SSBP3
11751063_a_at	0.201933	0.000398537	0.0116901	RAB40B
11754261_x_at	2.61089	0.000398545	0.0116901	SLC39A1
11733721_s_at	2.62929	0.000399116	0.0116901	MAX
11732158_a_at	2.35165	0.000399281	0.0116901	ADAMTS1
11740581_s_at	3.00459	0.000401279	0.0117374	ASAH1
11734752_a_at	0.156931	0.000401795	0.011738	ARHGAP24
11758628_s_at	0.41561	0.000402066	0.011738	ULK2
11750258_a_at	2.95456	0.000402525	0.0117403	ATXN2L
11724228_at	0.53076	0.000403137	0.0117469	RBMS1
11715719_x_at	1.86006	0.000403536	0.0117474	CDC37
11722873_a_at	2.97147	0.000404085	0.0117522	RTKN
11743732_a_at	0.560522	0.000405076	0.0117556	RCAN1
11721688_at	5.18928	0.00040565	0.0117556	ID4
11751817_x_at	0.234477	0.000405854	0.0117556	MBNL2
11755356_x_at	6.40472	0.00040587	0.0117556	PSMF1
11763577_a_at	0.495048	0.000406119	0.0117556	SLC25A23
11716959_s_at	1.88047	0.000407081	0.011769	POMGNT1
11717722_s_at	3.12237	0.000407577	0.011769	ASAH1
11752330_x_at	1.67433	0.000408606	0.011769	SCYL1
11752298_a_at	0.263542	0.000408722	0.011769	KLHL13
11725589_s_at	2.33023	0.000408911	0.011769	RAB5C
11746207_a_at	0.303817	0.000409251	0.011769	OSBPL10
11751646_a_at	0.561788	0.0004094	0.011769	MAT2B
11725253_at	0.230551	0.000409653	0.011769	HNF1B
11745397_a_at	0.47233	0.000411523	0.0118034	KLHL8
11726617_s_at	0.0189108	0.000411622	0.0118034	CDK1
11753445_a_at	3.71258	0.000413366	0.0118424	HMOX1
AFFX-DapX-5_at	0.540997	0.000414645	0.0118571	---
11728948_at	0.287003	0.000415964	0.0118571	BCMO1
11751362_a_at	0.268682	0.000416187	0.0118571	C7orf10
11752680_a_at	0.531244	0.000416481	0.0118571	TMEM135
11744782_a_at	0.18475	0.000417901	0.0118571	MORC4
11718172_at	0.437032	0.000418017	0.0118571	C2CD5
11759822_a_at	2.08614	0.000418261	0.0118571	RPL37A
11748972_a_at	3.13247	0.000418309	0.0118571	CDC25B
11735538_at	2.56472	0.000419031	0.0118571	EN2
11735473_x_at	1.67557	0.000419141	0.0118571	CCDC169
11739350_a_at	2.96357	0.000419147	0.0118571	AMOT
11756155_a_at	0.24718	0.000419582	0.0118571	NHS
11719426_at	0.545892	0.000419989	0.0118571	CHST14
11750851_a_at	0.304258	0.000420511	0.0118571	SLC6A6
11754227_s_at	0.559919	0.000421143	0.0118571	WHSC1L1
11743438_s_at	1.84492	0.000421143	0.0118571	AP1AR
11758948_s_at	2.46513	0.000421439	0.0118571	SLC30A1
11723344_at	1.75168	0.000421481	0.0118571	TRIM35
11721925_at	2.00092	0.000421591	0.0118571	BCL9
11754787_a_at	1.71186	0.000421616	0.0118571	ATF7IP2
11748329_a_at	1.97511	0.000422864	0.0118813	PMM2
11723715_x_at	3.62728	0.000423565	0.0118901	CYB5D1
11738998_a_at	2.42863	0.000424325	0.0118922	ZDHHC9
11757776_s_at	11.9506	0.000424417	0.0118922	ARG2
11728659_a_at	0.539601	0.00042482	0.0118926	HN1L
11722100_s_at	0.496584	0.000426476	0.0119281	RICTOR
11720812_a_at	2.00512	0.000427511	0.0119461	C9orf16
11719404_a_at	0.2556	0.000428194	0.0119543	HIPK2
11753159_a_at	2.2892	0.000429108	0.011958	CD274
11730362_a_at	0.564477	0.000429855	0.011958	KIAA1107
11720313_a_at	2.07972	0.000430101	0.011958	ATP6V0B
11733054_a_at	0.43702	0.00043017	0.011958	SCAMP1
11746299_a_at	0.293932	0.000430274	0.011958	CNTLN
11741658_s_at	0.515417	0.000433123	0.012023	SYDE1
11754889_a_at	0.476133	0.000433398	0.012023	CCDC111
11730775_x_at	0.492466	0.000434743	0.0120318	CFDP1
11746689_a_at	8.373	0.000434819	0.0120318	FAM46A
11719895_x_at	2.69339	0.0004354	0.0120318	FAM91A1
11748624_a_at	3.14862	0.000436054	0.0120318	HYOU1
11750723_x_at	0.445871	0.00043624	0.0120318	MICB
11759140_at	0.064725	0.000436405	0.0120318	ITGB6
11718078_a_at	4.54285	0.000436465	0.0120318	BCL2L11
11744723_a_at	1.99105	0.000436926	0.0120337	APH1A
11756025_a_at	0.484818	0.000437742	0.0120454	S100A13
11758781_at	0.281977	0.000438518	0.0120527	EMP1
11758330_x_at	0.509647	0.000439028	0.0120527	SDHD
11732357_s_at	1.83967	0.000439544	0.0120527	ZNRF1
11758654_s_at	0.456866	0.000439582	0.0120527	BLOC1S5
11721490_x_at	2.35236	0.000440493	0.0120669	TRIP10
11723605_a_at	0.35459	0.000441815	0.0120709	PCED1B
11746310_a_at	1.8687	0.000441902	0.0120709	WIZ
11756961_a_at	2.92134	0.000441988	0.0120709	HYOU1
11733774_a_at	2.27077	0.000442545	0.0120709	RPL37
11750279_a_at	7.3761	0.000442608	0.0120709	STC1
11716741_x_at	3.06596	0.000444218	0.0121039	SLC6A8
11736165_a_at	1.72137	0.000444606	0.0121039	EIF4E
11727229_a_at	2.35754	0.000445647	0.0121138	OAZ3
11746697_a_at	3.17068	0.000445762	0.0121138	SLC3A2
11756831_a_at	2.29476	0.000446253	0.0121164	CXXC1
11720159_a_at	0.327921	0.000447168	0.0121305	DENND3
11744074_a_at	1.9615	0.000451472	0.0122234	GLI4
11747357_a_at	1.74676	0.000451692	0.0122234	CIAPIN1
11751109_a_at	2.00871	0.00045227	0.0122234	KCTD20
11720900_x_at	0.209382	0.000452827	0.0122234	GRAMD1C
11734600_a_at	0.185558	0.000453165	0.0122234	PSIP1
11735004_a_at	0.287951	0.000453545	0.0122234	PHF17
11740194_a_at	2.03617	0.000453682	0.0122234	ATP6V0B
11741087_a_at	2.88686	0.000453781	0.0122234	RTKN
11743435_a_at	3.40786	0.000454502	0.012232	SEZ6L2
11751502_a_at	0.568231	0.000455321	0.0122382	SLC25A19
11749480_a_at	1.74141	0.000455719	0.0122382	LONP1
11732157_x_at	2.50899	0.000456454	0.0122382	UFM1
11745220_a_at	3.84148	0.000456632	0.0122382	ARHGAP12
11725531_a_at	2.11405	0.00045774	0.0122382	DSC2
11721875_at	8.84415	0.000457759	0.0122382	SLC7A11
11725614_s_at	0.588111	0.00045783	0.0122382	PPP1CB
11758367_s_at	1.89275	0.000457926	0.0122382	NACC1
11745996_x_at	1.77701	0.000458795	0.0122508	APH1A
11737723_a_at	0.352174	0.000459998	0.0122722	GLIS3
11750870_a_at	1.70124	0.000461875	0.0123116	NUP160
200054_PM_at	1.90462	0.000465555	0.0123953	ZNF259
11755219_a_at	7.20472	0.000465823	0.0123953	THBD
11743725_s_at	2.50075	0.000466464	0.0124016	MFSD1
11758889_a_at	7.35533	0.000467691	0.0124234	FAM46A
11753446_x_at	4.36508	0.000468516	0.0124345	HMOX1
11722543_at	0.409425	0.000469205	0.0124421	TRPC1
11717487_x_at	2.74816	0.000469833	0.0124479	CORO1B
11752429_a_at	0.228802	0.000471423	0.0124793	LRIG3
11724912_at	4.11391	0.0004725	0.012497	NDNF
11723127_x_at	2.20123	0.000474192	0.0125309	NOTUM
11715478_a_at	3.7307	0.000475472	0.0125539	TFRC
11745457_a_at	2.12481	0.000476193	0.0125592	CANX
11751573_a_at	0.242679	0.000476489	0.0125592	LBR
11750903_a_at	0.57478	0.000477363	0.0125695	ATXN10
11720337_a_at	1.69089	0.000477701	0.0125695	C19orf43
11751704_a_at	4.25954	0.000478985	0.0125925	OS9
11729346_s_at	2.22827	0.000480732	0.0126216	ZNF513
11755922_a_at	0.247434	0.000480926	0.0126216	ARHGEF28
11728695_at	11.6418	0.000481854	0.0126216	ARG2
11728239_at	4.58527	0.000482076	0.0126216	RRAGD
11747908_s_at	2.97214	0.000482152	0.0126216	CUL7
11718597_at	2.27735	0.000482629	0.0126233	DDRGK1
11732156_a_at	2.74142	0.000483401	0.0126241	UFM1
11720010_s_at	2.1574	0.000483482	0.0126241	JARID2
11734000_a_at	0.463476	0.00048457	0.0126292	THRB
11722503_at	0.215789	0.00048459	0.0126292	ITGB8
11719692_a_at	0.103341	0.000484916	0.0126292	RARRES3
11732267_s_at	0.55569	0.000485445	0.0126323	SNX6
11720277_a_at	0.166842	0.000487788	0.0126825	OLFML2A
11742957_a_at	2.44219	0.000491281	0.0127547	SMARCA4
11757875_s_at	1.70847	0.000491677	0.0127547	LIME1
11730776_s_at	0.326237	0.000491812	0.0127547	CEP68
11748907_a_at	0.0991876	0.000493679	0.0127923	RARRES3
11750206_a_at	2.02239	0.000494551	0.0127931	TMEM214
11748721_a_at	1.67487	0.000494918	0.0127931	LONP1
11730191_a_at	2.2496	0.000495302	0.0127931	SEC14L2
11724597_a_at	2.13559	0.00049538	0.0127931	KIFC2
11719700_a_at	0.300368	0.00049723	0.0128226	FARP1
11743037_at	2.17829	0.000497361	0.0128226	CRTAP
11753378_a_at	1.94418	0.000498141	0.0128319	CDK4
11743547_a_at	3.29775	0.00049896	0.0128423	ASAH1
11753652_x_at	1.93227	0.0005004	0.012862	FPGS
11742964_a_at	3.38238	0.000500567	0.012862	ITPR3
11743989_a_at	1.7005	0.000501177	0.0128669	VARS
11719600_a_at	3.61727	0.000502367	0.0128687	HOMER2
11755566_a_at	2.53569	0.000502687	0.0128687	LOC377711
11761860_x_at	1.73922	0.00050296	0.0128687	AUP1
11759346_a_at	1.971	0.000504139	0.0128687	MAML2
11742735_a_at	0.0200411	0.000504381	0.0128687	NUSAP1
11755359_x_at	0.539611	0.000504731	0.0128687	PHACTR4
11741548_a_at	2.32889	0.000505049	0.0128687	MBNL1
11741065_a_at	3.79159	0.000505208	0.0128687	EPHX1
11725041_at	0.377937	0.000505215	0.0128687	FGF2
11756030_a_at	1.70856	0.000505796	0.0128687	PQBP1
11746199_a_at	1.65881	0.000506	0.0128687	METTL9
11729213_a_at	1.62701	0.000507222	0.0128687	PCBP2
11722262_at	2.21971	0.000507234	0.0128687	EDEM1
11729576_a_at	2.63116	0.000507468	0.0128687	TM9SF4
11727424_s_at	2.14368	0.000507544	0.0128687	CANX
11728709_a_at	0.116063	0.000508252	0.012876	EMP2
11723263_a_at	1.89026	0.000508935	0.0128827	AMN1
11751146_a_at	2.43648	0.000510094	0.0129013	KLHL14
11723117_a_at	0.553891	0.000511562	0.012918	PCNT
11747767_a_at	1.79409	0.000511653	0.012918	MBD1
11755473_a_at	2.30302	0.000512015	0.012918	ZNF250
11733326_at	2.20059	0.000512506	0.0129197	NKD1
11727116_a_at	7.59123	0.000517129	0.0130222	PLA1A
11729094_a_at	11.3854	0.000517421	0.0130222	GAD1
11718583_a_at	1.79371	0.000518025	0.0130267	CNPY2
11740878_x_at	2.00308	0.000518799	0.0130355	ZNF669
11731053_a_at	2.30559	0.000520109	0.0130486	FNIP1
11717228_at	0.430323	0.000520174	0.0130486	CDR2
11725348_x_at	0.486604	0.000521036	0.0130567	TFDP1
11753046_x_at	0.231378	0.000521992	0.0130567	MBNL2
11732052_at	1.739	0.000522515	0.0130567	ZSCAN2
11744735_a_at	26.9088	0.000522847	0.0130567	TMEM200A
11751314_a_at	2.70736	0.000522972	0.0130567	SLC39A1
11763284_a_at	2.03304	0.000523291	0.0130567	RPS28
11739019_x_at	2.18698	0.000523477	0.0130567	RAB5C
11723761_a_at	3.0903	0.000524111	0.0130619	PLCG1
11736110_a_at	1.90757	0.000526423	0.0131031	ARL8A
11718876_at	15.0787	0.00052662	0.0131031	DNER
11733058_a_at	3.00806	0.000527925	0.0131206	PTBP3
11744426_x_at	0.0332974	0.000528211	0.0131206	KIAA0101
11745710_a_at	2.51464	0.00052865	0.0131206	CD274
11728939_at	5.94459	0.000529035	0.0131206	RASEF
11718378_s_at	0.387727	0.000529727	0.0131271	PRKAG2
11725861_a_at	0.0907256	0.000530862	0.0131413	MYBL1
11747498_s_at	3.36565	0.000531155	0.0131413	SORD
11737045_a_at	0.393704	0.000533378	0.0131856	PLA2R1
11715611_a_at	2.0969	0.000533886	0.0131861	PLOD1
11745938_a_at	0.289737	0.00053432	0.0131861	AIM1
11756989_x_at	2.00464	0.000535683	0.0131861	KRT8
11726871_s_at	0.255388	0.000535711	0.0131861	LEPR
11751427_a_at	2.31995	0.000535743	0.0131861	DNAJB1
11725969_a_at	0.629898	0.000535977	0.0131861	THUMPD1
11744997_a_at	1.92382	0.00053748	0.0132104	MPZL1
11758048_s_at	0.286372	0.000537827	0.0132104	THRB
11746210_x_at	1.93225	0.000538375	0.0132133	SCYL1
11751289_a_at	0.471499	0.000540094	0.0132448	NR3C1
11747499_a_at	11.6429	0.000540769	0.0132508	ICAM1
11723819_at	0.575111	0.000542306	0.0132778	PM20D2
11743724_a_at	3.23084	0.000543294	0.0132798	MFSD1
11756569_a_at	0.0500236	0.000543467	0.0132798	NUSAP1
11733892_a_at	3.33992	0.000543684	0.0132798	FKBP14
11744011_s_at	4.10516	0.000545476	0.0133129	AMDHD2
11722929_a_at	0.300658	0.000548597	0.0133607	CNKSR3
11718634_a_at	0.339881	0.000548994	0.0133607	KIF1B
11756758_x_at	2.06751	0.000549145	0.0133607	SPECC1
11741113_a_at	0.237309	0.000549309	0.0133607	MIR4680
11720173_a_at	1.7571	0.000549938	0.0133607	SF1
11761628_a_at	1.81195	0.00055023	0.0133607	MME
11728447_at	0.314044	0.000550906	0.0133607	RAD54B
11742826_s_at	0.629668	0.00055096	0.0133607	PHF3
11745162_s_at	6.22942	0.000551355	0.0133607	BCL2L11
11754723_a_at	0.566343	0.000552785	0.0133776	HACL1
11747478_a_at	7.3028	0.000552927	0.0133776	ZNF503
11730777_a_at	0.477958	0.000553613	0.0133836	CEP68
11742126_a_at	7.44314	0.000554604	0.013397	TMEM74B
11740071_x_at	6.55269	0.000556946	0.0134372	PSMF1
11739648_a_at	2.07114	0.000557143	0.0134372	PRKAR2A
11716297_a_at	3.77882	0.000557978	0.0134375	CLPTM1
11753429_a_at	3.61417	0.000558034	0.0134375	WBP2
11730026_x_at	1.75625	0.000560898	0.0134959	PQBP1
11719991_x_at	2.23933	0.000562198	0.0135091	TNKS1BP1
11724464_a_at	0.0157845	0.000562444	0.0135091	ANLN
11726414_a_at	1.66728	0.000563017	0.0135091	EPM2A
11733075_a_at	0.552402	0.000563209	0.0135091	PPP1R12A
11722214_a_at	1.96933	0.000565502	0.0135358	QTRT1
11747717_a_at	4.74516	0.000565934	0.0135358	MMP14
11731860_x_at	2.87233	0.000565952	0.0135358	ZNF720
11745277_a_at	1.90607	0.000566551	0.0135358	SSH1
11751164_a_at	1.92329	0.000567041	0.0135358	CPPED1
200001_PM_at	1.58424	0.000567287	0.0135358	CAPNS1
11745274_a_at	0.362358	0.000567508	0.0135358	PARD3
11718177_a_at	0.340506	0.000568212	0.0135358	CMTM4
11745152_x_at	2.0901	0.000568461	0.0135358	ARFGAP1
11726969_x_at	0.503108	0.00056874	0.0135358	BCAS4
11749672_a_at	0.2	0.000571085	0.0135811	MORC4
11758293_s_at	0.59024	0.000571678	0.0135847	RIC8B
11751922_a_at	0.453327	0.000572793	0.0136006	LRP6
11717403_a_at	1.77572	0.000574833	0.0136137	SCAMP3
11729949_at	4.95663	0.000575106	0.0136137	KLHL14
11751975_a_at	0.116886	0.000576004	0.0136137	SGIP1
11758809_at	2.91621	0.000576348	0.0136137	RRAGC
11732415_s_at	5.08646	0.000577433	0.0136137	TIAM1
11755401_a_at	1.96439	0.000577468	0.0136137	ZNF195
11755544_a_at	0.260469	0.000577501	0.0136137	EFHB
11736250_a_at	0.0583156	0.000578263	0.0136137	KIAA0101
11718181_s_at	0.492891	0.000578638	0.0136137	FERMT2
11758683_s_at	0.498894	0.000578725	0.0136137	PHF15
11719778_s_at	0.212933	0.000578816	0.0136137	FOXC1
11716835_a_at	0.354436	0.000579164	0.0136137	DHRS3
11746988_a_at	0.479344	0.000579461	0.0136137	TRDMT1
11720148_a_at	2.6337	0.000579559	0.0136137	SH3D19
11744425_a_at	0.0270866	0.000580723	0.0136305	KIAA0101
11737040_s_at	2.41113	0.000582071	0.013644	PHLDB2
11740213_a_at	0.289135	0.000582186	0.013644	TBL1X
11735539_at	2.92982	0.000585601	0.0137135	EN2
11728519_a_at	1.94924	0.000587328	0.0137435	ZNF79
11729480_a_at	1.97562	0.000588771	0.0137667	GUK1
11753172_a_at	0.48225	0.000591375	0.013808	GRB7
11754158_a_at	2.82579	0.000591939	0.013808	CFL1
11719633_a_at	5.23718	0.000592044	0.013808	KLF4
11716349_a_at	2.1274	0.000592336	0.013808	TMEM214
11720247_a_at	0.0251584	0.000593897	0.0138236	CEP55
11745366_x_at	1.92178	0.000594031	0.0138236	POMGNT1
11726189_x_at	0.292843	0.000594366	0.0138236	HCFC1R1
11715838_a_at	2.72445	0.000594809	0.0138236	NEU1
11723574_a_at	0.184001	0.000597727	0.0138809	MORC4
11760579_x_at	0.596791	0.000598947	0.0138987	LETM2
11725564_at	0.497419	0.000599716	0.013906	MANEA
11748548_a_at	2.49126	0.000600377	0.0139108	P2RX4
11718265_a_at	0.354214	0.000602046	0.0139389	SMAD3
11746111_a_at	1.98997	0.000604666	0.013989	G3BP1
11738832_x_at	0.534631	0.000605719	0.0140028	RIPPLY3
11743687_s_at	0.0764906	0.000607584	0.0140353	HMGB2
11753431_x_at	8.80101	0.000608522	0.0140416	NDRG1
11739470_at	2.09041	0.000608772	0.0140416	TMEM87B
11718522_a_at	1.97157	0.000609411	0.0140458	SMG7
11716226_a_at	9.1145	0.000610863	0.0140561	LIMA1
11715786_at	2.1704	0.000611016	0.0140561	PLOD3
11751444_a_at	1.72511	0.000611504	0.0140561	TRABD
11728316_at	2.42868	0.000611694	0.0140561	CD274
11763384_a_at	3.23023	0.000614218	0.0141036	FBN2
11743951_a_at	0.534678	0.000615192	0.0141154	ZNF214
11755647_a_at	2.09354	0.000617487	0.0141473	DHX37
11722423_a_at	0.520729	0.000617509	0.0141473	NEDD4L
11753852_a_at	2.31985	0.000618435	0.0141532	NNAT
11716700_at	0.600088	0.000618746	0.0141532	SNAPIN
11744286_s_at	0.321736	0.00061915	0.0141532	CBS
11743851_a_at	1.62962	0.000619678	0.0141547	ZNF146
11725620_a_at	0.497751	0.000620938	0.0141729	PDHB
11730530_at	0.522621	0.000622674	0.014202	ZNF684
11739204_a_at	3.03801	0.000623872	0.0142025	TTL
11717688_a_at	0.442764	0.000623931	0.0142025	RNF19A
11741137_a_at	7.53778	0.000624088	0.0142025	CHN1
11723262_at	1.78573	0.000625765	0.014226	AMN1
11718103_a_at	2.72294	0.000626049	0.014226	RELA
11747250_a_at	1.76778	0.000627165	0.0142408	GRK5
11720717_a_at	13.8657	0.000627682	0.014242	FGF13
11739880_a_at	0.288303	0.000629186	0.0142656	GLIS3
11752104_a_at	1.77086	0.000630152	0.0142769	C22orf39
11748388_a_at	2.17783	0.000632347	0.0143047	GLYR1
11763972_at	1.84109	0.000632465	0.0143047	SSR1
11734288_x_at	0.346153	0.000632778	0.0143047	RBPMS
11748706_a_at	1.59782	0.000634749	0.0143387	RALY
11749481_a_at	2.52437	0.000635772	0.0143392	TRIM35
11755921_a_at	2.0954	0.000636173	0.0143392	GTF3C5
11732999_a_at	14.1501	0.000636414	0.0143392	ICAM1
11741115_s_at	7.87539	0.000636642	0.0143392	CYP3A7
11744606_a_at	7.5705	0.000637272	0.0143428	SLC35F3
11716130_a_at	0.635015	0.000637916	0.0143468	FSTL3
11720653_a_at	0.54203	0.000638879	0.0143579	BBX
11754529_x_at	2.88829	0.000641223	0.0144	SLC3A2
11727188_at	5.59744	0.000642298	0.0144094	WNT5A
11757763_s_at	0.4717	0.000642578	0.0144094	IGF2BP2
11727187_a_at	9.00584	0.000644947	0.0144519	WNT5A
11732446_x_at	0.335869	0.00064688	0.014478	RBPMS
11735320_a_at	0.20799	0.000647055	0.014478	RBMS3
11732313_at	2.19535	0.0006492	0.0145154	ANKRD13C
11744476_a_at	1.94989	0.000651509	0.0145564	TRABD
11736477_a_at	0.485909	0.000656603	0.0146553	ELL2
11726265_at	3.11701	0.000656891	0.0146553	ME1
11721386_s_at	2.67373	0.000658945	0.0146681	CUL7
11749491_a_at	2.27396	0.00065915	0.0146681	PLOD1
11756379_x_at	0.585187	0.000659853	0.0146681	H3F3A
11727422_s_at	1.97123	0.000660052	0.0146681	CANX
11756553_a_at	2.1405	0.000660362	0.0146681	GUK1
11732905_a_at	2.66332	0.000660525	0.0146681	CABLES1
11754337_s_at	4.42562	0.000661837	0.0146681	NDRG1
11727970_a_at	0.031947	0.00066237	0.0146681	SLC14A1
11735758_a_at	3.11155	0.000662645	0.0146681	SH3D19
11739796_a_at	1.93334	0.000662657	0.0146681	RHBDF2
11763984_s_at	6.14597	0.00066273	0.0146681	PLEKHA8
11718022_x_at	0.393136	0.000664512	0.0146969	SSFA2
11758755_at	0.352911	0.000666892	0.014739	MPC2
11753357_a_at	2.85873	0.000668798	0.0147704	PFKFB4
11752258_a_at	4.91729	0.000670256	0.014792	ACSL4
11743834_a_at	0.417898	0.00067173	0.0148046	RSBN1L
11719395_at	0.500215	0.000671795	0.0148046	EXTL2
11732172_at	1.71195	0.000672426	0.0148062	ABT1
11758261_s_at	0.0207199	0.000672997	0.0148062	CEP55
11753435_x_at	3.87767	0.000673316	0.0148062	SLC3A2
11730913_a_at	3.69468	0.000673851	0.0148073	ARHGAP12
11745845_a_at	0.618959	0.000676022	0.0148253	NME7
11719974_a_at	1.91989	0.000676512	0.0148253	AKAP17A
11744560_s_at	0.587033	0.000676543	0.0148253	IFT20
11728896_a_at	5.5863	0.000676603	0.0148253	LRP8
11749014_a_at	0.439321	0.000678291	0.0148416	SEMA3F
11744218_at	8.65368	0.000678966	0.0148416	SNAI2
11760707_a_at	1.73849	0.000679534	0.0148416	EIF4A2
11758475_s_at	0.54851	0.000679571	0.0148416	HMGXB4
11741105_a_at	0.183266	0.000680175	0.0148416	FHL2
11716425_s_at	1.82409	0.00068025	0.0148416	PCDHGA1
11739837_a_at	0.60741	0.000681343	0.0148499	KDM5A
11715615_at	4.75685	0.000682303	0.0148499	BTG2
11730005_a_at	0.247115	0.000682394	0.0148499	SEMA4D
11740582_a_at	3.29838	0.000682897	0.0148499	ASAH1
11721756_a_at	0.153197	0.000683053	0.0148499	DENND2A
11755402_x_at	1.93832	0.000684826	0.0148779	ZNF195
11729173_a_at	0.31711	0.000687668	0.0149049	SKA2
11715371_a_at	2.12868	0.000688328	0.0149049	UBA1
11759880_at	0.345064	0.000688444	0.0149049	STARD13
11733076_x_at	0.589533	0.000688597	0.0149049	PPP1R12A
11752866_a_at	1.83107	0.000690246	0.0149049	FAM47E
11742118_a_at	1.70714	0.000691024	0.0149049	NEIL2
11741148_a_at	1.54848	0.000691444	0.0149049	PRDX2
11751934_a_at	2.92448	0.00069148	0.0149049	PNPLA6
11751886_s_at	0.53961	0.000691547	0.0149049	ERBB2IP
11749688_a_at	2.36003	0.000691947	0.0149049	HYOU1
11740214_a_at	0.288056	0.00069229	0.0149049	TBL1X
11725975_at	1.68659	0.000692555	0.0149049	POM121
11753187_a_at	1.93793	0.000692625	0.0149049	SMARCB1
11717263_s_at	0.479154	0.000693134	0.0149049	ATPAF1
11720305_a_at	5.71742	0.000693843	0.0149049	VAT1
11747918_a_at	1.79594	0.00069404	0.0149049	UBAP2
11753145_a_at	2.75921	0.000694338	0.0149049	SLC23A2
11719948_at	2.21497	0.000695256	0.0149142	GCC1
11733179_a_at	2.44049	0.000696922	0.0149395	SH3GL3
11737221_a_at	0.529759	0.000698737	0.0149575	FERMT2
11749451_a_at	0.337516	0.000698737	0.0149575	DERA
11718472_s_at	5.93271	0.000700536	0.0149726	ABHD2
11736784_a_at	0.557562	0.000700826	0.0149726	RAB11FIP1
11731139_s_at	0.450247	0.00070091	0.0149726	KLHL8
11716274_a_at	3.30299	0.000703979	0.0150097	ENSA
11724197_at	6.33492	0.0007042	0.0150097	STC1
11749657_a_at	4.01822	0.000704313	0.0150097	NAV2
11745686_x_at	0.209065	0.000704673	0.0150097	SCLT1
11733056_s_at	2.64626	0.000705094	0.0150097	PTBP3
11744835_s_at	0.332723	0.000707295	0.0150461	CBS
11744255_a_at	2.1101	0.000708178	0.0150533	ACADVL
11743591_a_at	0.593174	0.000709049	0.0150533	ZDHHC7
11758295_at	1.6237	0.000709105	0.0150533	CAPNS1
11718141_at	13.1951	0.000709812	0.0150552	DKK1
11742828_s_at	0.645285	0.000710669	0.0150552	PHF3
11716509_a_at	1.59707	0.000710927	0.0150552	AKR1A1
11747453_a_at	1.70844	0.00071116	0.0150552	PPP1R18
11746611_a_at	0.62842	0.000712405	0.0150711	KIFAP3
11716380_a_at	0.262554	0.000713409	0.015072	MPC2
11750517_x_at	5.54242	0.000713428	0.015072	HPGD
11719436_a_at	1.67388	0.000714318	0.015074	ZNF746
11739205_a_at	2.78905	0.000714507	0.015074	TTL
11748055_x_at	0.504557	0.000716138	0.0150879	TFDP1
11748143_x_at	2.39008	0.00071615	0.0150879	SLC39A1
11761670_at	3.15054	0.000722975	0.0151836	EPHA7
11717451_at	0.437899	0.000724151	0.0151836	NEK7
11753129_a_at	0.173377	0.000725712	0.0151836	TM4SF1
11716378_a_at	4.87804	0.000725773	0.0151836	TOMM20
11720958_a_at	1.93959	0.000725988	0.0151836	SAT2
11733071_a_at	3.13065	0.000726949	0.0151836	SLC3A2
11733051_a_at	0.579215	0.00072713	0.0151836	SCAMP1
11735194_a_at	0.571138	0.000727221	0.0151836	NR3C1
11739469_at	2.02404	0.000727226	0.0151836	TMEM87B
11741793_a_at	0.361562	0.00072755	0.0151836	FUOM
11755304_a_at	2.85728	0.000727735	0.0151836	LONRF3
11745151_a_at	2.14188	0.00072797	0.0151836	ARFGAP1
11717475_a_at	2.90571	0.000728184	0.0151836	CHGB
11718032_a_at	2.2986	0.000730934	0.0151836	ATP6V0A1
11756627_x_at	1.71861	0.00073188	0.0151836	TMEM222
11731585_a_at	0.322549	0.000731945	0.0151836	OMA1
11730432_s_at	0.576036	0.000732262	0.0151836	ZDHHC7
11740192_a_at	0.470028	0.000732577	0.0151836	TMEM107
11752498_a_at	0.544305	0.000732631	0.0151836	NUP54
11747307_a_at	2.25711	0.000732636	0.0151836	GDI1
11736566_a_at	2.39432	0.000732667	0.0151836	LEF1
11724897_a_at	2.07315	0.000733175	0.0151836	FZR1
11726103_a_at	0.316299	0.000733402	0.0151836	PPP2R3A
11717974_x_at	2.92734	0.000733567	0.0151836	FAM219B
11737672_a_at	2.065	0.000733729	0.0151836	CENPT
11747463_a_at	1.64369	0.000734019	0.0151836	PHKG2
11730621_x_at	1.71983	0.000734068	0.0151836	SCYL1
11749694_a_at	3.77759	0.000735787	0.0151995	CD276
11754160_x_at	2.24171	0.000735832	0.0151995	MAX
11754854_a_at	3.20959	0.000736594	0.0151995	ATF7IP2
11755843_a_at	2.96102	0.000736818	0.0151995	PCNXL2
11754434_a_at	0.331357	0.000738695	0.0152016	CCND3
11753645_a_at	2.80926	0.000739124	0.0152016	CFL1
11733732_a_at	2.13044	0.000739449	0.0152016	GFOD2
11743881_s_at	7.05938	0.000739549	0.0152016	MREG
11734404_s_at	0.261419	0.000739676	0.0152016	PABPC4L
11757538_a_at	0.446799	0.000739945	0.0152016	GOT1
11720224_a_at	0.332115	0.000740393	0.0152016	TBC1D1
11753779_x_at	1.97102	0.000741293	0.0152026	ENSA
11716740_a_at	2.38174	0.000741827	0.0152026	SLC6A8
11743780_at	1.75595	0.00074193	0.0152026	VIMP
11720899_a_at	0.266857	0.000743019	0.0152105	GRAMD1C
11715830_s_at	0.459497	0.000743656	0.0152105	PLS3
11739443_a_at	2.28877	0.00074409	0.0152105	CCDC71L
11718216_x_at	2.12579	0.000744299	0.0152105	DDA1
11751833_a_at	3.05839	0.00074583	0.0152316	BCHE
11722377_at	3.55048	0.000748213	0.0152524	PNPO
11734371_a_at	3.62825	0.000748876	0.0152524	SCML1
11752520_x_at	0.337485	0.000749014	0.0152524	ZNF385B
11749331_a_at	4.21246	0.000750068	0.0152524	PNPO
11749256_a_at	3.14689	0.000750698	0.0152524	RRP1
11716739_x_at	2.08269	0.000750937	0.0152524	GRAMD1A
11723673_a_at	1.92727	0.000751513	0.0152524	PSEN2
11745213_a_at	1.71183	0.000751729	0.0152524	SMARCB1
11748966_a_at	3.01524	0.000751855	0.0152524	JARID2
11717474_a_at	1.6638	0.000752965	0.0152524	CHGB
11728029_at	0.573138	0.000753102	0.0152524	PWWP2A
11751468_a_at	1.86654	0.000753117	0.0152524	ABCB6
11749288_a_at	2.0789	0.00075334	0.0152524	ST5
11718990_x_at	2.27918	0.000753815	0.0152524	OS9
11729735_a_at	1.83395	0.000755244	0.0152713	SPECC1
11724331_at	0.4037	0.000756584	0.0152883	NACAD
11733696_x_at	0.0335194	0.000760254	0.015335	UBE2C
11716358_s_at	0.0569353	0.000760314	0.015335	PRC1
11752148_a_at	0.613413	0.000760485	0.015335	FOXP2
11720570_a_at	0.436842	0.000761236	0.015335	PHF15
11717301_at	7.00249	0.000761397	0.015335	TACSTD2
11754946_a_at	0.415134	0.000763482	0.0153573	C7orf49
11730195_at	6.35408	0.000763504	0.0153573	SEC14L2
11740256_s_at	0.268841	0.000764474	0.0153667	GJC1
11746587_a_at	1.98859	0.000765234	0.0153719	TMEM9B
11754451_a_at	0.648396	0.000765922	0.0153749	SON
11758544_s_at	2.47186	0.000766388	0.0153749	RDH10
11716169_at	0.290394	0.000767586	0.0153796	CCDC28A
AFFX-r2-Bs-dap-5_at	0.540622	0.000768052	0.0153796	---
11735525_a_at	0.564605	0.000768266	0.0153796	CLDN14
11763451_s_at	2.34006	0.000768627	0.0153796	SSU72
11752896_at	0.558304	0.000769433	0.0153857	MIF4GD
11738147_a_at	0.151213	0.000770456	0.0153961	LRIG3
11755099_a_at	0.427611	0.000771273	0.0154024	WWTR1
11734659_a_at	11.503	0.000773723	0.0154412	FOS
11744438_a_at	0.532788	0.000774776	0.0154442	SRI
11757699_x_at	1.59814	0.000775586	0.0154442	PSMD4
11722895_a_at	1.83405	0.000775717	0.0154442	PIK3C2A
11728605_s_at	4.96724	0.000775888	0.0154442	LIMS1
11716979_a_at	1.57293	0.000776629	0.0154489	SLC35A4
11734716_at	2.16109	0.000777228	0.0154508	CBLL1
11719253_at	0.607075	0.000780326	0.0154719	CDK19
11744875_a_at	0.269951	0.000780855	0.0154719	C11orf70
11735516_a_at	2.13708	0.000780888	0.0154719	CPA6
11759922_a_at	0.268695	0.000780987	0.0154719	PARD3
11721400_a_at	1.95821	0.00078132	0.0154719	ELOF1
11756432_x_at	1.60059	0.000781745	0.0154719	TMEM41A
11751445_x_at	2.14019	0.000781821	0.0154719	TRABD
11737059_at	4.16329	0.000783474	0.0154926	MMP26
11763327_at	0.419612	0.000784379	0.0154926	FER
11755050_s_at	0.235525	0.000784444	0.0154926	PLCB4
11764077_s_at	0.332907	0.000785685	0.0154926	EDIL3
11749832_x_at	0.517673	0.00078576	0.0154926	UBXN2A
11750243_a_at	0.257589	0.000785901	0.0154926	PPARGC1A
11724277_a_at	2.90489	0.000786585	0.0154931	SLC35C1
11736673_s_at	1.85699	0.000787096	0.0154931	SIRT7
11726105_s_at	0.35098	0.000787442	0.0154931	PPP2R3A
11755748_s_at	0.268858	0.000788043	0.015495	PLAC8
11720026_a_at	10.3524	0.000788609	0.0154962	VGF
11732521_a_at	0.0742862	0.000790616	0.0155257	CHST9
11727403_at	0.314745	0.000792825	0.0155591	GPC4
11720986_at	1.99812	0.000793647	0.0155652	YRDC
11723468_at	2.53308	0.00079457	0.0155734	LPGAT1
11718215_s_at	2.18045	0.000797103	0.015613	DDA1
11746346_s_at	1.71088	0.000799957	0.0156347	B3GAT3
11739166_a_at	3.86575	0.000800701	0.0156347	LYPD1
11753232_a_at	10.7744	0.000801334	0.0156347	NDRG1
11744824_a_at	2.71496	0.000801494	0.0156347	NAPA
11757353_a_at	0.621042	0.000801584	0.0156347	FBXO25
11727935_at	0.324359	0.000802248	0.0156347	MGARP
11715514_a_at	0.421834	0.000802651	0.0156347	HERPUD1
11727881_at	0.355447	0.000802845	0.0156347	BBS12
11757398_x_at	1.70505	0.000803117	0.0156347	LINC00657
11720146_a_at	0.306333	0.000803813	0.0156347	DAPK1
11732286_a_at	0.435407	0.00080403	0.0156347	DZIP3
11758573_s_at	0.192711	0.000804751	0.0156347	MORC4
11719507_a_at	1.59947	0.000805162	0.0156347	CSRP2BP
11722817_a_at	1.5899	0.00080535	0.0156347	ZNF3
11755379_a_at	6.12188	0.000806527	0.0156476	SMPDL3B
11724510_at	3.83144	0.000807051	0.0156479	PMAIP1
11739744_x_at	0.61435	0.000808493	0.0156527	MXI1
11739369_s_at	0.600057	0.000809219	0.0156527	PPM1D
11764063_s_at	0.525074	0.000809524	0.0156527	WDR48
11727607_a_at	1.68654	0.000809567	0.0156527	OGG1
11752757_s_at	2.05829	0.000809848	0.0156527	EIF4B
11722993_x_at	0.589268	0.000811762	0.0156797	PLIN3
11736512_at	0.429834	0.000813487	0.0157032	NMT2
11717091_s_at	0.391988	0.000814704	0.0157168	CDKN1B
11733330_at	2.70232	0.00081571	0.0157263	CCDC170
11748603_a_at	0.491275	0.000818109	0.0157626	CDKN1B
11746326_a_at	2.31335	0.000818621	0.0157626	CHFR
11739575_a_at	2.95602	0.000819194	0.0157637	CABLES1
11763693_a_at	0.222273	0.000819976	0.015767	GLS
11741284_a_at	6.3968	0.000820392	0.015767	RFC5
11756679_a_at	3.30589	0.000822633	0.0157853	ALDH3A2
11725318_a_at	2.23442	0.000822806	0.0157853	ATAT1
11756134_a_at	0.211695	0.000822898	0.0157853	FHL2
11732147_a_at	0.21833	0.000823403	0.0157853	CAT
11727916_a_at	0.0361616	0.000824715	0.0158005	CENPA
11746547_a_at	0.525899	0.000825969	0.0158147	SLC2A5
11756284_x_at	5.44152	0.000826509	0.0158151	RNF43
11761963_at	0.53253	0.000827608	0.0158263	DKK3
11758066_s_at	0.453424	0.000828505	0.015833	VAPB
11746876_a_at	0.544341	0.000829356	0.015833	TRA2A
11723687_a_at	6.77582	0.000829509	0.015833	FAM46A
11723674_x_at	2.46226	0.000830935	0.0158503	PSEN2
11729355_a_at	1.72137	0.000832482	0.01587	ZNF200
11760321_at	2.44084	0.000833596	0.0158708	ZMYM6
11722693_at	0.642653	0.000833644	0.0158708	ZMYM4
11747082_x_at	0.51261	0.00083408	0.0158708	NSMCE4A
11718152_a_at	2.01736	0.000835662	0.0158911	PPFIBP2
11739539_a_at	4.26788	0.000836942	0.0158925	PIK3R1
11717021_s_at	1.55956	0.000837558	0.0158925	TMEM222
11757653_s_at	2.14627	0.000837864	0.0158925	CDK5RAP3
11720866_a_at	2.20155	0.000838285	0.0158925	AGO1
11744297_a_at	0.112167	0.000838332	0.0158925	RMI2
11738059_x_at	1.93835	0.000839551	0.0159058	HIST1H2AD
11718228_a_at	2.34342	0.00084085	0.0159088	R3HDM4
11745016_a_at	1.72749	0.000841646	0.0159088	C1orf43
11745906_at	0.610311	0.000842196	0.0159088	LOC729852
11734796_s_at	2.76844	0.000842374	0.0159088	HIST1H2BC
11722006_a_at	1.73791	0.000843187	0.0159088	KLHL25
11757933_s_at	3.24338	0.000843353	0.0159088	BTG2
11740931_a_at	2.03313	0.000843382	0.0159088	SEZ6L2
11736956_a_at	1.7414	0.000844337	0.0159088	ZNF687
11730451_at	0.400882	0.000844381	0.0159088	C6orf57
11755533_a_at	0.350313	0.000844921	0.0159092	GPR125
11746250_a_at	1.99489	0.000847464	0.0159392	PIFO
11752554_a_at	2.27278	0.000847554	0.0159392	VARS
11745981_a_at	0.242367	0.000851153	0.0159937	GRAMD1C
11717349_a_at	11.8308	0.00085192	0.0159937	RBP1
11730982_a_at	2.17847	0.000853222	0.0159937	RNF25
11722150_a_at	1.96679	0.000853251	0.0159937	EIF2AK3
11754587_a_at	4.66811	0.000853615	0.0159937	FYN
11746853_x_at	1.8374	0.000853694	0.0159937	POMGNT1
11717339_s_at	2.57059	0.000854105	0.0159937	SORD
11740234_a_at	0.478497	0.000855747	0.0160147	KAT6B
11731710_x_at	0.591047	0.000856597	0.0160208	ZNF160
11718755_s_at	0.349035	0.000858426	0.0160452	MTMR10
11757510_x_at	0.563945	0.000859674	0.0160588	HP1BP3
11718369_a_at	0.295913	0.000863704	0.0161151	GALNT14
11755403_a_at	0.0804617	0.000863738	0.0161151	CHST9
11716381_x_at	0.267188	0.000864301	0.0161157	MPC2
11742425_a_at	0.566483	0.000865217	0.016123	NR3C1
11761627_a_at	1.58191	0.000866912	0.0161448	WDR61
11753745_x_at	3.41935	0.000869245	0.0161727	CDKN2A
11745856_x_at	1.98962	0.000869938	0.0161727	RNF145
11745833_s_at	0.232433	0.000869995	0.0161727	ECT2
11721876_s_at	8.00017	0.000871427	0.0161829	SLC7A11
11744440_s_at	2.14295	0.000871599	0.0161829	CDK5RAP3
11743176_s_at	0.464202	0.00087275	0.0161904	RSF1
11753233_x_at	9.79037	0.000873091	0.0161904	NDRG1
11754839_x_at	1.99063	0.000873588	0.0161904	USP54
11719915_x_at	0.192584	0.000876536	0.0162256	AIF1L
11743149_at	0.314654	0.000876854	0.0162256	ZNF22
11730746_s_at	0.468662	0.000877104	0.0162256	PAIP2
11726797_x_at	0.186376	0.000877602	0.0162256	NEXN
11718309_at	0.451623	0.000879569	0.0162307	HEG1
11745843_a_at	0.0272926	0.000879673	0.0162307	CDK1
11724913_s_at	1.67919	0.000880267	0.0162307	ILK
11715413_s_at	3.63601	0.000880373	0.0162307	TSC22D1
11722809_at	1.88496	0.000881312	0.0162307	SP1
11745117_x_at	2.71015	0.000881493	0.0162307	NAPA
11736137_a_at	3.91184	0.000882229	0.0162307	CTNNA2
11733592_x_at	0.424677	0.000882654	0.0162307	LCA5
11747985_a_at	0.219857	0.000882984	0.0162307	SGIP1
11743442_s_at	1.72812	0.000883171	0.0162307	RHOB
11725075_a_at	0.474308	0.000884017	0.0162312	FAM126A
11756241_s_at	3.17825	0.000885332	0.0162312	PSMF1
11716939_a_at	3.78194	0.000886407	0.0162312	HMOX1
11757166_at	1.84209	0.000887156	0.0162312	HSPA8
11739814_a_at	2.29302	0.000887341	0.0162312	FZD1
11755368_a_at	0.399524	0.000887375	0.0162312	MSH6
11720766_a_at	1.60423	0.000887377	0.0162312	METTL9
11724146_at	1.96599	0.000887657	0.0162312	RAB38
11717009_s_at	1.55621	0.000888387	0.0162312	MCFD2
11719746_a_at	0.484907	0.000888497	0.0162312	NF2
11740040_a_at	1.75476	0.000890096	0.0162508	UBAP2L
11749739_a_at	1.9802	0.000891354	0.0162549	ASNA1
11735604_a_at	1.58583	0.000891382	0.0162549	OSBPL7
11732287_at	0.45099	0.000892159	0.0162594	DZIP3
11732311_a_at	1.91095	0.000893258	0.0162697	ANKRD13C
11738332_a_at	0.527859	0.000895754	0.0163055	B3GALT5
11734721_a_at	0.352022	0.000899387	0.0163084	EDIL3
11721959_at	0.262181	0.000899478	0.0163084	YPEL2
11757819_s_at	0.554787	0.000899532	0.0163084	HELZ
11756544_a_at	2.45364	0.000899629	0.0163084	C22orf29
11740120_a_at	0.259659	0.000899769	0.0163084	SMC2
11723667_at	3.70719	0.000899826	0.0163084	SEMA3C
11748513_x_at	6.12688	0.000900103	0.0163084	HPGD
11741149_x_at	2.98683	0.000900169	0.0163084	SLC3A2
11756906_x_at	1.64922	0.000903299	0.0163554	POMGNT1
11724034_at	0.478929	0.000904146	0.0163611	CD2AP
11758673_s_at	3.05629	0.000905137	0.0163694	SORD
11734537_a_at	0.330805	0.000905781	0.0163714	GAS2L3
11750222_a_at	0.311706	0.000906483	0.0163739	ARID5B
11727426_a_at	2.34867	0.000906992	0.0163739	CANX
11746416_a_at	1.89645	0.000910582	0.01642	APEX2
11753201_a_at	6.07686	0.000910965	0.01642	SERPINB3
11719340_a_at	0.33412	0.000911149	0.01642	MYRF
11720462_at	2.40552	0.000912394	0.0164327	F11R
11755223_a_at	2.67516	0.000913474	0.0164425	JHDM1D
11726116_at	2.17624	0.00091648	0.0164841	MTAP
11730761_s_at	0.587668	0.00091686	0.0164841	CRIPT
11733864_a_at	0.0549346	0.000918448	0.0164894	BIRC5
11728708_at	0.166512	0.000918794	0.0164894	EMP2
11741668_x_at	1.81504	0.000918796	0.0164894	NONO
11734575_a_at	0.44064	0.000919303	0.0164894	HDAC7
11727115_a_at	1.63397	0.000919995	0.0164921	MARK2
11732391_a_at	2.25658	0.000921711	0.0165132	EHMT2
11720739_s_at	2.10943	0.000924747	0.0165324	ITPKB
11725776_a_at	2.26456	0.000924884	0.0165324	ATF7IP2
11753989_x_at	1.60602	0.000924937	0.0165324	PQBP1
11715601_a_at	2.04496	0.000925426	0.0165324	PPP1R11
11723686_s_at	7.00923	0.000926187	0.0165324	FAM46A
11760285_s_at	1.84358	0.000926552	0.0165324	PPA2
11729656_s_at	1.72039	0.000926889	0.0165324	SMAD2
11726102_a_at	0.348783	0.000927098	0.0165324	PPP2R3A
11723565_a_at	0.0351684	0.000928848	0.016554	CENPA
11720861_a_at	2.61057	0.000932097	0.0166002	ARHGEF3
11732687_a_at	0.545908	0.000932523	0.0166002	UBXN2A
11716681_at	1.57698	0.000935605	0.0166368	SLC39A9
11719634_a_at	9.70641	0.000937235	0.0166368	KLF4
11729252_a_at	0.327764	0.000937238	0.0166368	SLC44A3
11753886_a_at	0.527611	0.000938519	0.0166368	IL6ST
11716684_a_at	2.10122	0.000938527	0.0166368	MYO1D
11734807_a_at	2.30332	0.000938547	0.0166368	DTNA
11741966_a_at	0.369192	0.000939317	0.0166368	TMTC4
11726544_at	1.93475	0.000939541	0.0166368	PCNXL3
11730983_a_at	0.648535	0.00094029	0.0166368	ZFYVE9
11722662_a_at	0.307615	0.000940448	0.0166368	HPSE
AFFX-LysX-5_at	0.614828	0.00094055	0.0166368	---
11728285_at	0.377723	0.000941112	0.0166372	RBMS2
11751343_x_at	8.72775	0.000942023	0.016639	NDRG1
11760037_a_at	0.299949	0.000942302	0.016639	GLS
11751156_a_at	3.1009	0.000942859	0.0166393	CABLES1
11733839_s_at	15.7407	0.000945674	0.0166679	ABHD2
11725891_a_at	0.504507	0.000945876	0.0166679	ABHD14A-ACY1
11723403_at	0.19797	0.000946111	0.0166679	PPARGC1A
11718180_s_at	0.502443	0.00094777	0.0166822	FERMT2
11720503_a_at	2.94609	0.000948058	0.0166822	ALDH3A2
11748608_s_at	1.62379	0.000948556	0.0166822	ARHGEF11
11739413_at	0.516923	0.000949853	0.0166847	MTR
11749866_x_at	0.435996	0.000950148	0.0166847	GALK1
11746939_a_at	1.7275	0.000950333	0.0166847	ZNRF1
11749700_a_at	7.07806	0.000950949	0.016686	ZNF503
11733702_x_at	0.0307271	0.000955077	0.0167407	UBE2C
11747238_a_at	2.14701	0.00095516	0.0167407	PJA1
11747739_a_at	2.06929	0.000956979	0.016763	PPP2R1A
11716216_at	2.74695	0.000959021	0.0167892	E2F4
11721687_at	4.86324	0.000959925	0.0167954	ID4
11735193_x_at	1.91421	0.00096074	0.0168001	EMR2
11725964_a_at	0.612519	0.000964267	0.016842	CAV2
11753788_x_at	0.0336627	0.000964822	0.016842	CDKN3
11724882_x_at	0.507587	0.000965394	0.016842	TUFT1
11745114_a_at	7.2514	0.000965919	0.016842	EMR2
11735196_a_at	2.31557	0.00096645	0.016842	PACSIN2
11718691_a_at	2.16891	0.000966513	0.016842	SBNO2
11758043_s_at	2.85468	0.000966981	0.016842	IER2
11725110_a_at	0.618926	0.000968388	0.0168569	NDE1
11736285_a_at	1.74245	0.000969096	0.0168596	CHKA
11725002_x_at	0.185029	0.000970015	0.0168661	IRX3
11717868_a_at	1.49178	0.000971248	0.0168695	LINC00921
11742190_a_at	0.582053	0.000971314	0.0168695	NR3C1
11740375_a_at	0.106271	0.000972517	0.0168808	RGS10
11758255_s_at	0.642811	0.000975846	0.016929	CSNK1G3
11716994_s_at	1.64727	0.000978232	0.0169555	WSB2
11730293_a_at	0.556779	0.000978842	0.0169555	SIN3A
11749920_a_at	0.288677	0.000979029	0.0169555	RAB3B
11760124_a_at	2.7749	0.000979794	0.0169591	KLF6
11763348_x_at	3.35738	0.000980971	0.0169699	CYP3A7
11746465_a_at	1.62874	0.000981962	0.0169775	EPS15L1
11724066_s_at	0.270613	0.000984016	0.0170034	HCFC1R1
11755062_a_at	0.394478	0.00098662	0.0170295	KDELC1
11746747_a_at	0.383175	0.000986721	0.0170295	COQ2
11746679_a_at	1.56702	0.00098719	0.0170295	SRRM1
11742833_a_at	0.263379	0.000989471	0.0170592	FAM149A
11749449_s_at	2.33724	0.000990445	0.0170628	HNRNPH2
11739092_a_at	0.591778	0.000990948	0.0170628	LUC7L3
11729780_at	0.592664	0.000991351	0.0170628	FAM127C
11740663_a_at	0.56898	0.000991937	0.0170633	GXYLT1
11732581_a_at	0.406423	0.000993384	0.0170748	SLC24A5
11719215_a_at	1.57761	0.000993717	0.0170748	FAM47E
11736319_at	1.5063	0.000995063	0.0170883	SNRNP48
11733205_a_at	1.94797	0.000996368	0.0171008	AFAP1L1
11743051_s_at	0.289142	0.000997222	0.0171008	CDKN2C
11732445_a_at	0.31126	0.00099768	0.0171008	RBPMS
11747200_a_at	1.85282	0.000998245	0.0171008	GTF2F1
11734771_a_at	1.50716	0.00099895	0.0171008	PHKG2
11715613_a_at	2.8462	0.00100031	0.0171008	BTG2
11758028_s_at	9.81942	0.00100081	0.0171008	FOXQ1
11739460_x_at	0.567415	0.0010009	0.0171008	COX20
11730771_at	1.7067	0.0010016	0.0171008	NAPG
11758616_s_at	0.332802	0.00100185	0.0171008	H2AFV
11715918_s_at	0.398467	0.00100193	0.0171008	CD24
11754555_x_at	0.444808	0.00100286	0.0171073	CEP68
11744052_a_at	3.87374	0.00100411	0.0171191	SLC11A2
11736112_a_at	0.298599	0.00100659	0.0171426	ARHGAP18
11745899_x_at	2.07859	0.00100661	0.0171426	YY1AP1
11745763_a_at	2.25695	0.00100722	0.0171434	PACSIN2
11732688_x_at	0.504113	0.00100825	0.0171515	UBXN2A
11730799_a_at	1.52578	0.00101311	0.0172078	CRTC1
11716685_s_at	2.16192	0.00101328	0.0172078	MYO1D
11746249_a_at	2.15652	0.00101371	0.0172078	PIFO
11718448_at	2.01517	0.00101464	0.0172078	SH3BGRL2
11747232_a_at	0.338432	0.00101588	0.0172078	FGD4
11724343_at	0.196016	0.00101625	0.0172078	ITGA4
11761825_x_at	0.584475	0.00101647	0.0172078	CDK13
11754443_a_at	1.82595	0.0010165	0.0172078	GTF2F1
11717194_a_at	1.57746	0.00101662	0.0172078	RAB5B
11724349_at	0.230883	0.00101892	0.0172273	PPP1R14C
11717200_a_at	1.78176	0.00102028	0.0172273	DPM2
11729188_a_at	2.66134	0.0010204	0.0172273	MAX
11757603_a_at	0.266743	0.0010211	0.0172273	NTNG1
11722492_x_at	2.32298	0.00102156	0.0172273	SEZ6L2
11743389_s_at	0.595294	0.00102164	0.0172273	PHTF2
11741097_a_at	2.59624	0.00102186	0.0172273	WBP1L
11724222_at	0.457001	0.00102343	0.0172273	YIPF4
11723008_s_at	0.418974	0.00102442	0.0172273	CCPG1
11745017_x_at	1.70243	0.0010255	0.0172273	C1orf43
11720593_s_at	2.13298	0.00102587	0.0172273	DLG3
11721525_s_at	1.56494	0.0010278	0.0172273	BOLA2
11753952_a_at	0.597528	0.00102817	0.0172273	GALT
11730821_x_at	0.0338258	0.00102822	0.0172273	CDKN3
11743481_at	0.585153	0.00102831	0.0172273	RB1CC1
11743733_s_at	0.593777	0.00102867	0.0172273	RCAN1
11717525_s_at	0.63147	0.00102905	0.0172273	RDX
11725902_s_at	0.396079	0.00102937	0.0172273	TMEM135
11753591_x_at	1.6026	0.00102971	0.0172273	PRR13
11736336_a_at	6.48931	0.00102996	0.0172273	RBM19
11739477_a_at	0.560159	0.00103005	0.0172273	SBF2
11764270_s_at	0.500382	0.00103013	0.0172273	PLGLA
11725032_a_at	3.34288	0.00103164	0.0172356	TPP1
11726494_a_at	0.45945	0.00103226	0.0172356	SENP8
11729668_at	0.516526	0.00103232	0.0172356	ZCCHC8
11734030_at	0.569808	0.00103508	0.0172625	FAM73A
11760924_at	2.30232	0.00103531	0.0172625	LOC101060541
11745053_a_at	0.282264	0.00103612	0.0172625	C14orf105
11721719_at	0.226304	0.00103642	0.0172625	NAAA
11746149_x_at	2.45826	0.00103674	0.0172625	BCHE
11743855_a_at	2.34456	0.00103807	0.0172753	TFE3
11747252_a_at	1.85049	0.00103924	0.0172853	GTF2F1
11753806_x_at	2.12357	0.00104152	0.017313	IRF3
11716716_x_at	3.38547	0.0010424	0.017313	CTSB
11758602_at	0.256457	0.0010434	0.017313	THSD4
11732489_a_at	0.560264	0.00104373	0.017313	NPHP3
11754371_a_at	2.81677	0.00104373	0.017313	FAM102A
11725001_at	0.183346	0.00104469	0.0173151	IRX3
11734642_a_at	0.544435	0.00104571	0.0173151	BDNF
11724494_x_at	1.63415	0.00104601	0.0173151	SF3B4
11736846_a_at	0.336378	0.00104642	0.0173151	STARD13
11739843_at	0.501547	0.0010472	0.0173151	TAF4B
11747913_x_at	0.507812	0.00104724	0.0173151	UBXN2A
11745869_a_at	0.278232	0.00105059	0.0173611	MPC2
11737356_a_at	2.21158	0.00105217	0.0173737	C3orf55
11760950_x_at	1.54124	0.00105249	0.0173737	UROD
11729572_a_at	0.42821	0.00105353	0.0173816	CNRIP1
11729142_a_at	1.5795	0.00105481	0.0173934	KDM5C
11732148_at	0.256905	0.00105755	0.01741	CAT
11750404_a_at	2.2341	0.0010578	0.01741	RNF145
11726507_a_at	6.74388	0.00105782	0.01741	CDKN2B
11723357_x_at	0.655437	0.00105828	0.01741	SCAF11
11742978_at	1.67955	0.00105866	0.01741	CHMP4C
11755435_a_at	0.43915	0.00106118	0.0174421	POLI
11758446_s_at	7.67179	0.00106216	0.0174475	TSC22D1
11757371_x_at	0.438724	0.00106265	0.0174475	ISYNA1
11750138_a_at	1.83131	0.00106421	0.0174583	POGK
11751148_a_at	2.05975	0.00106445	0.0174583	STRN4
11716843_a_at	2.00688	0.00106803	0.0174983	CASC4
11737904_a_at	2.00688	0.00106803	0.0174983	CASC4
11715651_s_at	0.373146	0.00106992	0.0175199	FSTL1
11752121_a_at	1.60842	0.00107106	0.0175292	ZNF324
11757702_s_at	2.08774	0.00107173	0.0175309	DSC2
11719257_s_at	0.458024	0.00107263	0.0175363	LRP6
11718578_a_at	0.451849	0.00107504	0.0175575	GSTM3
11754788_x_at	0.47708	0.00107508	0.0175575	POLD4
11715517_s_at	1.85567	0.00107606	0.0175628	SLC25A39
11740634_a_at	0.57831	0.00107711	0.0175628	FOXP2
11751783_a_at	3.38161	0.00107712	0.0175628	MFSD1
11754387_a_at	2.16567	0.00107803	0.0175683	DCTN5
11758862_x_at	0.526135	0.00108086	0.017605	PAIP2B
11740379_s_at	0.633932	0.00108184	0.0176116	RHOT1
11726278_at	2.10356	0.00108335	0.0176269	SNN
11741303_s_at	2.10785	0.00108417	0.0176308	PRICKLE4
11757828_s_at	0.585653	0.00108564	0.0176454	ATG5
11726653_a_at	2.04701	0.00108775	0.0176559	ARHGAP32
11734743_a_at	2.47342	0.0010881	0.0176559	DCTN5
11744057_x_at	3.14057	0.00108829	0.0176559	DDOST
11736113_at	0.222726	0.00108859	0.0176559	ARHGAP18
11726332_a_at	2.52508	0.00109085	0.017681	LEF1
11743552_a_at	2.49406	0.00109129	0.017681	ACAP3
11715767_s_at	0.575064	0.00109279	0.0176907	ACAA2
11737437_a_at	0.393992	0.00109304	0.0176907	CNTLN
11731984_at	0.392938	0.00109411	0.0176972	CERKL
11721661_a_at	0.179515	0.00109482	0.0176972	TBXAS1
11733944_at	2.0474	0.00109518	0.0176972	RAP2B
11735252_a_at	0.492594	0.00109848	0.0177412	SUPT3H
11750512_x_at	1.82539	0.00109942	0.0177469	CDK4
11756314_a_at	2.25109	0.00110026	0.0177469	GADD45G
11727831_a_at	1.881	0.00110102	0.0177469	DDX42
11721138_x_at	0.474041	0.00110115	0.0177469	LSM6
11753025_a_at	4.8383	0.00110486	0.0177973	TNFRSF1B
11716204_a_at	1.95614	0.00110707	0.0178075	ASNA1
11724871_a_at	0.124841	0.00110726	0.0178075	CLDN2
11753786_a_at	0.237736	0.00110729	0.0178075	PARD6B
11748142_a_at	2.65344	0.00110834	0.0178075	SLC39A1
11721080_at	0.493182	0.00110839	0.0178075	PARVA
11719702_a_at	0.459142	0.00111032	0.017829	FARP1
11736317_x_at	2.1354	0.00111118	0.0178316	STAP2
11717143_at	0.638479	0.00111197	0.0178316	LANCL1
11719563_a_at	3.58027	0.00111222	0.0178316	SOX4
11743367_a_at	0.272148	0.00111605	0.0178837	PLCB4
11718393_s_at	0.617331	0.00111754	0.0178981	PREPL
11722023_a_at	1.88448	0.00111831	0.0179011	ABCF2
11755450_a_at	0.312579	0.00112041	0.0179254	ZNF608
11759574_a_at	0.64084	0.00112175	0.0179375	NCOR1
11717537_a_at	1.97472	0.00112336	0.0179538	VEGFB
11753646_x_at	2.79785	0.00112492	0.0179694	CFL1
11745745_a_at	2.51841	0.00112714	0.0179704	SLC39A1
11732444_a_at	0.259743	0.00112772	0.0179704	RBPMS
11743503_a_at	1.49665	0.00112817	0.0179704	GTF3C2
11724948_at	3.145	0.00112905	0.0179704	CITED4
11720027_x_at	14.2557	0.00112923	0.0179704	VGF
11739699_at	0.237622	0.00112969	0.0179704	STON1
11739206_a_at	3.11841	0.00112977	0.0179704	TTL
11724471_x_at	0.270093	0.00112991	0.0179704	MGST1
11720625_a_at	0.573573	0.00113026	0.0179704	MAT2B
11743739_a_at	0.506965	0.00113161	0.0179826	NR3C1
11746615_a_at	1.60865	0.00113327	0.0179946	UBE3C
11743738_a_at	0.491515	0.00113354	0.0179946	NR3C1
11754487_x_at	0.66422	0.0011344	0.0179959	NADK2
11729039_at	0.172166	0.0011348	0.0179959	DCDC2
11723665_a_at	0.517872	0.00113708	0.0180219	PPAP2A
11724677_at	0.533761	0.00113765	0.0180219	TRMT5
11751830_a_at	1.63903	0.00113857	0.0180219	BCL2L11
11717565_s_at	0.248678	0.00113894	0.0180219	EMP1
11749099_a_at	2.00902	0.00113937	0.0180219	HK2
11723514_a_at	1.73662	0.00114068	0.0180282	CDC14B
11756035_x_at	3.17104	0.00114095	0.0180282	PFKFB3
11749803_s_at	2.33366	0.00114243	0.0180391	ARL8B
11752840_a_at	0.482121	0.00114293	0.0180391	ELL2
11743737_a_at	0.556152	0.00114402	0.0180391	NR3C1
11739919_a_at	2.09898	0.00114411	0.0180391	ZNF195
11719133_a_at	2.04901	0.00114458	0.0180391	COMMD9
11729886_at	0.285113	0.00114519	0.0180394	C18orf54
11722240_a_at	0.477321	0.00114592	0.0180416	SAV1
11733360_x_at	0.0372885	0.00114722	0.0180528	SLC14A1
11754966_a_at	0.155492	0.00114793	0.0180547	AIF1L
11716225_a_at	7.81033	0.00114869	0.0180573	LIMA1
11733796_s_at	0.581352	0.00114963	0.0180629	RCAN1
11756593_a_at	1.49165	0.00115099	0.0180751	UROD
11718904_s_at	0.0601386	0.00115243	0.0180884	FILIP1L
11728612_at	0.492297	0.00115368	0.0180987	ADAMTS6
11746113_a_at	0.144422	0.00115447	0.0181019	SYNE1
11752184_a_at	0.267225	0.00115572	0.0181046	ZNF608
11753986_a_at	0.274944	0.00115583	0.0181046	CBLB
11719605_at	2.00359	0.00115836	0.0181341	RRN3
11731673_at	0.570377	0.00115915	0.0181341	LCORL
11733052_s_at	0.503417	0.00115949	0.0181341	SCAMP1
11726393_at	0.223999	0.00116025	0.0181368	FGD4
11725040_at	0.412495	0.00116162	0.0181489	FGF2
11715878_a_at	2.59014	0.00116246	0.0181528	PITPNA
11741501_s_at	0.553748	0.00116317	0.0181546	FAM133B
11755114_a_at	2.56129	0.00116554	0.0181678	NRBP1
11745357_x_at	2.90855	0.00116554	0.0181678	AP1S1
11717272_at	0.228253	0.00116607	0.0181678	COL5A1
11718872_a_at	1.98523	0.00116638	0.0181678	DHRS1
11716995_a_at	2.50747	0.00116697	0.0181678	WSB2
11747152_a_at	4.42025	0.0011705	0.0182114	PHLDB2
11743833_at	0.591136	0.00117231	0.0182114	RSBN1L
11716455_at	1.96655	0.00117253	0.0182114	RHOBTB3
11745464_x_at	0.0333655	0.00117253	0.0182114	CDKN3
11724607_a_at	2.78778	0.00117274	0.0182114	RTKN
11732347_a_at	2.90784	0.00117473	0.0182324	TCF20
11718412_at	2.0417	0.00117529	0.0182324	GPKOW
11746856_a_at	0.14545	0.00117706	0.0182507	SERPINE1
11726218_a_at	1.88125	0.00117793	0.018255	PRDM1
11750382_a_at	1.53753	0.00118186	0.0183067	ACIN1
11745408_a_at	1.69698	0.00118348	0.0183225	TMEM161B
11724715_a_at	1.87153	0.00118553	0.0183438	PJA1
11721941_x_at	25.3918	0.00118612	0.0183438	CYP3A5
11750973_a_at	1.68874	0.00118666	0.0183438	ALAS1
11750107_a_at	3.52915	0.0011891	0.018372	SEL1L3
11737087_at	3.69774	0.00118968	0.018372	TLL1
11715445_a_at	2.65617	0.00119323	0.0184175	DNAJB1
11721385_a_at	1.62354	0.0011946	0.018425	CUL7
11732806_a_at	0.208269	0.00119491	0.018425	ARHGAP24
11756501_a_at	2.63623	0.00119571	0.018428	TMEM38B
11756791_s_at	1.75868	0.00119655	0.0184318	RFK
11726330_a_at	0.230299	0.00119805	0.0184455	SLC23A1
11736286_a_at	1.91812	0.00120011	0.018468	CHKA
11753434_a_at	3.48677	0.00120269	0.0184902	SLC3A2
11727186_a_at	5.30249	0.00120308	0.0184902	WNT5A
11760953_x_at	1.61089	0.00120337	0.0184902	UBXN11
11753671_x_at	0.66709	0.0012053	0.018504	DSTN
11743655_a_at	6.23954	0.00120547	0.018504	HPGD
11764110_s_at	5.57095	0.00120769	0.0185288	ID4
11720000_at	1.53658	0.00120956	0.0185482	SYNJ2BP
[truncated: 47,496 more rows]
